# Supplementary material for: Evolution from adherent to suspension: systems biology of HEK293 cell line development
Source: Sci Rep. 2020 Nov 4;10:18996. doi: 10.1038/s41598-020-76137-8 (PMC7642379; doi:10.1038/s41598-020-76137-8)
Supplement: Supplementary file 1 — Supplementary Tables. [file 41598_2020_76137_MOESM1_ESM.zip]

Archive with 23 entries (20 files):
- Suppl tables/
- Suppl tables/.DS_Store
- __MACOSX/
- __MACOSX/Suppl tables/
- __MACOSX/Suppl tables/._.DS_Store
- Suppl tables/Supplementary table S1.xlsx
- __MACOSX/Suppl tables/._Supplementary table S1.xlsx
- Suppl tables/Supplementary table S6.xlsx
- __MACOSX/Suppl tables/._Supplementary table S6.xlsx
- Suppl tables/Supplementary table S7.xlsx
- __MACOSX/Suppl tables/._Supplementary table S7.xlsx
- Suppl tables/Supplementary table S4.xlsx
- __MACOSX/Suppl tables/._Supplementary table S4.xlsx
- Suppl tables/Supplementary table S8.xlsx
- __MACOSX/Suppl tables/._Supplementary table S8.xlsx
- Suppl tables/Supplementary table S9.xlsx
- __MACOSX/Suppl tables/._Supplementary table S9.xlsx
- Suppl tables/Supplementary table S5.xlsx
- __MACOSX/Suppl tables/._Supplementary table S5.xlsx
- Suppl tables/Supplementary Table S2.xls
- __MACOSX/Suppl tables/._Supplementary Table S2.xls
- Suppl tables/Supplementary table S3.xlsx
- __MACOSX/Suppl tables/._Supplementary table S3.xlsx
