# Supplementary material for: Evolution from adherent to suspension: systems biology of HEK293 cell line development
Source: Sci Rep. 2020 Nov 4;10:18996. doi: 10.1038/s41598-020-76137-8 (PMC7642379; doi:10.1038/s41598-020-76137-8)
Supplement: Supplementary file 1 — Supplementary Tables. [file 41598_2020_76137_MOESM1_ESM.zip › Suppl tables/Supplementary table S1.xlsx]

## Sheet: Sheet1
Table S1. Transcriptomic data (TPM values) of genes in six HEK293 cell lines
Geneid	HEK293_1	HEK293_2	HEK293_3	Freestyle 293-F_1	Freestyle 293-F_2	Freestyle 293-F_3	293E_1	293E_2	293E_3	293-F_1	293-F_2	293-F_3	293-H_1	293-H_2	293-H_3	293T_1	293T_2	293T_3
ENSG00000000003	78.4958	74.5595	86.2318	113.429	105.765	107.561	63.14	87.6759	91.5786	108.084	107.256	115.635	139.766	121.655	118.591	79.743	94.8715	100.593
ENSG00000000005	2.14276	3.00475	2.35794	0.207391	0.242788	0.530485	0	0	0.146783	0.495028	0.371784	0.306734	0.12509	0.101668	0	0.674655	0.863963	0.887156
ENSG00000000419	82.9128	92.1417	75.2431	62.4974	61.5111	59.7498	62.0471	71.0454	84.8711	65.5426	59.797	67.003	64.3093	60.2988	53.1664	71.4845	67.4761	75.0998
ENSG00000000457	6.79376	5.07545	5.55207	5.04396	6.0253	4.94403	4.45695	7.38623	8.18481	4.88003	5.43758	5.566	6.74485	6.22871	6.11208	3.94121	5.24703	7.21788
ENSG00000000460	26.5607	20.198	26.6353	24.1522	22.9276	21.9881	21.8989	33.4487	31.1495	23.6393	21.1233	23.5858	23.9118	27.3532	24.7647	19.5336	30.0146	27.7037
ENSG00000000938	0	0	0	0	0.202908	0.0348522	0.0983251	0.165443	0.0382544	0	0	0	0	0	0	0.0658565	0	0
ENSG00000000971	1.31521	0.576519	1.35448	0.240933	0.224082	0.35076	0.205036	0.19279	0.0990097	0.321466	0.248232	0.368869	0.349334	0.0461097	0.0636777	0.195922	0.212046	0.146951
ENSG00000001036	127.034	113.727	140.668	92.0831	96.8703	106.094	91.2566	118.614	119.57	107.258	111.815	96.0052	69.7464	74.0935	61.2664	96.2006	118.976	96.4992
ENSG00000001084	38.3832	33.0405	37.2054	29.1508	27.7918	27.6005	17.6696	33.0562	32.207	31.7494	28.8072	28.2499	30.0824	30.0291	27.5449	15.3594	25.0096	21.1863
ENSG00000001167	29.1577	19.1773	25.5824	34.5899	28.3982	34.5989	10.538	17.4893	18.9193	34.6489	36.288	31.7853	34.7213	33.0125	33.6673	14.8908	32.3285	24.3198
ENSG00000001460	15.1882	9.03912	13.966	16.8097	20.8667	19.7051	9.70361	10.281	10.8758	16.6236	16.983	16.2696	17.2548	14.4299	13.5477	9.86954	10.1041	10.5452
ENSG00000001461	32.5984	32.6846	32.0633	31.9766	32.4827	34.5714	23.1497	28.7255	30.5807	37.3139	36.886	37.565	33.9253	31.7784	32.2826	12.5544	21.4533	20.6604
ENSG00000001497	55.9164	62.4731	57.5236	68.0689	60.0725	66.2163	68.8133	74.441	75.2553	66.2848	63.641	67.382	93.0236	97.706	94.6954	71.7758	74.2645	56.5431
ENSG00000001561	18.4487	16.2215	15.0682	14.0615	15.6886	15.786	3.92066	6.82567	7.21282	12.6277	13.6957	15.0576	13.699	11.5803	12.005	3.33178	7.87965	7.30356
ENSG00000001617	4.8696	3.16003	4.07946	9.2167	9.14864	9.71362	2.87858	5.15813	5.35289	7.3451	10.0101	9.07319	5.41187	5.41006	7.15435	3.20948	6.32258	10.8391
ENSG00000001626	0.266127	1.73753	0	1.7103	1.49098	1.65448	0.82732	3.94136	4.10507	0	0	5.514	0.174415	0.986499	0.49523	1.06951	1.3421	0.295626
ENSG00000001629	16.7025	14.1402	17.0094	12.1093	13.2545	12.6761	7.94967	15.5049	18.6264	11.4675	9.33227	15.9455	13.1257	11.1105	13.9981	5.08371	16.1554	10.7089
ENSG00000001630	56.8394	65.8902	58.1534	96.6005	87.1127	98.1648	51.8525	94.0828	110.345	90.862	95.6661	96.6819	104.864	102.786	103.603	45.8345	96.4831	72.2064
ENSG00000001631	23.4095	16.563	18.5776	18.6422	22.4525	22.0019	13.2791	25.2	22.744	15.499	17.7923	18.9239	17.4281	17.0607	18.0708	13.3473	24.8484	19.1966
ENSG00000002016	4.22298	5.82895	6.31772	6.94689	10.747	7.68749	7.02256	8.5276	8.31433	10.794	7.29311	10.9915	6.99216	5.12524	7.93194	3.68904	7.26783	6.57406
ENSG00000002079	0.368275	0.352427	0.0466164	0	0.0778832	0	0.0314543	0.131223	0.101636	0	0	0.0122163	0.0373059	0.230927	0.0220867	0.124926	0.0672208	0.0221174
ENSG00000002330	145.976	185.072	161.571	93.4771	83.1211	91.0529	84.3651	81.4631	83.7162	108.505	98.7748	101.09	118.683	112.908	110.683	86.1586	76.283	92.9236
ENSG00000002549	41.6393	42.4433	42.6048	66.7402	60.632	68.5695	81.4732	98.3889	105.944	71.6558	70.9698	67.8765	64.0536	61.9371	61.9309	71.0399	84.1684	62.0409
ENSG00000002586	807.052	794.226	784.53	396.243	323.769	376.393	178.245	203.844	190.25	371.103	378.733	352.612	329.311	312.751	310.495	297.198	325.146	373.574
ENSG00000002587	1.60714	1.55698	1.67691	0.293994	0.206258	0.162415	0.0361766	0.0117775	0.315224	0.302937	0.108191	0.514945	0	0.0165121	0.0160063	0.0734713	0.0896168	0.0498441
ENSG00000002726	0.095894	0.261027	0.0439964	0.0707304	0.136365	0.0700158	0.139633	0.061902	0.148048	0	0.0953831	0.158144	0.047715	0	0.0850748	0.079	0.170921	0.13528
ENSG00000002745	0.629264	0.422457	1.08387	0.0786763	0.0538685	0.0734594	0.861843	1.04946	0.651666	0.0803628	0.0712836	0.204086	0.208116	0.0563014	0.0842171	0.230222	0.147285	0.410944
ENSG00000002746	0.23301	0.226865	0.209175	0.818265	1.80259	0.623478	1.56191	1.12141	0.808097	0.142257	0.383131	0.35763	0.0701476	0.251471	0.662333	1.04284	0.636327	0.560859
ENSG00000002822	28.6768	32.4407	27.4312	26.2271	18.3928	18.2854	29.8745	28.0551	28.9815	23.7626	21.8852	20.4853	20.626	25.1875	22.741	31.5993	22.6458	19.6934
ENSG00000002834	58.1993	55.7737	51.8828	40.3944	32.797	47.8762	24.0262	23.4668	26.0284	42.0074	46.9776	46.6464	50.9782	53.1647	53.2346	21.5147	28.6873	26.3061
ENSG00000002919	22.8751	26.0567	25.2337	22.9814	20.8882	21.1578	26.0253	27.0024	31.6961	21.1303	18.8191	21.7755	19.8308	25.7183	22.7031	14.7347	22.2041	21.3173
ENSG00000002933	0.701041	0.264842	0.49003	0.182675	0.358417	0.105192	0	0.392259	0.247506	0.300795	0.294204	0.293555	0	0	0.0333894	0	0.0402844	0.101429
ENSG00000003056	86.6196	88.667	79.6615	86.5776	81.2515	105.497	55.681	72.8075	69.4716	82.9301	82.0658	85.6872	64.5605	68.0679	69.8423	46.5475	76.472	60.2374
ENSG00000003096	19.7076	18.9457	20.5937	13.9359	13.0431	13.8086	12.0664	21.0474	21.6311	13.6914	14.2102	15.0503	25.8432	27.7484	23.7419	6.85839	17.5415	14.392
ENSG00000003137	5.93449	1.90947	3.46134	2.49479	2.63217	2.88135	3.57166	3.53789	5.80736	4.03003	2.99733	3.72005	2.03823	1.76624	1.62547	2.54893	3.89306	3.83201
ENSG00000003147	7.23154	6.1332	6.64418	17.3395	16.8462	20.7791	21.3543	16.8083	16.2176	19.2745	24.5883	19.4801	20.0033	13.6981	16.6752	5.49883	3.97525	8.54924
ENSG00000003249	30.519	21.0405	38.126	34.8604	31.8891	33.9177	24.3017	33.6286	33.7424	38.3903	43.8683	38.088	40.3466	38.6365	38.2367	37.3771	42.6877	46.4101
ENSG00000003393	18.4603	11.4124	13.6672	15.3086	15.4079	19.6439	6.7551	11.9439	11.2819	12.5974	12.6656	14.6535	14.3569	14.9846	11.0455	6.79817	15.6523	14.9451
ENSG00000003400	4.24489	3.58701	3.92204	5.96716	7.86979	5.70956	1.14861	1.29241	0.836475	5.67191	5.08912	6.69472	7.9295	5.54633	5.817	4.61839	6.57739	6.78444
ENSG00000003402	24.7137	23.995	23.7521	19.236	22.6481	20.8305	11.7548	18.6631	17.3932	26.1049	21.4416	26.3295	18.2149	17.0537	19.6229	13.0125	16.5168	17.8811
ENSG00000003436	9.14224	6.7863	8.51792	11.9542	17.4893	12.9502	10.8094	12.7273	17.5527	13.4534	13.9032	14.4293	18.6412	19.9845	14.2281	5.24155	5.88988	12.0009
ENSG00000003509	20.4188	17.899	17.3267	20.0539	22.4951	22.256	13.9609	24.6342	16.5537	18.4529	20.6821	20.2981	16.7435	19.8309	19.2796	16.3445	24.6765	20.389
ENSG00000003756	44.3205	27.0663	45.3082	34.2931	43.4435	50.6745	42.4107	55.5694	42.9122	37.043	35.215	36.3683	39.6277	44.0613	46.234	47.8201	55.6128	45.5649
ENSG00000003987	3.92789	2.74061	4.70616	2.60409	2.07467	2.57694	1.9322	2.61482	4.36005	1.83766	1.51415	2.89707	2.82315	3.29368	3.87965	0.42947	0.887916	1.39986
ENSG00000003989	5.5346	4.48568	6.76548	11.702	11.628	11.792	10.5312	22.8027	22.3585	11.3291	10.7956	10.0221	9.43642	9.13271	8.07976	5.9956	17.0141	11.1819
ENSG00000004059	327.82	336.092	327.953	303.637	264.035	274.947	255.269	232.343	237.653	311.707	301.967	311.435	287.752	265.166	266.931	289.484	267.86	314.137
ENSG00000004139	32.9706	28.2631	35.0667	17.1995	11.7966	13.8027	13.8209	17.1777	12.8868	16.2615	15.1927	17.2042	19.4208	18.273	19.2148	14.5949	15.1338	14.3753
ENSG00000004142	154.605	155.371	158.932	160.437	158.67	164.588	150.851	143.708	148.074	176.869	178.319	166.637	164.055	168.408	158.242	147.225	160.727	151.242
ENSG00000004399	24.2017	17.3819	23.2625	25.1045	27.024	26.8324	6.98823	10.861	10.746	21.7013	23.7278	27.252	14.2615	14.3567	21.3459	9.80031	9.0499	14.7715
ENSG00000004455	206.556	305.19	238.634	272.514	261.413	277.316	436.232	438.664	433.405	271.15	250.292	277.105	247.251	230.553	230.572	286.417	345.78	336.579
ENSG00000004468	0.102675	0.0392847	0.173856	0.0141113	0.213607	0.0546833	0.10485	0.224398	0.226381	0	0.0127771	0.223844	0.0127882	0.0105612	0.011328	0.175182	0.0273069	0.0635182
ENSG00000004478	140.459	187.64	145.865	202.369	159.562	194.409	211.176	226.088	235.913	202.179	190.396	195.061	144.372	145.999	158.145	168.15	187.132	157.529
ENSG00000004487	96.2471	106.06	101.77	154.956	139.971	161.357	92.579	113.904	122.737	164.617	147.966	152.376	123.094	117.51	118.924	110.359	127.085	111.867
ENSG00000004534	22.3055	20.7868	21.0831	26.5611	32.4858	33.3234	24.7118	31.8312	33.5703	27.5223	28.7348	28.3326	23.4497	23.0004	21.5173	42.5679	36.3528	32.8733
ENSG00000004660	8.34045	7.1746	6.03866	5.76343	5.60452	5.93901	9.33409	10.9399	11.8144	6.12603	6.13385	5.7911	9.77888	9.78817	9.01747	7.48393	8.80357	8.05731
ENSG00000004700	50.3192	42.3027	44.5174	43.4941	43.6145	45.9104	23.717	43.5747	45.8285	49.8911	43.9273	51.1847	38.8528	34.6938	35.1324	20.2821	38.6061	34.7678
ENSG00000004766	13.9281	13.3161	14.3117	9.86993	11.8064	11.3228	8.7043	16.6414	13.796	11.1985	10.6041	10.9476	11.5314	10.5368	9.63523	9.62169	12.9312	10.5319
ENSG00000004776	0.958252	1.15582	2.35033	0.124922	0.337094	0.359944	0.744735	1.09275	0.512621	1.08018	0.0560794	0.282516	1.46954	0.497397	0.298659	0.345108	0.825987	0.512796
ENSG00000004777	9.19091	6.82757	12.8115	7.6982	13.9841	14.5956	5.09991	8.32497	5.70276	9.01189	9.82369	9.50968	8.77035	8.18073	8.41007	1.88988	6.67755	6.06032
ENSG00000004779	211.245	274.577	208.514	227.502	230.012	228.144	298.754	268.462	296.836	241.266	248.675	249.897	273.724	253.472	225.461	374.016	318.823	301.894
ENSG00000004799	2.74165	1.78274	3.07541	0.835626	1.20454	1.88762	0.859353	1.10126	1.11333	0.861955	1.01536	0.976403	1.80192	0.968109	1.24878	0.498702	1.16371	2.03812
ENSG00000004809	0.283291	0.334556	0.253158	0	0.357266	0.19938	0.548277	1.0368	1.08982	0.476534	0.372989	0.690109	0.656357	0.152925	0.16545	0.764217	0.199706	0.418056
ENSG00000004838	0.62992	1.58706	1.48085	0.343781	0.641242	0.335707	1.2436	1.47333	0.637354	0.289576	0.472426	1.25013	0.673767	0.496268	0.695332	1.78983	0.987635	1.52938
ENSG00000004846	0.174537	0.317624	0.14386	0.451677	0.364164	0.200929	0.317817	0.329428	0.135533	0	0	0.0674801	0.103106	0.197097	0.115761	0.241302	0.379155	0.296356
ENSG00000004848	1.47622	1.23358	1.03884	0.115694	0.203362	0.076191	0.511231	0.61185	0.490211	0.0886415	0.0786721	0.180298	0.104776	0.107359	0.116022	0.108807	0.195921	0.155299
ENSG00000004864	36.0954	32.998	40.1782	45.308	43.7762	41.7964	32.9702	52.4207	51.1051	51.4031	45.0005	48.3826	40.6587	38.0008	37.0589	30.4236	52.9412	36.5679
ENSG00000004866	30.8163	22.0335	33.1659	19.0229	20.3053	14.6027	27.552	35.9783	32.5324	21.2924	18.0305	19.8793	20.9032	19.6803	18.8279	19.7312	20.3206	18.4326
ENSG00000004897	66.0358	65.0995	67.1419	62.1546	70.1319	78.3589	61.8927	98.7737	108.067	64.0098	63.5768	77.1332	67.2181	60.6644	69.7282	28.7819	79.5388	49.5212
ENSG00000004939	0.352214	0.0596395	0.267555	0.5656	0.752888	0.474145	0.40345	0.74017	0.660737	0.0661432	0.459164	0.370342	0.116314	0.302308	0.37769	0.86809	0.683073	0.390206
ENSG00000004948	0.143729	0.188206	0.253475	0.0225222	0.0791193	0.0591309	0.143568	0.0529267	0.275241	0.0690059	0.0552786	0.218598	0.06122	0.133164	0.294381	0.0462257	0	0.132019
ENSG00000004961	41.1168	48.4664	37.7874	76.8304	68.5921	68.3672	39.9387	42.804	44.4456	79.1699	74.2883	75.7185	69.5097	70.5885	61.9253	66.2443	69.8177	62.6627
ENSG00000004975	57.7451	41.0498	66.0663	51.6271	46.6238	52.2511	39.1816	56.7702	51.816	51.1795	52.8326	53.0279	62.091	56.5197	61.415	30.729	46.8949	39.2433
ENSG00000005001	0.113038	0.0869964	0	0	0	0	0.0764079	0.312689	0.101142	0	0	0	0	0	0	0.205229	0.131811	0.132599
ENSG00000005007	52.8516	48.8879	57.3157	50.4086	48.0446	55.9518	46.454	58.058	50.6604	56.3638	49.6636	47.29	40.7019	37.6069	42.3704	45.783	57.2667	38.0775
ENSG00000005020	32.7266	25.6833	31.5763	20.5115	23.7072	21.4823	15.9967	32.7024	30.8259	15.8221	22.7533	21.4908	26.9485	21.5428	23.8163	16.3431	27.4687	25.3739
ENSG00000005022	674.685	612.376	697.924	704.537	644.097	637.827	778.32	760.238	769.451	743.992	660.603	720.733	1424.85	1331.15	1366.35	1156.29	1294.84	1234.61
ENSG00000005059	47.359	48.2056	39.9004	69.4871	87.4271	74.51	45.0921	71.7363	63.875	75.8393	86.1363	77.0551	65.212	64.9487	67.8787	38.2811	56.7899	64.2284
ENSG00000005073	16.6591	17.1511	22.541	10.3044	7.97324	9.73282	37.145	44.4327	39.9391	9.46876	10.1337	9.70022	16.3551	16.0047	15.5316	30.344	33.234	32.7083
ENSG00000005075	128.457	83.3226	127.315	118.357	109.876	121.34	138.091	129.978	134.989	136.979	133.575	131.959	128.455	120.8	128.107	164.416	143.594	137.718
ENSG00000005100	23.6982	20.4893	21.243	22.2231	20.5134	21.5835	17.4734	30.2515	28.6015	20.7604	22.1792	22.4734	29.7911	29.5868	29.395	13.669	29.6556	17.4247
ENSG00000005102	0.143288	0.0286321	0	0.725631	0.331187	0.376227	0.573691	0.463664	0.555437	0.411972	0.363424	0.537537	0.0710806	0.0687324	0.0660342	0.278767	0.194664	0.265376
ENSG00000005108	0.0471104	0.00687612	0.187483	0.342925	0.575276	0.317209	0.197333	0.197742	0.826038	0.235254	0.284501	0.243284	0.694433	0.181804	0.352565	0.0500162	0.450238	0.122999
ENSG00000005156	31.2569	29.1288	28.9655	45.0706	51.448	45.2282	33.4912	38.5973	40.1207	40.5504	38.432	42.384	42.011	36.9627	43.0312	23.5245	36.1617	28.1128
ENSG00000005175	60.0079	56.1174	50.6871	55.6926	48.1145	45.1919	47.3694	64.8402	65.4745	47.1394	49.9156	50.8177	49.748	49.8331	45.7728	59.2661	79.8031	63.0296
ENSG00000005187	7.38367	4.66965	4.39163	5.10138	6.62199	7.04009	8.27587	8.57778	10.0038	8.40434	6.42132	5.68789	11.8057	4.91268	7.83702	5.97977	5.75066	6.58309
ENSG00000005189	14.0822	6.08313	8.70361	8.56152	11.0706	9.46107	6.18905	8.89813	11.781	10.8203	8.94627	10.3765	13.7487	10.7918	8.91457	5.48342	9.5747	6.67532
ENSG00000005194	82.2124	83.3591	79.2166	76.4952	66.6129	60.1483	71.2898	78.3008	77.3441	67.9688	67.5485	80.0733	67.5069	65.4704	57.705	92.4025	104.492	97.937
ENSG00000005206	29.8364	23.3197	30.921	22.5674	30.1642	31.177	27.256	33.9157	29.8777	21.4805	24.7101	33.6855	21.4725	24.1581	28.9492	21.1784	26.492	30.6131
ENSG00000005238	4.32913	2.21808	3.04238	1.03079	1.26369	1.15239	0.753172	1.25183	1.18581	1.06828	1.38832	1.12263	1.34025	1.69574	1.23402	1.3456	1.45112	2.09376
ENSG00000005243	1.42345	0.404716	0.840107	0	0.293193	0.81038	0.230595	0.674187	0.246025	1.2572	1.11536	1.69641	0.23223	0.107759	0	1.01371	1.50192	2.00838
ENSG00000005249	8.11326	6.98128	6.40092	6.91086	6.63107	6.89839	3.97388	7.75897	8.15489	6.53321	6.57226	6.96133	6.80185	6.89688	6.01462	4.61626	8.65178	7.83642
ENSG00000005302	19.9724	15.9891	20.3545	18.4317	24.7642	22.2739	8.83701	15.6266	13.9588	20.0673	16.9472	23.9355	19.039	19.4665	17.5307	16.9412	26.4397	27.4402
ENSG00000005339	22.9402	18.0298	29.6603	19.3985	13.4415	20.3059	17.4217	32.9437	27.1925	16.2359	12.3823	15.0721	17.4093	17.6286	21.9736	14.9908	29.5822	12.6992
ENSG00000005379	7.80915	2.1223	2.94415	0.058387	0.10204	0.0188516	0.199277	0.153908	0.0618368	0.0198663	0.0353122	0.0348187	0.665155	0.930833	0.197619	0.0891019	0.0397933	0.0209061
ENSG00000005381	0.0233635	0	0	0	0.521656	0	0	0.0301188	0.027138	0	0	0	0	0	0	0.325309	0	0
ENSG00000005421	0	0	0	0.0927014	0.155477	0	0.0187352	0.263793	0	0	0	0	0.0296613	0	0	0.177798	0	0.117893
ENSG00000005436	27.1288	22.7399	25.684	35.2223	37.8907	35.2411	20.4947	35.1025	39.5436	31.4997	31.6957	33.0169	32.0143	33.0388	29.5824	22.9761	32.7047	29.9533
ENSG00000005448	67.0089	55.444	63.0647	68.7969	50.0138	64.3459	72.0337	76.0608	76.6759	70.4984	74.9342	81.11	81.4894	60.5666	72.6413	53.509	51.8708	75.3311
ENSG00000005469	12.0506	9.70757	12.0376	7.41026	10.0438	8.36717	6.80449	8.93399	9.44825	7.95599	7.95825	8.97721	8.30434	7.67957	7.40099	5.95841	9.64941	6.98618
ENSG00000005471	3.39326	0.855648	1.39893	1.16758	0.947716	1.2617	0.723274	0.828908	1.05197	1.24251	1.10856	1.11266	1.87119	1.18232	0.972876	0.359283	0.536795	0.989814
ENSG00000005483	18.9464	12.6863	17.0281	13.3949	14.5412	17.2352	11.8926	20.3373	18.1738	16.9275	12.7372	14.9472	15.9922	14.4285	14.7263	12.7973	16.3389	12.6182
ENSG00000005486	69.5191	54.964	58.0396	34.7241	31.5135	31.6248	58.1395	67.6395	66.9837	40.1406	39.6142	37.1605	53.8127	51.5377	53.5855	50.6364	52.8847	67.2468
ENSG00000005513	1.59698	0.92504	0.66786	1.35692	1.80503	2.0238	1.14783	1.27594	1.37373	1.55993	2.10574	1.23299	1.64115	1.96516	1.50252	2.74045	3.72779	4.09171
ENSG00000005700	10.1331	7.33039	7.33601	8.28031	9.81444	9.58403	3.60264	8.22386	8.50682	7.58616	7.64089	8.8262	8.2259	8.25579	7.65942	2.9741	5.88251	5.52859
ENSG00000005801	26.2601	22.6332	26.3955	17.017	21.0786	21.9268	21.4031	29.7564	28.7776	20.5167	19.153	25.9561	13.814	18.6141	18.1747	21.579	29.9537	24.7979
ENSG00000005810	20.227	17.3379	17.6925	38.1137	37.7708	46.6459	29.4292	52.459	54.8119	34.7187	32.2708	34.8197	31.8272	31.1409	34.8695	43.7896	55.6417	28.9414
ENSG00000005812	43.1233	41.2076	41.5668	60.9901	61.1802	65.0372	63.7131	111.319	109.865	60.1208	65.2755	70.4052	72.5904	67.4621	64.7794	46.5782	85.1748	64.3764
ENSG00000005844	0.197974	0.92475	0.922818	2.51001	3.06582	1.0014	0.828361	2.88155	1.6333	0.685535	0.262711	0.0573663	0.250019	0.615021	0.730259	0.625863	1.81602	0.779659
ENSG00000005882	77.2989	50.1891	80.8732	61.0363	50.4597	54.1564	40.7516	51.1109	47.2274	47.0098	52.9173	54.1407	55.6478	47.8601	54.0862	25.319	33.9676	35.893
ENSG00000005884	8.57332	9.57237	8.40044	6.75998	6.45293	8.04183	3.82244	4.98742	9.05185	5.66107	5.91789	7.05453	4.23674	3.72415	4.81371	2.40938	4.06958	2.96654
ENSG00000005889	40.7079	36.1798	57.632	20.2365	17.619	23.3157	13.7607	28.6554	24.5865	21.4372	16.1528	18.3375	14.1074	14.7253	14.6194	9.13362	17.922	12.442
ENSG00000005893	94.1578	68.7055	84.4925	52.1025	51.1054	59.6778	33.2289	50.3503	53.6013	48.5925	54.8419	57.8574	122.05	114.363	112.356	70.3945	104.109	87.8604
ENSG00000005961	2.53896	3.36463	3.81701	2.8539	6.06601	4.81646	1.84463	3.75374	5.04567	2.98123	1.58729	2.72197	1.60825	1.96073	3.40857	4.14247	5.00887	7.88311
ENSG00000005981	0.0581848	0.0536184	0.0484521	0.0212741	0.283995	0.0619172	0.0364878	0.299935	0.270271	0.0217264	0.0578977	0.0948544	0.115841	0.17168	0.051364	0.096165	0.103196	0.185204
ENSG00000006007	83.5824	88.6947	80.1357	62.674	52.9274	56.7775	66.1727	71.2815	74.3794	62.4244	70.4264	64.5692	71.3136	65.5283	60.8484	60.4029	78.8241	76.1094
ENSG00000006015	63.4719	85.4995	73.2747	81.3655	78.9269	76.0412	65.9358	73.8502	68.6466	85.6686	90.5175	91.3561	76.0344	70.9123	66.2763	71.8538	64.9935	71.1567
ENSG00000006016	19.9459	22.4934	23.6064	6.68103	6.89483	9.25022	7.47714	8.52032	7.48012	10.34	8.55429	8.09101	5.97661	6.64057	7.61098	7.95421	10.2437	9.73905
ENSG00000006025	6.94261	3.51868	5.07566	4.20637	6.67381	5.70001	3.0805	3.66307	3.2793	4.35271	4.40197	5.44018	2.78103	3.63338	3.36539	2.80095	1.31165	1.33344
ENSG00000006042	159.543	154.411	176.646	119.631	97.3605	117.922	82.0131	93.9918	99.7737	118.721	133.857	128.202	113.255	105.491	112.816	59.4111	72.3373	89.7423
ENSG00000006047	2.6168	1.58543	2.09439	0.615487	1.07152	0.810832	0.102073	0.44664	0.401635	0.965533	0.726453	1.10798	0.508267	0.0830877	0.158751	1.75344	2.46183	2.51723
ENSG00000006059	0	0	0	0	0	0	0.0612187	0	0	0	0	0	0	0	0	0	0	0
ENSG00000006062	3.2843	2.73799	4.2309	3.23145	4.22558	4.33106	2.90567	3.9611	2.95043	2.2022	2.47183	3.00337	2.58772	2.58742	3.27914	2.36045	2.14751	2.27874
ENSG00000006071	1.65194	1.06598	0.538919	3.36171	1.82389	1.14629	0.871624	1.09028	3.04437	0.862856	0.527922	1.50896	0.859757	0.665743	1.21199	1.41983	0.719945	0.562206
ENSG00000006116	0.0488061	0	0	0	0.0188062	0	0	0	0.0566949	0	0.0242491	0	0.02425	0.0198709	0	0	0	0.0143746
ENSG00000006118	66.4207	71.6344	51.2796	42.3572	37.8766	39.515	25.9351	33.5805	31.4828	35.7393	39.525	31.2033	51.2707	53.0827	62.0156	46.8581	51.0898	53.1797
ENSG00000006125	126.306	121.42	128.278	173.469	173.021	176.691	69.9194	108.216	119.526	182.79	172.384	165.151	159.234	140.348	143.634	56.4059	96.8104	87.7619
ENSG00000006128	0.903378	1.03531	0.812174	1.99649	1.276	1.60185	4.06304	3.83398	5.33011	1.24983	1.62258	1.59266	1.98363	1.99546	0.544446	2.96902	0.583928	1.47348
ENSG00000006194	33.4441	34.2013	34.0601	24.1207	21.1422	28.8635	28.9065	34.1185	34.2135	24.0999	21.541	26.6572	21.7622	19.8726	24.6377	26.494	32.1788	31.3684
ENSG00000006210	1.02424	0.824448	1.32782	0.0687879	0.324878	0	0.248245	0.0874631	0.144703	0.0760241	0.199422	0.0441514	0.0134809	0.0412284	0.0434749	0.187151	0.165877	0.1333
ENSG00000006282	34.8617	23.8171	26.3059	11.8295	12.9713	12.5056	11.6405	14.0563	14.9171	11.4198	12.1926	13.9272	11.6622	11.6099	9.98448	10.8446	12.7711	14.8768
ENSG00000006283	2.52971	1.65421	2.02947	1.36455	1.51458	1.75528	1.45919	2.23956	1.25069	1.69256	1.78096	2.59414	1.13463	1.39441	2.16492	0.79384	1.17377	1.61169
ENSG00000006327	110.171	147.788	90.5734	27.0953	18.3347	26.317	28.6849	16.7156	12.2067	24.2228	23.1887	25.0137	24.1142	32.9965	29.9137	15.4811	15.6793	14.4467
ENSG00000006377	5.63929	5.24574	5.26015	2.83457	2.35618	2.84502	4.52765	7.17468	5.87937	2.41345	3.02134	3.89432	2.20594	2.04992	3.57855	5.81296	4.9787	4.25542
ENSG00000006432	3.40014	2.89248	2.79133	2.9629	3.66357	3.68356	1.70327	2.44928	2.79839	3.4166	2.8811	3.53437	2.98667	2.97146	2.91799	1.64864	3.37586	2.23329
ENSG00000006451	41.1262	36.4725	39.9163	29.096	29.3193	28.5437	24.9361	29.9041	31.1772	27.9158	30.3572	29.2652	29.7001	26.8401	25.1073	20.5114	30.0656	23.5424
ENSG00000006453	25.3367	25.6207	31.9347	38.8195	35.3822	35.5852	22.791	36.4003	36.4106	32.4639	37.2986	35.9057	33.1252	30.3414	31.7005	16.8041	24.6341	28.5721
ENSG00000006459	2.49683	2.39301	2.54642	4.49636	4.98846	5.40385	2.22576	3.35742	3.50014	4.63362	4.27736	4.64005	3.08025	2.84173	2.94229	2.3274	5.13641	4.36159
ENSG00000006468	4.40803	3.69383	3.29534	7.63971	5.98424	7.07615	4.32568	3.47886	2.29855	7.0234	5.62787	6.70695	2.20031	2.54054	4.05579	1.0922	2.28365	1.5824
ENSG00000006530	36.2119	31.5142	38.9277	64.7408	56.704	68.6182	34.5537	36.0576	44.4476	61.1426	63.4897	63.9276	41.8684	46.4946	46.4887	51.3557	67.1036	59.8036
ENSG00000006534	1.81472	0.963378	0.913049	0.469725	1.70011	1.72676	1.30107	1.17195	0.862016	0.9452	0.937357	0.756175	2.6744	1.86365	2.41121	1.62201	1.34886	0.991882
ENSG00000006555	0.163675	0.0369048	0.0539348	0.0740152	0.17763	0.0266331	0.166992	0.164913	0.110358	0.0522819	0.0589392	0.0229509	0.0668188	0	0.0703984	0.0869998	0.0500406	0
ENSG00000006576	16.5966	15.8684	20.1629	17.3324	19.6981	15.3744	10.3383	18.8085	21.6934	15.6451	15.6925	16.2818	19.0578	15.9545	15.8568	8.65573	20.812	14.6722
ENSG00000006606	0.710849	0.230511	0.637503	1.04123	0.547479	0.481822	0.969052	0	0	0.803086	0.890658	0.228063	0.467549	0.917514	0.199115	0.193722	0.242758	0
ENSG00000006607	19.7097	22.5359	18.3154	20.4181	23.0958	20.891	16.8162	25.0354	28.0384	20.7798	20.9853	20.2966	24.8355	20.5698	23.0893	14.4458	28.1753	19.5683
ENSG00000006611	1.16108	0.293718	0.859085	1.37302	1.78425	2.80381	1.58461	3.45377	3.69219	2.96565	2.51493	2.05752	1.47713	2.95044	0.749584	3.10497	2.17394	5.23895
ENSG00000006625	89.261	94.1814	75.9449	87.051	104.296	88.7872	84.0894	95.5954	99.7011	87.1163	95.1712	89.923	88.2009	92.1509	81.5869	80.1724	85.954	86.6043
ENSG00000006634	33.532	24.9959	30.2858	46.7187	38.389	48.8414	33.4559	53.9041	59.1758	48.0811	42.9343	42.8699	39.3258	39.0905	32.9548	33.753	65.2422	45.7669
ENSG00000006638	2.15702	2.24429	2.97336	3.21781	3.68267	3.8545	2.04703	2.64563	2.44873	4.09208	3.96712	4.0785	1.64636	2.59678	1.6427	1.64588	1.57518	1.88783
ENSG00000006652	34.6937	37.4147	30.195	26.5661	39.2667	36.4569	30.155	38.6743	37.7527	31.8884	29.5854	33.7766	23.1616	30.8128	24.8132	34.1431	39.0206	41.2609
ENSG00000006659	0.258334	0.256718	0.23414	0.141706	0.099494	0.13405	0.234105	0.167923	0.151047	0.14533	0	0.125192	0	0	0.111142	0.318089	0.53872	0.151401
ENSG00000006695	14.7113	12.9761	16.3845	16.4323	17.9566	14.9355	13.0903	14.7704	16.9879	16.5476	16.4777	13.6567	20.4973	18.0988	16.6926	9.82162	18.8922	14.3974
ENSG00000006704	15.0726	12.8279	15.0441	14.5258	14.7659	16.4086	11.0188	13.5429	14.0923	16.8693	17.0814	14.1603	16.5334	14.1112	15.5598	20.7999	12.9815	11.9307
ENSG00000006712	83.2067	91.6407	95.4888	94.0849	76.3842	97.906	71.7781	93.1216	83.0562	100.299	91.5434	94.3923	75.6774	73.0536	81.2224	75.7904	78.1053	53.3915
ENSG00000006715	27.4273	29.6397	30.6892	37.085	43.6192	40.8752	17.715	39.0345	31.6809	45.6651	37.1835	38.7637	39.28	29.961	39.1039	10.6481	28.8618	22.8656
ENSG00000006740	13.9373	11.3263	13.5085	8.98759	7.45549	8.86763	7.98585	9.639	11.2835	9.00352	9.93036	8.64565	9.34583	8.60587	8.71414	5.00048	8.40909	9.19024
ENSG00000006744	98.1385	91.2148	103.719	81.8889	73.7432	72.3828	85.315	83.6325	78.0644	75.8132	76.8389	75.3695	75.3671	77.0576	81.4975	85.8875	103.967	74.0701
ENSG00000006747	13.2007	8.3397	6.44224	0.684387	1.29673	1.28001	1.68873	1.77662	2.31786	1.05396	0.700159	1.02642	1.57551	2.53991	2.03258	2.68615	2.45498	3.06675
ENSG00000006756	1.77056	1.07921	0.928956	1.15055	1.06429	0.657572	0.69182	0.538782	0.437345	0.720817	0.288723	0.233917	0.459181	1.14897	0.274257	0.999863	0.324409	0.386188
ENSG00000006757	15.8416	8.32641	16.6327	37.2051	39.7308	37.0562	21.869	25.4489	19.6647	48.4321	46.0337	46.4197	0.336611	0.0793101	0.284124	22.2714	19.6987	31.4159
ENSG00000006788	0.0367732	0	0.0224913	0.0134453	0.0377882	0	0.0154118	0.0315747	0	0.0137274	0	0	0	0.0100111	0.0108224	0.0104929	0.0912858	0.0361232
ENSG00000006831	47.0964	34.5741	43.9597	47.4312	49.5922	49.8977	34.5156	50.9028	54.1623	42.5958	46.7664	50.2544	36.9552	36.6358	33.0297	26.243	41.0674	34.5414
ENSG00000006837	8.38277	6.83947	7.38391	6.35647	7.41657	7.60594	4.32406	7.24753	8.06472	7.03163	9.94168	5.01089	6.37434	6.33504	5.73832	2.29633	2.33463	4.4232
ENSG00000007001	0.0339768	0	0	0	0.0487685	0	0	0	0	0.0354631	0	0.0341291	0.0314363	0.0257199	0	0.0260967	0.0335503	0
ENSG00000007038	0	0	0	0	0.171815	0	0	0	0	0	0	0	0	0	0	0	0	0
ENSG00000007047	42.5138	41.9796	42.123	33.3306	31.024	36.3788	16.3414	21.5871	20.3229	32.2047	29.1586	31.3167	30.6856	19.743	20.0928	18.3989	17.5325	19.009
ENSG00000007062	1.03223	0.187745	1.31167	0.102051	0.330309	0.563212	1.87935	4.04265	4.77773	0.129547	0.305026	0.215353	1.38453	1.29331	1.54833	0.031758	0.224611	0
ENSG00000007080	233.279	254.34	259.767	301.368	259.486	262.867	269.539	237.945	218.714	319.423	306.594	279.676	245.192	262.219	252.287	385.55	305.013	280.105
ENSG00000007129	0	0.14477	0.081868	0	0.145976	0.103054	0	0	0	0	0	0	0	0	0	0.0662004	0	0.182341
ENSG00000007168	91.388	111.011	105.845	61.6238	56.9439	64.9943	51.3334	71.9544	79.743	70.7733	60.7578	70.1907	77.8902	73.4582	70.1868	34.3014	67.5762	49.5366
ENSG00000007171	0.268646	0.180061	0.287236	1.08048	0.612738	0.49894	1.85141	2.88579	2.70425	0.526708	0.685981	0.589947	0.737575	0.893685	0.828284	1.35609	2.02091	1.96508
ENSG00000007174	1.2181	0.179842	0.0763147	0.232104	0.358935	0.117657	0.144696	0.138395	0.12248	0.0467003	0	0.0233446	0.0879742	0.0364946	0.30507	0.0557462	0.141735	0.170345
ENSG00000007202	71.8516	69.5327	72.637	91.3031	76.1681	87.1588	48.8436	77.9613	75.1075	79.1131	74.2424	80.7179	74.4898	70.3695	78.2505	57.4475	66.6513	42.9875
ENSG00000007216	0	0	0	0	0.215474	0.0702627	0	0	0	0	0	0.0680287	0	0	0	0.0275329	0	0
ENSG00000007237	5.27199	6.65895	3.82805	2.15669	4.58214	3.11109	2.38463	2.39746	2.44303	4.68411	2.52091	3.08093	1.56795	1.74032	1.94273	1.1314	1.73722	2.78364
ENSG00000007255	69.5243	53.5579	56.5851	74.067	73.009	58.6242	54.1584	52.85	51.7376	60.1689	83.5013	71.9411	73.6043	59.724	58.7071	45.4281	39.056	52.5644
ENSG00000007264	1.92088	2.64123	1.37193	9.22812	12.0027	12.1232	15.0107	16.2894	18.3413	12.3225	15.4132	11.6685	19.3298	21.8779	21.1289	19.5556	21.618	29.4742
ENSG00000007306	0	0	0	0	0.107092	0	0	0	0	0	0	0	0	0	0	0	0	0
ENSG00000007312	0	0	0.53493	1.10884	0.174002	0.143512	0.0463146	0.589533	0	0.0845176	0.40321	0.0732237	0.224047	0.0605429	0.0655428	0	0	0.158205
ENSG00000007314	0.00919943	0	0	0.514921	0.640113	0.911602	1.1583	1.19633	1.79222	0.556486	0.388979	0.290913	0.982971	0.6694	1.18214	0.182293	1.92494	0.777609
ENSG00000007341	32.828	25.1672	33.3353	33.538	22.795	29.2395	25.8861	34.5751	31.2903	34.3218	33.279	32.0351	28.3186	31.7676	22.8529	27.3988	29.7664	29.227
ENSG00000007350	8.5854	5.99645	2.8	3.21584	2.95476	1.96435	1.30979	2.45078	1.158	1.88893	3.0153	3.45203	0.415412	0.99697	0.499024	0.837523	0.553311	1.33193
ENSG00000007372	34.0718	20.83	25.7395	20.6695	19.8145	22.1983	22.1136	22.8733	27.7608	19.9746	19.9844	19.7087	19.9775	20.1212	17.7237	26.3311	26.479	27.179
ENSG00000007376	47.1846	50.8556	41.8081	35.833	27.7349	29.829	68.0486	59.1747	49.5759	31.2877	30.1658	34.517	47.3104	42.2832	46.4298	76.2115	84.4581	61.8081
ENSG00000007384	10.2851	7.59264	8.18037	3.24263	3.73384	4.67226	5.15837	6.77075	4.8654	3.76761	3.02227	4.1396	5.26145	5.26478	6.09269	3.89032	6.06211	5.51389
ENSG00000007392	45.1786	58.3251	51.0697	35.6304	33.767	35.1966	111.495	124.332	105.674	37.8128	26.6331	39.7649	44.6011	39.3479	52.8421	63.6087	61.6401	40.8939
ENSG00000007402	5.31184	3.94264	4.00931	2.73223	2.75147	1.96684	2.73964	4.00528	2.99622	2.51717	1.99012	3.45287	1.90156	1.89048	2.49913	3.13736	6.58677	5.08597
ENSG00000007516	3.60609	2.01222	3.42817	2.3565	2.52576	3.41362	2.32217	1.46142	2.6277	2.83468	3.64567	2.74993	1.27676	1.90325	1.80833	3.67532	1.94514	2.69558
ENSG00000007520	110.837	172.677	121.518	136.878	112.643	138.139	136.019	124.509	116.315	135.468	138.297	147.959	149.18	141.121	144.453	163.895	137.631	130.102
ENSG00000007541	70.9776	63.7039	59.0904	28.9845	34.3614	41.5572	43.2525	36.0097	34.6999	29.0929	24.0154	32.4412	27.5398	34.0915	29.2531	39.6922	44.6457	46.1075
ENSG00000007545	11.0218	9.52652	11.5493	7.12449	9.64357	8.9404	7.71541	12.8412	11.0068	7.44578	9.50248	9.96451	11.624	9.44483	11.0305	5.90956	12.9561	7.25888
ENSG00000007866	22.9538	17.069	17.5111	10.8166	11.7402	12.5485	2.92235	3.85846	3.54937	11.8606	13.1524	12.9496	11.7109	9.72366	10.8828	3.34421	5.9469	6.32788
ENSG00000007908	0.04415	0.0212232	0.0404628	0	0.0417912	0	0	0.281764	0.0256393	0	0	0.205168	0	0	0	0	0	0.0319024
ENSG00000007923	42.0049	44.9331	46.5375	63.5028	54.5628	58.0805	53.4301	60.0615	58.4421	58.0315	55.6169	57.158	45.7707	50.4495	45.0081	44.9135	61.4969	41.3696
ENSG00000007933	0.325411	0	0.306901	0.154265	0.357827	0.831875	0.217965	0.352525	0.276072	0.346413	0.152467	0.484658	0.422728	0.114245	0.806795	0.120381	0.55153	0.0833841
ENSG00000007944	12.6431	7.17425	10.9696	8.03119	9.28934	8.36522	5.07366	9.21975	8.19946	8.99185	7.37481	8.63776	8.33581	6.85419	7.92045	4.9592	7.33468	6.95393
ENSG00000007952	1.14106	0.482215	1.76654	0.769532	2.25825	1.51161	0.389352	0.658214	0.889464	1.00071	0.695688	0.995329	0.792018	1.66839	0.83514	1.06874	2.8704	0.525761
ENSG00000007968	4.90467	3.9659	5.32674	6.9208	5.35041	6.42281	3.51821	3.87047	4.15106	5.87747	5.42606	5.34329	5.39137	5.98788	5.04208	3.73285	5.7361	5.78585
ENSG00000008018	539.515	591.338	506.41	499.843	504.874	482.752	656.515	651.533	706.914	592.423	543.126	570.34	494.182	483.92	422.935	570.472	510.574	529.212
ENSG00000008056	1.91891	1.12993	1.39108	1.1866	0.657705	0.679075	0.596984	0.553444	0.829533	1.2136	0.659689	1.04948	0.622366	0.448836	0.354893	1.07801	1.47507	0.688359
ENSG00000008083	25.4808	20.842	25.7705	17.4174	16.034	18.6452	9.02921	14.1658	13.3542	15.507	16.0631	16.8843	11.9638	12.0256	12.7955	12.3036	15.4248	12.7485
ENSG00000008086	3.42771	3.28615	2.58498	3.96681	6.17467	3.29313	1.77321	2.33863	2.59369	2.5948	2.59469	2.6438	2.13743	2.16809	2.51317	1.62069	2.94672	1.95567
ENSG00000008118	0.189425	0.385967	0.202336	0	0	0.0334399	0.120739	0.0407271	0.141769	0	0.0313096	0.117621	0.120149	0.0964732	0	0.078113	0.0669493	0.142227
ENSG00000008128	25.4566	15.5271	20.3164	16.5155	21.8935	21.475	21.7547	20.9234	20.8675	18.3013	15.8674	19.0075	14.0992	18.0901	18.6918	21.5302	21.0792	16.2079
ENSG00000008130	81.0292	61.9972	71.4944	67.7512	82.0556	75.4203	74.936	68.3503	65.37	66.2562	66.8622	72.8152	55.2284	57.325	54.2928	59.9217	72.8979	62.0929
ENSG00000008196	0.0251483	0	0.0230712	0	0.0193818	0	0	0	0	0	0	0	0	0	0	0.0103802	0	0.00741104
ENSG00000008197	0	0	0	0	0	0	0	0	0	0	0	0	0	0	0	0.0777153	0	0
ENSG00000008226	2.36399	1.96197	2.50426	2.40367	2.48274	2.55351	3.77019	2.06947	2.11194	1.99991	2.68017	2.37422	1.83163	2.53459	3.17394	3.72172	3.85347	3.37484
ENSG00000008256	15.7277	13.5103	13.7252	11.8974	13.715	11.2724	8.73231	15.5658	13.9423	10.0719	11.1299	11.4175	13.2724	12.4039	13.051	7.33531	16.3723	13.812
ENSG00000008277	6.2121	5.54495	8.06769	8.29126	8.22273	9.00295	4.49804	11.1062	9.72995	7.74865	6.79969	6.21023	6.39843	7.088	6.7788	2.33502	6.99855	5.79538
ENSG00000008282	44.9593	39.8469	47.2459	41.2977	41.6452	39.958	33.4732	54.619	54.9679	40.421	39.3927	39.8946	39.7036	34.8543	38.4236	33.95	49.7672	42.4433
ENSG00000008283	12.0626	11.6154	12.4343	11.2052	8.86124	10.1389	4.20878	6.33332	6.5844	11.0984	11.9132	11.3229	12.5538	12.7631	13.5453	5.12659	7.74553	7.42275
ENSG00000008294	57.928	40.6455	54.3734	53.5953	56.7862	59.5761	37.0315	62.1129	68.6141	50.0041	48.9477	53.6638	41.596	41.3795	43.3096	22.7893	41.097	34.2485
ENSG00000008300	0.802012	0.411035	1.42559	1.61896	1.88353	1.16688	1.04728	0.871489	1.34764	0.872274	1.19311	2.0458	1.69547	0.967766	1.52361	0.934337	1.04018	1.31736
ENSG00000008311	16.5588	14.4853	11.534	10.5999	13.8363	13.0209	8.91054	17.4522	16.5758	9.81191	9.5458	12.4069	12.7597	12.2223	14.3359	4.86249	12.1108	8.72807
ENSG00000008323	3.71961	0.282107	2.16942	0.2603	0.191824	0.199713	0.0596876	0	0.0878895	0	0.234481	0.191247	0.586639	0.156537	0.670137	0.212888	0.0617653	0.10617
ENSG00000008324	25.3888	24.0418	29.6123	41.6139	40.6217	37.663	38.4189	39.5621	49.855	32.362	35.0535	38.7719	32.6474	32.7674	26.9728	73.0821	56.8847	56.5473
ENSG00000008382	29.4706	37.9836	36.841	29.5584	26.3101	28.6946	27.1291	28.7559	22.2707	30.2201	32.9997	31.4298	30.2852	26.3376	32.1892	27.4712	23.7398	29.1623
ENSG00000008394	33.9159	37.0358	32.5396	88.8733	98.5713	117.872	0.427695	0.575887	0.449409	102.937	102.674	109.053	78.3472	83.0749	73.8655	149.602	126.663	124.43
ENSG00000008405	23.0716	15.7901	18.6084	12.3949	13.5361	12.8845	14.1365	18.9798	17.6589	12.1846	11.6247	13.3724	11.4297	9.76372	10.9474	14.4583	30.6625	21.184
ENSG00000008438	0.286461	0	0	0	0.220596	0.148213	0.516711	0	0.335256	0	0	0	0.141775	0.226647	0	0.117507	0	0.16779
ENSG00000008441	23.2215	19.7314	20.7774	8.40908	7.79356	10.2929	10.8254	14.2455	13.5793	10.1822	10.7991	8.5449	15.7683	15.7389	17.8252	6.31506	13.7344	9.02726
ENSG00000008513	2.95667	2.86517	2.97618	6.01285	8.93927	6.77177	1.50305	2.06069	3.12019	8.36401	6.91981	7.01357	5.27723	5.43831	6.21167	3.58739	5.21851	4.03928
ENSG00000008516	4.27562	2.49159	2.19789	2.28813	3.51564	2.89824	3.46741	3.5901	3.37131	2.18354	2.72856	2.39245	3.21662	2.90266	4.11542	3.95912	4.16945	3.51752
ENSG00000008517	7.64204	3.99129	3.74382	3.136	3.32792	5.16368	3.27951	2.60095	3.01701	3.30104	3.4961	4.52488	7.98617	3.69375	3.11858	5.59229	2.32978	2.31205
ENSG00000008710	31.6474	17.9337	17.8825	19.3007	17.6743	20.4056	19.1703	21.1048	20.4684	11.8541	8.08649	13.8206	19.3313	20.1196	26.2991	32.8649	24.8171	24.7899
ENSG00000008735	24.6247	19.4204	25.9486	53.3138	43.4178	39.8339	22.2288	19.8131	15.7779	43.0324	35.6566	46.2752	37.7306	30.8576	41.5073	17.1117	21.5128	14.3577
ENSG00000008838	96.9143	95.6567	105.591	85.8034	89.6742	91.93	100.588	116.948	102.38	78.3055	74.9035	84.8557	101.425	92.7041	102.173	111.667	102.875	78.6063
ENSG00000008853	7.43358	6.03149	8.85279	4.87696	4.74242	4.77394	5.4101	8.29948	7.24252	4.38484	4.36226	3.92429	5.01318	3.79586	5.44383	4.54532	6.50518	3.46986
ENSG00000008869	9.56172	7.59761	10.2986	7.68432	9.30007	8.77443	5.14743	11.8323	11.3199	7.15574	8.03446	7.61001	8.24664	6.47528	9.22532	6.79276	10.2834	6.98795
ENSG00000008952	87.072	109.32	89.2372	71.262	69.8951	82.3748	90.7236	104.805	113.076	74.9743	70.5794	75.5005	76.7958	74.4539	76.7348	114.263	98.8858	82.9199
ENSG00000008988	1324.62	1452.27	1397.26	1358.35	1288.77	1207.18	1613.61	1475.69	1491.33	1348.4	1396.72	1321.63	1815.13	1693.28	1667.45	1828.04	1492.56	1702.16
ENSG00000009307	323.853	273.125	355.347	607.933	569.703	616.086	352.992	635.622	596.369	557.227	557.894	594.396	425.238	410.677	396.443	276.61	535.737	358.668
ENSG00000009335	47.3323	44.3745	44.0374	59.7702	66.4415	60.7988	34.9154	55.0249	54.8529	56.7879	58.8737	65.9611	56.4248	53.3155	53.1537	42.0281	72.8536	58.8739
ENSG00000009413	18.3815	13.1378	13.2081	11.2067	17.5324	15.0684	7.9965	19.6601	17.8703	8.21952	7.53681	8.6687	9.35314	10.4272	12.3282	11.1494	17.0966	9.07304
ENSG00000009694	0.440689	0.320561	0.252866	0.302111	0.492483	0.240548	0.0277689	0.0709061	0.0830918	0.0801946	0.165009	0.134568	0.0602553	0.0540792	0.10229	0.418507	1.11263	0.698432
ENSG00000009709	1.23513	1.66412	1.63188	1.51115	2.33392	3.06181	0.538935	0.270618	0.727935	2.69892	2.94546	3.14656	0.857567	1.34768	0.554991	1.1896	1.47342	1.28263
ENSG00000009724	0.672576	0.329018	0.619695	0.519684	1.5684	0.514613	0.631262	0.504552	0.56466	0.699274	0.532502	0.627906	0.345173	0.26987	0.503625	0.789645	0.960055	0.599921
ENSG00000009765	0.239107	0.186072	0.106769	0.0452887	0.176691	0.0354536	0.0935071	0.105485	0.0379984	0.0188832	0.00954719	0.0239936	0.0166777	0.106362	0.165886	0.340898	0.0349559	0.0869272
ENSG00000009780	7.36629	5.74399	9.76135	9.77933	10.3884	12.9785	8.93051	12.8278	14.814	10.294	9.6108	11.6952	10.9653	8.09968	8.92697	5.74393	14.1592	11.5147
ENSG00000009790	1.52933	2.06322	2.11554	3.0186	2.7488	2.59924	1.5128	2.66438	2.06421	1.73857	2.38224	1.87621	2.07023	2.47945	2.45621	0.920726	1.86654	2.48145
ENSG00000009830	21.968	17.7077	27.2075	17.9718	12.8587	32.6692	16.1088	17.4308	22.1258	18.9893	25.2728	22.1964	26.0384	25.0672	25.1196	16.2414	20.5853	18.9464
ENSG00000009844	100.942	75.4135	92.644	79.2336	80.0193	82.0797	65.8144	94.8801	104.426	83.3338	77.2294	84.0088	87.3121	79.8758	74.2148	58.9929	86.691	75.8788
ENSG00000009950	3.0305	1.13305	2.01306	4.14069	6.89715	6.38279	3.968	6.85557	4.07881	4.45294	3.23075	4.06393	3.8264	6.42427	8.43234	5.36104	4.28547	7.96678
ENSG00000009954	51.5412	54.7137	58.0605	54.7935	48.6462	54.782	37.5013	63.7468	62.2972	53.5644	48.1342	52.3751	53.3991	48.3324	54.052	30.397	54.7138	36.9385
ENSG00000010017	61.0374	44.7174	52.1039	42.1305	38.6885	43.2684	22.5206	40.1041	37.5789	43.6478	40.2693	41.2502	42.4168	39.8713	38.5963	24.5211	39.475	32.827
ENSG00000010030	2.16967	1.26884	1.03511	0.654136	0.829834	0.409474	0.817767	1.0287	2.0838	1.26413	0.846164	0.644846	1.82451	0.695066	0.987152	0.654646	0.279334	0.311609
ENSG00000010072	24.1133	21.9142	24.8487	19.6125	24.5871	23.6303	20.197	32.7125	32.3888	20.8675	23.5733	22.5826	24.8619	25.4573	23.9711	23.2353	44.5073	34.0604
ENSG00000010165	27.7017	30.5311	27.8885	28.6713	24.712	26.0549	48.2298	50.815	46.9579	28.6398	24.3006	25.9748	33.0785	36.1084	30.3389	50.0241	49.1469	36.1243
ENSG00000010219	34.4759	33.8317	42.5546	55.4521	48.9801	57.7269	40.9682	34.888	32.252	51.2979	59.9872	55.3149	35.6288	37.5628	33.2406	46.3138	36.6083	39.6547
ENSG00000010244	171.661	150.66	173.76	171.297	134.819	137.802	131.164	173.778	167.217	146.366	134.039	143.573	157	142.118	146.903	109.47	190.571	148.545
ENSG00000010256	269.816	309.4	332.536	235.403	225.928	201.145	348.215	348.441	314.438	204.507	203.761	236.864	200.864	204.183	203.081	360.676	359.114	337.489
ENSG00000010270	51.028	45.0352	47.9266	59.0887	62.573	57.5178	40.346	55.3521	66.7399	55.6464	61.1461	61.679	60.0505	54.6678	51.3135	39.9764	54.2009	54.8876
ENSG00000010278	81.3815	71.9728	60.8783	50.0993	57.8751	51.6376	35.7597	47.1563	49.7038	58.1516	57.9615	64.1708	30.8951	28.1036	25.3589	42.3383	52.2778	66.4627
ENSG00000010282	0.196856	0.580904	0	0	0	0.157635	0	0.118479	0	0	0	0	0.441592	0	0	0	0	0
ENSG00000010292	93.9727	73.6987	88.4511	84.8672	84.2955	95.7957	71.8283	97.8482	92.0868	96.9677	78.7826	83.7556	63.9737	58.7728	67.505	55.9959	77.5255	62.677
ENSG00000010295	14.525	11.6105	13.8032	12.9343	14.7009	13.3432	17.0714	17.0102	16.1239	12.2274	12.4864	13.9301	8.91724	11.2109	9.05956	14.8542	13.212	13.6967
ENSG00000010310	1.66043	0.352179	0.508315	0.806775	3.54527	3.68219	6.18726	1.30102	2.0023	1.07408	0.607631	1.06416	0.38758	1.0366	0.216278	0.957299	1.86937	1.84986
ENSG00000010318	6.48213	5.90873	4.95224	7.34519	14.7138	9.47218	3.21103	6.28308	7.26855	10.3855	8.22096	8.5753	9.35271	7.69923	9.97414	7.08808	9.99886	10.8318
ENSG00000010319	0.134369	0.113085	1.0435	0.556798	0.540797	0.423024	1.07518	1.35479	1.02795	0.510018	0.297492	0.349887	0.267139	0.548007	0.309656	1.43196	2.63025	1.43384
ENSG00000010322	18.9056	16.083	20.3641	23.6316	31.5255	25.7518	23.4889	32.6861	27.3489	22.9426	24.5059	28.5508	21.6262	24.0481	24.7851	22.0232	32.2188	26.1882
ENSG00000010327	0.318561	0.314418	0.719504	0.873771	0.603453	0.821295	1.53832	0.271997	0.42712	0.247815	0.335441	0.308022	0.630113	1.88271	0.788031	1.00463	1.20153	0.500972
ENSG00000010361	80.1743	84.5039	74.7318	82.8136	83.8207	90.5725	69.4245	62.7053	59.0482	85.8225	94.121	81.075	63.8953	65.0788	62.271	54.2621	54.5886	70.6648
ENSG00000010379	0.212786	0.338385	0.0742458	0.561153	0.20535	0.906571	0.569351	0.0523948	0.279067	0.797065	1.22491	0.613642	0.418761	0.0974292	0.19014	0.900527	0.0859297	0.0238876
ENSG00000010404	30.8534	21.5081	27.5639	34.1004	33.1066	38.5527	17.7896	23.1195	24.0787	34.4936	38.5592	34.2823	63.0244	58.036	55.2151	14.666	30.4472	25.4013
ENSG00000010438	1.04642	0.285754	0.0865176	0	0	0.183708	0	0	0.217899	0	0	0	0.176772	0	0.217195	0.146461	0	0
ENSG00000010539	13.5677	13.6471	14.8434	10.4767	13.5275	10.9128	11.2432	15.5097	15.7275	9.12386	9.33948	9.65614	9.81242	9.32552	8.60961	9.69828	11.8908	11.7824
ENSG00000010610	0.217797	0	0.572135	0.101711	1.06275	0.445272	0.925194	0.695659	1.38796	0.0414602	0.62529	0.176993	0.522652	0.235645	0.286233	0.463523	0.806414	0.372844
ENSG00000010626	6.45449	6.51035	5.16826	7.15794	7.12983	4.88735	4.37464	4.74725	5.07436	8.70139	6.68422	8.23485	7.77317	5.60731	5.06775	4.93968	6.11762	6.13712
ENSG00000010671	0.522471	0.226853	0.635503	0.0603191	0.858384	0.0291485	0.222701	0.582417	0.255568	0.0715117	0.0818957	0.0674467	0.202795	0.160181	0.558832	0.181449	0.236778	0.249224
ENSG00000010704	1.1318	2.03319	0.449871	1.07948	1.45682	1.0362	0.588581	0.804686	1.22544	0.570655	1.51884	0.64213	0.120988	0.0267045	0.097951	0.36737	0.679428	0.485367
ENSG00000010803	25.6283	15.2316	23.3312	30.4858	33.7257	33.8754	22.3456	33.1516	32.9307	28.3035	29.0843	33.1544	25.8251	24.6134	26.5195	15.6541	21.7596	24.0722
ENSG00000010810	136.984	119.41	139.971	139.8	114.896	136.016	102.658	140.304	141.287	128.438	134.758	133.331	123.336	117.799	110.129	71.5908	117.168	121.75
ENSG00000010818	9.78649	4.10036	5.56404	4.71613	6.09867	4.62675	2.71348	5.58491	4.9275	3.94804	5.80696	5.22537	3.78746	3.29002	3.29283	3.25799	3.98037	5.06329
ENSG00000010932	0.272515	0.0734201	0.0661083	0.35215	0.771586	0.153083	0.200882	0.155023	0.583774	0	0.0238997	0.97944	0.29291	0.195844	0.398818	0.363226	1.33651	0.61975
ENSG00000011007	44.5811	38.9455	46.1683	70.3179	63.4054	70.7952	52.0579	63.5057	65.7824	69.2753	64.8963	70.1027	50.9978	51.1997	51.1017	53.2992	65.3649	48.4407
ENSG00000011009	57.3698	68.4339	58.5415	86.7516	73.9135	80.7606	72.6345	63.7256	60.1537	82.3778	81.8813	90.8322	67.9864	60.7435	62.7401	70.6732	65.755	55.1532
ENSG00000011021	4.90033	4.31079	4.96511	4.66319	8.94889	4.45942	3.2962	3.95822	4.59592	4.87668	4.71385	5.22975	3.31858	3.82467	4.16194	4.8345	7.71047	3.96169
ENSG00000011028	11.0394	10.9499	13.9098	6.70212	8.49965	9.08504	15.0839	18.0651	19.5608	7.10564	10.8756	8.25408	4.20986	4.61419	5.01131	10.1534	9.83438	12.0244
ENSG00000011052	67.1523	67.882	72.1074	56.6939	67.3635	81.5328	86.4666	73.5075	88.8728	80.3042	102.075	85.046	52.6792	42.7739	42.6679	75.3119	69.2012	71.754
ENSG00000011083	0	0	0.0182155	0	0.0488573	0	0.0197949	0.0256088	0.0368413	0	0	0	0	0	0	0.0491931	0.033611	0
ENSG00000011105	13.0856	17.1927	13.8309	14.6649	14.5982	15.0361	9.37264	11.9866	12.8903	14.6662	14.4415	13.0658	10.4693	11.9271	14.8161	6.74861	12.8029	10.3588
ENSG00000011114	5.58616	4.24716	3.48541	4.119	4.18139	4.83202	3.76836	6.22902	6.13173	3.80567	3.87163	4.02148	5.26763	4.33482	4.39341	3.62337	5.78926	4.825
ENSG00000011132	14.1569	13.7086	19.0937	17.9564	15.9219	14.3088	16.4208	14.7451	13.8375	12.1606	16.3695	13.3237	10.7114	11.6522	12.3023	12.7199	16.0606	17.1278
ENSG00000011143	25.8093	25.8054	24.187	38.621	33.1771	34.3682	32.8109	34.8769	34.9327	36.3659	34.7574	37.0586	32.3142	34.4992	33.1659	18.3807	22.5014	29.3318
ENSG00000011198	18.6872	16.4802	19.5214	21.7356	22.7316	19.2017	14.7712	22.4344	24.1057	19.8113	18.6875	19.8045	19.6066	18.5976	18.105	14.3606	19.9596	17.5803
ENSG00000011201	21.2066	15.2273	16.6851	10.1577	8.75402	9.71641	2.53979	2.96398	3.98766	9.63369	9.39082	11.5708	2.16693	2.30939	2.43794	0.855056	0.88979	0.992099
ENSG00000011243	56.5836	72.2097	68.3431	49.395	62.8746	65.4864	62.0617	55.6208	50.2885	61.4639	58.4543	59.7194	48.052	47.4046	50.8362	52.5323	44.5811	35.2521
ENSG00000011258	9.81049	7.11571	9.57324	10.2559	11.7445	12.3921	6.16835	12.82	14.6578	9.14728	9.91238	10.3275	9.50598	8.62458	8.99833	4.37236	8.53393	7.40846
ENSG00000011260	100.851	135.6	109.475	98.6853	91.9126	82.8704	105.273	136.156	136.262	96.3894	85.585	95.7585	94.2901	94.222	90.2795	98.2868	113.997	82.4575
ENSG00000011275	21.1043	19.9647	23.3368	22.2858	17.1906	23.6827	19.5081	23.5704	24.4618	21.9604	20.9707	22.4172	21.3307	22.0679	23.6992	13.1537	21.8027	19.08
ENSG00000011295	51.4952	48.3318	43.3419	54.5681	56.9312	57.7976	29.3124	48.4712	47.7739	44.0671	54.0553	52.0074	46.2617	47.3287	41.8672	24.1832	37.008	38.3313
ENSG00000011304	395.264	429.914	456.604	557.053	434.668	486.574	459.954	497.859	454.402	393.542	395.682	384.302	356.221	441.35	481.707	279.569	571.898	393.809
ENSG00000011332	12.3281	13.4536	14.0235	19.3358	17.701	20.1155	10.5273	13.0902	11.0408	20.7637	17.6382	18.6695	9.29824	10.8376	8.75782	12.2142	9.55992	9.54059
ENSG00000011347	3.07213	1.97582	1.50215	2.57881	3.20877	2.58386	2.46958	2.55375	3.16411	3.80728	4.52613	2.43902	1.81611	2.64886	2.1606	1.48759	3.9242	3.02295
ENSG00000011376	14.1754	17.2244	15.5876	30.9157	27.9222	32.456	25.5778	36.284	28.3377	27.7201	29.484	28.0247	21.6632	24.7625	23.3249	26.2633	37.8432	32.2717
ENSG00000011405	27.2511	21.358	23.9304	19.6717	20.9699	22.2932	9.83204	24.201	28.0412	16.2531	13.8924	18.0932	12.5704	12.2446	13.9706	7.84016	27.5437	15.7921
ENSG00000011422	7.41675	7.87135	7.65477	12.0745	14.5037	11.5037	6.81169	8.26829	7.3034	10.9274	12.0933	10.6925	7.62444	6.79694	7.04488	9.57689	5.72022	7.94858
ENSG00000011426	92.8662	75.343	75.4801	45.9037	57.1217	50.9835	33.6486	59.4839	54.8747	47.0328	41.5321	49.3676	41.4618	37.1316	44.3497	31.474	58.0395	35.6753
ENSG00000011451	46.5968	32.4054	49.7842	49.0671	41.9257	46.3726	38.6981	47.3202	39.1195	45.9525	47.5388	43.9422	34.4183	33.2052	36.5192	33.1279	44.5434	34.2155
ENSG00000011454	34.6792	26.5346	28.5631	19.3998	22.9798	22.9641	7.75081	15.9862	14.385	19.0748	20.5217	21.153	18.621	18.1462	17.9617	10.6107	19.6777	17.2778
ENSG00000011465	0.70588	0.00496631	0.953363	2.09053	2.03762	1.3048	0.497535	0.583919	1.48627	0.351332	0.928223	0.805305	0.561076	0.16796	0.335028	1.17869	0.708228	0.791595
ENSG00000011478	20.4068	19.1814	23.0819	21.8072	25.0287	24.1571	20.1814	16.9652	16.6067	20.4257	22.4569	23.593	14.3446	16.37	16.1519	22.1357	18.853	20.2495
ENSG00000011485	139.16	112.519	147.635	144.659	135.419	143.485	123.742	134.392	135.687	145.626	137.415	149.422	101.413	105.631	107.425	110.246	116.025	111.386
ENSG00000011523	7.93896	5.87184	7.58148	9.13053	7.26193	8.7428	6.13264	9.84733	8.61271	8.42478	8.41972	9.00925	9.07499	8.48814	9.05562	4.45209	6.11813	6.0517
ENSG00000011566	15.0107	12.5271	14.3954	9.97147	11.1197	9.70708	7.3315	16.0473	15.3599	11.7449	11.0524	10.9622	11.6831	11.1881	10.4068	6.68261	14.6887	12.6404
ENSG00000011590	0.803134	0.14111	0.540066	0	0.0715988	0.0981097	0.0753635	0.120016	0	0	0.0798386	0.0905459	0	0.223187	0.893383	0	1.00902	0
ENSG00000011600	0	0	0	0	0.284779	0	0.114179	0.62833	0	0.418232	0.225456	0	0	0	0	0.196307	0	0.139905
ENSG00000011638	4.55429	3.67113	5.11714	7.1604	6.67065	6.81686	2.85744	4.64314	5.24626	6.38481	6.567	7.2766	8.31108	9.45679	7.11954	4.7233	6.08119	8.84459
ENSG00000011677	0.142807	0.192726	0.110279	0.0522155	0.0775433	0	0	0.0872984	0.093021	0	0	0.0781896	0	0	0.0176898	0.546791	0.915524	0.957831
ENSG00000012048	38.4512	34.2286	38.2533	41.2623	44.4747	45.1271	21.9962	31.1549	30.6603	42.0137	42.3663	41.0258	45.1827	41.0319	44.5472	20.3566	33.7383	34.0028
ENSG00000012061	82.5069	85.9857	87.6116	86.7258	69.123	82.0231	60.1594	47.136	50.9497	77.7523	83.9373	81.9771	71.5836	70.964	62.2812	59.5341	54.4216	60.3889
ENSG00000012124	0.0552525	0.94614	0.976865	1.66569	1.01744	1.75775	0.822197	0	0.0432289	0.0878928	0.0942223	0.367076	0	1.10841	0.322537	0.5319	0.833204	0.270019
ENSG00000012171	1.39103	0.91716	1.35867	0.858387	1.16468	1.99217	0.636315	1.8134	1.02679	0.872377	1.36457	1.88319	1.18331	1.04693	1.40459	1.58854	1.72663	2.84198
ENSG00000012174	22.6228	16.7442	19.0525	20.1597	21.8376	23.3453	16.6012	28.1623	28.6876	20.525	21.1029	21.7438	25.6918	23.9313	23.3342	8.86678	22.3885	21.0745
ENSG00000012211	6.3073	4.00319	4.74052	7.58355	8.59172	8.29709	7.69148	10.0223	12.1192	9.13557	8.35949	7.59082	13.5508	13.5669	12.191	12.2413	14.8423	15.1363
ENSG00000012223	0	0.284879	0	0.0402916	0.184373	0.0388643	0.158949	0	0	0	0	0.0358169	0	0.223187	0	0.475208	0.0305045	0.0362934
ENSG00000012232	22.1143	22.3993	28.6076	23.1523	20.4555	20.8434	16.1822	26.6547	30.226	24.5644	23.3173	21.9771	25.3788	25.912	26.7719	9.87623	19.8502	17.4837
ENSG00000012504	0.0554908	0.0534628	0.144456	0	0	0.0278688	0.034369	0	0.0580416	0	0	0	0	0.121105	0	0.0433622	0	0
ENSG00000012660	138.22	129.521	134.677	94.722	83.1776	87.2737	51.3546	69.4831	72.6635	86.9598	82.7639	86.3019	95.6461	84.8649	90.9026	42.0109	77.4587	67.4114
ENSG00000012779	0.208223	0.26987	0.168901	0.156284	0.272021	0.424106	0.0852639	0.351666	0.396212	0.0954441	0.339549	0.235981	0.096275	0.0477845	0.141964	0.130527	0.0759597	0.311073
ENSG00000012817	0.111948	0.223334	0.0119551	0	0.303962	0.116585	0	0.290749	0.261559	0	0	0.122214	0.110914	0.15976	0	0.319497	0.234118	0
ENSG00000012822	42.8369	27.2223	45.6362	17.0853	24.0451	23.3952	16.7704	20.3251	23.8357	18.49	23.0643	18.8834	26.6689	22.5932	22.7635	20.4892	22.0247	22.466
ENSG00000012963	13.9535	14.1396	13.3587	17.6109	16.5438	18.0983	13.4185	23.2759	24.5092	18.166	17.4935	19.5674	16.3106	18.1194	19.634	11.2307	18.5806	18.0738
ENSG00000012983	26.6473	25.5294	25.9941	35.7974	39.3954	36.209	22.983	47.7278	44.7781	32.7112	32.4052	35.141	25.9502	29.5811	28.8483	12.2371	32.5142	23.7013
ENSG00000013016	5.63302	4.58195	6.26854	7.15108	6.08803	7.95409	5.01716	6.50243	6.19038	7.40752	7.76936	8.48507	4.84399	4.64842	4.88759	4.28384	6.83103	5.4297
ENSG00000013275	78.1032	85.6096	98.9108	93.0459	80.827	89.0567	96.0873	87.3788	83.7539	98.6704	86.2121	90.639	69.1997	69.9321	68.1922	91.0428	79.6959	70.1402
ENSG00000013288	8.96037	6.91407	8.97453	6.60874	7.11536	7.99259	7.53357	9.1212	8.88497	7.37818	8.50157	7.62936	7.4299	6.94422	7.7706	4.65025	7.62226	7.59577
ENSG00000013293	1.50671	1.53383	0.0697285	0.751199	2.23575	1.25752	1.20314	1.18633	1.04985	1.14455	0.576735	0.0149458	0.305467	0.965214	0.683953	1.57851	1.20366	0.297575
ENSG00000013297	2.48023	1.48447	0.804317	1.08069	1.69605	0.738522	1.74582	2.2044	1.92468	0.172781	0.458768	0.803034	0.228984	0.558858	0.405625	1.01929	0.81724	0.730029
ENSG00000013306	186.525	220.618	199.421	221.254	199.803	199.126	221.71	189.201	177.982	198.614	203.325	228.743	186.592	185.921	205.258	233.896	211.921	237.149
ENSG00000013364	14.1344	10.3525	17.4041	9.45292	11.4095	11.2051	12.1644	15.1544	24.0107	9.82759	14.6337	11.8229	10.249	12.2699	18.8076	8.5024	8.51676	20.0539
ENSG00000013374	88.5785	66.3901	93.083	150.005	148.319	145.343	52.035	88.6715	86.7669	148.842	138.811	153.117	105.805	98.2601	100.657	82.8924	127.068	101.162
ENSG00000013375	82.8623	62.216	75.9099	48.7226	52.2119	49.9794	34.9251	41.7906	47.9181	42.3001	44.3165	46.2599	41.5967	55.1332	46.4107	22.0654	41.6119	30.1275
ENSG00000013392	7.89566	6.18721	6.17099	4.14052	3.65254	3.97616	2.63331	3.17727	2.99573	3.66783	3.41853	4.18556	4.12172	4.28477	3.65217	2.84352	3.96654	4.78909
ENSG00000013441	16.4949	17.5023	19.6565	13.7755	16.3797	14.7874	13.1209	27.0341	20.4048	12.8043	12.2477	17.6266	12.2328	12.4949	15.1495	28.4189	17.4939	13.24
ENSG00000013503	11.943	8.64651	11.019	20.7157	13.4464	23.6082	12.5582	18.4997	19.4569	19.4777	18.2688	18.3953	14.8734	12.2245	15.473	13.3193	23.3521	15.1596
ENSG00000013523	9.46407	11.3525	13.0972	15.4531	21.0875	23.0335	15.8485	20.2677	17.5166	16.1101	17.6202	19.0351	16.9851	16.6659	17.4466	10.8454	21.0925	21.3525
ENSG00000013561	83.3575	89.7937	90.1123	73.3319	75.457	85.5335	38.8714	58.3352	58.308	90.749	91.1418	81.7167	69.8956	65.3448	69.4018	39.0864	69.2754	53.9584
ENSG00000013563	47.7715	38.842	34.0048	21.7282	25.334	26.5111	25.1436	30.2916	28.8653	22.2617	29.4203	25.48	30.7704	32.9901	33.9223	21.873	33.8127	33.1815
ENSG00000013573	44.8051	28.4716	36.5154	37.4453	62.1667	54.7703	53.8235	59.6141	46.8943	36.2315	28.9451	41.157	32.2488	37.6342	51.067	41.1783	53.7015	45.0823
ENSG00000013583	44.6547	45.8425	42.2532	42.051	41.3797	44.6703	33.9054	42.7792	44.1923	37.9503	45.8873	43.4268	49.2046	46.1025	47.0957	37.8326	39.1268	46.0123
ENSG00000013588	42.3304	35.5594	43.8972	2.18896	1.70537	1.71624	7.88119	7.13274	6.50558	1.58891	1.12837	1.85868	1.24772	1.16788	1.02023	3.3471	6.37527	5.02489
ENSG00000013619	7.57125	4.51532	6.47127	3.46512	2.76789	3.89806	0.937324	1.29306	1.70908	3.85936	3.50735	4.05853	5.23714	5.18879	4.45154	2.10092	2.0744	3.67418
ENSG00000013725	1.57968	0.475957	0.349171	1.74613	3.11002	0.624599	1.53087	1.78832	2.02725	1.02425	0.112291	0.380893	0.292597	0.492297	0.491832	0.812297	1.28912	0.863597
ENSG00000013810	88.6039	97.5305	96.0344	85.4799	70.0325	95.269	119.714	125.253	118.072	87.8589	75.8232	93.7707	73.6982	71.3782	88.3029	124.546	117.338	87.9304
ENSG00000014123	24.287	18.7172	18.6852	24.3609	24.2542	24.3637	9.92432	21.6322	24.9032	21.0114	23.3683	23.8614	23.6571	22.3752	21.6553	8.67544	16.1029	14.4807
ENSG00000014138	69.327	60.6786	59.2752	66.5943	52.7646	54.8824	49.8748	71.3491	66.1319	64.5431	60.2509	51.1281	58.8693	60.0351	60.5187	65.6241	73.9406	80.7822
ENSG00000014164	9.78492	8.30903	10.364	16.6201	15.3381	15.5853	14.8129	14.0239	12.7852	17.3306	16.4391	15.4558	14.7412	14.3744	14.8404	13.2557	15.4505	11.5899
ENSG00000014216	92.0159	77.9338	94.4968	59.0479	55.6053	56.1496	41.3528	50.9764	50.1851	58.4981	55.619	62.081	67.166	58.6838	62.0849	56.5457	61.4939	64.9186
ENSG00000014257	0.466974	0.109526	0.936092	0.71186	0.879796	1.21007	0.520305	0.512637	0.939182	0.677554	1.56494	1.15849	0.79098	0.468884	0.39079	1.80244	0.687807	2.39893
ENSG00000014641	216.918	287.867	206.325	187.994	185.856	196.527	198.814	241.901	263.413	203.391	198.393	215.034	142.848	122.404	119.275	246.418	214.587	231.784
ENSG00000014824	36.3471	30.8287	32.573	55.1382	53.4156	56.3759	35.4953	49.7644	51.1722	53.9135	56.2783	52.5943	48.8952	48.1309	45.2803	28.4107	57.1112	55.0796
ENSG00000014914	2.02773	1.37386	2.16983	1.60687	2.05248	1.50802	1.04645	1.13407	0.965726	1.62331	2.39674	2.37035	2.52466	1.99688	2.21263	0.808319	1.95293	2.4047
ENSG00000014919	33.4409	31.7952	32.1424	35.3133	40.1784	37.8191	30.2117	39.1128	40.1893	43.4347	34.003	37.0443	48.5459	48.3498	45.2841	30.0221	40.3032	38.4211
ENSG00000015133	3.26016	2.23255	3.42657	5.93674	5.22649	5.56396	3.34774	5.52273	3.78876	6.67571	5.75303	5.69475	6.2349	6.26407	6.611	4.35993	6.97121	5.17199
ENSG00000015153	31.5557	27.463	28.6774	18.5483	20.7653	18.3133	19.5767	26.9468	32.0554	19.6128	15.2817	18.1742	16.6672	14.8591	14.2815	17.9116	24.4416	18.0417
ENSG00000015171	26.6191	23.1718	27.2287	19.2085	18.2168	24.555	18.0424	32.1398	30.7354	24.0099	23.9024	26.1689	38.8767	33.7918	32.9656	10.8689	18.4276	14.6912
ENSG00000015285	0.71911	0.909661	0.670227	0.617554	0.408123	0.607833	1.12394	4.06456	0.728703	0.461874	0.966598	0.494023	0.636956	0.499678	0.264682	1.13811	0.514982	1.15604
ENSG00000015413	0.60057	0.41847	0.742899	0.689883	0.945895	0.699801	2.27268	1.90361	1.98548	0.230074	0.93103	0.863645	0	1.02221	0.448851	0.958871	0.270945	0.271517
ENSG00000015475	70.5833	84.831	64.6323	92.1783	82.8305	95.2155	105.162	74.8845	75.4507	108.84	115.191	116.277	112.064	134.061	130.767	87.6781	81.85	78.3624
ENSG00000015479	235.451	243.775	228.514	306.419	239.956	278.899	153.727	263.718	245.208	275.342	223.677	277.339	232.429	219.958	212.131	178.985	272.656	203.37
ENSG00000015520	0.533191	0.0590575	0.316903	1.17988	1.30364	1.35687	0.266289	0.156315	0.353701	1.43594	1.89956	1.59473	1.1739	1.11982	1.18849	0.310655	0.222088	0.3226
ENSG00000015532	22.0632	19.3112	21.9756	17.9093	19.5774	22.1375	20.8416	24.2812	23.4943	19.8117	21.2291	21.8767	22.6252	23.1768	23.2844	9.14085	11.69	13.3464
ENSG00000015568	13.3907	7.20218	6.59579	5.84334	3.38097	13.512	2.50163	12.154	9.56351	2.83843	12.5862	13.4405	4.76319	8.63694	7.10973	4.97509	11.9545	4.69428
ENSG00000015592	0.553277	0.0708293	0.47727	0.0751853	0.190516	0	0.0899868	0.131248	0.192357	0.101587	0.201628	0.133391	0.20403	0.226547	0.245229	0.0559223	0.035937	0.0402883
ENSG00000015676	74.4999	88.2679	86.8697	81.7507	74.4002	84.6917	58.9801	69.0012	70.2671	74.7166	82.791	84.5966	73.8105	79.074	85.9463	37.2174	73.8482	65.2881
ENSG00000016082	3.16142	3.17489	4.29888	4.60428	4.22123	4.5807	4.80892	6.23511	6.76607	4.27978	4.5325	5.12939	10.037	10.2542	9.76497	14.3516	15.4335	15.9833
ENSG00000016391	1.07966	1.7235	3.31961	9.42235	6.47467	6.48517	2.3403	2.74133	4.10659	8.09789	7.35633	6.26276	4.67736	7.84217	7.61114	3.91562	8.51505	6.65801
ENSG00000016402	2.26433	2.66522	3.45498	0.315481	0.323953	0.352217	0.424407	0.228145	0.648129	0.216003	0.481726	1.14644	1.0637	0.912586	0.919997	0	0	0
ENSG00000016490	0	0	0	0	0	0	0.0302383	0.0291869	0	0	0	0	0	0	0	0	0	0
ENSG00000016602	0.0233949	0.0238111	0	0	0.0360587	0	0.0586027	0	0.326127	0	0	0	0	0	0	0.038605	0	0
ENSG00000016864	47.5117	42.9186	52.1556	54.7789	55.2037	57.2793	41.6337	55.6156	60.1014	49.3847	56.4042	52.7401	52.8992	49.521	50.0316	55.3355	66.6089	74.7932
ENSG00000017260	42.3446	38.1782	42.9968	65.1521	63.0058	65.9164	26.2069	43.8761	46.434	63.5592	64.9553	68.4928	51.3424	51.799	46.406	29.29	36.9138	35.0437
ENSG00000017427	0.264644	0.273141	0.288207	0.0110437	0.249017	0.0430579	0.068821	0.0130866	0.0466372	0.0366664	0.0517984	0.0589974	0	0.0493815	0.0527153	0.0421223	0.0226226	0.0179866
ENSG00000017483	0.385052	0.123041	0.323343	0.11991	1.29839	0.31663	0.305934	1.65068	0.736438	0.139107	0	0.228829	0	0.0982916	0.19974	0.80375	0.18522	0.199016
ENSG00000017797	55.6982	56.2579	48.8508	39.8124	38.7249	41.0299	33.5169	39.5503	37.9308	34.3206	34.6652	32.7558	36.8552	39.3141	37.982	37.1733	39.4354	33.2485
ENSG00000018189	23.4113	19.4236	22.1464	29.6563	35.3878	29.0157	25.4601	36.3748	34.0484	31.0898	31.0709	32.3924	24.6761	27.9999	26.4364	24.2001	31.9697	29.2897
ENSG00000018236	7.62339	5.19549	7.07072	9.19841	12.2463	11.303	7.23518	10.3639	11.9495	9.10113	11.059	8.76393	15.1913	17.0096	15.2465	3.86718	9.84125	12.7749
ENSG00000018280	0.897276	0.985499	1.3042	2.4471	3.17182	3.22802	0.926715	0.885113	1.10078	0.560253	0.291913	0.718053	0.353123	1.55688	1.92717	0.779501	2.22028	2.27549
ENSG00000018408	27.4149	22.4724	30.6004	21.8454	22.6641	24.3991	13.6045	24.2517	21.1885	21.9011	21.9344	21.9914	20.264	18.7419	20.3916	9.88267	19.2386	19.4875
ENSG00000018510	52.4853	61.7227	49.9015	46.1144	39.2261	46.6545	32.5468	52.9397	50.2168	44.8811	43.1362	48.3853	42.4472	40.6704	45.2845	12.4511	53.3145	35.2091
ENSG00000018607	0.120418	0	0	0	0	0	0	0.0584048	0	0	0	0	0	0	0	0	0.0478359	0
ENSG00000018610	38.8183	43.8027	37.8195	26.4313	23.8864	27.6068	30.5728	32.4963	33.392	24.9739	27.9106	23.1265	45.5971	48.123	46.8964	51.2126	61.9481	44.1784
ENSG00000018625	0.0353655	0	0.0968241	0.0802177	0.279525	0.0358893	0.103515	0.0691866	1.1159	0	0.0446164	0	0	0.068449	0.0295502	0.116566	0.946653	0.0197603
ENSG00000018699	13.4999	16.0566	13.3185	18.1854	17.9894	17.1909	18.8463	24.7119	23.245	17.516	17.6909	16.5803	18.3743	16.6919	16.8207	16.8383	28.7674	17.2537
ENSG00000018869	7.76	8.82059	7.58911	6.77983	8.89574	8.17524	5.3037	5.08105	5.84352	8.00056	7.6483	8.02082	2.76302	3.40503	3.89703	2.17654	2.94165	2.84243
ENSG00000019102	0.745046	0.447554	0.678829	0.411741	0.913901	0.866725	0.496735	0.977938	1.30494	0.855376	0.298567	0.869781	0.369474	0.667911	0.32866	0.865721	1.03295	1.00394
ENSG00000019144	20.598	20.6006	20.5022	18.8311	19.2256	16.851	15.3185	13.5985	14.3927	21.1968	18.4427	20.5917	16.154	16.6695	19.2785	10.4064	12.5393	16.4097
ENSG00000019169	0	0	0	0	0	0	0.37071	0	0.0504982	0	0	0	0	0	0	0	0.213138	0.0255519
ENSG00000019186	0.460017	0.567555	0.689729	0.0634467	0.0269284	0	0.593736	0.045092	0.404011	0.462725	0.0685936	0.112644	0.207141	0.353476	0	0.308624	0.40801	0.123441
ENSG00000019485	7.82114	8.77637	6.21806	3.45505	1.94161	3.22927	2.98706	4.51937	4.30365	2.00595	3.76152	2.7956	3.52553	2.8078	2.96667	2.29837	3.89796	2.83637
ENSG00000019505	0.127243	0.12285	0.193124	0.103511	0.165409	0.0498116	0.223462	0.456977	0.412239	0.0476869	0.0565412	0	0.0719281	0.0986962	0.102776	0.511108	0.457406	0.612128
ENSG00000019549	4.74723	3.9767	3.65915	2.40296	1.94673	1.27649	19.9012	32.1683	34.1459	1.31885	2.56907	1.62159	2.29795	1.97252	3.265	12.7809	15.7374	16.8806
ENSG00000019582	2.31802	1.16773	2.17844	0.912539	1.58556	1.82759	0.269784	0.0741001	0.462068	1.59108	1.43935	0.908131	0.802914	0.427725	0.402235	0.225023	0.578776	0.143965
ENSG00000019991	0	0.035088	0.0111032	0.434304	0.30051	0.454119	0.251135	0.411372	0.334959	0.51739	0.0633785	0.0741239	0.0727222	0	0.0106855	0.364499	0.228717	0.341936
ENSG00000019995	13.4524	11.2835	12.262	12.9415	12.2293	13.9285	9.47649	15.0963	14.1527	13.0834	13.1465	13.4893	14.8216	14.1013	13.8605	9.8971	14.6536	11.2167
ENSG00000020129	28.9145	31.8792	29.8755	55.637	49.7422	49.4776	58.4254	55.5137	51.5395	46.0726	42.9163	47.4901	37.2041	36.0193	41.1375	40.2341	49.4844	32.6409
ENSG00000020181	4.96046	3.53989	5.42297	4.06731	4.63378	4.25779	4.53165	5.68523	5.43329	4.05285	5.00904	4.56813	5.96788	5.27549	6.03341	5.00681	7.60958	10.626
ENSG00000020219	0	0	0	0.0530494	0.149062	0	0	0.0624765	0	0	0.0477416	0	0	0	0	0.0797072	0.204518	0
ENSG00000020256	25.4225	22.5306	28.3578	30.1046	27.3209	28.8171	36.6404	42.3258	40.5385	28.9762	28.4993	30.9172	30.5333	31.1132	30.4359	28.1439	39.3354	36.5232
ENSG00000020426	47.9934	50.3918	46.8167	62.2881	55.488	65.097	44.687	63.7314	66.5578	63.4111	67.4702	65.3151	63.5791	61.3696	49.5677	54.6837	68.4577	59.0239
ENSG00000020577	5.71202	4.81505	5.45584	7.05224	6.32076	5.98199	4.62255	4.89633	5.88785	4.45229	4.19364	5.48091	5.52211	5.8146	5.44038	2.72126	4.56042	3.93364
ENSG00000020633	5.54532	3.21413	4.43464	8.92293	11.3406	9.46496	2.54482	2.9524	4.09707	6.02688	5.63912	6.93502	3.24472	5.42362	3.88449	0.824028	1.47923	1.67925
ENSG00000020922	35.8256	36.5589	39.9846	38.4912	35.4233	27.7673	16.6143	30.7429	33.246	38.6094	34.554	32.7164	32.3896	25.6585	30.2696	20.9333	32.4291	28.9693
ENSG00000021300	28.9988	20.6721	32.1919	24.3137	26.8353	19.957	15.1943	17.7263	17.6245	25.4361	32.8877	26.0506	35.3741	28.1001	29.8568	10.7189	11.454	14.0048
ENSG00000021355	41.6218	23.5908	30.1068	12.3015	15.2475	15.0065	13.4409	17.5397	18.1543	11.6848	14.4337	14.5157	18.3403	17.8979	17.2434	13.3223	15.4384	21.5622
ENSG00000021461	0.395746	0.183383	0.116402	0.259746	0.36442	0.240266	0.252368	0.0558929	0.209182	0.0521994	0.0654564	0.30762	0.157129	0.225665	0.13506	0.151315	0.422675	0.135595
ENSG00000021488	0.0919396	0.321069	0.191664	0.182997	0.246574	0.0840225	0.0917973	0.377636	0.0922872	0.0885223	0.0390688	0	0	0.0967342	0.0346463	0.21875	0.203181	0.0539921
ENSG00000021574	12.5392	11.5673	13.6289	10.9551	12.2384	11.7659	7.65686	12.7433	13.9836	11.6167	11.3454	12.0242	10.5712	10.205	11.5657	7.45037	17.3582	13.1825
ENSG00000021645	2.07891	1.98879	1.53428	2.85616	2.82641	3.10074	0.442503	0.601552	0.529923	1.71857	2.16506	2.31707	3.3475	3.66304	4.14051	7.59745	9.13591	7.83049
ENSG00000021762	9.8664	8.59211	6.91764	5.94306	5.85677	9.63202	3.97986	5.50949	8.63244	5.18071	7.18308	5.43485	6.02641	6.49014	6.71532	5.72774	5.75483	6.84936
ENSG00000021776	8.19213	7.96178	9.94155	11.2206	9.73981	11.5606	9.31341	16.6927	16.3756	11.3205	9.01368	9.03943	8.9285	8.11268	9.02776	12.2431	12.6282	8.82691
ENSG00000021826	2.7502	3.84514	5.87033	4.53794	4.63931	4.65213	8.68894	13.3981	15.2337	3.49252	4.5788	5.57359	11.3289	7.66855	7.29874	4.16785	6.77381	7.83323
ENSG00000021852	0	0	0	0	0.451599	0	0.0240627	0.0498587	0	0	0	0.17397	0	0	0	0	0	0.0227373
ENSG00000022267	149.571	130.71	140.732	140.252	114.484	136.651	168.446	188.428	204.987	144.778	143.974	169.631	258.879	234.621	230.993	145.61	168.016	188.196
ENSG00000022277	135.78	133.933	118.175	90.374	81.4325	86.5823	96.8946	96.7177	98.222	92.4586	95.3547	91.2682	88.8931	92.1995	84.6475	93.7716	97.268	88.3114
ENSG00000022355	0.0462741	0.101059	0	0	0.176841	0.105491	0.121071	0.131136	0	0	0	0	0	0	0.174978	0	0	0
ENSG00000022556	0.435369	0.60928	0.349271	0.34442	0.623852	0.379217	0.539776	1.04631	0.957982	0.767289	0.156587	0.929627	0.287757	0.335793	0.251781	0.698658	0.593836	0.733831
ENSG00000022567	4.8925	4.91299	6.24523	13.7737	12.1301	13.715	6.54788	9.46632	10.2572	12.7731	11.3079	13.1726	9.45977	10.9036	10.4188	5.72902	11.1644	8.33434
ENSG00000022840	95.5818	103.178	88.524	112.397	112.992	120.819	100.56	124.778	118.608	108.674	105.677	115.218	100.953	105.475	104.409	123.112	113.103	115.69
ENSG00000022976	8.37581	6.74469	7.77178	16.7554	15.1841	15.0483	9.74797	13.2835	15.6401	17.5551	19.466	20.7205	21.0987	14.5618	14.4507	11.8035	14.9798	13.8665
ENSG00000023041	28.1101	20.2217	22.306	31.2489	37.072	27.912	21.2276	33.9338	36.1824	30.2902	29.4913	32.9837	39.1977	36.2362	37.2685	29.1996	33.2537	28.6258
ENSG00000023171	16.6847	13.7991	19.9424	9.10154	5.27237	7.16827	6.33131	10.3136	11.8461	6.14369	6.54518	7.2086	5.55713	5.17653	5.66343	6.84549	6.91715	7.14667
ENSG00000023191	59.5047	66.1913	58.965	40.4524	39.7882	42.0307	77.5762	69.9265	64.099	43.5255	44.4687	40.3385	52.7179	55.2584	54.325	51.0614	56.1098	46.3725
ENSG00000023228	42.8114	42.9938	38.4153	32.3748	37.0779	37.4317	26.5023	43.6648	42.8717	37.0104	34.1078	37.4685	42.2664	39.076	37.2584	32.1306	45.2279	40.3967
ENSG00000023287	34.1271	25.0018	30.0684	22.6841	22.1165	24.3332	16.2565	37.8977	34.7537	21.5746	22.9449	25.3334	30.1886	25.2695	26.3276	19.922	34.6083	30.5727
ENSG00000023318	29.7586	26.1493	25.2195	18.173	17.5438	19.2288	16.228	23.4021	22.9795	20.1772	19.134	20.2554	20.74	20.0674	18.0371	19.1005	20.4069	17.8481
ENSG00000023330	31.7164	26.4796	36.678	36.822	50.5513	45.4055	29.4029	32.8649	37.9052	51.5894	51.5805	42.7348	41.9872	45.2246	38.1217	52.9382	53.334	35.1792
ENSG00000023445	2.20833	1.12768	0.887817	1.46093	1.49009	0.402838	0.290089	0.649264	0.417972	0.767097	0.634053	0.448233	0.90728	0.430997	0.537256	0.857355	0.763755	0.675963
ENSG00000023516	6.85712	5.12028	5.63035	5.41079	6.01338	5.38253	3.08861	7.10966	6.50812	4.90324	4.35075	5.55685	7.74326	6.77997	7.3668	2.82051	7.91745	5.12951
ENSG00000023572	32.792	34.2121	35.7007	34.345	35.4558	34.046	31.9601	37.0607	35.8255	28.5243	41.0949	39.6559	50.0061	53.1077	44.7706	57.33	56.6784	51.753
ENSG00000023608	12.3131	13.9925	11.3876	10.6298	12.126	12.0008	8.97445	13.9476	12.7983	9.92494	9.56078	10.9804	10.9998	10.6944	9.22761	8.9327	11.826	11.7829
ENSG00000023697	46.9888	49.1671	51.2781	65.2919	63.1778	68.8804	35.9209	47.2992	46.764	63.1383	64.4734	72.1329	49.7038	44.7053	45.3155	23.0253	38.8256	43.2254
ENSG00000023734	205.402	253.592	192.957	295.482	298.208	298.757	188.01	251.859	262.679	329.156	302.42	310.713	196.46	193.908	181.293	172.183	258.446	222.229
ENSG00000023839	0.641374	0.153899	0.973827	0.180534	0.780556	0.346465	0.180979	1.2568	0.280647	0.184332	0.727202	0.120546	0.149981	0.707825	0.133163	0.0792529	0.724295	0.399287
ENSG00000023892	1.68273	1.91757	1.28875	3.39023	4.07991	4.56921	2.50337	1.59522	1.75639	3.57977	4.63004	3.85147	1.60339	1.59003	1.20684	6.24644	4.09183	5.97125
ENSG00000023902	26.9674	37.4044	32.4055	23.185	18.6439	21.2421	27.7008	23.9884	25.3988	24.5033	22.7978	24.6799	19.927	20.4561	20.6431	38.9896	33.611	37.1163
ENSG00000023909	19.1277	27.4367	22.5291	29.0055	34.9302	36.95	17.1821	32.3711	31.5838	30.3651	35.0767	35.0077	42.1681	39.3802	37.4113	9.72789	25.3342	15.7163
ENSG00000024048	12.7303	9.94411	12.137	10.9285	10.8887	11.7368	5.05066	8.50253	7.55999	11.0187	9.22245	10.603	10.9555	9.29005	10.6476	5.53256	9.14283	7.01345
ENSG00000024422	2.84924	1.91054	5.79043	4.6821	9.43091	8.85149	2.99077	4.60625	4.2241	4.74625	5.2805	5.44464	1.76075	1.943	1.8018	1.52649	2.23038	2.50482
ENSG00000024526	61.694	51.9649	61.5709	42.1706	46.5335	51.2435	40.2323	77.5924	84.9726	37.3535	42.5488	46.7868	50.4352	43.9333	42.4461	25.7878	47.5111	52.8263
ENSG00000024862	47.6949	42.0416	39.392	32.1954	38.3467	37.0247	32.0055	38.7887	40.6451	34.186	33.0216	35.0249	28.9847	30.1057	26.6131	28.7776	30.1887	37.2289
ENSG00000025039	32.7867	29.5974	36.7127	31.5746	31.3021	33.2151	13.7246	25.6714	27.9284	27.0006	35.1559	32.2554	38.9897	34.8884	35.599	11.8268	18.3882	20.6877
ENSG00000025156	39.0605	39.9087	40.164	32.2059	34.0594	31.1953	29.4607	46.6944	48.9799	32.632	30.9406	28.0655	31.806	29.2282	30.3032	22.7124	29.2923	31.209
ENSG00000025293	33.8405	32.3203	30.5869	28.3918	28.2019	27.7938	20.2679	33.4203	31.2293	29.577	35.4348	27.3018	28.8546	25.5876	27.542	26.922	27.2337	29.7528
ENSG00000025423	6.67536	4.13972	5.06861	4.62272	3.30876	2.44462	6.89797	9.54012	9.278	2.90442	4.28595	4.6118	6.65427	10.2702	6.28223	6.64728	5.24291	7.17788
ENSG00000025434	10.6907	11.1197	11.1784	15.4817	14.3109	12.7959	10.7305	8.84722	10.084	12.9081	11.8843	12.173	5.62315	6.79104	6.55485	8.76587	7.5999	11.0796
ENSG00000025708	3.85269	5.39109	4.27707	2.81352	2.53501	2.32444	8.29837	7.04028	5.79068	2.276	2.45165	3.16958	2.69749	3.44896	4.68967	5.42308	5.0444	5.38216
ENSG00000025770	77.9612	78.8852	78.9038	93.8897	76.94	87.9977	99.7052	98.4626	86.7706	87.7327	77.8461	85.3034	72.3846	70.8597	81.8654	90.3931	99.5192	90.362
ENSG00000025772	68.6534	67.4368	53.6461	39.45	34.2024	36.4699	47.6183	59.8456	61.7481	40.1041	39.2618	40.3404	40.4908	39.1736	38.6609	63.2622	54.3516	54.475
ENSG00000025796	109.111	86.3919	84.2352	65.3182	73.6443	75.5309	68.0116	121.321	104.877	75.7269	63.1524	68.3963	75.3204	80.3893	75.4561	50.5077	93.8545	72.7674
ENSG00000025800	25.7521	23.6045	25.6898	23.837	24.864	24.8641	25.3135	40.232	38.0801	24.7887	23.599	24.5856	27.9205	20.6943	23.9136	18.6594	25.369	16.5455
ENSG00000026025	1859.91	1552.61	1813.52	1162.29	802.609	1102.97	575.767	438.71	472.738	1318.57	1132.11	1284.79	1702.33	1387.84	1537.2	683.404	543.395	505.482
ENSG00000026036	1.31282	0.95534	0.295781	0.447333	1.0598	0.7798	1.73333	1.81818	1.31302	0.735329	0.288448	1.11705	0.330904	0.498554	0.711118	1.10566	0.968648	1.19731
ENSG00000026103	14.6997	13.8905	16.6164	15.0414	16.4845	15.3761	5.34258	8.08543	10.838	16.0996	20.6675	19.7524	41.9908	30.9171	35.2078	3.76468	3.76456	6.93688
ENSG00000026297	48.8872	48.1052	43.397	42.204	31.7074	43.2986	54.6588	54.7277	50.9231	37.666	39.3448	37.3907	41.4031	43.3002	45.4041	57.2607	46.7369	51.5529
ENSG00000026508	56.5975	48.8565	57.1658	8.79787	6.44036	14.419	5.94453	6.95023	6.74727	14.1107	10.8095	13.6956	14.7876	13.4161	7.64109	4.03114	1.54008	5.23105
ENSG00000026559	6.88036	6.00823	6.48087	12.3772	14.4939	15.7804	24.38	25.1278	27.4226	14.5598	15.4188	13.7931	9.24527	11.4545	12.0994	13.4596	18.4943	23.159
ENSG00000026652	7.93389	7.87139	9.78913	5.59827	9.04076	9.64062	8.08052	6.4276	6.1764	5.11412	7.30939	8.31308	7.24843	8.65647	7.1405	9.65721	8.78329	11.6153
ENSG00000026751	0.388813	0.101271	0.202634	0.25282	0.284605	0.181003	0.234222	0.490512	0.126021	0.379204	0.0987838	0.0830215	0	0.0173131	0.0290102	0.288804	0.106896	0.117434
ENSG00000026950	4.16573	3.36395	6.06279	3.32102	5.47091	5.57476	2.14661	4.03909	3.67693	3.74503	3.91173	6.72013	4.07144	2.94042	3.29019	2.33724	3.16303	4.62398
ENSG00000027001	13.3923	13.4679	11.723	13.1577	11.7249	11.5481	16.7556	23.6987	21.7735	15.1033	14.6332	15.1512	18.392	17.8219	18.6337	17.4328	20.8619	19.0965
ENSG00000027075	5.76949	5.87057	9.3033	5.70781	8.03831	6.62765	5.12359	12.8851	9.45119	9.62813	6.33001	7.50175	9.9511	7.77187	8.61777	7.36258	9.66355	10.4445
ENSG00000027644	0.0429308	0	0.0393776	0.0313935	0.0661729	0.0152133	0.0179796	0.0368681	0.0166125	0	0	0.0279483	0	0	0	0.0826862	0.0304381	0.0253007
ENSG00000027697	41.9415	31.3405	35.5162	24.4908	26.0294	27.3152	27.8944	38.1928	43.4202	22.5804	22.1888	25.4998	30.649	28.9858	27.3633	37.3635	46.3178	45.625
ENSG00000027847	35.8851	34.1393	30.1335	40.0009	41.2031	45.4564	33.5695	30.8564	29.1842	43.1222	42.646	42.9671	34.4212	33.0159	38.331	41.8029	42.8115	41.6072
ENSG00000027869	0.748476	1.17351	1.04277	12.8834	9.14974	10.7336	0.364307	0.197771	0.113801	9.6821	13.0865	10.3358	6.62677	6.75712	7.98262	10.5076	11.7955	14.3323
ENSG00000028116	29.3912	22.9239	28.823	35.242	36.9161	38.0272	19.5864	29.7378	31.3598	32.3433	36.4093	36.287	33.1501	33.7899	29.1484	21.6646	31.2588	28.2515
ENSG00000028137	0.0420787	0.0424302	0.0574871	0.0457795	0.0973105	0.0444547	0.182943	0.499839	0.449242	0.0465951	0.0621504	0.020319	0.0620054	0.0516317	0.0553847	0.351254	0.381659	0.11151
ENSG00000028203	54.899	39.2238	47.503	64.2524	67.1817	71.8281	32.4043	56.0667	56.1574	67.1259	68.3843	67.5899	52.3418	57.4347	58.1853	27.5114	45.8285	46.5374
ENSG00000028277	4.03299	1.13164	1.24117	0.355774	1.24858	0.965364	1.307	2.07646	1.64429	0.912176	0.41483	0.699283	0.895545	0.7379	0.434886	0.752085	0.658053	0.367149
ENSG00000028310	31.0396	37.9193	28.4152	44.4493	47.3779	45.2369	33.4384	40.0956	40.0028	53.5927	48.3603	47.5069	36.6108	36.5061	37.2663	23.2511	23.9456	24.2352
ENSG00000028528	46.5926	53.4418	50.0517	44.4517	38.8824	43.4794	55.9151	82.7233	74.3799	44.1811	39.3962	45.9511	46.4172	40.8708	43.9597	47.6407	55.792	57.7618
ENSG00000028839	71.3822	57.6202	60.2845	61.2412	61.1343	63.389	51.7213	73.4426	71.1499	52.1734	56.4633	59.0006	54.921	54.0439	44.3347	54.4693	55.3838	65.1863
ENSG00000029153	16.8028	14.5379	12.9898	15.7605	15.7914	15.5125	10.6355	21.1867	21.4867	14.7686	13.6024	13.9539	16.4024	16.8895	17.2016	5.44133	10.8177	8.62311
ENSG00000029363	155.146	145.901	141.811	171.632	106.551	137.747	119.231	185.585	183.658	144.392	114.183	146.193	135.362	129.005	152.745	82.7475	185.502	124.547
ENSG00000029364	32.7934	34.5818	40.869	39.9748	43.5272	43.0361	24.0483	37.0221	36.966	39.0938	36.4953	37.3574	40.896	41.3163	39.5311	20.3311	35.0859	34.7362
ENSG00000029534	0.756055	0.646194	1.36508	0.74464	0.783621	0.696021	1.9281	3.27694	3.28218	0.733003	0.875363	1.08948	1.3921	0.613449	1.39915	2.39751	1.75613	1.87877
ENSG00000029559	0	0	0	0	0.122699	0	0	0	0	0	0	0	0	0	0	0	0.112142	0.0312234
ENSG00000029639	17.2614	12.7437	14.7227	19.8412	26.7077	20.6874	22.7683	29.5028	32.0468	21.1167	19.8759	21.3921	22.9672	26.0639	20.8116	23.27	26.4074	30.4279
ENSG00000029725	66.1816	79.8882	61.9168	58.9823	54.3481	71.2586	55.0159	60.7322	63.4122	60.281	64.5899	58.6642	68.2734	78.7552	72.908	47.9164	70.9551	51.3479
ENSG00000029993	160.881	159.973	132.323	175.946	141.56	174.148	137.879	144.811	147.191	164.891	158.769	166.901	272.194	304.561	263.652	238.762	364.337	305.646
ENSG00000030066	37.8097	29.1819	35.5321	34.8246	36.9683	35.0894	33.4844	51.2721	54.5444	35.2908	31.6273	31.4997	28.5445	29.0852	29.8291	22.9445	50.2914	35.8833
ENSG00000030110	47.9318	42.0061	42.581	37.5046	31.4558	36.4923	27.4731	26.7696	27.7738	41.1352	40.4492	41.2463	39.0767	39.2068	40.0232	30.3148	43.9629	40.7
ENSG00000030304	0.0276372	0	0	0	0.0517753	0	0.19176	0	0.0372318	0	0	0	0	0	0	0	0.231546	0.282049
ENSG00000030419	1.37575	1.22893	2.15435	1.5329	1.56512	2.05794	0.869546	2.3031	1.3381	1.35321	1.74742	1.96551	1.9243	0.786681	1.09087	0.496418	0.999153	0.740774
ENSG00000030582	346.999	249.471	344.765	185.85	165.906	177.628	129.263	118.685	89.7904	155.038	163.202	160.074	146.156	144.537	174.431	167.258	149.405	135.463
ENSG00000031003	23.918	14.6823	17.6127	6.94811	7.54796	6.74304	11.6817	20.1304	17.6715	7.11728	6.19992	7.71076	9.98255	8.71476	10.5009	8.99754	15.4667	10.3555
ENSG00000031081	1.74954	1.49388	1.96565	2.88209	2.69639	2.1149	1.37423	1.43089	1.50435	1.86315	3.50967	2.74015	1.13645	1.36061	1.29193	0.578516	1.27367	2.04134
ENSG00000031691	40.0479	28.3631	33.7637	19.7731	23.198	18.788	12.9601	24.3633	25.0772	19.7456	19.9607	19.2863	19.2837	17.421	15.713	15.8898	17.9829	24.1664
ENSG00000031698	138.618	154.147	155.515	195.839	193.993	214.806	209.158	201.322	215.532	230.93	222.913	212.847	192.745	176.946	173.976	152.785	177.721	238.181
ENSG00000031823	113.403	103.063	140.967	98.7064	86.1767	95.1624	90.8377	123.368	109.029	93.3959	98.0011	100.049	86.6536	75.862	74.0175	75.5293	99.9962	85.4666
ENSG00000032219	8.97687	9.10669	7.00685	7.96213	8.14227	9.39792	5.63228	8.13866	8.64865	6.41954	9.6925	9.25089	7.36476	6.36694	8.00646	7.882	9.34664	7.64297
ENSG00000032389	37.3006	33.979	42.1186	36.0455	32.4977	32.2384	34.4392	37.6958	34.5612	34.2918	37.7041	37.3666	31.6961	29.6122	34.7908	28.967	30.4731	30.6715
ENSG00000032444	32.6915	38.6842	38.9306	27.7289	25.7109	20.9674	19.5112	18.8514	12.9335	20.1363	22.1238	22.5887	16.5124	16.58	18.676	17.8104	16.1048	17.0533
ENSG00000032742	7.92631	5.69046	6.55174	4.9947	5.18302	5.65664	3.79605	5.72877	5.83489	5.81361	5.64118	6.8547	8.48071	9.00962	7.84132	4.63113	7.3087	6.63662
ENSG00000033011	31.0541	34.9886	31.3982	23.3273	19.5945	22.268	43.6553	39.8488	35.1096	19.0203	19.7304	21.0287	31.441	33.2683	29.0814	43.8802	45.6549	32.6094
ENSG00000033030	16.3404	12.8161	17.9762	15.3574	17.3535	15.7376	14.3198	19.6155	19.0669	16.6361	16.3126	16.952	14.1593	14.1659	14.8708	15.4229	23.3149	23.9815
ENSG00000033050	62.6021	68.1933	67.3674	115.693	88.7164	99.5783	67.4855	82.7023	76.5961	107.757	96.3329	105.634	73.753	83.5772	79.4595	85.4882	136.223	95.2564
ENSG00000033100	31.9646	26.8827	30.4718	20.8966	25.1475	25.4931	17.4887	17.4454	16.5096	22.7252	21.521	25.8368	26.1983	25.8204	26.0418	23.7653	24.8836	19.9147
ENSG00000033122	12.0146	8.59365	7.59248	0.159257	0.990299	0.819124	0.936458	2.5934	4.25086	0.227519	0.751484	1.34364	0.198682	0.884422	0.24506	0.88174	0.341064	0.905943
ENSG00000033170	29.468	20.9798	34.271	28.1686	50.9605	32.5177	25.9066	23.788	24.6685	20.1843	20.6668	22.1937	24.6366	26.0019	26.6842	27.4609	31.8596	28.9169
ENSG00000033178	24.7379	15.133	23.1281	35.3421	41.8792	43.0562	25.082	40.1351	44.7916	33.636	25.2493	32.1709	35.939	37.9106	44.4726	6.87732	45.976	30.3082
ENSG00000033327	6.78268	5.79687	4.76117	5.46524	4.39127	6.10392	1.66811	3.34124	2.55322	6.18195	5.83719	4.65249	6.73137	7.14825	6.51262	0.758136	1.36619	1.30755
ENSG00000033627	34.4643	33.2973	42.4337	47.5251	53.731	48.3962	30.1343	37.9023	33.2399	51.0075	45.8026	49.9454	49.0507	39.5301	42.3083	34.3552	40.2076	27.1068
ENSG00000033800	30.9743	23.6123	34.2718	28.3857	32.4398	34.5447	26.5426	39.6701	40.4217	22.0318	28.3499	25.8594	25.0648	24.4387	26.3923	15.142	32.8738	30.3882
ENSG00000033867	8.21839	7.65858	7.34708	10.0137	11.8436	12.6552	5.34088	9.58666	10.7068	9.47511	8.65651	10.1581	9.0077	8.69541	9.22083	3.73616	11.1037	7.57994
ENSG00000034053	7.49141	6.92213	7.81653	11.9342	6.25595	8.00405	8.86895	9.45075	8.86191	7.41071	7.15713	7.15532	6.73131	9.21263	8.19354	3.77104	6.93326	6.36664
ENSG00000034152	39.6999	36.7906	40.309	36.8874	31.1736	33.2145	43.6363	44.7099	41.5319	26.4243	25.9247	31.455	31.1233	28.9123	32.7546	29.2581	46.1759	29.7378
ENSG00000034239	0.0339399	0.195972	0	0	0.400465	0	0.0450569	0.356017	0.11835	0	0.0987629	0.09856	0.134865	0	0.0298208	0.083428	0.60164	0.162023
ENSG00000034510	2249.93	2669.14	2186.36	1957.8	1886.79	1751.47	1526.11	1297.83	1308.23	2063.48	2061.38	2084.8	2283.88	1906.71	2023.25	1857.53	1270.18	1889.15
ENSG00000034533	4.97208	5.04598	7.26278	9.12669	9.70749	9.41262	6.67973	7.19435	7.67753	9.43139	9.12872	9.85629	5.66206	6.24668	6.18389	5.35675	8.42204	6.72336
ENSG00000034677	9.26081	8.17716	11.7048	4.90132	5.01385	4.67042	4.00389	7.71311	8.93227	4.50728	4.98337	5.31576	7.69604	6.75175	9.32355	4.20104	8.90592	6.84659
ENSG00000034693	25.9721	26.8506	21.9467	23.9549	24.5001	22.2256	32.9032	40.0209	47.8335	20.227	21.7521	21.9464	20.2971	19.9991	17.5665	24.8283	31.9316	24.3759
ENSG00000034713	206.68	217.227	220.263	176.739	174.135	152.744	119.952	184.079	175.162	171.123	171.339	194.876	148.849	130.354	132.763	190.912	196.248	218.44
ENSG00000034971	0	0	0	0	0.120405	0	0.0322989	0	0.0435083	0	0	0	0	0	0	0.0858311	0	0
ENSG00000035115	11.1289	12.6594	14.7761	7.97179	11.1448	11.7226	4.67408	10.1739	8.1305	7.54019	11.0376	12.4646	10.8948	9.14066	11.6804	5.07047	5.88194	10.203
ENSG00000035141	77.9045	78.0501	64.7951	70.203	69.2292	65.83	83.5758	108.833	112.968	69.9778	73.5542	72.2552	68.841	80.6639	71.2631	83.6588	114.528	86.2639
ENSG00000035403	85.8334	85.8894	89.3501	60.5422	47.7363	63.2975	23.4242	27.8904	27.849	68.2512	60.5256	67.7259	59.067	53.3644	59.4245	27.7952	43.6116	38.0677
ENSG00000035499	26.7714	23.5821	24.558	21.7211	23.0739	21.1118	19.9991	32.9995	37.7593	20.3525	18.6706	23.8013	24.144	23.4575	24.3233	20.37	28.6811	32.4754
ENSG00000035664	2.615	3.34591	2.91574	2.06837	2.89946	1.24033	2.40517	4.2221	2.95189	2.02569	1.29276	1.75534	1.82823	1.84446	3.71907	2.09783	3.32732	1.41996
ENSG00000035681	16.7652	12.9222	15.7121	11.1554	12.4439	13.7375	10.2764	20.3467	16.4076	12.9134	11.5417	11.7203	14.68	15.4872	13.3785	10.8393	17.7204	14.3827
ENSG00000035687	52.0336	60.3357	50.2467	54.5741	57.1527	53.673	45.1519	76.5475	79.4553	51.0314	50.3726	57.6442	59.1818	58.7733	54.9084	40.8324	65.1582	52.0785
ENSG00000035720	0	0	0.0695816	0.17946	0.210101	0.240346	0.281745	0.281946	0.0889966	0.0857257	0.107487	0.297048	0.0757439	0.0613897	0.0664612	0.494189	0.115187	0.179459
ENSG00000035862	57.8889	44.5138	53.5841	32.4428	29.7445	33.372	16.554	22.8417	25.6666	34.1142	37.4725	34.0321	37.9983	32.7523	32.7111	14.54	18.6108	21.8383
ENSG00000035928	37.0082	30.4909	36.7826	65.8821	54.4181	68.0306	45.3456	59.3648	64.5631	61.6353	57.4406	58.3635	50.3745	51.5583	50.3037	43.8473	60.404	51.8193
ENSG00000036054	14.431	14.2771	20.1049	29.9288	27.8546	26.2475	14.1945	20.8957	23.4158	24.3896	20.2944	30.3015	23.3864	22.1802	22.2069	12.7502	20.8088	21.5176
ENSG00000036257	84.3291	88.1318	76.5434	68.4404	68.9209	67.725	50.442	81.1627	71.9862	64.0001	61.3543	74.2822	60.1901	57.1944	62.4868	81.0671	89.7868	63.4001
ENSG00000036448	0.335284	0.428984	0.0259086	2.89427	3.04777	1.79241	82.379	85.544	95.8997	0.910502	3.09715	2.27783	1.15471	0.830505	2.63137	2.94587	3.82262	6.04122
ENSG00000036473	0	0	0.159655	0	0	0	0	0.0666095	0.207438	0	0	0.0502152	0.0511777	0.0416957	0	0.0849441	0	0
ENSG00000036530	0.691657	0.581974	0.338863	0.26489	0.537513	0.356779	0.391158	1.07927	0.849021	0.534849	0.53641	0.736687	0.792542	0.281041	0.282692	0.653335	0.407222	0.405394
ENSG00000036549	29.724	26.6753	29.6564	44.7566	39.7646	45.8503	25.5559	44.7709	40.1118	39.3039	35.6473	38.7239	29.6103	28.065	28.34	18.8874	44.5749	36.0867
ENSG00000036565	0.286732	0.141668	0.0253242	0.215856	0.917345	0.147441	0.19455	0.150936	0.503934	0.446963	0.107881	0.307607	0.250265	0.35567	0.473166	0.107728	0.171099	0.222154
ENSG00000036672	5.01117	4.85346	4.11941	6.70924	5.74979	7.98077	5.31777	6.9925	7.09961	7.17763	7.85836	5.78986	7.29958	8.52176	6.50918	9.92729	14.0175	11.3745
ENSG00000036828	0.290071	0.169518	0.170116	0.125698	0.711607	0.305454	0.133089	0.318836	0.275448	0.129113	0.113025	0.221524	0.110036	0.289966	0.205765	0.479394	0.424444	0.266944
ENSG00000037042	16.41	10.8678	13.7788	18.5043	18.6811	20.8899	10.8764	11.6131	13.1266	13.1005	14.8866	15.4611	12.4861	14.7135	15.4096	9.69519	7.89382	8.68606
ENSG00000037241	165.111	176.783	167.358	161.767	146.912	153.694	165.902	150.321	165.509	166.043	170.801	175.992	185.93	168.212	172.909	325.709	289.566	255.02
ENSG00000037280	14.7541	19.9099	19.6324	39.4859	23.6711	35.5026	32.178	36.4331	36.2343	32.2333	34.4065	33.4704	24.3149	24.7874	28.8197	34.4778	41.0561	43.3907
ENSG00000037474	74.6459	84.6614	70.3814	99.0889	92.9817	99.5554	69.019	84.1602	80.8061	100.725	94.3825	97.7536	72.1703	74.0118	71.7985	93.3981	103.724	65.5226
ENSG00000037637	11.9787	8.83416	12.0001	15.4	14.8861	18.4015	10.951	14.0683	14.7505	12.5791	14.3108	16.519	14.3167	12.3768	14.1462	9.12522	14.5029	13.998
ENSG00000037749	33.7991	20.6883	28.0921	25.5474	30.0092	27.907	14.8578	28.2415	30.252	26.7368	27.511	27.6864	29.0011	26.591	28.8346	8.90231	25.1451	19.6334
ENSG00000037757	30.7284	29.6287	34.4344	38.5988	32.4615	32.9543	58.6936	53.2336	49.9811	37.7143	34.7452	37.0066	33.4477	39.165	36.7474	53.8194	78.5717	61.2647
ENSG00000037897	31.0478	34.929	27.5274	35.9951	34.703	39.4347	55.6352	36.3023	35.416	31.3943	28.7533	31.7687	24.3634	35.9258	41.9231	54.7568	56.4708	42.9011
ENSG00000037965	2.31443	1.40732	1.19303	5.539	5.93397	6.49301	7.01709	6.13958	8.36839	5.1427	5.86728	6.0296	5.80902	6.48216	6.16339	6.83344	5.25533	3.78923
ENSG00000038002	17.021	10.6394	19.0788	9.44392	16.33	11.4883	15.2814	18.1887	17.8894	11.465	14.3226	12.1463	19.2613	12.5479	13.0004	12.8148	13.4117	21.002
ENSG00000038210	14.6029	12.1396	10.6509	17.8901	19.2844	18.8723	16.0755	34.27	35.5063	18.4116	18.7045	21.5751	22.7922	21.3153	21.7466	12.76	20.9619	21.8949
ENSG00000038219	11.2325	8.93227	11.2896	14.5724	14.4343	15.579	11.9211	18.9386	17.0861	14.8955	11.7784	14.0734	10.6823	10.3935	12.126	13.1539	14.4389	11.2561
ENSG00000038274	67.7671	66.1579	66.3687	56.2929	59.3969	56.764	44.0195	69.9168	75.7895	55.0589	56.8454	62.1504	61.8558	58.0202	55.0563	42.7405	60.0292	58.1255
ENSG00000038295	1.40778	0.405556	0.280592	0.0590026	0.127932	0.0804673	0.611525	1.20951	1.0048	0.241674	0.0756815	0.216403	0.346889	0.46002	0.723384	0.252525	0.55439	1.08319
ENSG00000038358	54.5445	47.429	51.8353	39.2647	30.8449	37.8025	40.9124	47.824	49.4134	38.4719	38.7009	36.351	29.7609	27.7604	36.6427	67.878	58.5477	41.4115
ENSG00000038382	14.2871	11.6364	16.4289	20.7825	18.7738	28.2003	7.89445	16.6272	14.9176	17.2198	14.6105	24.6485	15.9402	14.6748	16.509	13.4293	12.8563	7.96375
ENSG00000038427	25.6917	16.0427	19.0002	27.0225	22.0431	23.1825	6.30445	10.6084	11.6289	27.666	20.3689	20.065	25.1138	19.0336	28.2473	22.5539	12.8069	16.3263
ENSG00000038532	14.1235	12.2006	14.3633	11.0251	9.2479	13.3432	10.1635	14.9647	13.9983	11.8436	12.9528	12.3037	15.2483	13.1857	12.725	8.82634	14.4573	9.40884
ENSG00000038945	1.70041	0.987622	1.19822	0	2.45915	0.411676	0.542365	0.978371	2.11458	1.17311	0	0.981451	1.04105	0.425376	0	2.74748	0.89529	0.220372
ENSG00000039068	0.92173	1.03312	1.93392	2.46626	4.4443	3.66414	1.60945	2.54427	2.90406	2.29875	2.44374	3.2837	0.961372	0.721338	1.01632	0.47122	1.82617	1.74734
ENSG00000039123	76.83	81.8957	85.5032	100.247	95.8592	90.8454	72.2724	127.827	123.173	101.591	87.4022	97.8128	117.966	114.017	113.855	51.2148	118.707	85.4342
ENSG00000039139	0.604621	0.729269	0.593503	0.586399	0.383119	0.757854	0.120099	0.399762	0.219195	0.507233	0.522641	0.514705	0.374531	0.275429	0.297923	0.191273	0.119813	0.06659
ENSG00000039319	19.8711	19.4195	18.8087	19.611	15.9072	21.8831	11.5355	17.3755	23.143	13.999	12.8123	15.0522	16.4232	14.9928	15.0739	8.31462	17.9663	13.6569
ENSG00000039523	33.2358	40.2368	33.4557	20.889	19.911	23.0945	8.23113	12.7655	14.51	23.8972	25.9064	20.2416	15.8421	20.6421	19.1029	17.6319	18.2025	20.8589
ENSG00000039537	0	0	0	0	0.404896	0	0	0.239381	0	0	0	0	0	0	0	0	0	0
ENSG00000039560	44.3706	47.6618	46.3308	39.7056	34.8703	43.6326	22.3033	36.0278	34.3338	40.4877	39.8498	42.3558	36.184	35.1125	38.1859	19.3497	31.6618	26.6074
ENSG00000039600	0.339777	0.0984254	0.331466	0.160038	0.0905982	0	0.105264	0.062827	0.347549	0.0943322	0.117611	0.0947684	0.048288	0.196828	0.138811	0.160303	0.102826	0.0700184
ENSG00000039650	65.2467	46.7294	62.6014	70.3072	85.7318	88.3415	69.0091	41.7413	40.8446	56.8224	64.9676	64.9193	31.4718	45.8352	57.5122	59.1183	46.9773	47.7398
ENSG00000039987	0.693265	0.366472	0.769335	0	0.734727	0.0439724	0.14736	0.490232	0.245186	0.0466444	0.247963	0.289697	0.882344	0.0337334	0	0.442573	0.182722	0
ENSG00000040199	7.94376	6.53196	7.88149	4.22286	5.79398	6.10372	3.82063	8.20903	8.34049	4.15718	5.74019	6.40384	5.21801	4.85425	5.50632	2.75677	7.16432	4.00324
ENSG00000040275	46.4747	45.3714	41.6583	55.3432	48.6955	59.2283	33.4369	53.1909	60.4487	54.327	44.3839	57.7372	43.8556	47.1245	52.0827	51.4811	94.2779	78.8751
ENSG00000040341	33.537	34.2115	43.3055	41.1172	40.2371	27.9919	21.6	36.9885	41.0068	38.9972	41.0516	36.804	42.3645	42.8723	36.7384	19.8605	46.0255	38.7643
ENSG00000040487	34.2509	31.5438	38.8567	24.8735	26.9471	26.8398	20.2446	20.6559	17.5428	25.1598	26.0883	26.9258	25.0512	25.3399	23.7142	27.3397	26.6473	21.9063
ENSG00000040531	27.6205	26.0105	28.0851	17.3242	14.346	15.2287	16.4487	19.2962	22.0145	17.043	16.294	15.3603	21.1408	19.5036	18.9879	16.5832	26.9158	19.2148
ENSG00000040608	13.9466	11.2902	12.2591	13.7662	9.56419	13.2998	8.55649	9.09196	7.14002	14.1756	14.9838	14.5635	15.2836	11.4084	14.0053	8.40708	8.3573	8.60536
ENSG00000040633	53.6037	52.9226	62.4853	35.6966	33.5124	36.8677	49.1	61.1389	51.9506	47.2221	45.3909	39.2754	61.8208	54.9681	61.723	53.7382	57.0787	46.768
ENSG00000040731	7.3	4.96884	2.75059	0.378911	0.387191	0.419499	0.0632599	0.112075	0.206419	0.0974109	0.242255	0.285201	0.864124	0.838644	1.00559	0.442135	0.345639	0.777825
ENSG00000040933	13.5205	11.4593	15.4922	17.8027	18.5574	20.5671	9.65117	15.7539	15.2185	16.9259	16.1422	20.6011	12.3577	12.7366	12.5317	6.19631	18.2397	13.412
ENSG00000041353	1.91502	0.983872	0.834413	0.585415	0.533212	1.12493	0.226593	0.419987	0.897973	1.72846	0.414146	0.554325	1.32453	0.47653	0.401618	0.156809	0.399732	0.619375
ENSG00000041357	635.188	636.08	654.33	596.378	595.881	603.497	710.41	838.678	907.193	696.51	671.601	665.021	644.581	625.665	555.669	700.54	714.877	716.421
ENSG00000041515	0.0241576	0.0614578	0.0341759	0.0132492	0.00410075	0	0.0481745	0.0411116	0.0744829	0	0	0.0221873	0.0120032	0	0	0.019931	0	0.0205271
ENSG00000041802	18.699	21.5557	22.9405	24.5487	21.8401	24.9199	23.7551	33.6882	30.5705	22.1354	20.3965	22.8165	22.8009	22.6936	23.0593	27.5342	39.8069	24.0988
ENSG00000041880	6.29786	2.50685	3.69645	3.97125	5.49585	6.43829	5.8321	6.19785	4.42566	4.65769	4.88401	5.53113	4.09619	4.76945	3.78748	4.75802	5.61742	4.755
ENSG00000041982	32.8479	21.9024	18.4327	16.0445	13.0085	15.1043	2.33853	1.63953	1.73302	14.3557	10.3919	15.7919	4.33263	2.95143	4.44166	1.66624	2.29566	1.07754
ENSG00000041988	48.6641	52.9509	52.1909	51.4576	57.9151	53.7026	57.9616	51.3968	44.6069	46.7698	46.5761	53.8652	43.0179	45.4246	43.9944	53.1806	49.053	44.5433
ENSG00000042062	0.141117	0.240274	0.16825	0.064053	0.275131	0.125446	0.129521	0.1933	0.052537	0	0	0.0164134	0	0.0656262	0.0724055	0.19249	0.366916	0.0536674
ENSG00000042088	15.987	15.5545	15.2792	25.0635	27.1244	25.8847	21.4363	30.6517	32.0688	29.2698	28.9855	29.9094	30.9704	28.4853	29.7621	19.3416	36.1645	31.9462
ENSG00000042286	12.1882	12.4904	13.7461	8.86866	8.21997	10.4734	11.0983	9.56948	10.196	12.6484	11.8063	14.0116	21.6792	24.3317	19.8764	3.94992	4.63715	2.94843
ENSG00000042304	0.137848	0.179637	0	0.191906	0.382768	0.045901	0.162152	0.111713	0.0503641	0.0972678	0	0.0421814	0	0.106695	0.115195	0.293209	0.138205	0.154429
ENSG00000042317	6.67839	3.66176	6.30698	7.72129	10.4808	9.33785	3.02991	7.49723	6.71733	8.78793	9.80308	9.18751	8.90765	6.80469	8.3829	3.02448	8.62659	6.66738
ENSG00000042429	30.3344	27.7332	31.8232	20.4022	18.4695	18.5338	17.492	29.566	26.6457	18.9054	16.7388	20.8617	21.8601	21.8345	23.5838	22.3887	26.561	20.3791
ENSG00000042445	17.7905	15.2826	16.8058	15.602	18.4242	17.6898	12.6741	15.3529	14.5858	16.6239	16.2791	17.1642	20.9685	17.5977	19.7083	13.4191	16.4434	18.1761
ENSG00000042493	8.33605	8.36647	12.031	6.46695	8.71179	8.1227	14.0942	10.8324	5.70884	8.21935	8.752	11.0937	12.5301	7.27569	11.9096	8.331	5.85126	9.09015
ENSG00000042753	263.227	373.706	300.058	314.015	284.912	277.05	301.277	241.693	233.962	330.077	320.777	323.853	226.329	217.644	220.821	307.446	245.799	272.697
ENSG00000042781	0.0186739	0.00381848	0.0105001	0.00819321	0.01764	0.0159177	0.10548	0.0147384	0.207952	0.0167248	0.0111975	0.00729916	0.00371398	0.0122268	0.0132151	0.00616892	0.0243538	0.00674533
ENSG00000042813	0	0	0	0	0.284691	0	0.0496622	0	0	0	0	0.188857	0	0	0	0	0	0
ENSG00000042832	0	0.177042	0.253698	2.04611	0.022222	0	0.160626	0	0	0	0	0.0234532	0	0.019571	0.103668	0	0.213511	0
ENSG00000042980	0.203117	0.598016	0.726108	0.0479246	0.10346	0.0217391	0.189992	0.0394641	0.0355673	0.0114393	0	0.0466637	0.0101563	0.00834737	0	0.0337359	0.0108719	0.012043
ENSG00000043039	3.0874	2.58016	3.06497	11.1672	8.70721	9.3186	12.1215	11.1611	11.9253	10.4351	7.75907	9.71485	11.7304	14.2606	12.449	14.8257	20.3403	18.3774
ENSG00000043093	17.0678	17.2435	26.6057	23.5589	28.0766	23.1106	16.3952	19.6342	28.2412	17.2353	17.6899	20.1624	22.0525	24.869	20.7077	8.14147	24.2785	20.5445
ENSG00000043143	8.55467	8.93211	5.87214	8.16621	8.94488	10.9238	6.43042	7.94618	5.53071	9.18329	9.46742	11.8372	8.6831	7.96221	6.55197	2.76183	4.17481	3.71575
ENSG00000043355	43.6028	32.8124	50.3758	22.336	17.3711	20.8976	86.9486	126.785	101.429	19.5593	19.7058	17.4337	33.4825	29.9978	31.9367	60.3037	59.4023	46.9096
ENSG00000043462	0	0	0	0	0.245591	0.0372841	0.108585	0	0	0	0	0	0	0	0	0.0580963	0.215655	0.180085
ENSG00000043514	14.9641	12.7534	13.4243	22.3054	23.2046	20.5847	21.1893	29.43	28.766	20.2525	20.1375	22.9682	18.3099	17.1643	16.7313	15.4805	18.5193	18.8536
ENSG00000043591	0.511285	0.540917	0.365401	0.612554	0.758252	0.592133	0.432505	0.685817	0.247162	0.62575	0.422541	0.72652	0.396358	0.389557	0.280843	0.394872	0.451532	0.407228
ENSG00000044012	0	0	0	0	0	0	0	0	0	0	0	0	0	0	0	0	0	0
ENSG00000044090	19.5641	14.7746	21.0028	13.9265	15.2829	16.9563	9.49574	10.2771	9.37756	13.4825	15.3598	15.4678	13.6149	12.8236	14.0789	6.26212	8.56773	7.1585
ENSG00000044115	231.095	214.381	226.436	139.278	112.755	127.894	90.8571	103.283	96.9582	126.93	125.223	138.091	137.731	117.204	131.61	86.5372	116.924	96.1395
ENSG00000044446	13.4507	13.4936	10.5462	11.4401	18.2924	14.6156	11.3004	11.6707	11.7544	9.03324	12.2102	14.3417	11.6048	8.87825	13.6857	13.6331	15.2113	14.3434
ENSG00000044459	9.81448	8.19232	8.53433	7.67897	6.76301	7.15103	5.24231	9.18324	10.2083	6.43247	7.0211	6.85431	6.66246	5.41575	5.48109	6.59906	8.63301	8.98811
ENSG00000044524	4.70348	3.36526	6.87271	9.92663	10.7465	10.8104	4.8422	9.4133	9.07058	9.22392	8.54195	9.52529	9.84265	8.71918	9.71736	3.71274	6.02063	5.83393
ENSG00000044574	213.695	249.167	208.497	220.606	195.584	210.053	159.9	189.274	194.486	230.634	204.406	215.39	211.646	195.911	202.714	199.382	232.35	183.275
ENSG00000046604	39.5388	35.6673	44.7616	99.7432	92.1598	113.661	20.9537	37.1557	42.3347	102.617	97.7579	97.3109	99.1139	87.6577	85.9452	38.8364	78.277	69.6211
ENSG00000046647	12.597	7.41732	18.0466	12.5659	15.2409	15.8347	18.1603	23.8255	21.5798	14.9283	14.2612	15.1166	14.1517	15.4772	15.8941	13.7641	15.3065	18.8862
ENSG00000046651	32.9777	22.337	31.0333	22.3895	25.9546	26.7449	9.20074	13.5146	14.3913	29.2301	24.3391	29.0589	17.3131	16.9116	17.2046	17.728	19.02	15.9406
ENSG00000046653	18.7038	13.6048	32.4728	31.2842	27.5926	31.619	5.06506	8.30412	8.91359	35.0977	33.2086	32.5286	21.6375	21.9982	19.1301	8.85063	13.8097	16.357
ENSG00000046774	0	0	0.0362603	0	0.0305442	0	0.197472	0.0511683	0.09218	0.0444377	0	0	0.0393689	0	0	1.69925	0.839385	1.00325
ENSG00000046889	1.95652	2.23034	2.58016	1.12628	1.42013	1.77068	0.711993	1.43246	1.86241	1.51935	0.708355	0.636074	1.13305	1.28368	0.990383	1.775	2.31641	1.24541
ENSG00000047056	7.74219	6.18451	7.42129	6.75236	7.59474	7.6185	7.06895	11.0096	10.7713	8.44401	7.26012	7.40115	10.7	9.19372	9.72273	5.36413	7.68967	6.62822
ENSG00000047188	19.862	17.6504	16.3904	15.7487	18.1787	17.3648	12.3151	23.1108	21.4739	14.986	15.4196	15.8366	18.0343	18.1207	18.0168	13.5104	26.0885	13.1552
ENSG00000047230	36.9737	33.7441	29.9885	37.5353	34.7696	39.7233	13.108	20.3084	21.3166	38.0111	38.5655	40.0869	21.5836	18.8876	20.0785	12.7981	16.4318	16.0967
ENSG00000047249	56.2255	55.859	63.8079	33.0107	45.548	29.0171	48.9053	57.4933	53.7399	32.1449	40.1864	31.9576	52.343	53.2434	39.834	69.8472	54.5159	56.2628
ENSG00000047315	58.5095	59.6538	59.3268	76.4391	79.3256	83.193	67.0331	94.7049	95.6885	76.0112	74.3859	77.9522	72.1754	69.0442	70.7534	76.3323	108.683	81.9495
ENSG00000047346	10.5896	7.60392	9.62239	5.55464	5.78216	5.97881	6.10359	10.2287	11.1669	5.89639	5.28528	6.34586	6.31208	4.9814	5.18135	4.85861	6.33292	5.57713
ENSG00000047365	3.25163	1.94282	2.37965	2.21584	1.85959	2.51537	2.42137	5.75318	4.08168	2.74672	1.5803	4.38004	1.84532	1.81398	2.77565	1.77241	2.33864	3.83564
ENSG00000047410	37.416	34.3907	43.7411	40.6977	37.5935	41.7432	23.7677	46.1472	44.3325	34.2755	32.1539	35.7264	48.7448	36.719	48.3225	53.221	57.5419	33.0729
ENSG00000047457	1.9815	1.22319	1.33563	2.2356	2.111	1.63097	1.1017	1.20241	0.923992	0.861173	1.7829	1.29704	1.27275	1.65671	1.87064	1.2985	1.65562	1.52115
ENSG00000047578	6.28625	9.67547	9.10812	8.98957	6.31788	6.59171	5.65206	8.81072	7.54611	7.20025	8.11418	7.56766	9.1208	8.97244	9.53001	7.23289	9.02101	6.7654
ENSG00000047579	41.4563	41.7018	37.6151	31.333	24.5517	32.8883	22.3403	26.1898	26.6754	32.8448	33.9879	31.1205	34.2247	32.8445	30.1233	28.1353	27.4284	24.32
ENSG00000047597	1.84906	1.94318	2.10725	3.18061	2.09441	3.21688	1.84819	3.663	4.48814	3.62409	2.88966	3.39247	3.96867	3.73949	3.38745	1.42225	3.35215	2.64178
ENSG00000047617	1.62952	0.918423	1.29657	0.0881112	0.57946	0.352627	0.529089	0.961618	0.906295	1.11903	0.865448	0.54326	0.0199595	0	0.34644	0.280853	0.0858116	0.300577
ENSG00000047621	20.0854	20.4245	22.067	33.4794	43.2641	39.9327	19.3453	22.9862	26.7981	30.0722	25.895	31.8447	21.7063	23.0101	23.4712	23.9143	38.8593	34.0186
ENSG00000047634	37.1116	27.9999	41.4113	36.1401	52.8982	40.3824	23.0467	49.5418	46.7704	28.4772	32.1941	40.4632	32.721	31.5439	32.9557	33.1244	59.1162	61.2467
ENSG00000047644	13.2223	8.18092	12.4798	5.39253	6.94182	5.96029	2.53253	4.6707	4.44473	7.18079	6.59338	5.78789	3.95354	3.22733	3.39178	2.28499	2.44303	1.53318
ENSG00000047648	0.829748	0.536317	0.563634	0.125616	0.102066	0.0608193	0.105551	0	0	0.088399	0.0815565	0.429504	0.0425365	0.0834816	0.033652	0.0706418	0.0455079	0.132833
ENSG00000047662	1.12589	0.71811	0.716046	1.0874	1.1608	0.958414	0.949906	1.57626	1.63712	0.669508	0.541609	0.721562	0.542322	0.63458	0.760115	1.84326	1.69409	1.17382
ENSG00000047849	55.4871	46.8785	67.5526	55.9893	51.3186	58.551	54.4539	69.7301	68.7234	59.7315	56.1939	57.4108	67.6489	61.3608	69.0805	61.8356	79.6573	63.0043
ENSG00000047932	24.2449	22.3768	19.6519	19.3269	20.3651	21.2114	17.1613	29.8896	29.0205	18.5829	17.5653	18.1925	17.7191	16.5429	17.6884	15.9936	28.0881	23.4798
ENSG00000047936	0.0193906	0	0.0177942	0	0.0149441	0	0.0610108	0.0124839	0.0787672	0.0108574	0	0	0	0	0	0.0160094	0	0
ENSG00000048028	35.9952	24.0182	36.2193	28.6875	30.1469	35.0526	13.1899	28.8478	30.2924	30.8013	33.2354	32.8403	49.038	41.734	47.326	15.5384	36.1503	36.7363
ENSG00000048052	6.52837	6.80506	7.95105	1.82901	1.28123	1.32042	1.52289	3.13543	3.4479	1.69232	2.13752	1.68436	2.87812	2.60948	1.98658	0.696393	0.738193	1.0009
ENSG00000048140	48.9083	43.3959	40.6917	45.157	35.6532	42.3582	21.9974	28.4279	26.3033	42.8714	41.9064	49.6742	47.4316	40.4968	45.2372	31.5415	45.1691	43.1281
ENSG00000048162	40.9743	50.8694	39.6934	51.915	56.0926	56.1968	76.1775	66.0458	63.9164	50.3531	55.6253	48.3745	63.332	68.2992	63.6726	130.427	116.606	80.6054
ENSG00000048342	5.75622	5.83295	5.8151	7.02994	5.71757	7.70435	10.7052	9.96292	8.6042	4.592	4.49832	6.96945	4.51187	5.41021	5.58356	13.0981	10.7109	10.821
ENSG00000048392	20.434	18.2765	22.3648	13.0612	17.562	12.6994	8.36801	14.5202	14.7776	14.0133	13.0678	15.4642	28.1389	18.8297	22.1092	6.96095	18.9258	16.4976
ENSG00000048405	11.0365	9.79166	11.098	9.81531	11.0155	12.546	7.82904	14.8489	12.0646	8.06378	8.92137	9.73724	10.5586	10.1885	12.9694	4.8884	9.72167	7.61252
ENSG00000048462	0	0	0.223345	0	0.123439	0.254834	0	0	0	0	0	0	0.272526	0.126348	0	0.203816	0	0.145307
ENSG00000048471	4.72963	5.87229	4.82745	5.73778	7.67099	6.13981	3.72013	4.46041	3.80164	3.87231	4.68098	6.01409	4.85742	5.37886	5.66181	2.35595	5.1103	3.7161
ENSG00000048540	0.0698094	0.118875	0.018821	0	0.0967615	0	0.0631394	0.114855	0.269452	0.100136	0.171062	0.52383	0.477739	0.131205	0.251812	0.115196	0.579215	0.790069
ENSG00000048544	67.0869	59.7335	57.7248	57.2214	60.0476	58.1791	32.1101	43.5334	43.5256	55.4062	52.0389	56.4786	54.073	51.778	50.0835	42.1028	56.3989	50.2779
ENSG00000048545	0	0	0	0	0.0437668	0	0	0.109662	0.0604339	0	0	0	0	0	0	0.100827	0.128171	0
ENSG00000048649	50.6557	51.61	39.6416	36.2485	34.6504	47.1811	34.1865	38.3055	45.8355	45.7293	39.9652	34.807	39.9759	32.761	38.6265	37.1576	44.3991	36.3748
ENSG00000048707	4.10465	4.11087	4.82996	7.328	7.22675	7.53168	2.67848	5.09489	4.99596	5.7612	4.91606	5.71405	5.63558	5.75411	5.38209	4.32784	8.33605	3.78661
ENSG00000048740	21.1772	17.4183	20.7768	29.0321	26.69	27.9722	10.6523	18.4014	17.2645	26.4675	26.0281	28.206	33.9622	29.967	32.168	10.1061	19.4331	16.7891
ENSG00000048828	53.8787	51.0568	46.3248	49.5594	51.7443	53.2735	47.5912	75.7052	70.7694	52.9272	52.3613	58.3875	59.9832	57.8644	57.9928	38.5731	71.9879	51.143
ENSG00000048991	22.1884	15.3696	21.2338	36.5425	37.5426	33.7069	14.1728	33.6967	30.3274	34.5685	34.7819	31.6117	27.2039	28.8796	24.778	21.0026	41.6508	28.8413
ENSG00000049089	3.07553	1.15466	3.09709	2.99477	4.52015	4.61419	2.65869	5.1833	4.99725	2.56	4.05171	5.766	3.50642	2.96747	2.53958	2.34204	3.37146	2.89749
ENSG00000049130	20.8195	15.1559	18.1673	15.7176	12.1275	14.477	9.0027	14.4863	16.0445	14.1644	14.2931	14.2802	16.3843	12.1034	14.7088	5.49988	11.648	9.77909
ENSG00000049167	12.1555	10.5599	9.74378	11.4402	17.4299	13.963	6.15571	11.1763	14.2492	13.8358	12.9073	14.3181	14.9228	17.5503	15.8561	6.86828	14.2231	13.3649
ENSG00000049192	1.39196	1.42122	0.96731	0.304639	0.491944	0.977994	0.355756	0.392881	0.64584	0.518436	0.691087	0.480013	0.587999	0.350191	0.600391	0.325702	0.590967	0.544015
ENSG00000049239	7.05943	3.85046	6.57837	4.82428	5.99936	5.98413	2.61427	5.4962	5.45466	4.91247	5.834	5.54092	8.73762	7.8687	7.97242	2.13259	4.81793	4.78115
ENSG00000049245	88.6164	85.0391	96.129	105.104	97.9332	100.76	61.8861	82.8931	87.351	103.26	101.905	101.106	87.284	81.7098	77.8037	57.5258	80.4401	70.5987
ENSG00000049246	3.5346	1.65486	2.79689	3.45958	4.94357	3.67439	1.12519	1.59502	2.14253	3.27432	3.37839	3.32399	2.24945	2.72467	2.32124	1.20147	3.25851	1.74208
ENSG00000049247	0.764175	0.875929	0.750547	0.962492	1.05988	1.01502	0.316025	0.526613	0.237123	0.571392	0.653318	0.858243	0.665906	0.535779	0.741467	1.32094	0.915203	0.694002
ENSG00000049249	0.809302	0.366105	0.414851	0.678439	0.916927	0.65378	0.351632	0.425881	0.271865	1.01227	0.32627	0.522526	0.614272	0.423295	0.531935	0.282895	0.29317	0.267173
ENSG00000049283	0.12577	0.121572	0.221572	0.106025	1.1381	0	0.420434	0.314164	0.0898725	0.137391	0.236392	0.443475	0.126291	0.283064	0.346166	0.637495	0.0409283	0.129604
ENSG00000049323	21.3947	16.2946	19.6982	11.8488	9.76494	12.82	6.27784	11.2211	11.6057	14.2067	10.6451	13.2328	12.5987	10.9372	12.0072	6.9302	11.6852	10.1068
ENSG00000049449	185.808	224.264	179.499	137.388	118.805	144.48	104.079	132.061	127.192	117.46	135.156	138.442	148.615	138.051	133.765	80.4724	123.289	139.739
ENSG00000049540	0.93215	1.22477	0.831298	1.0505	2.75494	0.990913	1.1413	2.04082	1.55704	0.489766	0.700455	0.545952	0.117207	0.773824	0.49559	2.63311	1.29081	0.303582
ENSG00000049541	139.732	115.472	145.623	127.955	125.897	116.836	121.389	118.225	127.758	114.102	118.719	107.49	109.414	123.14	123.316	111.441	123.881	135.158
ENSG00000049618	26.1934	16.5793	21.8255	18.0503	15.6322	19.827	23.788	38.9515	34.1407	17.2303	15.4968	17.9431	18.2027	17.6792	18.3197	17.4064	25.7036	17.8222
ENSG00000049656	181.629	240.298	171.67	205.067	169.254	168.727	210.276	213.855	188.282	184.628	183.477	202.319	154.754	140.968	149.158	149.324	137.568	108.945
ENSG00000049759	28.4209	35.3598	22.0892	21.2233	14.8068	20.5458	14.3458	17.5371	16.36	22.1742	19.3108	20.7434	19.4259	18.3522	18.3547	13.933	17.7453	13.3232
ENSG00000049768	0.375535	0.230522	0.352482	0.468159	0.514406	0.578257	0.276903	0.71164	0.497274	0.558905	0.602689	0.233062	0.494016	0.267532	0.313476	0.468409	0.599242	0.341705
ENSG00000049769	7.33473	7.09507	6.64942	1.7055	4.52352	3.43383	7.42084	4.98121	4.95065	3.55047	3.21027	2.58937	4.30552	3.86228	4.40168	3.59899	3.16292	4.26017
ENSG00000049860	134.024	158.314	108.763	65.4402	72.1162	69.1946	68.6248	75.9368	76.4754	74.0604	70.7334	73.319	120.412	112.467	95.3836	103.254	81.257	87.9689
ENSG00000049883	6.39045	6.07509	5.22157	5.33639	6.42707	7.28077	4.54753	10.038	6.64574	7.15226	6.41265	6.65221	8.78955	10.5142	7.39877	3.79348	6.25987	9.82137
ENSG00000050030	0.677054	0.733828	0.443061	0.0588236	0.108498	0.0713825	0.0152825	0.329935	0.296077	0.284887	0.235791	0.082952	0.497112	0.0744076	0.421975	0.205943	0.772693	0.293553
ENSG00000050130	30.7979	25.5555	34.7565	31.719	36.842	38.019	22.9141	36.8682	36.9643	28.1852	33.8218	34.8417	39.3704	38.4566	36.8753	21.2489	40.4125	34.5135
ENSG00000050165	5.72124	4.32947	6.47228	3.33971	3.8891	4.65327	1.30789	1.837	3.47588	3.63141	4.34849	3.82829	2.81524	2.39297	2.04032	1.70022	4.01744	5.24515
ENSG00000050327	10.7636	9.58596	11.8053	11.5219	12.0928	14.2511	7.22993	7.19909	7.63052	14.7421	15.9952	16.978	0.986635	0.976388	1.00866	0.0420317	0.162209	0.220773
ENSG00000050344	11.2742	11.0005	8.61165	11.9612	13.2003	12.1243	8.44027	12.0738	11.3824	12.8815	14.2233	12.7441	14.0057	15.5447	13.1801	11.0313	14.4033	14.5199
ENSG00000050393	35.9976	39.4795	32.9769	41.1897	38.5861	38.5625	22.7716	25.6575	24.7621	35.6083	40.0403	36.9637	32.0097	35.8265	34.0554	29.1769	33.5883	29.9845
ENSG00000050405	31.5774	32.5903	33.6575	26.5698	25.1655	27.6773	26.4632	39.7002	46.3947	28.2145	22.9348	28.3234	27.5487	26.0032	23.2262	30.9361	35.2565	36.1312
ENSG00000050426	29.1522	31.383	24.7583	23.6359	35.6533	30.3805	21.2019	33.3254	30.7707	26.2588	39.0399	36.5582	34.0844	28.4349	24.9933	26.7124	31.6305	34.5988
ENSG00000050438	1.62157	2.74568	2.21823	0.820866	1.5381	2.75633	1.02669	1.0855	2.55675	1.61904	0.81324	1.71885	0.685948	0.990945	0.604916	0.628448	1.13243	1.46229
ENSG00000050555	7.00824	3.21256	5.97173	2.31619	4.36977	4.76944	6.14182	7.71135	5.48303	2.72877	4.08284	2.76587	3.64876	1.85494	3.06828	5.94878	5.10104	3.82626
ENSG00000050628	1.72476	1.3677	0.904998	0.0113214	0.0917223	0.092229	0.749987	1.07188	1.01881	0.011558	0.058578	0.0100816	0.236311	0.0961026	0.0182335	0.0596498	0.231639	0.146635
ENSG00000050730	0.13125	0.172758	0.358905	0.460494	0.60928	0.442872	0.0841646	0.460588	0.404115	0.470043	0.223502	0.187173	0.089582	0.501197	0.29846	0.470212	0.0339346	0.13224
ENSG00000050748	60.2062	60.6962	47.8625	47.7879	52.5539	53.728	34.0189	58.7558	55.0014	52.0306	49.0801	52.8168	57.6495	59.1628	58.3046	26.149	59.2873	64.2513
ENSG00000050767	0.8869	0.902423	0.699748	0.972835	1.17712	0.783996	0.169635	0.476442	0.372042	1.37861	1.41979	0.865485	0.660999	0.702081	0.91103	0.589435	0.810756	1.00131
ENSG00000050820	37.2722	39.7952	45.5374	27.0462	19.7428	24.0799	26.5329	28.6328	27.1392	28.392	25.9685	29.0422	23.6442	21.6647	25.7266	30.4742	37.3532	25.9697
ENSG00000051009	11.1204	14.8212	10.7958	14.2501	12.1779	11.2721	12.8938	12.6014	12.6059	10.2416	12.1872	12.3886	9.05129	9.3186	11.379	9.65244	10.1894	9.40741
ENSG00000051108	38.3112	29.0492	41.3611	36.8286	37.3519	34.7432	36.2091	53.829	49.5742	34.8149	33.7441	39.7604	29.0161	27.7065	27.5519	36.2926	48.0227	81.0348
ENSG00000051128	29.7965	25.1663	26.9882	26.8596	22.364	22.1486	5.78778	6.6445	7.4409	28.8495	31.4891	25.2324	18.2839	17.7795	18.0228	17.0783	16.2278	18.1643
ENSG00000051180	32.7918	26.7704	31.1243	28.5942	26.0935	26.7135	30.3189	34.7287	41.3265	31.1777	22.9845	28.0067	31.2305	34.7933	24.717	21.4616	32.2666	28.9862
ENSG00000051341	7.20193	6.6499	7.05957	7.00511	9.83661	8.99954	5.68956	10.231	10.3099	7.64779	6.60544	8.90829	5.51927	5.60745	6.07206	5.27098	8.15338	5.50148
ENSG00000051382	20.3045	18.5748	20.0042	27.8704	27.3806	28.807	13.7377	24.6926	26.6097	29.2849	24.532	27.55	20.1738	20.7126	21.8841	8.42226	17.6245	12.9279
ENSG00000051523	199.609	203.922	234.144	80.3554	82.9045	95.5997	476.634	163.737	160.192	99.3939	108.653	97.0614	77.5342	84.3304	73.9958	274.076	176.962	197.283
ENSG00000051596	87.842	110.382	76.7821	109.37	98.3177	104.107	124.767	138.924	145.219	106.813	103.105	113.876	120.656	113.791	119.017	163.314	177.674	177.834
ENSG00000051620	130.909	148.001	113.413	115.943	107.419	115.197	109.092	114.65	115.51	103.807	113.996	100.385	103.552	123.546	110.599	128.444	127.245	147.676
ENSG00000051825	29.4605	23.4583	26.8774	31.0978	31.1308	28.7291	18.0058	33.9356	39.6153	22.4493	20.215	27.4893	28.6609	29.0357	25.8002	35.9318	37.5851	28.2155
ENSG00000052126	13.8715	11.2842	12.9082	15.9909	15.1375	15.2727	8.08873	14.5162	15.135	14.2795	15.0392	15.745	14.7057	10.2662	11.2169	11.2275	12.8919	12.5609
ENSG00000052344	0.426358	0.572322	1.02169	0.583736	0.779046	0.734276	0.169191	0.51675	0.613179	1.90583	0.803246	0.782804	0.41763	0.172335	0.186429	0.153534	0	0.370925
ENSG00000052723	40.7321	36.7184	43.4547	53.9945	64.683	59.034	48.9851	65.1142	74.3167	65.4018	59.0775	56.7169	53.8368	50.349	46.6968	43.5796	63.3647	54.9075
ENSG00000052749	17.9132	22.1796	18.8183	21.6499	23.647	23.8151	36.6389	25.9881	24.5219	23.7037	19.0139	21.8208	23.231	25.6977	28.0999	33.4262	33.1576	17.4112
ENSG00000052795	7.75122	7.93389	7.68583	13.8074	13.5131	14.2119	5.8861	9.53444	10.5813	12.4298	12.4635	12.237	12.939	12.4929	14.088	6.92714	11.6149	9.22568
ENSG00000052802	44.6397	59.7032	62.0942	105.519	143.522	120.592	33.2684	54.215	67.2558	102.513	116.209	121.653	107.087	104.125	106.135	30.9414	50.6278	46.266
ENSG00000052841	27.2819	19.887	26.0338	15.9029	17.5851	20.4577	15.6523	27.3093	22.0392	16.1014	14.2362	19.8775	18.1577	15.9825	16.0412	14.3951	19.5936	17.4236
ENSG00000052850	1.74247	1.64904	2.07347	3.71179	3.09456	4.45816	3.63504	5.05777	5.27631	4.10081	4.29246	3.93371	4.11721	4.05241	3.57825	3.16872	5.60132	5.83446
ENSG00000053108	1.76213	0.779562	2.98044	6.82057	11.8714	8.46626	3.01088	6.48076	7.38024	6.66877	7.46999	8.04874	4.94489	6.57911	6.6605	4.29516	7.88115	6.32228
ENSG00000053254	12.7699	11.1074	9.06478	16.6737	18.6534	16.2113	8.31318	14.1392	13.6545	15.7755	14.6132	16.0003	15.6152	12.7607	14.2044	10.3037	17.2752	14.6582
ENSG00000053328	0.236058	0.0790812	0.143373	0.258938	0.545586	0.545683	0.338462	0.611444	0.55035	0.0883486	0.539243	0.229547	0.624385	0.695491	0.73384	0.517959	0.910268	1.43307
ENSG00000053371	95.6612	124.853	115.676	162.749	121.551	126.983	86.7925	88.683	81.1312	135.834	139.072	141.116	111.587	99.7192	120.64	97.5224	86.1831	104.366
ENSG00000053372	58.7991	72.4984	56.9312	80.1352	72.0001	67.5833	106.061	81.3368	88.973	75.1588	67.1566	70.9087	62.0587	68.9156	66.81	108.782	102.756	77.8618
ENSG00000053438	0.142848	0	0.19536	0.0783465	0.30285	0.0750175	0.17599	0.433539	0.305212	0	0.140127	0.19128	0	0.05281	0.0571588	0	0.48338	0.209882
ENSG00000053501	55.3811	66.9033	60.8055	48.2443	54.1587	51.3102	58.1008	43.9736	36.1863	56.844	51.3266	56.024	44.9566	47.9485	46.7096	62.3319	46.8137	46.8916
ENSG00000053524	5.58141	4.00768	4.00041	4.38752	5.63093	4.40844	3.89999	4.314	4.3634	5.12664	3.90194	5.51691	3.93068	4.95309	3.96895	2.89839	3.19522	4.13946
ENSG00000053702	0.477912	0.40645	0.363331	0.369751	0.704585	0.595283	0.177347	0.50839	0.386562	0.653046	0.887621	0.421592	0.551164	0.362891	0.825301	0.376618	0.577648	0.527709
ENSG00000053747	5.76627	4.42938	5.41773	3.88585	5.33191	5.61242	2.72786	3.67037	4.34714	5.00002	4.5723	6.06171	11.8746	11.9313	12.6978	6.99695	5.32342	5.3342
ENSG00000053770	19.0678	19.3354	20.2206	20.9412	20.2301	20.9321	13.0775	23.5298	23.2951	23.133	23.6871	24.7906	22.4221	19.142	19.1417	12.7685	26.3232	21.4447
ENSG00000053900	11.2973	9.27513	11.0519	19.7528	21.8256	18.7383	22.1597	38.0722	35.8427	16.9278	15.6938	19.4985	16.877	18.8479	21.5872	19.7721	24.1896	22.8558
ENSG00000053918	2.21736	1.81077	1.20625	1.34838	1.2314	1.42912	0.458627	1.07386	1.6388	2.0272	2.08001	1.69357	0.197182	0	0.338201	0.571073	1.43873	1.43072
ENSG00000054116	91.9427	99.4113	89.4455	114.229	118.54	108.431	115.237	127.774	129.95	109.667	119.063	117.655	106.133	106.204	100.821	96.663	104.695	93.5808
ENSG00000054118	66.2043	51.7826	77.6714	86.0162	78.0205	90.3901	70.062	116.924	105.958	93.7381	69.7809	78.7614	67.8214	64.3086	71.5805	56.0658	85.7344	62.3206
ENSG00000054148	467.263	360.67	368.052	267.121	286.022	275.389	325.336	219.593	209.123	291.41	304.459	292.95	368.512	315.349	396.997	228.479	159.645	213.778
ENSG00000054179	1.10043	0.500253	0.56771	0.30855	0.635777	0.892679	0.427666	0.636105	0.391575	0.617331	0.605365	0.752601	0.224706	0.175175	0.164278	0.228544	0.232355	0.291193
ENSG00000054219	0.0320444	0	0.00981976	0	0.0167137	0.011493	0.0244058	0.0134874	0	0	0	0.010227	0	0	0	0.034975	0.0226711	0.0248233
ENSG00000054267	24.0109	22.6989	24.1913	17.9492	20.3434	18.434	15.3507	21.6771	21.2591	18.6866	16.0644	18.8095	22.3885	19.8408	18.4711	19.0974	24.9551	18.9892
ENSG00000054277	3.45357	2.8916	3.48547	6.06521	5.70263	4.35609	2.46536	3.5215	3.56652	3.93086	4.13042	4.0101	4.67265	3.95537	3.31524	2.82222	3.80455	3.95962
ENSG00000054282	26.7031	16.6762	19.0387	23.5451	18.6573	19.0838	13.5147	19.1064	16.9747	14.369	16.5475	13.8213	16.6801	16.1995	14.986	13.0308	13.9386	14.3095
ENSG00000054356	0.594042	0.427674	0.418441	0.323366	0.114744	0.486938	0.017987	0	0	0.101369	0.0449764	0.165695	0.0224794	0.117755	0	0	0	0.167614
ENSG00000054392	2.51099	1.61896	2.2877	2.66134	2.24921	2.47564	0.736317	1.5006	1.783	2.02995	2.55477	2.62367	4.58906	3.32809	3.63362	0.620875	0.874242	1.52837
ENSG00000054523	18.9546	17.354	20.719	26.446	27.9097	31.1395	10.9224	21.9823	21.3461	28.5145	24.1112	26.6799	24.4393	22.0235	22.9929	10.6122	19.83	13.9704
ENSG00000054598	36.5758	26.2161	40.2237	111.178	84.1473	109.192	120.639	172.234	148.74	102.192	97.6248	103.313	135.372	123.67	136.486	108.166	140.244	106.336
ENSG00000054611	23.2775	22.8456	19.4385	19.5649	16.9771	17.4607	17.2874	20.394	18.2099	20.0828	19.5648	20.6197	23.3309	21.06	22.5147	16.2563	18.1585	17.3118
ENSG00000054654	9.80833	7.98129	8.65198	9.99214	11.6997	11.4047	5.63468	9.18809	8.6268	7.31927	5.70252	6.50226	8.25867	7.92483	7.99218	12.0562	9.90205	8.70767
ENSG00000054690	6.24867	3.44679	4.95417	6.105	8.12931	6.60247	3.70302	7.20622	6.61238	5.32105	5.75177	7.02862	7.48067	5.89029	9.33733	4.27807	5.39488	5.16305
ENSG00000054793	19.6173	14.6563	16.0213	13.257	11.9804	14.6349	6.60055	12.5576	11.2019	12.0174	13.6033	14.0448	17.4706	15.1084	15.8163	4.83839	9.76867	8.29321
ENSG00000054796	0	0	0	0	0	0	0	0	0	0	0	0	0	0	0	0	0	0
ENSG00000054803	0	0	0	0	0	0	0	0	0.0579975	0	0	0	0	0	0	0	0	0
ENSG00000054938	0.480037	0.996539	0.578204	0.0775512	0.0374999	0.494967	0.0530614	0.0617448	0.093244	0	0.0480378	0.0687847	0.210435	0.403224	0.410164	0.0776629	0.0744547	0.0936004
ENSG00000054965	26.3582	19.4713	24.9207	18.8635	15.6955	18.9031	10.827	17.5872	18.6272	19.4592	19.0125	19.9081	20.62	18.0056	18.9917	8.33638	16.8896	12.8558
ENSG00000054967	14.6338	17.3719	12.4545	9.37012	10.0673	10.5666	14.0977	11.1595	9.84933	9.01647	8.54493	10.1132	7.08398	9.40017	9.86416	8.04385	10.5238	8.31456
ENSG00000054983	4.96877	3.79423	1.94297	4.78755	6.96268	6.9286	1.3574	2.06899	1.72194	4.50757	5.51799	5.32195	4.91098	3.70447	5.17474	3.82449	5.98202	5.74469
ENSG00000055044	97.8269	100.356	77.0853	102.848	102.934	105.83	110.964	142.328	158.034	94.2533	99.2182	98.0214	107.129	97.4879	87.7657	155.793	156.94	120.817
ENSG00000055070	136.6	111.415	143.487	168.499	136.758	150.272	138.192	127.242	129.51	115.415	118.434	129.319	106.064	128.355	125.541	103.218	143.534	128.231
ENSG00000055118	4.43007	3.18321	3.01571	6.58283	4.99047	5.59259	0.866379	1.84654	1.62317	5.94312	6.09289	5.76921	4.35435	4.50961	4.22131	1.42029	2.67559	4.16612
ENSG00000055130	56.4711	50.8309	58.0657	79.6269	68.8983	81.9417	53.8123	80.195	84.1281	79.1685	80.6835	82.8982	80.6903	75.7023	71.5608	74.6252	104.02	89.6437
ENSG00000055147	23.3721	20.8442	22.4357	26.2769	28.3186	28.3156	11.5008	23.2828	23.4791	29.0492	27.3071	27.5263	30.5629	27.9104	23.6175	13.7421	24.778	22.2437
ENSG00000055163	87.7657	94.7816	76.2266	119.517	113.419	115.825	34.205	41.9474	42.1155	118.374	131.476	115.194	135.792	114.938	140.6	41.5672	29.9837	36.7931
ENSG00000055208	66.9744	50.5928	58.4601	35.3572	34.3854	39.2897	33.4694	56.9816	58.3741	35.159	35.5338	36.9236	32.6246	31.8537	31.9009	27.8791	39.6829	32.5183
ENSG00000055211	77.6119	65.5054	61.6971	39.5397	46.0714	39.8664	48.8556	64.567	73.8412	37.3565	42.5364	39.6176	46.8569	49.6433	41.4796	29.4503	34.7003	36.3789
ENSG00000055332	31.3272	26.1928	31.3076	36.2805	36.8755	34.4473	14.5422	31.365	29.9363	33.1411	30.7069	36.1972	30.5839	30.2401	30.2723	11.5998	23.5879	16.5073
ENSG00000055483	32.3159	21.0848	26.3176	32.026	32.9805	33.9102	36.2619	40.3476	42.6222	25.4185	28.6411	28.6113	27.4403	25.4428	26.1094	25.4974	29.0736	19.4809
ENSG00000055609	6.00467	5.96613	7.02595	9.29529	11.1581	12.8753	4.32315	9.90797	7.86838	8.06772	8.90616	10.1334	8.34422	8.54286	7.49624	9.27292	14.6063	7.35074
ENSG00000055732	7.77801	4.9442	9.19567	11.6355	14.9757	12.9268	4.39554	10.8198	9.22488	11.1367	10.0845	13.2247	4.55762	4.99285	4.91467	5.20683	6.43109	6.64528
ENSG00000055813	1.46802	1.81767	1.2948	0.244596	0.472596	0.76975	0.128221	0.143676	0.194202	0.437129	0.536355	0.399102	0.517151	0.454592	0.475119	0.199363	0.0592436	0.24088
ENSG00000055917	39.9369	39.5109	37.301	34.0246	35.1278	31.8033	24.9542	50.548	51.0646	29.5695	30.0196	32.7945	33.6577	35.3607	38.9114	16.8414	40.0089	29.7902
ENSG00000055950	142.621	119.504	165.11	149.761	157.166	142.173	161.612	168.672	155.865	165.335	164.224	170.298	187.405	182.846	184.667	165.278	168.344	170.746
ENSG00000055955	1.25474	0.444578	0.542742	0.933651	0.654188	1.5955	0.247672	0.937981	0.806131	0.367687	0.106253	0.388231	0.0524674	0.35707	0.60129	2.63396	0.701291	0.807604
ENSG00000055957	0	0	0.466032	0	0.290177	0	0.0706458	0.121368	0.318951	0.20315	0	0.358593	0.178136	0	0	0	0.348013	0
ENSG00000056050	41.0607	47.7377	58.8812	67.2067	66.1122	57.5898	37.0277	62.2794	66.3038	63.6451	59.2145	67.6783	62.2943	54.3753	54.5066	60.8361	62.7043	72.8194
ENSG00000056097	82.6423	76.2914	83.5701	78.9681	66.7321	76.75	53.8651	86.5862	83.667	72.6491	69.3656	77.7744	60.7829	58.832	60.5651	37.505	66.9039	49.8532
ENSG00000056277	2.20271	1.10322	2.08571	2.90639	3.20624	3.15594	2.77172	5.6645	5.1208	2.89093	2.61922	2.93261	6.29541	5.11574	5.25462	4.25455	7.03281	5.12823
ENSG00000056291	0.557109	0.523371	0.35484	0.80652	0.101691	0.480034	1.02396	1.55631	1.84494	0.584026	0.536522	0.35067	0.294914	0.382529	0.129435	0.487755	0.777367	0.780386
ENSG00000056487	6.60956	0.419333	2.21772	2.61207	2.93081	6.67013	2.52851	1.9851	2.02099	2.24779	1.64272	3.45242	2.5503	2.34113	4.04373	2.72984	4.82104	3.20805
ENSG00000056558	0.295206	0.183416	0.366788	0.197517	0.80468	0.582413	0.186692	0.176744	0.350299	0.425855	0.48139	0.644509	0.496455	0.407739	0.442884	0.39895	0.304223	0.565826
ENSG00000056586	27.8833	26.4536	24.6418	30.3536	30.1359	30.7516	9.88489	18.991	17.8127	31.2632	24.2067	29.7504	27.8822	29.2361	27.2752	13.9796	28.9641	19.7251
ENSG00000056736	3.60493	3.55422	5.73355	5.36778	5.11132	4.72754	5.49587	10.6001	8.52462	4.55468	4.14911	5.103	5.31139	4.63346	6.3161	7.40868	10.4311	7.15624
ENSG00000056972	7.43089	5.73919	6.1712	7.72645	8.3353	8.97205	7.83957	10.8981	12.9069	6.93978	7.79331	7.4589	9.13035	7.85475	7.22597	7.6057	8.40478	8.26608
ENSG00000056998	1.02375	0.227403	0.50436	18.4911	20.2764	20.3111	4.04247	8.40428	9.08146	20.8766	22.6246	21.4834	13.8407	11.1227	11.8226	7.15301	13.1211	15.7136
ENSG00000057019	37.9971	29.1253	30.7012	22.9709	33.2401	26.8979	13.4212	20.6642	23.2009	23.1076	20.2797	23.7719	16.709	20.6233	19.37	13.295	21.7961	17.7039
ENSG00000057149	0	0	0	0	0	0	0	0	0	0	0	0	0	0	0	0	0	0
ENSG00000057252	23.2002	24.2736	27.1772	21.2536	21.2749	22.7836	21.4702	37.2614	35.9356	19.2643	20.4152	22.0777	25.6855	22.8496	24.1418	11.3234	33.9358	20.0052
ENSG00000057294	20.397	20.356	21.1824	16.7546	15.4454	15.3661	10.048	13.4988	13.3034	14.6271	13.944	15.2371	12.4289	12.4178	11.9714	8.25139	13.6605	11.1739
ENSG00000057468	0.0229705	0	0.0421002	0.0251962	0.106214	0.04875	0.0431611	0.0592225	0.0266809	0.0257354	0	0	0.0228276	0.0748438	0	0.132669	0.0487846	0.0541266
ENSG00000057593	0.0320207	0.129748	0	0.0351235	0	0	0.123773	0	0	0	0	0	0	0	0	0	0	0
ENSG00000057608	193.652	182.104	208.49	188.355	165.461	176.668	155.31	213.387	224.668	201.888	193.371	202.353	236.771	220.831	231.38	129.864	187.353	161.214
ENSG00000057657	1.38636	0.357219	0.716562	0.498869	1.38081	0.96213	0.289844	0.0808183	0.233462	0.569607	1.69895	0.960174	0.293021	0.0691969	0.337276	0.822184	0.228371	0.419875
ENSG00000057663	32.5157	33.5991	32.2052	23.6328	25.0263	25.9481	16.7495	24.6996	27.7064	23.261	25.0448	24.2802	23.758	23.178	24.1633	17.1997	21.796	25.3439
ENSG00000057704	3.3103	2.61956	3.59024	3.9799	5.73913	5.1104	2.07321	4.34402	3.97766	4.53909	5.652	4.20162	4.51453	5.72446	4.1404	1.08003	2.27835	4.01663
ENSG00000057757	65.4536	66.6166	55.4053	53.0126	67.7435	63.4502	62.6725	74.0778	68.8512	54.8715	59.2985	63.9256	62.6552	61.2661	53.0663	66.6208	61.376	55.7236
ENSG00000057935	43.0653	33.9613	42.0087	41.2735	36.7632	44.9538	29.1161	38.3361	46.8273	40.5731	40.3381	43.5362	38.4105	33.1883	35.9178	36.0179	37.7598	43.7395
ENSG00000058056	8.94897	8.99722	11.5836	15.0469	13.9482	15.4919	10.7789	19.5926	19.9398	15.2693	13.9034	14.5646	15.1406	13.9351	15.5727	4.80409	14.9656	9.90758
ENSG00000058063	18.4389	19.4076	21.2604	25.828	24.2289	28.169	13.4958	28.2401	29.2827	20.7339	19.2589	28.0391	23.2604	22.4953	21.3925	11.5072	22.9349	16.637
ENSG00000058085	1.56715	1.146	0.883513	1.48553	1.92304	2.4967	1.41649	1.47267	1.45186	1.68472	1.85286	2.02662	0.688177	0.740404	0.515502	0.718513	0.499926	0.921947
ENSG00000058091	13.3561	12.6766	12.6692	9.85036	7.38816	8.01699	6.18739	8.29006	9.57013	7.81534	7.0693	7.06094	9.36503	8.38237	9.2592	3.47763	7.04527	6.5746
ENSG00000058262	108.144	97.8706	120.064	171.38	154.704	169.489	117.56	135.636	141.242	163.176	159.95	170.103	133.346	124.23	138.444	130.795	152.428	107.103
ENSG00000058272	19.1376	20.1965	19.4689	19.1849	23.4258	22.5927	18.1025	23.0961	22.9365	20.048	17.436	18.8782	17.3384	17.0377	15.5339	19.8543	25.1704	15.7917
ENSG00000058335	1.02988	0.514028	1.27033	0.0876081	0.26962	0.205858	0.556037	0.113512	0.190442	0.118413	0.105243	0.162706	0.0700879	0.0538379	0	0.107671	0.207232	0.210587
ENSG00000058404	2.97413	1.54741	1.9048	2.30172	2.67023	2.7971	2.44154	1.45511	3.02813	4.35297	2.71987	2.59264	4.83075	5.20345	4.94257	1.14578	1.22328	2.39246
ENSG00000058453	14.2766	13.3025	13.6829	15.1806	20.076	17.782	10.2764	11.0084	13.1845	16.9243	16.2036	19.72	16.3402	9.78813	12.0582	11.7584	9.77015	9.47171
ENSG00000058600	18.7285	20.2186	17.447	22.746	21.4898	24.3652	25.8653	29.2208	25.8155	19.0463	20.3572	21.7917	18.9244	21.1464	20.7114	25.4329	31.3187	28.811
ENSG00000058668	6.74949	4.81908	7.2189	12.6175	11.8438	16.6454	6.29968	7.92013	7.12255	14.1354	13.4254	12.6315	8.59361	7.07804	7.84587	8.18212	10.4673	8.2153
ENSG00000058673	47.7032	35.5283	40.3459	41.334	47.5583	46.4258	33.6564	51.9523	52.2034	36.4637	34.7895	39.3304	34.5279	35.6479	37.0919	34.0621	56.7187	45.4449
ENSG00000058729	23.3781	33.4051	23.1796	41.4445	30.3255	48.2162	26.4761	33.1033	28.5053	34.7881	31.4892	38.2695	38.0895	44.2319	47.9665	42.9936	40.9015	36.5247
ENSG00000058799	34.7345	34.9989	39.1011	33.0446	28.8793	28.1396	25.8442	30.8496	27.8299	28.4395	27.4516	30.323	27.3493	25.8201	27.8064	22.723	23.4269	24.8524
ENSG00000058804	32.8698	32.3672	35.025	53.2708	46.5452	52.4386	36.9415	65.1444	68.8265	45.5712	44.1056	49.7993	44.5891	41.5422	40.2495	29.1206	59.1152	41.3137
ENSG00000058866	0.184823	0.254037	0.101497	0.0548529	0.570895	0.380402	0.109931	0.212141	0.192755	0.0959176	0.176506	0.362203	0.653397	0.145259	0.0526033	0.40466	0.11281	0.252979
ENSG00000059122	52.2883	42.7101	48.6325	47.9039	47.0668	55.0528	44.5092	37.3658	35.2007	36.0587	38.8659	36.8428	40.884	64.3962	60.1331	37.9757	55.7445	48.2836
ENSG00000059145	14.4545	16.6787	14.4981	12.5297	27.1129	24.0018	22.4808	23.1708	22.3124	17.1022	20.3131	23.2533	23.8649	29.4838	25.9828	8.90054	25.761	14.159
ENSG00000059377	5.90706	3.35142	2.9805	8.3035	11.7447	9.78314	7.94115	8.12023	13.4642	9.68225	6.84398	7.65467	6.16835	6.33939	4.97424	7.36933	7.69507	10.6019
ENSG00000059378	9.35756	7.2799	10.1891	1.78016	1.53006	1.72578	5.1604	9.42223	9.26508	2.53976	1.37837	1.98962	4.31329	3.35798	3.87349	0.0968135	0.0415559	0.171629
ENSG00000059573	73.093	84.5518	76.736	96.298	87.146	88.9425	78.141	99.1173	93.8034	96.3959	91.9983	88.7807	101.108	98.4591	102.051	68.2112	101.666	77.891
ENSG00000059588	16.2345	13.9421	17.8288	28.9099	31.061	30.4829	21.4556	38.0977	30.933	24.7863	22.6537	28.1916	24.2574	22.8043	25.2989	31.8835	38.034	28.6342
ENSG00000059691	15.485	18.0681	15.6905	22.48	21.4917	22.8273	23.4052	27.0111	27.6661	21.5493	24.4445	21.9299	21.6809	24.7661	21.6429	23.9988	31.0156	26.8968
ENSG00000059728	6.3747	5.08404	6.54626	3.91752	3.0941	4.23626	3.18099	4.86753	3.70776	2.97794	4.11594	2.93521	2.70331	2.78346	2.87097	2.38159	2.60201	1.84808
ENSG00000059758	14.1332	11.7277	13.733	12.4162	11.441	11.2479	8.52801	15.683	17.3465	10.4252	10.9103	12.5679	11.2107	11.1316	9.8853	7.02025	12.6859	11.9195
ENSG00000059769	10.4091	11.4911	7.22606	6.73492	6.91593	6.09977	7.89692	11.1668	12.6075	7.21108	6.85839	7.58123	6.98848	7.0207	5.94189	7.61845	8.8081	7.72049
ENSG00000059804	30.4088	32.3549	25.6354	11.4	10.447	16.8306	2.50012	3.4993	4.53476	12.1338	15.9366	12.7551	3.11951	3.51918	3.2836	2.36106	3.54082	4.42958
ENSG00000059915	5.52624	6.32553	5.67463	3.57491	4.33591	5.3161	4.27864	3.50707	2.88627	3.12516	4.14554	4.28888	4.45256	5.46316	4.59493	3.80829	4.47646	4.74457
ENSG00000060069	11.7505	14.7777	11.5005	7.17279	4.64028	6.58729	12.0651	9.25654	9.18849	7.19515	8.05827	6.96754	6.93553	7.22252	8.83085	10.8517	11.8258	7.9165
ENSG00000060138	510.232	525.499	439.303	625.599	539.281	592.035	453.076	471.304	443.534	610.739	578.972	618.191	438.258	410.046	442.897	434.372	450.533	428.051
ENSG00000060140	1.53647	0.586303	0.619607	3.1149	4.4476	3.84028	1.40922	3.54425	5.01466	3.42885	3.51383	3.25941	0.898091	1.95785	1.26112	0.104053	0.247565	0.563458
ENSG00000060237	36.8899	31.0899	44.1173	71.1171	59.736	70.906	29.3805	63.2857	69.5914	65.8949	56.7559	70.5005	50.5009	40.3824	50.1049	25.0058	49.1694	27.2942
ENSG00000060303	0	0.366326	0	0.417268	0.29434	0	0	1.5073	0.903086	0	0.348192	0	0	0.28859	0	0	0	0
ENSG00000060339	51.6837	59.7488	53.586	57.9056	63.3238	66.3763	69.5578	96.3604	90.7594	62.5736	51.5666	65.0474	55.9084	51.0601	57.0097	87.0351	84.3977	58.5141
ENSG00000060491	61.4581	63.7065	53.2403	33.4196	28.4525	34.986	59.5426	62.8415	59.5752	30.7958	30.8341	33.8684	38.2445	36.2342	41.6515	44.8222	47.0343	42.0231
ENSG00000060558	0.201328	0.0744263	0.100679	0.241368	0.226088	0.310427	0.237588	0.0473307	0.586338	0.575546	0.381643	0.503155	0	0.0297729	0.0644072	0.030239	0	0
ENSG00000060566	0.0876411	0	0.0553706	0	0.0853769	0.214678	0.0182579	0.078446	0.0706322	0	0.0596818	0.202765	0.0290258	0.0489583	0.355543	0.0481931	0.0639959	0.0172043
ENSG00000060642	10.0526	6.77688	8.52158	7.08542	10.7515	9.36164	4.89619	8.16664	10.6843	7.1919	8.1227	8.89329	11.2762	8.70634	11.5128	4.19272	6.00241	9.70188
ENSG00000060656	18.5559	17.1901	19.6967	24.231	22.6253	24.8934	19.1364	24.675	22.602	24.229	26.6685	22.5694	21.0827	19.62	22.2157	20.5903	18.8474	28.7164
ENSG00000060688	99.2907	95.499	118.992	120.975	115.961	115.211	179.466	198.528	193.419	119.844	116.67	122.475	108.425	104.863	109.924	108.352	114.559	102.739
ENSG00000060709	1.28492	1.00017	0.57359	0.0885485	0.230211	0.0214284	0.0506102	0.144803	0.0234374	0.0678253	0.0401555	0.0394002	0.020058	0	0	0.0333081	0.0214413	0.0951233
ENSG00000060718	0	0.125644	0	0	0.0106187	0	0.0937221	0.999702	3.80869	0	0	0	0	0	0	0.738628	0.729996	0.438189
ENSG00000060749	14.4807	11.4127	12.2139	16.4431	15.1791	17.0005	7.51273	18.1664	15.8736	15.0959	14.5586	14.7897	14.3579	12.733	13.6357	8.84855	23.6222	12.5005
ENSG00000060762	114.636	125.594	92.8269	92.826	80.0475	71.0806	132.217	136.812	150.173	81.3749	79.0646	83.9129	89.8757	76.7245	77.6698	120.548	127.032	123.547
ENSG00000060971	32.6783	33.3477	30.1257	36.259	29.4186	37.6664	32.344	35.7673	31.6606	33.6179	30.7922	38.6151	38.1765	34.995	33.9404	50.5054	49.9671	39.8174
ENSG00000060982	19.3073	19.6184	17.6895	14.2973	19.1874	18.7408	20.47	29.8994	31.2385	18.6547	14.0395	16.2264	11.6611	12.9735	10.8265	10.1309	26.1283	28.7384
ENSG00000061273	24.1617	25.5764	22.2594	14.3046	12.3103	14.2854	11.3623	12.7721	11.6498	12.7911	12.3819	12.4561	14.8157	11.9696	14.2259	8.46095	12.0317	10.9011
ENSG00000061337	2.38323	2.31726	3.18846	1.88873	1.97475	1.60086	3.23907	3.14257	3.70199	1.06875	1.17099	1.35633	0.60125	0.408303	0.534432	0.708014	1.23782	1.27415
ENSG00000061455	2.25689	1.90318	1.40376	3.68477	3.11138	3.40331	5.58748	3.50809	4.45371	3.28506	3.02066	2.75243	4.14797	4.75595	3.8958	2.70072	4.5294	4.33368
ENSG00000061492	0.0726153	0.103349	0	0.168138	0.134686	0.0580676	0	0.132041	0	0	0	0.0706404	0.0720416	0	0	0	0.107984	0.0901745
ENSG00000061656	4.04349	1.93305	2.60466	5.09157	5.09478	3.54134	4.16335	5.11077	5.48665	3.16279	5.13688	4.44668	3.17373	3.29323	4.38981	5.07662	3.6404	13.7587
ENSG00000061676	72.1555	66.6227	75.41	59.3331	58.789	64.9336	31.0988	62.2035	65.6045	56.82	55.9257	56.9855	55.9279	51.5699	52.2908	31.0022	64.5012	50.2993
ENSG00000061794	56.1309	69.0178	58.5691	63.576	68.9821	66.8053	59.8475	84.3885	87.4746	66.5588	62.5298	75.4792	63.3835	60.476	61.2129	63.4751	77.6049	70.1449
ENSG00000061918	9.90999	6.03595	10.8101	8.503	8.22298	8.93547	9.56183	12.5185	14.9224	8.69409	8.42126	8.67048	11.5682	10.7101	12.1748	6.44937	15.1782	16.7331
ENSG00000061936	27.4534	25.4851	26.3989	24.954	29.8746	26.6957	31.2061	32.8986	34.2715	28.2384	26.7708	25.5566	21.8074	22.9632	21.0021	36.4498	41.3782	25.6439
ENSG00000061938	11.315	12.4477	10.6717	12.4125	16.1806	16.3582	15.1108	17.5969	14.9672	12.1849	12.7316	17.9132	16.1605	16.4315	16.1922	16.2954	18.8298	16.0824
ENSG00000061987	11.8318	8.67387	10.7021	9.54505	11.5888	10.9635	7.76233	14.0733	13.8691	10.887	9.22539	12.6572	12.1725	9.08657	10.5352	5.12594	13.8577	8.68296
ENSG00000062038	3.3058	1.80759	4.01796	3.04047	5.90219	4.97266	1.11449	1.12787	1.8265	2.04865	2.99363	4.21794	0.60358	0.959887	1.32369	1.24806	1.82944	1.87863
ENSG00000062096	0.0771599	0.111371	0.106412	0.083127	0.112378	0.0399753	0.0921846	0.0532605	0.0419494	0.0404492	0.0357421	0	0.0358446	0	0.0950717	0.0298016	0.0776331	0
ENSG00000062194	58.2374	49.8626	52.9909	64.4721	59.548	60.2132	40.4654	64.7779	69.4739	59.2165	56.442	58.7566	74.8916	64.7638	63.8783	57.3389	65.0439	59.4882
ENSG00000062282	4.82573	2.15922	4.03366	5.27235	3.35132	5.0081	2.23185	3.77106	2.52359	4.56902	4.46269	3.27971	3.12963	5.09506	5.01755	12.0875	12.8147	14.5511
ENSG00000062370	3.5354	2.85321	4.57079	3.48715	3.78178	4.49696	1.85281	4.33216	4.05742	2.55883	2.37393	3.12505	1.21156	1.82607	1.29222	1.56085	1.80495	1.19392
ENSG00000062485	149.002	128.94	148.692	151.225	136.984	155.016	141.691	178.097	170.238	151.508	142.64	136.618	142.497	139.152	143.271	159.156	204.54	150.774
ENSG00000062524	1.46164	1.28822	1.70124	2.20292	2.79572	2.51453	2.37809	2.86852	2.35864	1.9154	2.17547	2.0252	1.77463	1.38147	1.29969	2.57396	2.34587	2.7974
ENSG00000062582	235.06	289.8	236.483	224.568	213.671	204.345	388.118	332.367	303.555	244.826	237.105	239.943	241.35	232.635	227.797	344.271	310.138	311.97
ENSG00000062598	28.3339	30.8348	28.5248	21.5652	18.6178	22.9271	14.3826	19.7609	18.2691	19.3801	21.0504	24.1786	21.2235	19.0849	22.7791	14.142	16.8192	16.0135
ENSG00000062650	25.1161	21.1316	25.6334	29.4719	28.9517	31.7827	23.2048	33.7632	33.9571	28.5071	25.5749	28.4314	32.4665	28.7113	32.0969	19.751	34.6318	23.4339
ENSG00000062716	109.204	100.855	127.465	83.3645	98.3462	81.3031	81.1799	91.6099	111.103	76.123	90.6422	87.5981	76.0324	96.4034	79.6361	54.1434	61.3408	63.0062
ENSG00000062725	35.8107	24.9931	36.628	29.2248	31.3063	30.08	23.3547	45.2316	44.1829	29.8037	26.3975	23.6016	38.2266	31.3228	27.9138	6.88471	23.8393	19.5484
ENSG00000062822	76.2749	66.3166	72.8914	93.5706	87.1891	98.112	89.8153	89.0032	80.3005	89.1272	82.3518	99.7549	55.3343	60.3246	67.1031	99.2904	75.7361	67.4159
ENSG00000063015	0.203622	0.120953	0.219309	0.22356	0.144999	0	0.0735946	0.022038	0.284037	0.0574752	0.0170304	0.18279	0.201109	0.359837	0.139108	0.0282329	0.0363627	0.110668
ENSG00000063046	212.83	210.507	206.188	259.96	287.03	320.482	194.536	251.8	238.596	271.303	283.608	265.12	284	273.341	286.392	147.539	269.903	268.332
ENSG00000063127	2.49403	1.26321	1.32524	1.04316	3.32429	4.04423	1.49992	3.99724	2.01857	1.9877	0.344876	1.02022	0.894056	1.34185	1.34024	2.13969	3.59625	2.76943
ENSG00000063169	12.7847	7.93094	13.6951	7.72453	10.6795	6.65069	5.87891	11.3096	8.22002	7.21902	8.51004	7.37591	6.59305	6.77561	7.94116	5.03813	9.64896	6.22406
ENSG00000063176	23.5707	24.7858	25.6151	22.3699	23.3117	22.3883	20.5864	19.141	16.0363	22.0363	19.4489	21.0042	11.7478	13.3867	14.9061	13.8434	14.7885	12.208
ENSG00000063177	4032.31	4168.1	4302.41	3796.22	3820.25	3949.03	4716.6	3605.73	3568.93	4221.26	4485.58	4209.36	3346.62	3225.57	3229.14	3745.06	3005.69	3096.77
ENSG00000063180	16.5229	11.87	23.8206	16.6848	16.4564	17.8873	17.813	10.6229	14.562	15.3257	21.0558	17.0346	12.6366	13.5491	11.957	12.9592	9.51692	20.3193
ENSG00000063241	79.655	94.7114	96.0378	115.206	90.4199	94.0079	86.8583	70.3044	66.4168	101.968	97.662	103.325	76.106	76.3949	82.8064	92.1035	91.3739	93.4092
ENSG00000063244	276.248	313.975	312.51	431.259	361.981	433.387	386.296	418.782	354.272	446.146	396.366	432.893	314.985	285.661	321.927	318.14	399.197	305.886
ENSG00000063245	197.881	255.365	218.942	167.937	147.967	179.164	152.586	129.647	120.15	168.557	176.277	168.488	119.926	129.181	134.557	126.775	126.86	102.553
ENSG00000063322	62.4964	42.5359	62.1288	74.9506	66.4744	70.4462	41.6871	37.9738	40.1322	51.1188	55.9431	64.0934	32.5681	49.3921	51.5244	30.8732	36.9564	36.3015
ENSG00000063438	12.0788	9.73937	11.5238	18.9514	21.2472	22.6443	10.6191	13.4857	11.9534	18.5494	17.8514	20.6206	15.0956	12.1775	12.887	9.12015	6.71086	10.0796
ENSG00000063515	0.348614	0.0874233	0.0793304	0	0.134282	0.182472	0.0534014	0.112954	0.101651	0.0978882	0.0851285	0.338812	0	0	0	0.0716823	0.0915227	0
ENSG00000063587	9.93665	8.0202	8.52408	7.45891	6.18019	7.86172	5.95534	10.6363	10.0137	7.22033	6.42619	7.78643	15.4796	14.0626	14.1174	7.4156	12.4114	9.89945
ENSG00000063601	25.078	18.638	24.5525	29.6246	25.3683	31.532	18.6506	36.9254	33.1306	26.3377	26.2035	28.9523	58.1012	58.6246	61.8721	19.6255	46.0164	32.7148
ENSG00000063660	23.5854	29.458	25.2054	26.0055	21.7793	24.0304	14.4644	14.2427	13.3154	24.8016	24.9605	25.1877	23.1239	24.6315	24.6922	11.1233	13.7972	16.2647
ENSG00000063761	5.97488	5.42067	6.12311	9.17651	8.46853	7.76283	8.46977	9.7215	8.08781	8.76377	9.03833	7.80295	8.90619	9.55736	8.21441	9.94204	10.4354	9.52187
ENSG00000063854	149.691	142.372	154.701	103.329	104.617	120.251	80.3748	99.3546	92.0575	133.718	135.735	145.164	143.953	110.687	125.78	61.63	63.7814	77.3519
ENSG00000063978	38.174	45.6601	37.4186	31.0815	29.9639	34.9294	29.3991	43.2523	46.2382	29.2151	29.7926	34.891	43.7309	38.7357	35.7841	24.8014	32.7053	28.3931
ENSG00000064012	14.7652	13.4578	15.3409	19.3927	18.2342	19.7806	7.73981	7.45933	5.93814	19.0388	17.1453	20.4993	24.0803	20.204	18.6246	15.3148	17.6091	18.0284
ENSG00000064042	8.67548	15.2424	9.07101	9.02495	9.37458	8.91251	3.70549	6.4954	7.54683	6.60002	5.81639	8.57107	13.8317	11.0074	11.3583	3.99759	6.66939	6.50554
ENSG00000064102	36.87	47.5697	30.2607	46.5389	52.9118	43.6738	32.3227	44.7247	44.7912	41.2424	40.8261	47.3022	34.8794	35.6729	34.9346	58.6658	60.6764	48.1147
ENSG00000064115	60.4377	77.8444	61.4003	72.1519	72.0728	76.9762	43.86	62.4361	58.9084	58.22	76.2373	80.5299	84.7483	82.876	92.4748	34.8372	51.1944	66.343
ENSG00000064195	1.50866	0.597861	0.296274	0.903306	0.446942	0.592167	0.4101	0.15074	0.406787	0.791027	0.674836	1.01308	0.689785	0.526224	0.46562	1.01888	0.53034	1.36114
ENSG00000064199	49.2675	30.4895	38.1805	21.4083	20.8171	19.853	22.8836	29.9153	36.1746	21.3289	28.4028	23.1113	37.3348	32.5896	29.5591	25.0315	26.9589	32.5032
ENSG00000064201	0.367371	0.360842	0.0206493	0.0247153	0.457301	0.023912	0.0141146	0.297324	0	0	0.103763	0.165174	0.370525	0	0.453678	0.0371828	0.0239286	0.279173
ENSG00000064205	0.0275994	0.141573	0.263609	0.180629	0.316452	0.0571967	0.154176	0.211563	0.275158	0	0.0548269	0.156386	0.125141	0.0536004	0.180272	0.100607	0.117903	0.167348
ENSG00000064218	5.07414	4.27943	4.05505	2.46935	1.95507	2.94962	1.13641	1.66007	1.9939	3.32451	3.15035	3.44968	2.55568	1.79898	3.04426	2.15864	2.15807	2.08267
ENSG00000064225	6.89245	5.12429	8.42122	10.6966	13.2672	10.7444	7.53095	12.3578	11.4892	9.31732	9.93827	12.8249	7.57242	6.42934	6.62701	11.6939	14.6459	17.4405
ENSG00000064270	0.150174	0.211613	0.400388	0.638368	1.07505	0.161922	1.39959	0.419979	0.188821	0.183773	0.190896	0.157388	0.0440581	0.0350539	0.415714	0.488056	0.708759	0.34784
ENSG00000064300	3.74162	3.58674	2.98803	5.08763	6.807	8.54648	1.28871	1.00793	1.21044	6.20194	7.37594	6.53504	1.21775	1.40842	0.836474	1.07382	0.596507	1.00545
ENSG00000064309	15.733	13.2307	18.4778	18.9665	18.7897	21.5348	15.7436	34.0124	32.6233	16.4049	17.3135	16.6246	18.8072	18.1687	20.6681	6.60121	18.9808	13.814
ENSG00000064313	20.6155	16.8389	28.6816	26.9074	30.0687	30.1405	18.8235	29.8017	29.0145	28.435	32.108	24.9765	27.7924	24.5531	28.8608	19.0915	36.6713	22.8882
ENSG00000064393	8.41591	6.03516	7.13364	14.9754	14.0546	18.1314	5.34879	10.8211	10.6223	14.434	14.115	15.9551	11.1464	9.89069	10.7577	4.46472	12.3604	7.74788
ENSG00000064419	33.1002	34.0644	33.8909	39.4479	35.3452	39.7421	32.5797	46.9056	47.8683	39.1743	39.25	38.5375	33.8633	33.0967	31.7231	29.751	44.7318	32.469
ENSG00000064489	18.8875	16.1555	14.9396	13.656	10.2528	17.4807	13.2229	17.8144	11.8195	18.0161	15.0381	15.609	8.78814	19.5328	10.7179	6.65693	11.9492	16.7036
ENSG00000064490	89.0846	76.5274	96.9435	96.8469	98.2013	96.9661	70.1704	48.354	73.8255	117.545	99.5796	107.563	89.4539	90.657	80.3477	138.736	101.976	113.619
ENSG00000064545	51.0963	53.3323	57.4108	77.2258	77.2863	82.299	79.5523	66.197	68.0595	82.4591	82.3057	74.893	78.1302	78.528	85.9679	78.1341	73.8567	74.1093
ENSG00000064547	5.40821	3.37013	5.24708	3.61397	4.44335	3.61292	6.62928	6.89491	6.53333	2.7629	2.45506	3.95101	5.90695	5.22956	6.06625	4.46262	2.62324	6.12252
ENSG00000064601	94.9791	83.5794	100.694	37.1826	32.8652	32.963	61.0934	66.6074	60.0368	30.2718	32.6868	33.4053	35.0368	37.5868	42.9503	67.5343	75.8018	49.9416
ENSG00000064607	44.0004	32.449	41.9943	28.3159	34.686	31.4434	26.5423	36.6214	36.5421	27.1742	28.0696	33.0574	28.4155	28.6946	31.3714	29.926	37.9152	30.4487
ENSG00000064651	33.3509	25.7888	25.9109	18.1907	15.0759	17.3374	9.47686	15.2472	17.3246	17.7535	15.2106	16.0711	15.9831	15.9245	19.0811	8.15802	18.2704	9.03729
ENSG00000064652	21.086	19.5862	15.4494	23.4722	27.3328	29.3916	11.319	13.9166	17.5435	28.0786	25.8691	26.3857	32.9667	29.5144	22.4611	9.86575	13.4045	15.9181
ENSG00000064655	13.9633	10.7816	15.473	7.89507	4.63598	5.74537	8.27208	8.35047	9.50262	7.16	5.23914	5.35798	6.23188	7.54903	6.78395	6.68037	6.09003	7.3426
ENSG00000064666	49.304	50.8082	48.7367	18.1829	15.3895	17.9686	28.6815	29.1769	26.4643	16.3036	14.8287	16.1474	8.68857	9.58574	10.9887	25.707	34.388	28.4743
ENSG00000064687	11.1672	14.1909	8.24738	11.6942	11.3132	9.90314	9.92041	6.5704	7.04827	7.82775	3.72269	9.74496	10.2156	7.99528	7.37554	12.1718	7.81584	7.55744
ENSG00000064692	1.4286	1.2975	2.07476	0.940322	2.16536	0.433053	1.7454	2.28455	1.89671	1.76171	1.24098	1.02812	0.938289	2.10804	0.707246	2.31988	1.27823	2.01284
ENSG00000064703	13.6822	14.4862	16.5143	22.9231	17.0254	20.1368	18.1206	26.0952	25.1509	20.6666	18.7152	21.0787	17.3286	15.3129	17.0874	15.3147	21.9705	16.229
ENSG00000064726	60.3281	53.962	51.923	70.7551	76.2506	77.1503	49.8094	78.6233	84.5025	69.6235	71.4182	77.1359	65.3495	63.4518	55.0754	45.4722	71.4329	58.7661
ENSG00000064763	14.6389	16.479	26.7613	36.7555	36.6207	33.8434	17.5635	25.5572	28.7916	35.2994	33.7549	35.8925	28.7808	24.4599	22.5651	15.5665	25.1709	25.9255
ENSG00000064787	0.331572	0.107463	0.123974	0.353623	0.272251	0.0546339	0.229172	0.171421	0.174243	0.0840402	0.0276152	0	0	0.063569	0.0905141	0.137362	0.151378	0.334369
ENSG00000064835	0.0554026	0	0.151793	0.121544	0.0426884	0.0583871	0.0343153	0	0	0.0854438	0.1599	0	0.109994	0	0.0484468	0.045639	0	0
ENSG00000064886	0.391201	0.0978671	0.0329377	0	0.120073	0	0.062582	0.38569	0.119554	0	0	0.151447	0	0	0	0.160794	0.307545	0
ENSG00000064932	17.8056	15.4531	19.8118	14.5355	16.0411	15.368	17.7885	17.5895	17.4056	14.8181	15.5558	15.1289	16.0423	14.5278	16.672	10.73	14.4821	13.6447
ENSG00000064933	18.786	10.8556	14.3675	18.5977	24.0671	18.5431	12.115	20.3641	18.2486	18.7084	19.9937	22.4207	26.8029	21.6848	20.4536	13.1818	17.2073	16.2064
ENSG00000064961	101.574	101.139	100.354	90.3363	93.5559	106.199	100.976	128.617	118.592	110.788	124.429	112.586	96.09	96.2466	89.1751	113.134	112.759	151.086
ENSG00000064989	2.02531	1.09493	1.95623	0.916266	2.63711	1.78372	2.00005	0.405187	0.56154	0.902516	0.459785	0.593882	0.596383	0.846431	1.56974	0.96075	1.49502	1.6188
ENSG00000064995	66.6902	69.9146	57.3813	56.5778	56.569	55.303	33.5097	44.3146	43.0547	51.6589	50.9118	57.5603	53.4048	45.4098	44.6039	54.5612	64.7648	61.6435
ENSG00000064999	17.6827	16.4192	16.3079	17.4365	15.9846	17.574	8.22513	10.5354	10.4999	16.9051	17.3287	16.9498	17.0699	15.1523	16.571	9.01101	15.348	11.3359
ENSG00000065000	78.4488	88.5111	92.2938	91.8924	83.2535	93.735	90.3209	112.145	102.919	94.5687	91.7774	92.9227	78.4168	80.1111	82.1186	88.9634	96.3387	75.1697
ENSG00000065029	45.1222	25.653	35.103	20.0383	27.9911	24.2874	16.1209	20.906	19.0406	19.263	19.7944	22.2572	27.4	27.2382	26.9609	11.039	16.8773	21.9176
ENSG00000065054	40.6851	42.0101	35.0602	36.8161	31.0242	41.7216	36.1681	33.8754	29.2178	41.623	45.6028	47.4512	56.0645	59.8027	60.7189	75.1264	61.7196	63.0573
ENSG00000065057	47.7521	76.092	48.086	68.9285	52.8863	57.6576	60.9164	47.5958	47.7022	59.9029	56.0845	62.0436	71.7096	74.2742	76.3687	84.275	80.805	72.2786
ENSG00000065060	14.6062	11.6857	13.0631	13.9947	11.3977	15.3025	3.42172	7.11436	7.29126	13.2508	12.322	13.0025	13.752	12.1169	13.0051	3.02868	8.67632	8.15028
ENSG00000065135	6.69405	6.87262	6.47892	8.95606	8.6559	8.79676	5.26791	8.52523	8.14995	8.31789	8.24714	8.91353	7.2122	6.62786	6.7397	4.83639	7.18284	5.99663
ENSG00000065150	126.275	120.137	131.984	114.067	117.032	117.808	106.437	186.692	184.84	112.811	103.972	110.975	107.899	99.348	102.191	68.6801	146.565	121.383
ENSG00000065154	123.829	138.239	132.319	113.513	97.7061	95.3015	122.281	172.235	176.38	114.729	102.811	113.332	161.508	148.894	152.033	126.055	162.32	150.218
ENSG00000065183	24.0417	26.1249	28.4602	49.6356	49.1872	49.4545	43.8137	52.2494	56.9588	55.3021	42.0442	41.3458	36.3349	40.2059	38.3113	22.7915	61.5934	35.7375
ENSG00000065243	24.3221	21.3097	27.2206	30.9907	31.7061	36.3357	20.0648	45.5689	47.4686	27.7318	28.7216	31.6999	23.3546	21.4755	22.9113	12.79	32.6501	23.9564
ENSG00000065268	91.4973	100.497	100.267	88.5775	69.9253	77.5049	157.264	116.938	103.712	98.8509	95.6188	95.2826	68.3567	71.3343	85.7289	152.538	109.118	107.468
ENSG00000065308	17.6504	13.3012	15.3834	6.80718	6.62275	7.16903	3.87989	6.42617	5.52845	6.6261	6.5896	7.70613	7.91638	7.36646	8.06998	3.68039	6.70212	4.65226
ENSG00000065320	18.2785	15.5809	21.7886	19.5933	17.7601	22.2389	13.2736	14.3807	14.1192	22.7452	24.5265	21.8218	18.2785	19.0019	19.0933	10.9063	13.7317	11.9994
ENSG00000065325	0.957474	0.930985	0.335056	0	0	0	0.0183493	0.0378701	0.0682365	0	0	0	0	0.0131004	0	0.0348345	0	0
ENSG00000065328	24.3888	25.7379	28.2353	40.1486	29.1637	31.8904	29.6214	37.4559	44.8956	37.5811	35.4072	37.2733	48.9907	44.5718	49.9113	24.6278	49.0257	36.9758
ENSG00000065357	11.9562	10.9399	12.2199	5.94272	5.79121	11.7957	5.10835	7.27377	7.30466	6.35923	7.67849	5.05105	13.4667	11.0207	9.83058	9.22922	8.11478	10.5146
ENSG00000065361	5.09254	4.4544	2.88087	4.79832	6.13235	4.64614	3.7249	6.04886	4.64212	4.43434	4.59151	4.26961	4.15823	3.81231	5.43713	2.83349	2.2462	4.33367
ENSG00000065371	0	0	0.198334	0	0	0	0.00024861	0	0	0	0	0.147491	0	0.34322	0	0	0	0
ENSG00000065413	18.5567	8.35533	3.63841	2.35711	6.5995	11.5717	2.55901	5.35698	3.52572	7.49667	5.60394	4.06068	3.2199	7.36752	7.16138	0.687131	3.25981	4.79701
ENSG00000065427	145.542	130.614	152.14	145.764	135.417	124.989	154.937	175.254	179.056	145.485	145.405	140.589	123.868	114.169	110.072	193.454	204.831	176.826
ENSG00000065457	61.7927	51.9788	58.7006	36.9162	42.0106	34.1428	28.0589	46.1479	45.5007	30.238	35.2253	35.1501	35.8638	41.3183	48.2952	43.141	48.686	46.3236
ENSG00000065485	10.3384	15.4896	19.2332	24.913	24.71	23.8833	11.7418	12.7508	13.2453	24.1733	24.8439	22.5785	21.1057	18.0141	17.0277	18.7272	18.4402	16.4183
ENSG00000065491	11.5431	8.54591	11.9639	8.92222	10.0265	9.91651	5.20522	7.6478	7.84338	8.84678	9.25461	8.71846	8.96301	8.64983	9.23873	5.75045	9.32718	10.1052
ENSG00000065518	242.523	188.975	282.386	365.057	413.759	351.652	338.945	341.211	341.952	395.51	406.593	400.761	317.831	312.923	302.587	397.473	346.943	376.345
ENSG00000065526	60.1111	41.5739	70.9516	60.1316	63.1345	60.2855	39.0991	73.6221	65.5367	58.5659	52.8983	54.7027	35.8086	31.2172	34.1957	69.1834	81.8121	38.7882
ENSG00000065534	4.51036	1.33084	2.14024	5.93202	4.63148	8.81017	1.4271	3.5435	6.45943	4.7038	4.94818	4.33468	5.53851	6.5357	3.50868	2.80301	2.99325	3.02461
ENSG00000065548	97.3051	113.082	89.8198	105.53	94.0803	101.699	92.2448	121.642	130.322	102.076	95.8953	110.504	94.1523	100.21	88.3053	121.028	140.987	118.478
ENSG00000065559	38.7055	35.7121	38.9655	28.1071	22.563	25.2724	18.1332	37.0579	40.8837	29.9469	28.6727	29.881	36.3654	30.2715	32.1163	15.2471	32.2063	26.4224
ENSG00000065600	26.2813	19.5534	24.3894	19.0856	19.5554	22.0503	18.0746	14.6	17.4963	18.2007	18.0827	18.9281	17.2916	24.5347	23.7717	19.4003	28.3037	28.3983
ENSG00000065609	5.75642	3.56067	4.32506	7.05956	6.07949	7.33943	2.12432	4.28948	4.22865	7.2032	6.82731	8.30353	6.78073	4.59068	5.26109	1.53302	2.04118	2.47759
ENSG00000065613	20.837	18.8094	20.3121	24.4604	24.4184	25.299	14.4411	28.2675	27.8265	25.7478	25.3038	23.1717	34.5731	30.6785	31.691	13.3383	30.1378	20.4215
ENSG00000065615	32.4796	27.6081	25.8961	22.8542	27.8641	23.6049	8.5453	14.1843	15.9609	21.1255	21.6205	23.6118	24.0884	22.2186	28.9512	9.55232	23.564	19.3251
ENSG00000065618	1.6701	1.23119	0.485014	0.306666	0.552081	0.080803	0.133841	0.299109	0.0588918	0.202098	0.075746	0.171377	0.0395344	0.16379	0.11464	0.0109428	0.0564027	0.104772
ENSG00000065621	3.17867	2.4537	5.60058	5.77304	5.10267	5.87571	9.02269	7.47815	9.58951	4.64231	7.04225	6.60878	6.51422	4.67454	4.28418	8.31588	6.34408	9.45239
ENSG00000065665	24.8031	20.9031	26.3008	15.7669	16.6109	14.1375	10.9309	19.9536	18.9801	17.93	16.3189	15.7435	15.847	15.5144	14.0048	14.8902	17.851	15.4693
ENSG00000065675	3.17302	3.16573	4.22571	3.02976	1.64247	3.30128	2.62322	4.51647	5.07885	3.72109	3.24514	2.91854	2.19094	2.09585	1.36292	2.0009	3.09482	2.73612
ENSG00000065717	7.60211	5.6187	8.52943	5.28295	10.5463	9.41705	2.7686	3.71727	3.86716	6.86931	9.61554	9.74352	5.14354	4.00303	4.19732	4.69918	4.56332	9.38495
ENSG00000065802	26.9051	27.0365	21.7449	18.0354	20.7373	21.7658	14.3536	18.9308	17.8739	18.8717	20.5365	24.7513	19.9894	20.0546	23.5749	15.3038	22.3605	15.3941
ENSG00000065809	26.3652	24.5512	23.8021	17.9546	16.8545	19.5015	10.687	18.9005	19.954	15.5121	17.3674	16.9362	22.4011	23.1985	20.8544	15.981	20.5928	24.7668
ENSG00000065833	37.2988	41.951	30.5005	34.2158	41.1665	42.9319	19.7372	29.9348	33.0327	39.9216	41.501	40.7161	38.5902	42.8508	36.4178	11.0647	18.6511	15.852
ENSG00000065882	36.6374	32.1619	31.4287	41.8086	40.4754	40.8792	25.1479	40.3608	40.9962	36.3835	49.2639	38.79	44.4026	40.1435	44.7691	41.4819	39.3783	41.1448
ENSG00000065883	16.1661	15.1928	17.4261	14.8492	14.6883	16.4138	12.2416	18.1265	17.1446	15.7067	13.9049	15.8206	14.6194	14.3721	15.195	12.7399	17.8833	11.4367
ENSG00000065911	138.31	140.587	134.463	205.698	207.371	232.745	157.003	165.913	188.282	166.655	171.439	169.871	113.733	155.976	133.752	103.923	175.326	285.705
ENSG00000065923	6.16351	5.8465	6.95039	7.27798	9.04863	7.72149	6.12906	5.75924	6.9961	5.94008	7.86791	6.57977	7.99608	9.01974	9.79784	3.51563	4.82619	4.31175
ENSG00000065970	6.95911	5.6949	7.03142	9.14695	7.67171	9.26816	3.74854	5.99856	5.74711	8.19427	8.74957	8.73403	6.3622	6.02805	6.14684	3.64736	6.34734	5.63027
ENSG00000065978	1585.26	1422.49	1566.73	2019.63	1751.43	1971.93	2123.36	2320.37	2188.98	1940.25	1939.6	2001.64	1613.09	1615.52	1597.04	1592.68	1805.42	1537
ENSG00000065989	4.44996	3.40779	4.25012	1.94104	2.23106	2.8709	4.60878	5.62545	5.65584	2.66998	2.65238	1.85669	2.91043	2.95213	2.4232	4.88013	7.02527	4.83908
ENSG00000066027	19.6858	18.2426	17.4124	15.733	14.2257	13.455	14.7057	22.4986	22.2802	12.8977	13.8116	14.3675	18.7973	17.5592	17.1116	18.7387	27.0324	24.9358
ENSG00000066032	0.108907	0.0345042	0.383929	0.111391	0.512048	0.217825	0.0488966	0.294958	0.0196516	0.263799	0.201731	0.0773403	0.0360253	0.0221546	0	0.048192	0.0359838	0.131594
ENSG00000066044	120.679	118.876	139.995	131.073	124.52	130.36	123.688	150.591	143.708	131.889	130.764	128.417	116.102	123.531	124.449	87.3546	142.882	106.926
ENSG00000066056	0	0.0715409	0	0.0592769	0.93845	0.41284	0.138104	0.680769	2.1898	0	0.0242575	0.0238225	0.100542	0.0308849	0.0970707	0.61071	0.275344	0.084321
ENSG00000066084	10.5408	10.4001	11.9776	9.6895	8.95784	9.70435	6.81448	13.9109	14.2206	9.73188	8.23611	8.89879	12.0091	10.0608	11.4255	4.89985	14.9872	7.81666
ENSG00000066117	81.1175	73.2815	89.2042	129.31	108.825	131.822	70.3609	114.795	101.888	114.093	116.414	128.198	98.2344	82.8604	98.2837	55.1184	103.724	82.7626
ENSG00000066135	25.6268	28.0683	31.8647	34.6856	31.0916	35.4269	31.89	45.2655	42.3645	32.1568	30.8504	31.2653	27.2467	25.6439	30.0499	20.987	30.5164	27.6567
ENSG00000066136	74.3948	56.1685	89.7976	91.2792	79.9294	94.9148	92.2955	116.001	108.849	96.6788	86.9898	100.021	83.6747	76.6734	82.0363	60.6896	76.3189	67.7438
ENSG00000066185	0	0.166362	0.150366	0.0601972	0.120676	0.0578415	0.127814	0	0	0.123121	0	0	0.054478	0.0443534	0	0	0.325222	0.212215
ENSG00000066230	7.73554	4.80093	6.38514	4.73072	10.2733	6.97656	5.32127	10.5211	8.63426	5.0532	4.72529	7.80905	5.68812	6.24752	7.61471	6.56376	5.31288	7.31166
ENSG00000066248	5.42826	4.813	5.02543	8.26193	15.7905	9.36794	6.40381	5.31892	5.26478	9.18973	12.1634	11.6015	8.57741	7.98258	6.54463	7.35341	6.93971	10.4177
ENSG00000066279	21.1898	18.3229	17.6878	9.86202	10.4814	12.6447	12.6773	26.259	22.297	10.512	9.07643	10.497	17.1436	14.0265	16.1562	21.7846	29.4601	17.5418
ENSG00000066294	0.0799127	0.089963	0.0404967	0.0723532	0.176874	0.0488415	0.224504	0.0470818	0.0537062	0.0102057	0.0181783	0.0267252	0	0.0810597	0.0323015	0.0738113	0.0842193	0.0706999
ENSG00000066322	77.0568	70.6808	82.5654	63.3957	56.8857	64.1695	61.0861	76.2731	72.2055	63.0622	62.0397	61.9661	106.241	85.4045	90.8964	68.1291	82.8859	78.2826
ENSG00000066336	0.489024	0.160738	0.294423	0.572496	0.68076	0.564538	0.803465	0.261966	0.612216	0.595363	1.27686	0.192542	0.387762	0.385013	0.41757	0.455073	0.0695068	0.857959
ENSG00000066379	6.22205	6.18958	6.73737	10.0321	8.9431	9.36168	10.2775	9.82681	8.95702	10.4928	10.963	11.0935	8.80995	7.77053	7.58899	9.04677	8.13262	8.25955
ENSG00000066382	5.45805	3.68964	5.21144	5.80445	8.00781	6.31381	4.20827	7.35355	5.95977	5.10411	7.06116	6.22849	6.41603	4.67562	5.89659	2.53931	3.60979	5.52757
ENSG00000066405	0.235115	0.118749	0.247896	0.169618	0.359401	0.0820077	0.120684	0.910493	0.0916574	0.173782	0.0383926	0.224229	0.268264	0.0319514	0.205018	0.224111	0.299138	0.11402
ENSG00000066422	9.06158	7.37018	10.4334	14.8689	17.9581	15.1694	8.58965	14.5015	13.8093	14.4423	13.0217	14.8562	10.8977	10.3443	9.8475	8.11732	16.3053	12.4391
ENSG00000066427	10.0086	10.1593	9.82375	16.7541	15.4173	17.3193	8.08711	12.6041	17.0217	11.6277	14.3015	15.5863	16.3833	14.2119	11.0494	10.2617	14.104	14.4009
ENSG00000066455	16.0955	9.74048	12.4406	18.3235	19.5482	21.3625	11.3939	17.5737	19.5125	17.4905	18.0078	19.9113	20.0875	19.7554	17.3505	18.1317	20.1638	20.9766
ENSG00000066468	14.9956	13.3923	17.9716	19.5639	19.7793	21.6965	11.1949	19.0339	18.9432	20.115	18.9074	18.146	16.3417	16.4795	15.5409	11.8437	18.005	14.6274
ENSG00000066557	24.3367	25.9562	24.4852	36.208	38.7452	36.8147	23.5285	38.1588	46.1052	33.1298	32.5232	35.4915	28.9616	26.4601	24.4036	20.5103	32.9964	32.9097
ENSG00000066583	39.4347	42.2565	36.4807	63.496	61.1178	60.762	42.7723	59.1327	62.8695	61.1855	62.6325	62.8417	66.9382	67.5194	62.7392	42.8063	61.4186	50.4555
ENSG00000066629	26.1874	16.8954	15.6055	17.9394	17.9519	18.6308	15.0163	16.711	21.9752	15.1189	13.3579	12.8961	20.8785	23.7877	22.065	13.6804	20.7839	22.4813
ENSG00000066651	25.4091	22.7518	23.1856	22.4862	26.8473	24.9153	24.3038	33.6968	33.6718	21.4597	21.7591	25.637	18.983	16.5255	18.1748	21.6625	22.8408	24.1887
ENSG00000066654	20.6824	18.9918	16.531	26.5267	22.7118	25.0179	16.1322	23.8384	23.5969	20.3109	18.9839	22.5285	22.0384	20.5054	22.516	15.3729	25.5827	18.9272
ENSG00000066697	50.4321	38.6552	36.4618	28.9927	27.2897	34.3113	30.1422	40.2139	41.9008	31.042	33.7934	36.4386	34.5212	31.8319	29.0638	23.8822	32.7842	31.4735
ENSG00000066735	4.81361	4.88068	5.16536	11.0614	8.36515	9.04719	7.72845	11.1782	9.92408	9.86267	9.34319	9.7359	9.41266	9.35565	9.71729	7.92004	12.7383	10.8125
ENSG00000066739	6.62304	3.09834	4.72829	5.84496	8.19132	9.31735	4.04217	10.3236	8.72338	7.21104	5.94044	6.37312	8.09024	6.17384	8.28516	2.545	9.33129	6.18942
ENSG00000066777	14.5798	13.2882	16.3542	11.7975	10.2293	10.8114	8.22786	17.4491	17.9956	11.9356	10.0037	11.4366	13.8112	12.3779	14.1167	11.0773	16.3388	13.4216
ENSG00000066813	4.12639	0.414622	2.58034	2.23379	3.65632	2.33753	1.25616	2.64575	2.18601	1.28742	0.228237	1.43922	0.796891	1.96256	3.72178	1.93914	1.56023	0.931262
ENSG00000066827	5.74158	4.78082	5.74857	4.07327	4.19693	3.37744	3.54762	4.29542	3.68475	4.40082	4.21688	4.03649	4.31327	3.88807	4.50885	6.16829	4.50934	4.1671
ENSG00000066855	36.9449	33.6154	48.944	44.954	39.1406	35.7043	33.2071	41.5244	49.5397	32.5372	36.4971	33.0636	34.2197	41.9057	45.1482	28.739	55.1269	52.9602
ENSG00000066923	4.29615	2.52917	2.83358	1.62115	2.94985	2.45691	1.62108	3.48348	1.27451	1.55275	0.66105	1.90403	1.45093	0.784694	1.33297	1.46344	2.06138	1.61959
ENSG00000066926	55.6637	33.6781	47.5369	47.8794	43.5255	50.8615	56.4461	87.3695	97.8955	46.8394	52.9489	55.1407	68.2457	64.9308	61.1906	17.8097	49.3827	46.3767
ENSG00000066933	9.18358	7.23679	7.90275	9.63908	11.0997	11.4124	5.4074	11.911	13.6373	10.8162	7.90791	11.007	8.38029	8.97151	8.01937	5.37856	9.99243	7.05291
ENSG00000067048	0	0	0	0	0	0	0	0	0.0192087	0.0315331	0	0.0161486	0	0	0	0	0	0
ENSG00000067057	72.2617	71.1742	80.468	95.192	79.3769	105.936	124.03	120.102	129.921	108.22	109.491	101.437	94.0993	103.994	95.4397	52.5415	62.6343	69.8017
ENSG00000067064	72.8473	82.9112	87.3354	175.196	228.917	180.487	43.4373	93.4337	111.6	179.585	191.536	206.835	225.069	212.43	206.835	59.5412	108.552	84.8551
ENSG00000067066	27.7545	22.0919	29.5102	0.699976	1.33335	1.36919	0.865195	1.41568	1.61059	0.967536	0.396458	0.563133	0.7294	0.391379	0.52974	1.23566	0.780717	0.78834
ENSG00000067082	18.0795	23.821	18.5979	16.9637	18.9213	17.4078	8.70288	10.014	9.17785	19.5678	17.5727	19.0187	15.3934	15.1261	16.3795	7.80339	9.01127	10.161
ENSG00000067113	21.6133	20.8852	23.4869	14.3239	13.6599	11.6608	15.8105	23.4896	21.144	15.669	12.618	14.2069	22.5167	19.6157	19.2855	14.9522	13.9975	17.604
ENSG00000067141	36.9848	25.4213	39.757	35.7873	31.4715	39.4099	25.8756	34.3619	34.872	29.754	28.1105	29.1718	31.4242	25.2621	34.3435	25.4807	32.2874	24.0623
ENSG00000067167	100.102	91.1213	125.32	74.6891	66.3907	64.3604	60.3008	102.535	109.488	72.1899	64.7276	68.8086	106.522	99.8648	92.9172	57.1191	116.816	96.4297
ENSG00000067177	17.7782	15.1006	19.145	19.3086	19.758	19.3497	16.1333	25.3563	24.9292	17.8006	17.7261	19.0145	24.5992	25.1548	25.1771	13.1459	21.9857	18.5168
ENSG00000067182	33.3688	33.8762	39.6521	38.6171	36.2889	43.2868	32.364	31.1679	32.1196	39.2719	41.1187	41.102	35.9992	34.3468	31.6486	26.4381	33.4686	33.8061
ENSG00000067191	3.70297	2.32193	3.77492	2.34654	4.98581	3.87151	0.973356	1.41059	1.98291	3.93437	2.99479	4.24541	3.15336	2.68432	2.61462	1.22207	1.58777	1.72641
ENSG00000067208	12.9903	11.5908	13.418	10.901	10.654	14.3133	8.56747	13.1713	11.4873	11.1585	6.87854	12.7077	11.2573	10.6221	13.8631	9.4867	15.3749	11.532
ENSG00000067221	14.7164	11.7921	13.9874	10.8782	15.6583	16.2153	12.252	11.9342	10.5525	15.3491	13.8426	15.2531	13.3398	13.5959	13.4123	8.79793	9.59235	10.3559
ENSG00000067225	1338.49	1503.96	1376.69	814.878	645.82	765.108	1152.71	1138.14	1161.52	920.89	733.635	823.839	729.094	780.39	833.551	926.024	1043.75	958.002
ENSG00000067248	15.8737	16.4234	13.9963	24.1139	19.0027	23.7467	12.7427	22.4863	22.8625	22.2107	20.0802	24.7665	26.1573	23.7716	24.4058	15.773	24.6989	17.9472
ENSG00000067334	53.4269	53.9778	58.4125	67.8525	54.3033	68.119	71.368	85.6821	84.0891	62.5958	58.3404	60.5769	56.0096	55.2823	52.9327	93.7661	85.2985	56.6243
ENSG00000067365	16.2032	16.9526	16.8716	14.1738	17.9486	20.3265	14.809	14.6808	11.6796	14.5098	13.1094	14.5715	13.2664	14.6709	11.0999	15.4145	19.7143	15.0497
ENSG00000067369	13.1425	10.047	13.2582	13.8649	15.2521	17.4313	15.7237	19.9296	18.9077	14.8311	14.3053	17.5838	12.0273	12.076	12.6536	13.0246	17.476	13.9213
ENSG00000067445	13.0028	8.13089	11.5425	23.3529	25.921	32.5936	19.8008	24.4887	22.3769	26.4145	24.4425	31.6657	19.0115	19.2209	18.2464	15.7189	20.9292	16.9674
ENSG00000067533	24.9359	30.5094	19.8132	18.8733	18.4977	23.7488	34.7963	29.3911	35.991	26.8597	26.1375	25.6502	29.488	27.8678	23.1727	33.3335	44.3584	24.5242
ENSG00000067560	386.885	429.122	469.071	515.746	488.56	499.855	417.781	525.961	529.003	525.089	502.773	487.101	497.106	486.205	491.424	452.29	610.117	578.803
ENSG00000067596	49.0453	46.9946	53.0825	51.2009	42.3421	53.5784	38.4998	42.7747	42.0609	64.2465	49.459	54.3043	43.6305	44.6924	43.4205	42.4926	46.2468	38.7054
ENSG00000067601	18.8349	20.789	16.1154	8.67544	10.4931	13.0205	12.08	10.1395	7.33791	8.85688	13.2538	14.5531	10.8491	14.9912	15.109	6.91429	9.27919	14.8389
ENSG00000067606	25.3225	20.3102	31.6222	37.1171	35.7393	36.3455	28.8753	28.4623	28.0702	39.5216	35.7255	36.8103	35.218	28.6913	30.3576	18.6939	19.0666	23.8014
ENSG00000067646	0	0	0	0	0	0	0	0	0	0	0	0	0	0	0	0	0	0
ENSG00000067704	89.6657	95.6415	93.185	88.3602	87.7025	86.9198	62.271	106.176	108.339	85.648	89.3309	88.4824	115.315	110.76	104.015	92.1201	141.073	119.05
ENSG00000067715	2.07648	1.72392	1.96797	4.44283	4.62659	5.34043	2.5758	5.30642	5.88924	4.26583	6.10047	4.30347	6.81616	4.62827	6.06036	2.10301	3.0841	3.9237
ENSG00000067798	3.94733	0.930628	1.58048	1.46408	6.60694	2.16137	1.8266	4.07057	2.38733	0.219165	0.510953	0.525867	1.66464	2.02238	2.2424	4.22234	3.76833	2.17074
ENSG00000067829	79.7349	74.5288	82.5684	67.0106	64.3152	65.0355	95.6792	101.881	90.6916	68.786	61.7314	67.2864	132.06	129.31	135.679	124.969	114.222	112.08
ENSG00000067836	35.216	22.3433	24.1392	23.0679	20.9934	19.6408	18.8019	20.9544	20.2188	16.4498	18.7579	18.3723	22.7028	21.3182	20.903	17.9008	21.6971	24.204
ENSG00000067840	9.7054	7.63445	5.79635	3.59499	4.51545	3.76835	4.07934	7.18703	4.63417	2.87833	3.12329	4.53474	10.1071	8.50156	10.8864	4.22435	3.71272	5.29928
ENSG00000067842	0.253293	0.0526354	0.0666913	0.199466	0.240166	0.328376	0	0.0144999	0.0211155	0.669004	0.565793	0.413069	0.346136	0.684939	0.362293	0.100592	0.154611	0.289302
ENSG00000067900	17.2763	15.6047	19.5119	26.2399	33.5688	31.6789	10.0658	23.3469	19.9759	29.7656	28.5271	30.9822	27.8301	21.9654	24.6734	21.4705	33.2796	22.2368
ENSG00000067955	77.4406	85.2956	79.3508	63.3834	59.1806	75.2652	61.609	89.5537	73.4903	63.7681	60.2956	63.0247	37.9617	40.499	52.6654	23.8071	70.7762	50.6038
ENSG00000067992	15.2654	11.2817	13.1733	14.7738	14.9898	15.6458	16.7201	23.0173	24.2483	13.8873	13.2494	14.3078	15.5616	17.072	17.596	11.5043	17.9427	17.5677
ENSG00000068001	28.7015	24.0036	39.0077	26.689	24.6179	23.5699	33.714	33.6727	30.6114	25.3974	27.9117	30.1556	27.4689	28.0667	26.2659	37.5024	43.6853	35.3459
ENSG00000068024	8.01625	2.6084	5.65926	5.31249	4.91823	3.5449	3.68431	4.2162	5.1935	5.56353	4.52065	5.46146	6.23802	3.92294	6.91302	1.77238	4.46415	6.94123
ENSG00000068028	19.1454	17.4759	16.8065	8.45477	8.58291	9.37411	15.5954	14.7977	17.1471	8.07703	6.54173	7.79413	12.053	11.5881	9.95483	23.0304	24.4031	21.189
ENSG00000068078	9.44401	7.69322	9.4643	9.689	11.5008	12.0249	31.3045	36.7197	33.4799	8.31919	8.40244	10.1177	6.93919	7.46603	7.06487	23.2334	35.2583	40.3396
ENSG00000068079	12.9857	10.4699	10.3314	8.60315	8.8676	7.9971	7.2189	7.89217	6.3401	8.01524	9.27873	7.43271	15.0893	15.5715	14.0196	5.36974	5.53307	5.83045
ENSG00000068097	13.0808	11.1834	16.1826	19.8506	20.4896	23.2795	16.4068	21.5256	22.0296	16.8947	17.3292	18.4866	16.5013	16.3849	17.1183	9.31067	14.3416	11.3071
ENSG00000068120	105.83	99.5985	91.936	49.3696	54.9261	58.3598	91.5593	97.8975	88.8621	53.596	60.2473	55.6902	59.8436	60.7564	64.377	63.5954	73.3726	74.542
ENSG00000068137	19.1247	14.7767	16.8705	14.4454	20.7797	18.2023	17.468	19.1175	19.1934	13.7814	16.0455	16.0564	21.4719	21.3448	19.4146	16.3334	19.0746	25.0987
ENSG00000068305	39.8919	33.9411	37.9744	33.5694	39.3634	43.8147	23.329	46.3316	47.6264	39.0341	31.4677	40.4421	34.6879	31.2483	33.138	10.6426	33.5432	29.4051
ENSG00000068308	72.2039	56.5944	75.6129	69.359	65.2517	72.6087	63.7841	65.5126	65.3033	76.4084	76.0027	70.2663	72.2238	64.3769	67.9952	61.4347	59.6125	63.5414
ENSG00000068323	34.0473	28.529	34.3842	22.341	16.9049	24.5114	17.8588	21.6499	17.8079	21.4294	22.1463	23.2035	24.9517	26.1943	25.6623	14.932	20.5482	20.9807
ENSG00000068354	13.8117	13.5394	13.1666	14.8628	14.1667	15.8347	10.4607	14.3711	13.0236	13.5072	16.2664	13.9713	15.4072	15.5455	16.8543	9.65925	14.7942	12.4639
ENSG00000068366	42.9579	42.1474	34.3233	49.1582	52.299	59.7912	13.1562	21.0703	26.0803	48.831	44.2368	52.3372	41.7601	36.1027	34.7113	14.4637	32.0809	26.7738
ENSG00000068383	24.6038	27.1247	21.329	27.0024	19.2541	22.4997	18.2823	24.3509	24.8001	21.2877	22.7114	21.7922	28.4612	28.4839	28.9582	16.8547	23.5903	22.7544
ENSG00000068394	31.5885	31.5623	34.3653	29.6853	27.4367	30.6244	39.2545	38.1752	33.0928	32.2119	33.6649	30.6025	27.4234	25.4723	24.0373	33.7219	32.8223	28.0715
ENSG00000068400	28.8349	25.7682	24.7659	24.0895	24.96	26.154	19.8658	27.6513	22.888	23.5492	25.9588	26.9292	27.8075	27.6696	26.1524	25.1609	22.2371	20.7985
ENSG00000068438	34.5605	38.5027	38.1308	42.1219	42.9241	48.4067	62.4933	59.6689	61.8237	40.0859	44.0009	41.9186	27.8582	38.6197	34.3166	51.5648	64.6514	55.5969
ENSG00000068489	63.4421	56.9379	51.9045	55.7425	63.1831	76.7622	50.3675	54.513	56.6611	56.7272	53.6655	54.9775	44.8953	48.6476	47.5906	25.801	42.4048	32.209
ENSG00000068615	12.1508	12.8628	9.79822	8.94455	7.18576	8.49589	8.70882	13.0103	12.2471	8.9917	10.2485	8.40711	11.871	11.3457	10.5152	7.62646	10.9573	11.6914
ENSG00000068650	17.9737	16.6536	14.9185	12.0283	12.0718	15.6823	12.6636	22.2261	22.689	10.4004	9.09738	12.2736	12.2539	15.5598	14.1955	2.69243	7.33983	6.45638
ENSG00000068654	12.4292	11.2224	12.4084	14.9108	13.8496	16.7602	15.2831	19.2747	18.4289	15.1102	13.1024	14.4669	13.2565	13.5627	14.1813	10.3882	24.9621	11.5718
ENSG00000068697	155.619	139.113	144.722	105.481	99.7354	104.416	139.867	199.395	197.153	101.609	107.184	109.051	111.546	103.063	100.597	115.095	118.892	121.94
ENSG00000068724	7.54984	8.75231	5.2645	6.89432	6.16796	7.22712	6.95473	7.62185	7.55258	8.00665	8.21827	7.74657	6.72172	6.43132	6.01544	4.3391	7.26997	7.50481
ENSG00000068745	47.7532	49.3808	56.7073	60.4544	74.6405	61.2018	56.7779	62.8584	65.083	55.9116	59.5227	65.5256	52.08	49.3959	46.952	78.8978	66.1629	65.2364
ENSG00000068781	8.75899	14.0538	6.70119	0.245981	0	0	0	1.16645	0	0.124185	0.15969	0	0.0587134	0	0.141796	0	0	0.153962
ENSG00000068784	11.3037	10.0709	11.4097	12.246	11.689	13.515	9.81236	13.2091	15.5814	12.1748	11.3092	11.8499	12.7849	12.4093	10.674	12.4816	16.4988	12.5125
ENSG00000068796	54.4159	43.8856	51.5067	47.8795	45.7205	53.9036	33.3517	57.2687	61.8323	53.1518	48.6929	46.5021	64.0213	60.0728	58.3431	23.3095	61.0021	44.9453
ENSG00000068831	4.24467	4.09954	1.6708	3.0405	5.03597	3.21361	2.24732	4.30644	3.32271	3.11136	3.96616	5.12965	1.36071	1.31214	1.13637	4.84691	3.05451	3.17468
ENSG00000068878	25.1736	25.6964	23.156	28.1652	29.2949	30.6429	21.1875	29.0554	31.9285	30.031	26.7303	29.4333	29.0306	25.7009	28.2313	40.8604	33.906	28.4802
ENSG00000068885	20.7329	10.5881	16.2463	18.4011	26.5605	23.3541	11.0061	18.0548	20.2037	14.803	18.5091	20.1625	16.1549	16.9035	17.1536	9.01797	19.8115	18.296
ENSG00000068903	28.1972	26.3488	31.3673	39.2324	33.6268	33.1954	20.183	20.6971	18.2494	30.1929	31.7036	31.125	23.2599	23.0211	24.8813	20.395	20.019	20.5695
ENSG00000068912	62.6914	55.5958	56.7236	42.0112	43.8457	53.7444	32.1705	44.3103	46.3311	38.8233	40.2334	41.2264	47.6043	44.519	41.8159	28.5709	44.046	38.5166
ENSG00000068971	17.2414	14.5777	18.474	9.87813	11.8606	14.3782	9.28432	9.1393	8.02888	10.0696	12.0575	14.6539	11.1923	10.6878	10.9381	12.5588	12.3497	13.7988
ENSG00000068976	0.417432	0.134593	0.122454	0.5482	0.649454	0.451305	0.442002	0.545585	0.505299	0.17462	0.239592	0.314516	0.0873335	0.34624	0.269544	0.604745	0.288747	0.599297
ENSG00000068985	0	0	0	0	0	0	0.289452	0	0	0	0	0	0	0	0	0.132363	0	0
ENSG00000069011	66.2704	75.664	76.5068	74.749	49.0438	65.9089	85.0838	91.6518	79.3873	66.9155	65.0544	66.3935	69.3669	71.9759	72.836	68.2299	93.0717	79.7168
ENSG00000069018	0	0	0	0	0.0599626	0	0.018357	0	0	0	0	0	0	0	0	0	0.0735469	0
ENSG00000069020	8.23013	6.94103	5.24437	5.19865	3.609	3.07905	5.64396	6.58021	7.9379	3.4719	3.82649	3.5228	5.43461	6.61797	7.80306	5.85622	6.83865	5.04198
ENSG00000069122	0.26916	0.13077	0.396668	0.0702947	0.170041	0.136303	0.016112	0.0990515	0.0148777	0.0143542	0.0383314	0.212736	0	0.17161	0.0339447	0.0317418	0	0.00755414
ENSG00000069188	3.15431	1.83024	5.79965	13.3254	17.7127	10.4752	3.81012	6.0751	5.29557	4.63516	5.21794	5.43441	3.97006	4.00608	6.85659	6.54566	5.00753	5.94059
ENSG00000069206	0	0	0	0	0.0343585	0	0.0264828	0.0287377	0	0	0	0	0	0	0	0	0	0
ENSG00000069248	58.6062	69.4919	78.2824	65.3683	60.8136	65.0487	49.1507	94.6489	92.6126	69.0002	59.4327	65.1018	69.2578	62.1824	71.8596	59.8725	89.1918	65.7429
ENSG00000069275	239.253	226.743	204.155	257.751	263.314	300.268	231.899	201.85	190.604	187.777	254.936	219.749	266.791	338.281	340.892	207.43	337.076	212.184
ENSG00000069329	128.74	164.649	167.113	126.934	114.314	98.9303	74.0856	113.958	120.68	103.017	105.665	121.458	89.4749	86.4556	95.2907	63.8363	129.039	107.19
ENSG00000069345	77.4724	81.8249	83.0049	63.8798	57.3269	60.4239	63.3301	69.0105	76.6072	61.5591	55.8483	60.7873	48.8498	51.6734	51.1569	67.6896	99.8628	75.7915
ENSG00000069399	5.90439	3.63811	5.5979	2.7902	3.38172	2.85809	2.07589	2.27859	2.52274	2.52487	2.12783	2.94778	2.33902	1.97352	2.77109	1.75938	1.32513	2.42876
ENSG00000069424	8.38683	7.35229	10.8889	9.63271	10.8767	9.15055	7.43505	9.27718	10.0252	7.56719	8.76932	10.1022	7.93072	6.78114	6.89712	4.43936	5.55633	6.10944
ENSG00000069431	0.479091	0.105038	0.245536	0.779012	1.10261	0.693404	0.403897	0.40368	0.258038	0.203902	0.154317	0.123484	0.19505	0.604175	0.636309	1.27045	1.0905	1.08776
ENSG00000069482	29.6882	29.3279	28.339	90.6166	85.3533	88.4794	202.995	159.467	161.911	103.78	100.099	89.0783	50.242	64.8348	58.435	233.523	209.042	190.964
ENSG00000069493	1.62817	0.785965	0.932783	1.09431	2.46167	1.39972	0.455874	2.14915	2.80997	0.408245	0.714836	1.60202	0.890829	0.928667	0.685835	0.696488	2.11136	0.874579
ENSG00000069509	96.0326	94.0612	82.6898	52.2802	61.234	58.9544	45.3173	56.351	59.2779	59.4388	56.2557	62.8612	52.0526	49.9404	41.2008	57.4681	59.7099	57.8223
ENSG00000069535	1.40366	0.780447	1.76698	2.22274	0.713459	1.40593	0.279912	0.770424	1.31877	0.975998	0.977854	0.670082	0.296723	0.178184	0.0262644	0.714358	1.41905	0.967301
ENSG00000069667	4.06941	2.74103	5.39767	5.69061	3.55484	5.41349	3.69487	5.99311	3.00495	3.74466	2.59603	4.00259	5.03738	3.32793	4.44395	2.75042	3.83947	3.81762
ENSG00000069696	1.38448	0.153969	0.568226	0.435604	0.38092	0.34699	0.540173	0.325362	0.648246	0.171205	0.458181	0.233977	0.423548	0.746196	0.133262	1.09494	0.661457	0.125609
ENSG00000069702	3.57222	2.45799	4.27966	10.9605	12.2012	11.6043	5.86329	13.4755	14.2205	9.27887	9.96234	9.17363	6.54689	6.23663	5.97145	3.50572	7.10476	6.35942
ENSG00000069712	0.433899	0.0306054	0.246362	0.450404	0.634594	0.834403	0.238853	0.156192	0.251261	0.829667	0.231583	1.12223	0.78506	0.530899	2.98e-08	0.393022	0.0605906	0.955992
ENSG00000069764	0.201748	0.138848	0.260096	0.1031	0.534018	0.408448	0.200119	0.43387	0.453495	0.0510597	0.270785	0.176659	0.275492	0.0365156	0.0790042	0.268636	0.143104	0.0277121
ENSG00000069812	1.49212	1.08431	1.33272	0.370311	1.27376	0.685987	0.651357	0.668213	0.626823	0.264581	1.55531	0.638669	1.20308	1.0256	1.52791	0.695106	0.404491	0.561698
ENSG00000069849	127.947	150.17	153.082	163.786	149.08	153.733	179.591	202.87	207.891	167.013	161.526	168.689	112.499	114.683	105.015	199.137	195.726	161.937
ENSG00000069869	27.7003	22.4567	23.1826	28.8653	53.1992	36.5918	20.0066	26.5644	22.8905	10.4309	12.7812	17.4069	16.4256	26.1036	32.8726	39.7995	40.2976	33.4591
ENSG00000069943	10.0955	7.27045	6.94103	6.50481	12.457	9.80777	7.89045	11.4346	13.6087	8.04771	7.50031	7.22635	7.61933	6.72307	7.89076	10.2162	10.7213	7.74049
ENSG00000069956	16.3001	16.715	18.6394	23.4394	23.6137	22.5545	15.0909	31.9885	31.0058	22.6922	23.1488	22.7286	20.8992	21.9845	20.533	10.6003	28.2279	21.8486
ENSG00000069966	30.318	22.5973	26.8007	22.8223	19.2753	18.8124	17.8465	23.6746	24.5011	17.2185	18.5845	18.2026	20.5753	21.6533	23.2267	12.5367	19.4553	18.8522
ENSG00000069974	10.5665	9.75296	12.3906	10.185	9.38335	9.28542	10.2011	12.7932	12.7291	8.18237	9.63009	8.59959	10.2424	10.9738	9.23675	3.77898	5.43296	6.67607
ENSG00000069998	69.3916	76.8148	60.1472	79.1507	70.2401	71.8385	74.2282	71.7724	66.6191	73.8239	75.8674	81.0206	90.8492	95.1429	98.7557	90.6294	97.5864	100.721
ENSG00000070010	234.31	196.642	203.62	145.576	122.869	119.179	179.281	142.512	148.154	145.901	130.407	130.477	158.043	154.295	157.112	203.24	175.702	163.634
ENSG00000070018	6.06188	6.1025	6.50416	8.58411	7.52105	10.4522	6.19232	8.65934	8.57651	9.94521	6.85458	8.52894	5.77813	5.39534	5.65591	2.13775	6.91142	4.38526
ENSG00000070019	0.0192928	0	0.0353736	0	0	0	0.0329524	0	0.0842726	0	0	0.0517812	0	0.0157295	0	0.0477637	0	0.0227344
ENSG00000070031	0	0	0	0	0.367124	0	0	0	0	0	0.214872	0.454397	0	0	0	0	0	0
ENSG00000070047	4.96e-07	3.14e-06	4.03e-06	0.000401454	1.2e-10	0.00013683	0	0	0	0	0	0	0	0	2.12e-10	0	0.0033534	1.28e-05
ENSG00000070061	62.4179	37.0695	47.8479	60.9707	61.6359	58.2861	53.2715	78.0264	61.6938	55.4347	51.8084	54.5872	37.444	51.2109	47.7744	54.5476	72.4658	46.4712
ENSG00000070081	152.769	135.336	121.549	87.5758	82.5282	84.7943	61.6804	76.0529	92.6252	78.5682	83.4851	83.4972	80.4197	70.7717	63.4419	81.5184	80.0815	78.9141
ENSG00000070087	106.495	82.0775	118.391	249.297	316.614	278.959	115.286	151.436	160.1	268.274	281.532	299.852	216.803	229.744	208.445	119.589	149.653	158.399
ENSG00000070159	8.71004	7.75312	7.14859	7.23536	10.7261	7.78266	5.65835	14.6208	13.9829	8.50867	8.57732	8.18404	9.62091	8.86151	8.19072	5.39245	7.13441	5.6166
ENSG00000070182	5.2452	6.14111	5.14596	3.34947	3.14863	4.01101	2.12964	3.37445	3.13979	4.08873	3.71325	4.02283	3.47617	3.15455	3.92041	3.0037	4.47123	3.57986
ENSG00000070190	0.0271247	0	0.0251765	0.0936101	0.110335	0.0276644	0.0696441	0.110382	0.0321878	0	0	0.0562291	0.0254343	0.0219094	0	0.0217477	0.0596501	0.0314509
ENSG00000070193	0.362042	0.0721655	0.200878	0	0	0	0	0	0	0	0.105655	0	0	0	0.0624504	0.0638822	0.0816597	0.0874719
ENSG00000070214	26.19	21.0182	21.4951	16.0247	15.517	16.3572	8.57992	17.6635	19.6037	14.8089	15.4011	16.486	14.5067	13.557	14.0277	5.5311	16.5508	16.0949
ENSG00000070269	8.3101	8.32097	11.4652	8.31871	7.01331	7.43715	5.73729	7.85183	6.74172	11.3309	10.1755	11.4113	8.37061	11.869	8.37728	5.58491	10.7816	9.67299
ENSG00000070366	21.3604	14.9314	21.9692	15.8887	17.0936	15.2531	11.2209	12.0703	11.1111	17.4191	14.9414	16.1502	16.0672	16.3175	18.6577	14.5501	13.6335	11.6699
ENSG00000070367	37.4095	43.2822	43.93	54.7858	54.3244	64.6616	24.4738	52.9569	54.475	53.3141	55.5131	61.9707	59.2019	52.5807	49.2392	14.4565	54.1207	35.6422
ENSG00000070371	8.2394	4.93285	6.24625	6.17319	6.18238	6.46993	4.81491	6.29474	7.20875	6.59466	5.55907	6.64087	6.32731	5.55748	6.21731	8.81662	7.12034	7.41835
ENSG00000070388	1.42164	1.3872	1.50054	0.629625	0.511155	0.330448	0.801711	0.908456	0.376536	0.139418	0	0.249412	0.32782	0.474423	0.365689	0.939046	1.01196	0.412057
ENSG00000070404	10.0538	12.7884	10.5559	8.37637	9.24662	8.20765	7.65247	7.5782	8.38286	9.19838	8.39893	7.52047	6.722	6.76453	7.17006	9.57855	12.8593	8.75931
ENSG00000070413	61.4935	56.1398	55.3292	49.7533	45.4252	46.8717	48.6899	55.8653	57.8077	50.3023	48.8961	50.4399	52.2595	44.468	44.3739	41.6467	57.4498	46.2361
ENSG00000070423	81.9756	74.866	91.8159	103.66	94.7252	88.726	143.849	140.196	139.452	102.107	101.263	96.2413	85.6785	95.5076	90.8473	111.055	107.821	104.222
ENSG00000070444	14.3245	16.4728	15.2575	11.9003	8.28498	9.49854	11.5211	14.6348	14.6599	8.92931	7.43907	9.92736	11.7107	12.0725	15.3571	8.58986	12.9586	11.2674
ENSG00000070476	14.5739	13.8508	18.6118	25.9975	22.6853	26.729	13.8011	22.0046	20.1519	24.9359	24.4292	27.4935	19.4911	19.0135	18.3802	10.4397	20.2665	15.6461
ENSG00000070495	48.6783	69.044	48.8951	28.3672	32.2006	31.3167	56.3681	56.0151	57.9877	30.334	29.0282	33.7474	33.7634	38.5848	33.8678	40.0315	50.4497	35.2849
ENSG00000070501	35.195	34.9745	33.4544	43.8813	47.5836	38.8316	38.6436	45.0009	54.8382	40.2826	42.1434	44.1494	45.5052	35.5116	31.6215	50.0543	52.3291	51.2677
ENSG00000070526	0.0646606	0	1.07914	3.28534	3.68832	5.65602	0.674499	0	0.614079	2.42046	2.67148	3.24967	1.32956	0.600252	0.826766	0.367699	0.0681669	0.117696
ENSG00000070540	27.5007	15.6105	23.7206	12.2989	16.2253	15.5828	8.82279	11.4046	8.81994	13.2741	14.3307	15.0296	14.7623	14.6859	13.2775	6.52917	11.9343	12.8568
ENSG00000070601	1.66415	2.22052	1.78744	1.2244	1.98032	1.40725	1.46101	0.227287	0.307239	0.835376	0.395534	0.531219	0.69516	0.799156	0.997303	1.12584	1.32823	0.729846
ENSG00000070610	45.6412	30.5019	36.1336	17.8074	29.704	23.2781	20.955	24.9032	27.5358	19.3263	21.8282	24.9553	30.7449	30.9408	33.7416	32.3814	37.1819	31.6877
ENSG00000070614	36.2013	41.5096	29.4987	41.1313	34.4239	42.3963	26.9955	26.9191	28.5459	39.5754	35.9081	45.0224	43.9546	40.3242	45.6385	14.0809	33.0195	23.4056
ENSG00000070669	59.0529	60.5586	58.0819	133.292	139.179	191.324	101.461	75.8136	87.1373	149.441	136.274	149.252	61.8107	73.7873	57.884	60.3878	75.5117	191.026
ENSG00000070718	14.4969	11.5655	14.4964	15.0896	16.9214	16.662	10.3093	16.6157	16.5433	13.4054	14.6274	15.1302	19.3039	17.84	18.493	11.9571	19.5645	18.327
ENSG00000070729	0.0530772	0.117149	0.0485227	0.0847748	0.252315	0.156984	0.0911055	0.0510453	0.0599907	0	0.0386214	0.037918	0.0384961	0.162994	0.0113712	0.357238	0.153221	0.0608025
ENSG00000070731	2.37496	2.11296	3.90686	1.29533	1.03084	1.81584	4.33984	2.73889	1.12906	0.987679	1.35174	1.66921	1.42408	1.10969	1.12902	1.11556	1.27084	1.29723
ENSG00000070748	0	0.0596794	0	0	0.0455499	0	0	0.0764387	0	0.0663265	0	0	0	0	0	0	0	0
ENSG00000070756	554.746	745.719	690.335	611.844	601.544	694.893	900.943	768.685	751.567	566.876	584.455	504.827	809.917	884.994	977.111	740.918	828.274	831.465
ENSG00000070759	8.10935	5.21522	8.0216	7.16082	7.71444	6.93493	6.26337	8.63148	10.4292	6.26471	6.19581	7.57662	6.53216	5.29555	6.38964	6.14942	4.32168	5.82929
ENSG00000070761	82.4399	72.3807	97.6348	68.5729	68.523	60.3285	69.81	84.23	75.8154	72.9869	73.3614	73.2255	59.3581	55.4129	55.4948	65.2756	68.3112	71.731
ENSG00000070770	54.3047	52.5295	61.7309	61.3737	51.7657	57.2509	41.5429	52.1381	53.9914	66.7594	59.0929	58.1643	42.2656	41.5312	42.0577	44.4551	63.5879	51.945
ENSG00000070778	8.15694	5.31362	4.5342	4.23524	3.91927	5.77965	2.2295	5.85323	4.0412	3.31245	3.4906	3.6322	5.37568	4.75453	6.654	1.70413	3.60577	2.87268
ENSG00000070785	70.547	87.3199	68.6895	86.9158	75.9759	85.8271	94.4766	102.5	112.65	92.1432	81.1902	84.0967	83.2079	77.909	76.8757	75.1829	88.2534	72.2551
ENSG00000070808	0.0136887	0.190545	0	0.0606753	0.411698	0.116591	0.0415152	0.296203	0.0794517	0.150673	0.122784	0.173781	0.0544314	0.0223518	0.0483708	0.273058	0.126752	0.00806749
ENSG00000070814	73.8235	73.9546	74.878	84.0164	81.0457	91.9208	85.0764	97.0744	85.7866	91.4309	84.5677	86.3997	81.517	82.6499	87.3283	92.6557	98.9647	66.8349
ENSG00000070831	244.394	244.219	264.878	316.509	285.012	303.983	172.527	223.374	243.98	286.519	279.862	275.703	256.324	262.178	237.625	204.84	269.331	268.191
ENSG00000070882	8.97948	14.3477	8.81973	9.48771	9.70511	8.56444	5.72766	9.69621	10.5137	8.26814	7.34083	8.73943	9.70422	9.03994	9.0381	3.9431	10.8746	7.56973
ENSG00000070886	0.310906	0.404893	0.493258	3.95196	3.83966	3.70978	7.07818	5.92658	6.83413	4.7487	4.21851	4.03365	3.54106	4.18137	4.40652	6.12028	6.86466	8.00883
ENSG00000070915	0.017573	0	0.0161369	0.0579092	0.193956	0.130746	0.0659884	0.239467	0.0203496	0	0	0.0235587	0	0.0153983	0	0.028968	0	0.0325828
ENSG00000070950	12.7059	11.3862	14.8824	23.8834	23.4652	24.1579	14.6627	17.6969	21.5874	19.9409	19.2493	19.9683	24.301	20.3488	21.7939	11.8884	20.069	15.0626
ENSG00000070961	34.6052	46.3048	33.4168	39.8786	31.5552	35.1226	27.0579	51.244	41.9688	35.6343	29.9888	34.6966	33.6409	33.5952	31.6736	23.7395	43.266	31.5742
ENSG00000070985	0.0210987	0.0429709	0.0386773	0	0.0726323	0.0447954	0.0264465	0.027194	0.0245039	0.0236365	0	0.020594	0	0.0307388	0	0.0348199	0.022412	0.0124301
ENSG00000071051	35.0384	26.7223	30.3611	37.4302	31.2835	38.3949	21.1114	26.4371	28.579	37.7831	37.9777	39.8663	31.3987	30.0426	28.923	20.5971	33.3415	30.7076
ENSG00000071054	54.2247	44.5534	46.7903	84.0419	57.8057	77.5378	28.3516	48.8114	45.4116	70.462	63.8321	69.2413	57.5244	54.8242	60.7023	29.6355	50.1754	39.93
ENSG00000071073	13.5305	10.4649	11.5737	15.3383	8.47711	12.071	4.32383	7.628	6.62695	14.6204	13.5818	15.3086	13.3969	11.9877	13.0484	4.1089	7.52836	6.68295
ENSG00000071082	3361.57	2411.23	2791.47	3182.5	3592.16	3419.85	3321.93	2639.72	3063.01	3603.92	3779.11	3481.69	3075.08	2982.8	2699.59	3102.66	2666.19	3075.94
ENSG00000071127	145.436	164.132	159.624	170.229	141.712	150.993	97.2145	114.856	95.8075	164.932	154.736	175.284	169.428	154.299	183.522	86.9501	129.188	105.219
ENSG00000071189	20.08	15.1349	20.8836	22.7726	21.3549	26.2889	15.3622	28.9451	27.2624	17.0121	19.8483	22.7459	18.9967	16.5954	20.5279	6.96519	22.441	18.0391
ENSG00000071203	0	0	0	0	0	0	0	0	0	0	0	0	0	0	0	0	0	0
ENSG00000071205	7.49387	6.22454	8.32694	9.02018	6.99866	9.83779	9.56858	13.1827	13.6851	9.15383	8.45341	8.10801	11.9756	10.7453	11.1304	9.13404	8.92743	10.4522
ENSG00000071242	10.757	8.64683	6.65956	5.52728	6.09033	7.33258	7.36035	8.55129	10.201	6.11705	6.58038	7.06179	4.5869	4.59034	5.3513	3.24816	6.3767	8.65604
ENSG00000071243	32.6733	27.5244	31.9617	21.9278	16.7672	17.38	22.9027	35.563	34.9798	21.0471	18.3785	18.5894	29.8618	25.474	27.537	30.2895	37.0898	30.6035
ENSG00000071246	9.39927	8.39454	10.7433	10.6702	10.7204	11.9645	8.0584	9.67808	11.0323	10.6362	11.0613	11.4781	13.2907	12.5998	12.6588	10.8551	11.3017	13.2766
ENSG00000071282	25.2776	22.3152	33.192	19.5073	18.3849	20.1653	14.0963	8.035	9.95164	18.2504	21.6511	26.8422	19.4769	18.9408	18.0806	15.1147	8.8181	13.8924
ENSG00000071462	172.168	205.97	153.935	154.056	134.273	144.658	255.204	212.643	233.674	163.623	147.164	143.211	156.373	185.935	161.238	228.439	201.125	186.37
ENSG00000071537	22.9651	18.9891	25.2166	23.3136	16.2558	29.5139	10.721	22.5583	23.2476	20.4308	19.8049	20.8121	24.4302	21.7773	26.554	6.49758	21.9303	9.6517
ENSG00000071539	80.3648	75.6782	77.9862	103.715	109.133	107.338	96.1459	110.333	112.49	103.804	101.772	109.051	82.1128	88.0589	76.1317	62.1412	79.6224	69.3545
ENSG00000071553	174.15	156.485	179.425	96.7558	92.9232	107.575	135.503	133.679	125.423	98.5491	100.091	112.02	235.012	227.283	234.239	151.782	158.534	129.773
ENSG00000071564	146.562	120.396	160.849	174.233	138.522	144.84	115.343	116.704	126.86	154.01	159.837	147.518	124.481	134.453	128.634	104.58	132.211	120.788
ENSG00000071575	22.177	19.3488	23.4619	17.5172	15.3838	16.3662	1.41747	2.21174	3.41277	17.6335	13.2919	18.0144	6.91652	6.90187	6.55228	7.38528	8.63107	10.6904
ENSG00000071626	140.022	111.417	141.673	154.375	134.988	144.763	170.072	213.549	194.036	146.558	128.335	134.769	138.246	167.708	155.302	151.646	223.349	181.039
ENSG00000071655	183.76	203.663	208.295	156.053	139.567	149.506	149.71	137.453	130.206	149.674	137.496	139.296	116.409	129.973	140.705	169.297	170.348	132.636
ENSG00000071677	0	0	0	0	0	0	0	0	0	0	0	0	0	0	0	0	0	0
ENSG00000071794	25.6947	20.7647	25.9518	52.3481	64.2036	55.6764	28.2541	57.8849	59.1727	51.4916	53.3912	59.3518	37.5403	35.2638	34.4033	28.9249	56.8228	45.241
ENSG00000071859	153	155.423	133.521	96.9331	95.9503	109.657	105.668	105.66	98.8561	111.154	106.576	107.822	227.575	224.168	221.825	229.992	155.409	154.684
ENSG00000071889	47.682	43.8714	39.8548	39.1247	41.3887	42.1937	39.6784	36.1025	35.5832	42.6076	41.7154	42.0558	84.6824	85.9271	89.8173	67.2387	63.1096	70.7058
ENSG00000071894	44.4263	44.9028	41.5801	50.7085	65.3617	60.6255	81.4154	65.0302	54.8602	47.9352	46.6481	56.2544	41.8777	45.3925	50.7372	101.166	69.1596	61.6013
ENSG00000071909	0.168728	0.0654605	0.0609633	0.103323	0.190337	0.0385927	0.139465	0.0940503	0.0366011	0.107697	0.0182568	0.0335191	0.0136561	0.037587	0.140226	0.0446284	0.0442684	0.0375831
ENSG00000071967	5.57522	4.53667	7.07386	10.9138	9.31166	11.9107	9.18137	9.40385	10.7315	6.75167	10.4445	10.1675	12.158	12.1148	9.79165	4.61078	7.65191	7.70407
ENSG00000071991	0	0.0116397	0	0	0.129143	0.0630708	0.0599316	0	0	0	0	0.0222779	0	0.0481209	0	0	0.0510242	0
ENSG00000071994	144.854	167.093	124.45	128.878	122.732	132.451	214.312	249.298	230.614	130.192	136.602	139.764	136.951	134.028	132.704	165.851	204.368	177.996
ENSG00000072041	15.6159	12.541	14.5444	33.168	32.0588	32.8115	39.482	60.2818	54.2418	24.8169	28.6317	26.7084	19.8015	21.6819	21.5695	20.4915	37.4659	27.2048
ENSG00000072042	42.1346	50.0863	44.5451	65.9621	70.056	62.7976	51.6659	57.7195	63.2726	60.124	65.6687	65.3183	56.7438	58.6039	63.3039	60.7274	80.1463	71.6348
ENSG00000072062	125.085	96.8487	133.777	95.9518	89.486	85.4658	57.3017	86.0836	79.8368	96.3772	91.8857	93.7459	86.6745	86.4639	86.1172	61.5209	87.478	79.4502
ENSG00000072071	23.1215	17.6335	23.0184	29.4401	27.656	34.2279	22.0123	29.285	31.989	30.2982	23.9726	29.4938	26.9084	21.5112	23.8693	24.0772	41.0795	35.9885
ENSG00000072080	3.98337	2.92156	2.97937	4.23286	6.30344	2.25745	2.12107	1.18979	0.979124	0	0.0930785	2.9289	0.963208	0	3.34041	5.46293	6.82868	2.47306
ENSG00000072110	72.2003	84.984	78.3762	59.4573	51.5288	56.807	41.2033	40.2381	42.9741	60.9016	55.2274	59.7394	48.9062	43.4475	52.212	42.5543	55.6398	46.7595
ENSG00000072121	4.81903	4.18666	5.58251	6.35408	8.147	7.87239	3.72938	6.88848	6.84355	6.8618	5.61874	6.18185	5.54663	5.282	5.66788	4.48289	8.36135	4.38441
ENSG00000072133	17.1721	10.8812	9.91956	11.0308	13.1251	15.4312	6.44727	12.0381	12.8638	9.71471	7.81285	9.92594	18.1031	14.4228	16.6596	5.85572	8.57265	7.87625
ENSG00000072134	18.6204	12.4752	16.1686	31.0463	35.7955	32.061	14.5623	19.4864	18.9104	22.9755	26.9162	27.8359	24.6727	24.6942	24.4895	8.56881	16.9385	17.8987
ENSG00000072135	18.3818	16.3544	15.4585	18.1797	22.0973	17.1793	15.4048	26.3157	20.8792	15.3874	22.2995	19.8888	19.6667	16.713	20.0781	10.863	17.9062	19.7507
ENSG00000072163	2.85335	3.61366	2.82908	1.0233	1.86759	1.56521	0.806025	0.714804	1.20093	1.49569	1.38957	1.17994	1.01818	0.55414	0.449363	1.22036	0.714121	2.10864
ENSG00000072182	0.0769558	0	0	0.0501478	0.282529	0.0590428	0.0742031	0.0414236	0.0260444	0.212554	0.0714952	0.177085	0.0505289	0.0845606	0	0.0703451	0.110687	0.0132096
ENSG00000072195	8.26238	9.16722	6.19298	6.5485	9.51157	13.621	3.28917	5.2117	5.80836	9.13037	11.0172	13.051	5.08899	5.45962	5.97816	5.6435	7.02116	10.0224
ENSG00000072201	3.44351	2.42014	4.48547	4.05095	4.32019	5.11963	1.84697	3.28663	3.00748	4.63824	4.72905	4.07513	6.56653	4.94874	6.49704	1.88358	3.11722	2.3115
ENSG00000072210	42.2975	44.5046	49.1387	88.6846	90.6145	85.6484	34.5555	52.923	55.6289	70.8514	68.2413	74.7325	60.749	60.0562	53.1046	28.3284	47.121	47.3934
ENSG00000072274	49.2416	50.5637	46.6031	48.4707	56.0134	57.1982	56.253	80.265	81.9657	52.5825	48.2098	53.2777	22.6343	26.3166	25.6798	45.378	90.6256	46.2109
ENSG00000072310	8.55246	5.02361	7.27382	17.1991	16.789	16.1199	18.6291	24.4647	22.3165	12.2248	12.6826	15.6815	12.7063	12.6795	15.391	25.4272	26.7191	21.2966
ENSG00000072315	0	0	0	0	0.00957682	0	0	0	0	0	0	0	0	0	0	0	0.0132196	0.0146476
ENSG00000072364	33.8451	26.8609	25.4205	25.1523	29.5135	29.7889	9.63794	23.9627	23.4837	28.7119	26.7446	27.3497	28.5789	26.4373	26.273	10.7561	24.1173	12.2457
ENSG00000072401	22.6312	20.5906	19.9263	17.0744	16.9147	15.4986	12.4948	19.4451	19.0809	15.7881	17.6298	16.0664	22.8632	19.8843	18.0449	12.4452	19.8327	18.2235
ENSG00000072415	13.7716	11.9553	13.8164	17.329	18.0576	16.2391	8.07253	13.0193	13.8429	16.7107	16.1608	17.6792	15.6829	16.0176	14.7419	8.53199	22.0146	14.9935
ENSG00000072422	7.78752	4.63957	6.66424	7.99098	9.34543	8.74941	4.23778	7.41894	6.72102	8.54917	8.9197	10.3974	9.35542	7.67242	7.81826	3.84044	5.38862	6.36385
ENSG00000072501	217.967	203.783	254.002	223.681	202.004	236.58	116.203	194.777	199.824	215.509	189.035	205.725	165.316	166.25	184.065	52.5814	158.185	98.4496
ENSG00000072506	226.461	343.358	245.178	184.392	155.182	168.067	276.642	230.212	225.867	196.839	167.541	187.512	195.586	184.336	185.045	297.16	270.767	260.704
ENSG00000072518	41.4781	41.9915	37.688	26.4112	24.9414	29.5681	30.6432	37.871	37.0628	29.2663	27.2552	26.8141	25.9759	24.5201	26.308	25.7513	38.4907	26.3068
ENSG00000072571	55.8245	43.8872	54.3629	39.7975	42.05	47.5612	36.3922	71.5858	68.7644	43.6052	42.2493	48.4201	61.5904	52.0428	54.3688	29.9791	57.6136	69.2272
ENSG00000072609	24.104	17.5646	19.3075	17.5531	21.8094	22.9518	9.85118	12.1357	12.1632	20.0121	20.8468	19.2547	18.3229	18.368	17.6772	13.6792	17.9764	16.0841
ENSG00000072657	0.598972	0.191754	0.0304489	0.6446	0.346346	0.329488	0.235678	0.510563	0.462657	0.717018	0.378571	0.0865676	3.39707	4.52493	4.93142	1.22804	1.02872	1.16566
ENSG00000072682	31.6047	34.0239	23.564	20.8245	21.9919	25.6519	12.8565	16.0788	17.4405	22.5806	25.9542	24.6483	22.6267	21.4343	21.3568	14.9943	16.0564	19.6287
ENSG00000072694	0	0	0	0.0617044	0.290526	0.0973205	0.0714753	0.0481541	0.0860893	0.0415043	0	0.0775184	0	0	0.050469	0.118817	0.0761879	0.0092315
ENSG00000072736	24.6661	21.8225	26.1277	17.6312	15.9989	16.7801	14.9347	21.8693	22.0063	18.7335	18.808	19.7625	15.9481	14.6262	16.5756	14.5854	25.535	16.0753
ENSG00000072756	14.9162	12.6998	14.9018	16.6054	18.4829	17.2572	15.44	18.1508	20.8316	16.6306	16.6987	16.6994	22.0226	21.367	23.0557	10.6881	19.0542	16.3265
ENSG00000072778	178.014	133.252	152.734	75.7992	121.9	106.159	67.5814	64.3502	57.2212	68.1332	82.2201	103.046	74.005	85.2884	95.6502	72.6981	56.4153	78.546
ENSG00000072786	15.0046	11.5535	6.83178	13.606	16.0565	17.1656	9.90959	10.831	9.97176	13.2916	11.1025	12.1263	11.1422	10.9198	21.6443	15.4941	16.2494	13.2429
ENSG00000072803	40.6267	32.2966	36.8438	40.0404	41.596	43.322	20.4202	33.055	36.9418	38.8572	40.1352	41.8612	39.8638	38.2957	38.546	21.1321	42.0612	32.6291
ENSG00000072818	12.2549	6.04931	6.93547	5.31568	3.90346	3.71409	6.33502	4.58764	5.30097	5.43408	1.89952	6.09578	8.72455	5.97727	5.61989	4.05886	6.06509	9.97544
ENSG00000072832	10.6233	6.63383	7.53578	7.60335	6.82405	7.58703	1.24224	2.19582	2.13661	5.71062	5.35254	6.55484	4.11124	3.84559	5.02346	1.2061	2.19308	2.27572
ENSG00000072840	4.57141	4.06118	4.37214	5.67542	5.79883	6.87757	2.61901	6.03089	5.86912	5.69652	4.87039	5.15289	6.133	6.29451	6.93881	2.84528	5.6804	4.02467
ENSG00000072849	114.096	99.8748	118.526	71.5375	69.2342	63.8506	65.759	45.0762	67.0816	57.5927	60.3984	59.2507	80.9899	95.0907	86.3765	68.3653	56.0687	58.9985
ENSG00000072858	1.66301	0.401009	0.75874	1.4034	1.26968	0.838731	1.09501	1.21418	0.407212	0.720661	0.708752	0.674527	0.0558844	0.282123	0.243969	1.23029	0.997861	1.15579
ENSG00000072864	32.8341	25.5273	32.37	20.1309	21.439	25.5356	14.8837	21.9145	17.2406	22.2484	21.034	22.765	24.9126	21.384	20.811	13.6565	20.3862	16.8566
ENSG00000072952	0.239894	0.694642	0.0285441	0.244743	0.50954	0.561265	1.20103	0.0321467	0.0868544	0.110317	0.0895815	0.206412	0.274407	0.0506858	0.0110177	0.278118	0.557477	0.205194
ENSG00000072954	15.0828	11.5858	13.5671	6.68425	8.42411	6.39315	8.03813	9.49853	10.2829	8.04621	5.75972	7.94355	7.34442	7.00104	6.73167	9.52567	8.94237	13.0374
ENSG00000072958	106.127	87.2157	124.152	90.5367	84.5398	86.1889	56.9195	70.0376	62.9474	89.1081	94.8263	85.9104	88.0917	79.8068	81.447	69.1822	81.6472	71.9732
ENSG00000073008	33.8162	35.8634	34.0302	31.9279	33.5044	36.0531	23.0684	26.7049	27.2574	34.4969	31.1324	35.7249	26.1994	26.4356	27.3309	15.4478	21.7775	18.6538
ENSG00000073050	38.6083	37.3603	50.9212	45.4228	40.5272	50.5159	49.7412	61.247	49.2576	47.3366	51.5943	52.6798	26.789	31.9194	32.9597	44.858	38.2031	38.0935
ENSG00000073060	29.6455	26.5332	33.1998	37.7008	34.0237	32.3815	59.4064	62.3665	64.2998	34.4759	35.5402	31.8871	46.2701	51.6984	51.7388	59.0997	80.8994	58.3795
ENSG00000073067	0.13553	0.209666	0.0310866	0.352283	0.237434	0.0356211	0.107026	0.403486	0.0391063	0.0377102	0	0.0656262	0.211978	0.233399	0.273146	0.0309852	0.327737	0.0864824
ENSG00000073111	96.2374	114.578	138.489	254.321	209.655	241.309	191.604	216.364	217.596	245.572	233.589	227.228	153.958	160.781	176.033	131.057	162.347	148.185
ENSG00000073146	1.09853	0.51045	0.144658	0.172918	0.124891	0.103681	0.204029	0.137626	0.875437	0	0.0196364	0.267145	0.0581845	0.0640716	0.0388361	0.218715	0.231408	0.145722
ENSG00000073150	9.14349	6.26733	6.79724	14.1024	14.9076	16.6874	9.3731	10.394	11.1603	15.254	17.4643	16.1019	17.732	17.1686	14.6466	5.87566	7.06689	9.23891
ENSG00000073169	59.1877	55.7289	49.1022	21.9525	27.278	26.185	38.1492	38.0178	36.8839	25.3889	24.534	27.5169	51.3989	47.8658	51.9545	32.8146	30.5136	33.5895
ENSG00000073282	0.158979	0.469032	0.0500046	0.0172296	0.643408	0.637575	0.0954199	0	0.242688	0	0	0.229368	0.0679433	0.172614	0	0.19119	0	0.00925647
ENSG00000073331	5.63398	3.92882	3.64545	6.03305	6.89274	6.17913	4.66554	5.92007	6.02636	3.77767	4.91231	4.4899	3.66415	4.04273	5.54512	2.66328	5.696	5.51516
ENSG00000073350	18.9585	19.9983	21.7932	31.0036	25.5373	29.1531	19.5655	23.6612	19.992	22.6452	23.6516	24.1335	22.3949	23.294	29.4181	14.1136	19.5523	17.314
ENSG00000073417	15.6286	12.1289	17.3973	13.1917	19.2825	15.7592	10.1976	18.8831	19.395	11.4738	11.5664	14.9108	12.8329	14.3475	14.5413	10.7499	16.5574	16.5355
ENSG00000073464	5.183	2.94621	3.1239	10.1428	8.33755	8.10235	2.70795	3.56388	5.0517	7.91448	8.7434	10.3527	3.26887	3.104	3.62208	0.538303	1.10808	1.18109
ENSG00000073536	36.9931	47.1163	39.9506	60.2124	43.5413	57.4714	46.6237	41.0468	40.6211	52.1567	55.8563	53.5777	44.0756	52.7657	52.9734	38.1314	47.2593	44.9089
ENSG00000073578	150.941	164.157	142.758	134.839	121.843	135.703	163.772	160.96	148.014	130.001	129.313	127.974	129.035	135.017	137.208	111.336	125.722	113.443
ENSG00000073584	182.327	131.44	184.019	226.729	213.763	248.354	111.036	149.284	158.787	232.255	244.626	229.582	215.977	210.827	210.863	105.505	162.935	151.848
ENSG00000073598	1.08624	1.58349	0.936438	0.397172	1.4879	1.0165	0.89555	1.09251	0.843163	0.812507	1.0094	0.94004	0.658845	1.07157	1.10696	1.1431	1.27333	1.06456
ENSG00000073605	1.41472	0.911992	1.58387	0.534345	2.64089	1.02385	0.954297	0.794765	0.89849	0.363807	1.14396	1.32292	0.713968	0.9471	1.11226	1.57396	1.08747	1.24407
ENSG00000073614	26.2286	22.1725	23.0584	35.9969	32.0746	35.6397	19.7163	24.5783	29.1627	25.1686	35.6852	36.4043	26.6255	19.8647	21.3968	17.1232	27.3122	18.4352
ENSG00000073670	5.82403	6.94173	7.06542	11.9538	15.8261	12.1125	6.13536	10.3044	11.4504	10.6592	8.96545	13.7761	7.4893	8.65427	9.22471	4.46142	8.25617	8.42597
ENSG00000073711	5.47973	4.13703	4.91293	6.15079	8.03809	6.7252	2.27433	3.07817	3.00776	5.97805	6.41637	4.99825	3.5631	2.40543	3.45607	1.81951	4.20474	2.79933
ENSG00000073712	33.983	36.3276	36.1181	33.2761	26.7375	30.4486	17.7251	27.7628	25.7136	30.9229	29.6968	33.7954	29.2752	26.767	28.2406	23.1006	39.5086	40.6631
ENSG00000073734	0	0	0	0	0.0207387	0	0	0	0.0178063	0.0171786	0	0	0	0	0	0	0	0
ENSG00000073737	0.163791	0.0862594	0.20664	0.186165	0.271494	0.242459	0.105078	0.170418	0.0307831	0.123474	0.167999	0.350613	0.246584	0.0689573	0.451566	0.194977	0.059724	0.151469
ENSG00000073754	0	0	0	0	0	0.260513	0	0	0	0	0	0	0	0	0.0312568	0	0	0
ENSG00000073756	1.95274	2.35925	2.74829	0.444518	0.257806	0.499792	0.326905	0.552874	0.771084	0.456905	0.643657	0.365437	0.329069	0.268339	0.63655	0.13431	0.416749	0.460284
ENSG00000073792	34.311	29.4701	45.5443	44.6093	42.7936	51.9242	21.0609	30.6879	29.7313	45.2368	46.0232	46.8694	37.6951	42.171	40.7542	27.8795	44.8922	41.6466
ENSG00000073803	27.8995	21.3916	33.7986	26.3163	29.4468	26.7575	19.163	25.098	22.5457	24.3474	28.0907	23.9042	25.7934	26.692	22.6279	29.9943	29.9109	32.3128
ENSG00000073849	7.94468	6.21962	8.78311	12.9759	10.947	10.0855	6.954	13.4025	11.1379	12.7462	11.7925	10.0144	7.1997	8.31427	7.13081	4.40074	6.80104	9.02856
ENSG00000073861	0.719111	0.284911	0.260313	0.0326749	0.641272	0.297614	0.345828	0.268955	0.402785	0.300445	0.147783	0.319653	0.0591925	0.0242239	0.052395	0.393118	0.221163	0.0842391
ENSG00000073905	0.187086	0	0.110873	0	0.094403	0	0.0741745	0.297205	0	0	0	0.110981	0	0	0.105325	0	0	0
ENSG00000073910	0.797049	0.574376	1.80777	0.973388	1.31201	1.13094	1.04934	0.56981	0.885729	1.00047	0.584709	0.808299	0.511109	0.407073	0.545898	1.01969	0.635641	0.86818
ENSG00000073921	83.3857	71.6476	75.5548	61.5287	60.2267	60.3767	33.4879	62.4075	64.2805	55.1072	63.5619	66.2344	58.0758	50.8531	50.0356	39.1488	68.4613	52.0014
ENSG00000073969	16.7185	14.4418	18.6679	25.0608	24.0052	24.6949	22.1024	36.1928	32.2714	22.6541	21.9693	24.5095	22.7844	21.4933	21.5508	11.4778	19.4134	15.1816
ENSG00000074047	16.852	16.8432	10.9718	9.9372	9.08528	11.0982	7.87645	10.6727	16.1428	14.1427	9.7638	11.705	11.1562	5.76019	13.7797	5.90891	14.289	15.2606
ENSG00000074054	19.3605	18.1658	17.8075	13.6835	14.2614	16.2217	8.08123	16.2056	16.6357	14.6898	15.4392	14.7749	16.4251	13.1262	12.3214	6.39982	14.1435	9.58971
ENSG00000074071	257.454	255.904	270.755	249.417	214.393	228.737	492.815	411.52	387.105	252.943	260.984	266.352	295.904	307.793	303.892	386.906	345.988	326.722
ENSG00000074181	19.1702	14.2523	27.637	15.1305	17.0527	22.0814	5.10104	6.77653	9.17004	21.6549	19.2174	17.7667	12.4436	10.5389	11.8498	11.7386	13.6052	20.3688
ENSG00000074201	158.042	196.475	156.506	196.101	185.904	187.582	163.727	204.925	237.151	199.255	198.009	199.26	191.137	176.438	161.378	197.299	236.836	221.289
ENSG00000074211	9.85335	7.93741	7.91114	15.2306	15.6722	20.6947	2.86249	4.84904	3.98193	18.7813	17.8516	19.2629	19.6379	19.2307	22.3306	1.19735	2.59061	3.85067
ENSG00000074219	26.6247	21.8897	29.6105	34.9205	33.4975	33.7316	14.2033	16.8742	17.7552	35.2869	35.0674	37.3678	30.0052	28.1161	28.7069	14.822	18.4897	24.8428
ENSG00000074266	30.6977	39.9981	33.4385	24.0966	27.994	26.6439	31.3566	36.1085	36.2411	26.2128	25.9498	27.3024	24.5515	23.3345	23.1166	28.9333	35.9459	33.0614
ENSG00000074276	0.550381	0.382569	0.364365	0.277171	0.776471	0.32568	0.922751	0.147044	1.20428	0.361129	0.257759	0.416109	0.646602	0.106341	0.270145	1.02333	1.41519	0.132814
ENSG00000074317	2.61609	2.45	2.25545	9.85162	5.84223	6.98799	3.61	2.83033	2.72969	9.78066	8.99346	8.84034	6.49252	4.81948	5.70612	7.22384	4.23219	7.36643
ENSG00000074319	92.0336	81.1541	93.8377	64.1027	65.9923	60.0103	48.7346	72.4387	68.1605	63.6084	66.9342	66.1489	58.1032	50.2976	49.467	53.0379	56.0575	60.5096
ENSG00000074356	27.8119	28.1984	25.226	22.292	25.1814	26.4246	17.6755	33.6206	26.5268	25.0739	28.2748	31.39	25.8474	21.3473	27.8876	20.3895	21.3634	21.8829
ENSG00000074370	1.57498	1.57905	1.81206	1.95106	3.74394	2.33169	1.56496	2.83422	2.4058	1.77875	2.53588	2.29366	2.37365	1.60609	2.29807	2.28245	2.86396	3.35973
ENSG00000074410	1.43096	0.829478	3.25151	4.14845	2.59126	3.5785	3.80761	8.47718	8.72109	3.03179	3.54433	4.06633	5.57796	5.77701	5.71636	3.66915	5.37017	6.27015
ENSG00000074416	1.43238	1.23617	2.00101	2.55493	2.0278	2.48715	2.83338	3.30765	1.93526	5.3869	2.38337	1.79219	0.65183	0.761808	0.571732	2.21775	1.50358	4.82659
ENSG00000074527	10.549	7.87799	7.66529	1.87542	3.19107	3.08262	2.03745	2.92045	3.63731	1.72546	3.14691	2.50154	3.88081	2.35734	2.32311	1.56386	2.2498	4.42989
ENSG00000074582	62.3369	63.5957	57.0673	63.4991	60.0783	66.0409	79.9559	84.2586	84.1337	66.7434	58.99	64.4799	59.361	64.838	61.4015	96.0953	82.1116	78.1463
ENSG00000074590	8.57738	8.62573	10.8065	3.80013	4.07842	4.12658	4.05951	7.51389	6.81588	4.11617	5.68616	3.972	5.67133	4.75523	4.69258	2.62481	5.40671	4.34657
ENSG00000074603	22.314	21.7126	21.2531	15.1378	17.0064	19.9212	14.4781	21.2972	23.3792	19.1745	18.0333	17.6615	13.387	15.2864	13.2148	12.7497	18.8053	13.7254
ENSG00000074621	6.03351	5.19094	7.23219	6.91372	8.3091	10.305	6.61746	11.2738	8.38157	9.22233	7.66663	8.95634	6.59114	8.38463	6.71333	4.48923	7.6302	6.79615
ENSG00000074657	29.7282	18.3546	17.8484	7.64659	10.4505	9.05386	9.26816	19.3719	17.169	6.61729	6.16221	10.138	14.4628	17.0648	16.5907	6.30967	12.2014	8.77345
ENSG00000074660	0.0458687	0.0593629	0.0727998	0.0134929	0.109606	0.0357331	0.0638173	0.141732	0.0780827	0.0163621	0.0512708	0.0142439	0.0111572	0.0551056	0.0456215	0.093719	0.0364085	0.0596528
ENSG00000074695	37.7071	36.6841	38.8206	33.4315	38.768	41.3514	30.7795	51.5848	57.5001	35.2493	33.1761	35.0486	37.561	34.6104	32.8634	19.5779	45.098	34.0028
ENSG00000074696	175.224	156.441	181.864	159.098	169.217	160.766	112.174	177.548	186.853	156.065	171.658	165.859	155.024	147.995	141.1	93.5034	150.604	130.622
ENSG00000074706	1.86877	0.773476	0.900736	1.1129	1.37366	0.829822	0.933049	0.554476	1.8139	0.437357	0.93133	1.63515	0.509849	0.166649	0.66657	0.331896	0.540616	0.918921
ENSG00000074755	12.0665	10.2491	10.9495	8.63534	9.32877	9.49763	8.13677	14.1766	12.4934	7.50321	7.28892	8.75245	12.1231	10.8528	12.5286	5.38431	10.5625	6.58399
ENSG00000074771	0	0	0	0	0	0	0.023997	0	0.0895735	0	0	0	0	0	0	0	0	0
ENSG00000074800	1792.65	1931.67	1876.47	2713.68	2145.92	2459.37	2827.57	2669.89	2622.57	2854.01	2423.18	2540.15	2491.07	2538.65	2527.32	2232.82	2316.23	1886.43
ENSG00000074803	0.170182	0	0.0199975	0	0.0128092	0.254446	0.0815945	0	0.0289343	0	0	0.00811877	0.0356235	0	0.00734361	0.205229	0.0088295	0.00980592
ENSG00000074842	193.392	242.222	228.58	142.833	132.237	133.661	214.227	176.61	180.27	163.011	160.306	148.028	139.561	149.224	140.223	164.175	177.821	155.322
ENSG00000074855	10.6075	8.51389	13.6668	9.43597	13.1571	12.3759	4.62973	8.13729	6.14378	8.62516	11.1234	10.5647	9.26842	9.44133	8.68064	4.4237	6.19235	7.76677
ENSG00000074935	13.0391	13.2552	14.8937	16.3911	20.8758	19.4443	18.5691	32.4771	22.9157	14.7837	17.1062	21.3556	16.9578	15.2962	15.4993	13.6393	21.1936	27.9867
ENSG00000074964	7.062	5.46791	7.47852	6.67241	6.50192	7.23106	3.58489	4.28091	4.84017	7.32401	6.67497	8.52481	8.07019	6.07796	6.65998	2.28218	2.25352	3.7631
ENSG00000074966	0.757753	0.483679	0.507694	0.235818	0.262354	0.229115	0.215507	0.294346	0.362152	0.171316	0.215959	0.216713	0.103292	0.126916	0.312874	0.711325	0.239806	0.400719
ENSG00000075035	0.0819963	0.224035	0.317672	0.0359763	0.233056	0	0.120408	0.541558	0.26411	0.0472875	0.020991	0	0	0	0	0.16957	0.601087	0.0289911
ENSG00000075043	4.22545	4.38279	3.22601	18.6066	18.0856	16.0006	20.7997	24.5125	15.6558	17.5857	15.8858	19.1202	18.8428	16.3489	19.428	29.0068	24.113	38.3026
ENSG00000075073	0.13873	0.327743	0.14977	0.0516507	0.262645	0.149135	0.144969	0.0608228	0.315738	0.0528048	0.182705	0.0917664	0.0935122	0.11236	0.12156	0.190556	0.099585	0.0544215
ENSG00000075089	39.2017	42.0261	41.0487	39.5123	56.6774	46.1426	33.8431	52.2452	50.2006	47.6863	48.167	45.735	44.8114	48.3975	42.7413	33.4268	57.6497	45.6725
ENSG00000075131	43.8896	42.6824	42.8678	71.7669	77.9444	57.8336	55.5488	71.0105	88.2565	63.765	66.9237	65.593	58.9179	60.4631	48.34	65.0437	77.9646	64.475
ENSG00000075142	149.957	168.082	165.098	204.084	198.628	181.834	163.651	167.526	183.357	186.347	188.523	199.848	181.646	171.019	164.348	197.32	193.33	209.687
ENSG00000075151	67.5404	49.992	66.416	57.5741	59.4515	73.4209	43.4471	78.4084	68.0376	57.3331	56.2173	64.5034	53.2564	51.9463	54.9049	44.014	67.7573	51.927
ENSG00000075188	42.9026	43.9653	42.4966	61.3066	69.299	62.631	50.9696	66.9436	69.8158	56.893	63.7849	67.8077	59.2627	54.9786	51.9513	55.2724	66.2503	73.9429
ENSG00000075213	4.78118	6.05144	4.10298	3.69435	4.0301	5.32092	1.89763	3.33577	6.60599	5.70426	4.68796	4.4535	4.53106	3.08099	4.40357	1.6866	3.46718	3.0813
ENSG00000075218	71.582	61.3034	65.5755	40.7246	40.2928	46.6522	50.383	60.2947	53.1655	43.2153	38.9289	45.7855	41.0363	35.7758	43.6673	44.3592	63.483	44.9755
ENSG00000075223	19.8799	13.4307	20.1385	10.1174	11.5162	12.1138	6.75914	10.3502	12.5822	9.25227	9.69143	10.7605	12.5398	11.4125	12.1806	3.13199	5.53323	5.56739
ENSG00000075234	30.4997	33.0579	36.2939	29.403	29.2648	27.7617	36.7314	41.2865	34.5962	28.5147	23.4196	28.1766	23.6334	23.1468	25.2417	26.9317	33.8954	37.0138
ENSG00000075239	126.041	141.528	116.091	84.7751	90.1924	85.0654	54.9872	86.9034	87.9661	85.598	88.9994	88.2087	128.976	125.799	115.138	130.346	128.945	130.738
ENSG00000075240	25.65	17.5925	27.3927	34.0264	33.5553	33.1138	13.9762	26.8994	21.3027	13.9419	19.7211	32.0381	23.7304	17.7552	23.3301	16.9898	26.4067	24.7723
ENSG00000075275	10.3445	7.77715	9.54972	15.7828	11.7408	13.3346	6.90866	12.4189	12.2469	11.6979	12.4797	13.6422	11.2226	9.85325	11.5246	7.43965	10.0026	6.15669
ENSG00000075290	0.185421	0.225754	0.475068	0.122033	0.0857306	0.117702	0.369825	1.00509	0.776044	0.332566	0.22033	0.144637	0.368358	0.270925	0.358168	0.183459	0.589243	0.982392
ENSG00000075292	41.167	46.3921	37.3747	39.5648	43.3771	51.024	39.7602	50.3669	57.6114	36.9128	35.1874	41.263	35.9021	32.6466	31.4428	53.9039	47.7664	39.5332
ENSG00000075303	13.7479	10.1945	11.1792	10.3588	13.661	10.8347	8.59016	16.404	14.6169	8.26757	13.1579	15.5013	10.4639	11.3127	9.05911	4.48393	11.664	15.4924
ENSG00000075336	54.1382	56.5827	51.353	36.9718	40.8928	40.4217	42.2095	49.9	41.9006	34.7306	32.4764	30.6465	38.3856	49.0448	45.7321	48.3696	59.2235	52.0891
ENSG00000075340	25.5772	22.5313	24.4192	35.3046	33.2224	39.1624	16.0915	26.9129	24.7641	40.6382	33.3281	33.5363	27.4475	29.3109	28.9777	12.4685	28.7588	22.8452
ENSG00000075388	0	0.0236374	0.0425623	0	0.0178971	0	0	0	0.0269749	0	0	0	0	0	0	0.175627	0.0246596	0
ENSG00000075391	7.02793	6.48037	6.75767	4.43658	5.08645	4.91539	4.8824	9.3044	8.48249	4.45109	4.06031	4.51311	5.85079	5.29675	6.75221	3.09796	8.69282	4.7285
ENSG00000075399	16.8586	18.1349	16.8005	44.9664	39.8357	40.2919	42.4233	46.9221	46.0648	49.387	46.0553	43.4071	36.8456	34.8091	37.3077	53.2923	59.3499	53.1606
ENSG00000075407	8.45889	5.49675	7.20213	7.46283	9.12602	9.09292	6.05197	10.9655	9.89	8.73879	6.94778	10.2589	7.6267	7.61546	10.6017	7.12518	10.6461	7.70117
ENSG00000075413	44.4997	31.5337	34.7549	46.2247	51.1976	51.7088	38.1561	49.9681	55.5083	50.8232	45.1837	47.0156	50.399	44.992	51.5364	46.1153	73.507	53.9696
ENSG00000075415	403.134	566.451	438.975	531.99	514.734	530.25	504.934	523.299	550.645	536.804	569.089	548.256	537.667	499.087	518.331	509.528	519.168	523.118
ENSG00000075420	10.6082	9.39365	11.9492	9.6576	8.60184	8.85895	5.3571	7.95479	9.10754	7.87717	6.52244	8.37235	8.66036	7.97331	7.64752	3.71164	6.71586	6.95923
ENSG00000075426	9.50408	8.08914	11.1162	3.35135	5.06902	5.29363	2.20045	1.78335	2.44152	4.54071	4.85716	3.99035	3.79253	5.5725	2.77449	1.98238	1.56332	4.05357
ENSG00000075429	0.0646606	0.130386	0.353973	0	0	0	0.199616	0.0836446	0.150615	0.11308	0	0	0	0	0	0.106482	0.210852	0.0760279
ENSG00000075461	4.56046	6.26573	3.71292	1.21416	0.580074	1.1513	0.332873	0.513654	0.411404	1.31451	1.36476	1.59893	0.83604	0.685394	0.721602	0.219201	0.235119	0.286921
ENSG00000075539	9.27512	6.32142	8.73455	9.67891	13.5466	11.5667	6.85815	13.3587	13.1752	10.4237	10.1538	11.8704	11.9842	6.92902	7.85051	7.46822	8.67885	6.22489
ENSG00000075568	16.9667	10.9705	14.1919	15.2257	15.6288	18.3892	11.2759	16.2933	18.3712	17.3292	16.0345	16.8702	15.4563	11.6045	14.5054	8.78961	17.2237	11.3316
ENSG00000075618	163.719	179.782	195.852	155.883	116.857	139.941	159.566	122.634	126.417	137.191	131.14	137.864	75.0152	71.7107	86.5863	73.2808	57.0658	93.4671
ENSG00000075624	2476.3	2939.35	2640.3	2321.66	1854.25	2024.28	2417.49	1740.29	1659.83	2219.45	1859.93	2072.42	1882.24	1855.62	2078.06	2192.34	2065.76	1574.37
ENSG00000075643	2.05347	1.3926	3.04009	5.22561	5.2807	6.12446	1.18799	1.80854	2.0143	4.37761	5.31943	4.43285	9.88115	9.58444	10.1809	6.38396	7.27297	8.79137
ENSG00000075651	7.3495	4.97154	8.32535	4.78423	5.18658	5.42479	3.07783	8.63708	6.69704	6.82643	6.23328	5.76885	7.97095	5.99623	8.24714	3.37922	4.54289	4.66035
ENSG00000075673	0.199105	0.324497	0.333281	0.360715	0.200084	0.275827	0.543088	1.01127	0.859437	0.368354	0.413582	0.337964	0.32687	0.268246	0.183169	0.285694	0.14808	0.454425
ENSG00000075702	16.4489	13.6217	15.2402	17.9194	19.4659	18.4909	13.2288	13.636	11.8043	17.374	16.8725	17.571	14.8689	16.1875	18.1031	16.7364	19.9069	15.1748
ENSG00000075711	28.5025	23.8745	33.5415	26.6394	30.1024	32.0447	19.1457	31.6851	30.0644	25.8435	25.9606	32.4127	27.4633	24.2316	23.4662	10.3027	29.3584	21.1163
ENSG00000075785	131.985	103.085	150.381	203.521	197.427	212.876	132.361	180.704	169.592	189.604	217.128	207.427	151.285	154.048	138.818	168.498	179.107	156.268
ENSG00000075790	25.0673	22.6472	30.886	23.1233	21.9906	21.1932	18.5697	35.3682	34.3345	23.5294	25.3253	25.8594	26.6415	24.1595	24.9406	14.5892	19.2253	19.7208
ENSG00000075826	1.88657	0.672107	0.902153	0.495715	2.26089	1.97242	1.67434	2.38404	2.1193	0.731434	0.545112	1.43235	0.389006	0.778342	1.08846	1.81289	2.67591	2.71512
ENSG00000075856	34.9267	36.7176	35.8837	37.2817	33.1971	39.5861	38.2847	49.8213	46.7584	38.2274	36.847	36.2481	33.9409	33.2091	36.0344	27.8498	44.4573	34.3512
ENSG00000075884	0.12737	0.0262188	0	0.141896	0.240684	0.138762	0.0489744	0.510656	0.369428	0.0297498	0.105608	0.142877	0.106953	0	0.0491156	0.135934	0.201181	0.174482
ENSG00000075886	0.215868	0.558871	0.516708	0.317235	0.611572	0	0.131612	0.379695	0.123548	0.565348	0.268331	0.277583	0.285018	0.0858376	0.240254	0.262386	0	0.109254
ENSG00000075891	0.862289	1.40572	0.409705	3.91997	2.93522	2.85701	1.35732	1.13118	1.43434	3.16311	4.28462	4.4837	2.54448	1.41696	1.11452	1.80431	2.03029	3.742
ENSG00000075914	30.0813	38.962	35.3055	70.3659	64.3998	70.2928	56.1146	60.1123	59.1412	65.753	65.3696	63.8717	51.7064	49.1265	46.5076	66.3236	59.1076	71.5207
ENSG00000075945	30.183	27.8695	35.0571	22.9987	22.3803	25.2365	16.2691	24.9317	24.9126	22.7287	25.3609	25.5731	26.4215	23.5935	23.5167	14.8944	20.1169	19.1721
ENSG00000075975	23.0284	24.432	28.0519	41.3581	38.7046	43.8591	31.2961	45.2824	41.4481	38.0396	38.9385	42.1113	40.0187	39.224	40.7937	24.6024	48.4031	42.9089
ENSG00000076003	72.6104	75.0356	96.0286	134.357	111.198	111.248	73.6203	118.954	119.312	123.849	119.375	115.744	120.158	109.238	109.171	83.6506	116.512	105.773
ENSG00000076043	90.7302	106.139	81.4548	82.4878	84.3655	89.7267	55.1932	64.2732	71.811	94.9686	88.1069	91.1635	108.902	110.43	91.8809	89.5074	99.1484	91.0098
ENSG00000076053	25.449	26.8222	29.5786	23.2334	18.6291	23.5351	9.43594	16.7962	16.9866	24.5781	24.0516	20.8718	28.582	25.5727	20.8812	15.3147	23.193	20.0782
ENSG00000076067	10.677	8.70091	9.31159	8.55267	13.1685	10.9671	6.00609	6.65204	5.66354	8.24092	8.47085	10.6929	7.85821	12.3921	7.48747	3.33154	7.86886	6.0146
ENSG00000076108	36.9862	31.3336	35.5159	43.3829	46.3674	46.5166	30.1291	43.4833	41.5847	39.7751	37.8883	37.1023	31.4723	36.9802	38.4961	20.0202	48.596	34.9087
ENSG00000076201	12.2661	10.8458	16.0618	18.7346	19.0667	20.7288	13.9687	18.9093	16.569	18.6975	18.0765	19.7416	16.8303	12.8694	13.6101	11.0701	17.8985	13.0177
ENSG00000076242	38.8564	41.3456	54.864	46.8291	52.0384	58.6012	27.8637	39.0062	38.9376	45.7666	43.2273	52.6291	31.8294	35.2744	27.3264	7.78278	5.80697	8.63781
ENSG00000076248	82.749	99.6592	90.1258	120.272	104.746	111.676	116.424	148.385	136.465	114.23	122.747	114.725	102.712	100.709	97.5706	90.5816	110.012	98.2933
ENSG00000076258	2.50985	2.65797	4.4735	3.59848	2.67294	4.09992	2.64254	6.51163	3.45947	2.903	2.85678	3.77056	4.49014	2.50291	4.6393	1.73038	3.61958	4.03603
ENSG00000076321	11.5473	11.5614	13.1364	8.44204	11.0474	9.70488	10.4288	14.5393	17.2442	7.50176	9.11485	7.97386	9.86341	10.0019	8.88428	4.31902	10.2904	7.88149
ENSG00000076344	0.762536	0.985161	0.769644	0.604989	0.691423	0.591097	0.687954	0.264372	0.129895	0.19774	0.12498	0.0393593	0.188926	0.549126	0.553741	0.636853	0.707657	0.628872
ENSG00000076351	26.5445	25.3183	30.1788	22.2236	18.7396	22.294	16.2098	19.6169	18.1645	26.7205	25.3773	25.1988	27.5856	25.5509	28.5528	22.4273	24.1095	20.6734
ENSG00000076356	3.1627	5.05786	5.55954	7.52675	6.96719	8.09136	3.3858	5.28978	5.82368	5.7947	7.02063	5.54148	3.32872	3.8211	3.82277	2.66804	3.18586	2.80847
ENSG00000076382	84.3041	107.029	71.444	49.3798	51.5928	56.3021	60.4261	67.2708	60.9902	51.9907	48.6605	55.5629	51.0679	46.6889	55.1955	86.2272	63.5704	43.8412
ENSG00000076513	31.1082	27.0309	32.1342	30.1747	29.1972	30.2036	24.6248	30.8867	32.6112	26.0249	24.7798	22.9064	30.8753	31.9667	29.645	17.2666	34.2703	28.8772
ENSG00000076554	50.0706	42.9153	59.8532	55.4552	56.1631	55.414	54.7831	78.2765	79.8879	58.7751	66.2784	61.5617	61.9496	48.5253	50.3063	46.1411	76.9657	68.8289
ENSG00000076555	6.24337	3.86926	7.99721	7.20809	5.02832	6.70671	3.46496	10.2723	4.06837	4.15011	3.21313	4.81295	5.77467	6.26192	5.49689	2.68243	6.54037	5.62256
ENSG00000076604	143.354	119.849	137.994	118.77	120.848	109.503	110.436	88.2899	89.0532	103.504	104.556	132.212	93.0434	99.4831	109.802	46.7184	75.6775	85.0761
ENSG00000076641	2.18628	3.16073	2.46216	1.47241	2.5364	1.40927	1.29395	2.54355	3.13017	1.33558	1.68913	2.04894	3.50699	2.61464	2.98276	2.64998	5.3613	4.72673
ENSG00000076650	8.14935	7.63261	10.9825	9.35047	7.61297	10.4036	7.74416	11.7983	7.77106	9.58718	9.47457	8.46281	7.46598	7.0644	7.3272	5.99534	9.49309	6.46432
ENSG00000076662	9.57776	9.48814	13.9224	12.8473	14.0653	10.7886	15.2113	12.9349	11.3424	11.0844	13.3374	14.8433	12.0905	12.6895	11.5566	13.6167	15.1073	14.0302
ENSG00000076685	39.7423	35.2306	43.8296	37.3802	43.8812	43.6255	25.3639	36.718	37.2322	40.8552	51.0338	39.3856	50.0065	48.2814	55.3042	20.6781	42.0804	34.7149
ENSG00000076706	48.3938	38.8363	42.9695	28.0062	25.1865	36.1068	5.99372	5.15013	7.62685	29.4441	26.7121	32.3737	30.005	29.9972	30.5204	17.8959	21.5882	22.9759
ENSG00000076716	73.0817	66.5948	65.1648	11.0084	11.5736	13.2845	9.1826	11.4098	12.1129	12.5609	12.3487	11.6996	22.6044	20.1362	21.3531	10.4979	16.8316	16.6057
ENSG00000076770	5.33109	3.29914	6.15107	8.23256	5.92597	6.0981	4.29115	12.9504	9.90741	5.0778	6.50816	7.1584	17.3829	16.3866	17.6091	4.83637	12.9848	8.63157
ENSG00000076826	16.4056	16.5817	20.1174	15.497	12.1411	14.0984	11.6424	14.4086	12.2424	14.3408	16.1469	15.1265	12.1073	12.6812	13.7512	9.63332	11.3259	11.7434
ENSG00000076864	3.56267	1.3638	3.24638	4.68525	4.22456	4.66946	2.92774	4.29723	3.28158	4.50875	5.03671	4.39433	2.43273	2.1739	2.55501	2.58565	4.35759	4.42201
ENSG00000076924	42.8407	38.9359	50.6256	33.3829	32.0292	34.2175	41.0725	40.9242	36.8395	36.5649	36.7695	35.09	31.6044	29.5251	31.6584	35.1341	35.2222	30.6987
ENSG00000076928	41.4241	40.0758	42.8273	23.7556	31.3809	30.2579	23.7831	26.5229	23.944	29.2818	27.8498	28.4673	19.3101	17.4714	20.1042	29.7764	28.6108	25.5658
ENSG00000076944	57.9869	63.4741	60.3481	39.3134	46.5367	45.621	48.7417	50.7217	50.3498	40.75	40.387	41.5564	37.7711	37.5417	35.1093	53.9354	43.5649	51.9354
ENSG00000076984	31.2095	24.3262	35.5491	28.586	28.9329	32.8669	29.1574	30.768	32.8238	27.7941	34.6949	31.6026	25.3654	27.8393	27.7852	26.189	31.803	25.4782
ENSG00000077009	1.34291	0.656628	0.79663	0.84201	1.63651	1.66551	1.11253	0.505513	0.637012	1.5556	0.840875	1.29061	0.150705	0	0.229168	0.578149	0.574778	0.608945
ENSG00000077044	5.87379	5.49915	5.58533	6.73436	8.10079	8.21335	5.4462	7.52356	7.87911	5.66883	5.96691	7.44829	6.08405	5.65553	6.24472	4.30689	6.71256	5.76484
ENSG00000077063	2.22081	2.31552	2.50311	2.17383	1.6609	2.45049	2.18034	3.82445	3.38392	1.49578	2.21981	2.48599	3.02887	2.92963	2.43455	1.89662	2.33305	1.64311
ENSG00000077080	2.08681	0.10805	0.617498	0.527639	0.474715	0.918119	0.119258	0.0690739	0.298945	0.840782	0.40644	0.572642	0.159178	0.172845	0.187028	0.183094	1.45876	0.587938
ENSG00000077092	4.13017	2.50401	7.09289	1.90206	1.99233	1.38974	3.98353	9.03985	7.58597	1.22532	1.70121	2.70214	3.7696	3.25289	3.59236	2.97107	7.17427	9.49794
ENSG00000077097	41.8473	43.2029	43.3893	59.8873	55.4586	69.5689	47.5385	72.9319	69.2299	60.4826	55.1738	57.2725	52.6279	46.3441	49.6908	79.0691	77.2567	67.1038
ENSG00000077147	73.4067	81.6917	80.8469	110.042	101.757	105.031	51.0889	81.2271	93.3069	89.8255	91.4288	92.2119	99.2723	111.599	94.4904	32.6221	92.3194	67.5066
ENSG00000077150	15.1932	11.9021	16.6442	17.1871	18.3754	16.7187	14.0142	13.1744	12.6083	18.6413	17.0298	17.919	24.4579	20.0506	22.5302	12.8618	12.6176	16.2132
ENSG00000077152	113.965	91.2792	119.662	89.1112	98.6154	78.4478	99.3664	106.005	112.896	88.848	90.0531	96.0028	122.432	118.633	116.296	144.906	117.581	140.389
ENSG00000077157	4.87548	2.49043	2.82799	3.10864	2.95895	4.63026	1.82531	3.47377	3.76318	4.15953	2.17984	2.41347	3.73921	2.78603	5.04391	1.37334	3.04167	1.35138
ENSG00000077232	55.6852	56.9997	51.2155	50.7497	48.8718	52.98	35.6539	58.4068	51.0042	56.4268	57.2009	55.4735	46.9273	45.8361	48.8438	23.8831	52.1596	41.4633
ENSG00000077235	54.0025	60.2167	57.2539	45.374	42.0559	50.3232	63.958	58.8799	57.116	44.8799	40.9523	44.3338	48.4295	38.2721	46.5676	103.965	61.8199	48.1777
ENSG00000077238	7.37346	6.29994	4.06286	4.85003	4.16862	4.33758	2.31001	4.28519	2.82675	3.84445	3.40998	3.69589	5.77917	5.37771	3.55221	4.2095	4.7969	5.70584
ENSG00000077254	44.0822	33.9573	39.9988	35.2072	48.1719	42.1642	30.7389	60.2242	57.0775	34.2516	33.7023	40.8067	33.9625	33.1976	32.5182	28.924	45.9632	40.9177
ENSG00000077264	1.39549	1.73439	1.30914	3.27324	3.15967	3.75944	0.450056	1.26073	1.16765	1.6496	3.46159	2.28867	4.77194	3.04241	4.99734	0.338863	2.11433	1.44322
ENSG00000077274	1.35784	1.46798	1.03397	0.206226	0.0321995	0.022177	0.0261875	0.0269245	0.0485219	0.0936098	0.249339	0.183514	0.166091	0.0681029	0.0736328	0.327519	0.44382	0.738461
ENSG00000077279	0.0314153	0.0120763	0.068736	0.0259296	0.0455493	0	0.00989707	0.0100561	0.0181047	0.0825878	0.0311471	0.0152412	0	0.044733	0.0559657	0.198963	0.0503579	0.048475
ENSG00000077312	129.401	99.7008	131.514	148.57	163.826	182.239	163.909	169.861	157.127	164.016	175.739	168.589	141.625	145.762	146.43	147.068	145.051	138.85
ENSG00000077327	8.10893	5.50795	7.21105	0.342839	0.17539	0.0688642	0.214886	0	0.0377891	0	0.0644732	0	0	0.349177	0	0.0268143	0.221971	0.076579
ENSG00000077348	83.2082	105.602	93.738	109.636	84.2868	84.934	127.247	106.232	91.7447	101.229	86.0383	90.7282	64.203	64.3519	64.4703	78.3488	81.6091	73.4858
ENSG00000077380	86.2649	101.29	82.2048	74.9907	72.9126	73.5263	53.6696	66.1377	67.613	73.3818	79.6464	79.0071	84.6803	76.0405	73.6211	57.6753	66.8554	62.4998
ENSG00000077420	0	0.0558289	0	0.0898386	0.0634666	0	0.0171673	0.0708038	0	0.0922851	0	0	0	0.0446736	0.0241553	0.0452908	0	0.0323363
ENSG00000077454	24.3137	20.1095	23.4363	17.8214	18.7253	21.9355	24.2795	20.7894	20.5414	17.9354	21.683	21.4347	20.383	18.5545	21.2184	23.7036	22.0342	23.8843
ENSG00000077458	23.8863	13.6763	13.6872	12.2046	15.9408	13.4452	7.18714	14.9675	15.4293	8.8294	11.0106	11.8493	11.4809	10.1017	9.72762	6.6399	16.0513	15.7938
ENSG00000077463	27.0559	34.2283	27.7793	26.0448	28.8626	23.0547	26.6066	32.0915	25.1684	29.4897	24.9471	28.998	22.7396	27.1641	22.7906	28.1586	30.1194	31.2413
ENSG00000077498	0	0	0.0525512	0	0.0238428	0	0.0193251	0	0	0	0	0	0	0	0.0502224	0	0	0
ENSG00000077514	28.8613	22.3866	24.7754	31.9282	25.6036	26.3603	20.4994	36.8253	33.1788	26.7439	27.9505	27.5348	26.9171	27.0456	26.651	15.9905	29.3763	25.7504
ENSG00000077522	3.16771	1.57261	1.00169	1.61019	2.50222	1.35944	1.21356	2.69928	2.22046	1.81094	1.16715	2.31427	0.791364	2.30482	2.06027	2.81825	2.38079	3.5673
ENSG00000077549	339.901	401.192	347.208	361.729	319.492	359.395	240.756	202.55	210.834	339.202	317.488	327.138	274.833	286.84	280.996	282.274	274.691	265.098
ENSG00000077585	23.9426	22.78	28.3143	16.5431	13.1664	14.0401	11.8837	25.6857	22.0817	17.7299	17.5908	17.2531	22.7757	17.5058	19.4553	11.578	17.2677	18.1781
ENSG00000077616	4.90637	3.56222	5.24764	2.1119	2.83133	2.18733	2.5749	4.81181	6.5301	2.17784	2.04793	2.11384	1.33822	0.88869	1.0541	2.66542	4.0204	3.52668
ENSG00000077684	10.8847	11.5441	10.9694	17.5584	15.5542	15.8588	10.7714	21.4079	16.6945	14.5466	17.088	17.256	14.7232	14.9174	16.7543	10.874	18.6774	14.8664
ENSG00000077713	1.26222	0.201071	0.455463	1.88813	2.28143	1.96973	10.0296	15.605	19.6512	3.28752	4.72762	3.06761	22.4377	21.2645	18.0093	6.85091	10.5783	10.2821
ENSG00000077721	128.032	108.512	125.319	94.5794	90.6276	76.904	95.2831	102.082	114.284	86.3926	74.2576	88.3808	177.352	179.542	171.269	128.755	160.161	142.56
ENSG00000077782	25.4338	21.9147	26.2766	22.0413	22.1469	22.8692	30.9794	36.2953	31.242	23.5089	22.9944	23.4267	24.1294	27.3983	23.5731	25.649	33.2515	31.2247
ENSG00000077800	0	0.370421	1.03329	0.328116	1.57834	1.22114	1.465	0.529144	0.541908	0.27441	0.38363	0.390603	0.199969	0.42285	0.74719	0.921525	0.3821	0.776976
ENSG00000077935	0.0702268	0.0178931	0.0187658	0.0802293	0.0811836	0.0559551	0.110169	0.0527709	0.203855	0.0786632	0.0349579	0.0199835	0.539419	0.28954	0.162378	0.152043	0.205272	0.286412
ENSG00000077942	112.682	75.6316	113.373	107.711	107.704	129.227	50.8147	63.9082	62.7615	107.507	117.401	111.943	143.176	133.168	130.42	61.1044	63.9004	92.5172
ENSG00000077943	1.28719	0.287119	1.92333	0.187688	0.330783	0.817229	3.76817	6.8005	7.29775	0.3074	0.471966	0.647306	1.89415	2.10716	2.34447	2.46329	2.98456	3.76821
ENSG00000077984	0	0	0	0	0.154138	0	0	0.259612	0	0	0	0	0	0	0	0.0822356	0.209661	0
ENSG00000078018	21.1086	13.4776	23.6629	2.47747	3.1909	3.44674	3.73745	5.62448	5.86812	4.05012	2.88875	3.57775	7.50392	5.9717	6.3239	0.369277	0.583892	0.716338
ENSG00000078043	18.4714	14.6105	17.0128	16.0969	15.9797	17.423	11.0117	18.2564	17.8389	12.3709	15.1555	16.2989	14.7257	13.658	14.4546	12.5509	18.856	14.0935
ENSG00000078053	15.3682	11.8611	15.0671	5.27401	4.29972	4.88081	6.2486	8.04559	9.38177	6.10668	4.76265	5.08426	4.81811	4.10817	5.6901	4.99027	6.4521	6.45805
ENSG00000078061	45.5605	37.4622	53.4173	50.7735	48.563	49.6619	42.1415	47.5384	44.1728	49.4851	54.9703	52.5674	44.2221	42.7888	47.5047	42.9279	47.287	40.021
ENSG00000078070	13.7662	10.8712	12.5872	12.5031	15.1619	14.7167	16.5376	24.9804	22.2587	13.0946	13.4163	13.582	15.6946	16.0064	14.046	12.253	12.4434	14.1959
ENSG00000078081	3.40089	1.71343	4.85139	3.00797	3.34541	3.31017	2.30252	3.68808	5.05261	2.96813	2.53913	2.77038	4.42322	4.27507	3.94508	1.46473	1.8817	2.25419
ENSG00000078098	0	0	0	0	0	0	0.156762	0	0.236813	0	0	0	0	0	0	0	0	0.0880124
ENSG00000078114	7.38684	5.54951	5.45924	8.49562	8.49987	9.78233	5.34546	8.43784	7.8847	9.28496	8.54084	8.32474	13.9682	11.3471	12.2431	2.71845	5.90676	6.48771
ENSG00000078124	21.2501	17.3537	21.9733	12.8255	9.1724	15.1089	8.54221	12.3168	16.4743	11.5768	13.8804	10.0655	11.5525	10.5336	13.7718	4.9037	16.2105	11.4362
ENSG00000078140	67.9065	60.9522	73.7298	107.34	110.773	113.139	91.0669	115.984	125.032	100.438	112.48	103.859	78.7192	97.0941	89.3136	67.6492	129.199	81.5266
ENSG00000078142	45.1766	42.0969	43.4455	17.3781	13.9352	15.884	17.6551	23.8484	25.9841	22.0565	17.0319	16.0038	23.499	17.5044	19.1592	17.4982	21.0743	22.1813
ENSG00000078177	4.18143	3.20451	3.96217	6.84237	6.83523	7.52787	2.20719	5.66102	6.15155	6.51838	5.53694	5.90809	4.40303	4.22228	5.73087	2.26087	6.38353	3.91644
ENSG00000078237	24.4584	34.9282	26.2681	28.0861	25.3596	24.4934	19.3011	17.6217	19.9549	25.6108	25.7494	24.0963	28.9982	29.1205	24.0202	21.2379	17.7758	18.9912
ENSG00000078246	29.1064	19.5713	26.1413	26.3401	22.6874	21.9601	12.5041	20.4984	21.0492	24.9765	24.2417	26.3196	20.7452	17.1806	18.8967	13.4024	18.4408	15.0504
ENSG00000078269	21.9091	18.8938	16.894	13.859	12.0155	12.3509	26.5953	21.1189	21.3115	13.768	10.1497	10.6526	10.0351	11.2178	10.829	13.4217	16.3782	11.5045
ENSG00000078295	2.88998	1.39119	3.32351	0.070301	0.219884	0.162837	0.121895	0.526422	0.795636	0.0632247	0.199403	0.276355	0.170653	0.163821	0.111009	0.485263	0.761127	0.674965
ENSG00000078304	71.7455	56.1571	50.4298	91.2246	98.0166	95.9698	56.7152	83.158	80.6978	90.622	94.0433	95.5438	87.4955	81.4193	77.3756	81.2993	96.6698	99.8389
ENSG00000078319	8.61038	10.9271	8.52754	13.6231	12.6239	13.1984	10.4107	10.687	9.69841	12.2379	15.8501	12.9434	11.0452	13.2929	13.1268	9.08407	9.38204	11.0061
ENSG00000078328	0	0	0	0	0.629806	0	0.057523	0	0	0	0	0	0	0	0	0.209484	0.291242	0
ENSG00000078369	340.16	258.65	351.513	390.694	309.965	407.44	221.353	277.136	262.484	381.205	378.11	350.649	315.41	341.337	334.591	150.878	271.596	237.643
ENSG00000078399	72.1664	66.1911	83.871	26.6164	27.5804	30.7464	128.009	216.755	187.612	24.2715	27.6727	30.6176	72.1473	62.7266	60.3254	55.6366	94.6108	67.9667
ENSG00000078401	7.27796	16.1764	4.35633	0	0.119326	0.0409424	0.0723464	0.0999398	0	0.0433988	0.306535	0.0377431	0.038451	0.062824	0.0679562	0.255332	0.163984	0.0227877
ENSG00000078403	12.82	7.85553	13.5665	19.9098	19.1964	16.2739	12.0859	25.4243	23.1978	12.8352	14.9921	14.5863	22.9373	20.988	18.1465	15.5347	28.308	20.07
ENSG00000078487	3.94432	4.45614	3.23882	3.70353	3.3179	4.40232	4.09985	3.88925	3.23327	2.15541	3.20017	2.99037	3.4275	4.6706	4.88474	2.09591	3.48308	3.06036
ENSG00000078549	0.210403	0.127939	0.291947	1.62679	1.93454	1.58719	0.539286	0.660652	1.854	0.816836	1.05054	1.47269	0.125374	0.498485	0.147626	0.321906	0.741663	1.13077
ENSG00000078579	0.047897	0.65013	0.350222	0.262693	0.260449	0.337329	0.385044	0.0618726	0.111446	0.161143	0.0945761	0.140009	0	0.038777	0.0419535	0.27505	0	0.392453
ENSG00000078589	0	0	0	0	0	0	0.0316936	0	0	0	0	0	0	0	0	0	0	0
ENSG00000078596	2.80687	2.54543	1.46843	0	0.14662	0	0.0307194	0.420437	0.960454	0	0	0	0	0	0.0933142	3.32586	5.21282	5.78916
ENSG00000078618	60.0806	59.5194	63.4083	96.6646	96.6689	96.7726	65.903	103.292	105.225	91.4789	92.7039	96.559	84.1918	77.3975	73.3487	65.6932	87.6467	73.4753
ENSG00000078668	157.652	174.795	166.983	163.385	153.399	133.299	172.774	235.623	236.058	152.386	136.765	145.681	205.565	206.855	193.568	255.369	284.137	242.856
ENSG00000078674	39.3633	42.2749	41.882	36.9649	38.7072	40.8857	24.5467	57.4898	44.8318	36.6397	31.6507	32.9535	36.1971	29.116	28.2766	32.3662	38.5855	26.8544
ENSG00000078687	6.26224	5.96092	5.2587	4.51078	4.90201	5.74081	5.04535	9.75288	7.30393	4.68971	4.68903	4.56363	5.25835	4.84226	5.86997	2.99927	4.5244	3.00328
ENSG00000078699	13.554	6.69885	8.89583	10.201	11.7075	10.192	7.05217	11.2795	8.71244	8.93792	9.03152	7.53451	11.2494	10.7505	9.26474	5.1651	9.88244	7.98097
ENSG00000078725	2.3877	1.36133	1.22566	0	0.018084	0	0.0293895	0.030251	0.0272571	0	0	0.0482233	0.0491444	0	0	0	0	0
ENSG00000078747	29.3701	29.1223	27.8043	25.1197	26.4198	25.3536	18.5544	31.7893	32.1686	23.3137	20.4766	24.5713	24.2252	20.5954	23.1179	9.75497	27.5017	26.4796
ENSG00000078795	6.36101	4.28808	4.31099	3.41161	3.33207	2.88663	3.89587	4.43003	4.38872	2.51841	2.0801	2.67855	2.04087	3.42708	2.63996	3.65407	5.23815	2.66416
ENSG00000078804	14.7982	10.9199	14.6236	3.3312	2.70993	3.79385	3.52039	4.45895	5.8124	2.92769	3.25924	3.20188	4.18934	3.48222	3.59272	7.83908	9.01967	9.30007
ENSG00000078808	156.556	182.599	176.31	127.623	109.567	129.578	139.625	144.833	122.08	124.27	126.226	129.639	126.111	126.176	122.022	124.129	116.284	111.738
ENSG00000078814	0.527562	0.899717	0.62901	0.501856	0.989576	0.631245	0.896836	0.324508	0.144556	0.289977	0.255514	0.365737	0.0887915	0.209361	0.41416	0.917841	1.21858	0.359277
ENSG00000078898	0	0	0	0	0	0	0	0	0	0	0	0	0	0	0	0	0	0
ENSG00000078900	20.6788	11.5837	22.3886	13.105	9.01534	10.9022	12.091	13.0643	11.9659	11.6754	12.0148	12.5988	13.6217	11.3069	14.9771	5.11221	7.05359	7.15281
ENSG00000078902	49.1065	42.3835	46.0475	39.8849	42.5576	46.8467	36.2053	31.5464	30.289	42.0684	46.7183	42.7584	32.4502	33.9023	40.3617	32.6741	44.8635	36.9467
ENSG00000078967	14.9175	11.711	14.8786	18.6419	15.2027	16.7912	15.2711	22.0885	15.0744	14.378	18.4911	19.7854	35.7727	20.1848	21.6914	9.6301	12.1051	11.5451
ENSG00000079101	17.0727	11.8682	15.0776	4.24169	10.8019	5.13308	2.40413	4.07912	2.9243	6.42411	7.05375	5.29007	6.73357	5.25678	7.22183	4.96773	2.51508	8.25227
ENSG00000079102	5.02436	3.55585	4.49831	6.34862	4.05373	5.27968	2.10082	3.71315	4.73585	5.92878	5.32215	3.99712	11.2542	11.5579	10.5384	1.4668	3.11981	5.02239
ENSG00000079112	0.898817	0.428626	0.357332	0.189432	0.313499	0.385989	0.761613	0.04562	0.430088	0.972761	0.200064	0.862379	0.34135	0.178611	0.588407	0.370482	0.939894	0.475236
ENSG00000079134	25.1359	33.0312	25.5891	21.7421	23.683	24.6625	21.4872	29.2372	30.4284	24.0825	19.8691	23.1741	22.0352	22.8353	24.2732	31.0903	39.6565	31.3987
ENSG00000079150	10.3217	8.42158	11.3848	13.9121	16.3038	12.6866	11.2062	19.2792	16.1786	13.1209	13.2645	12.031	15.8852	18.1502	14.8156	18.6069	21.4258	23.2844
ENSG00000079156	14.3325	12.933	13.7407	8.5656	7.12298	10.791	8.47337	12.3115	11.9745	7.79766	8.85127	7.78102	8.96119	8.17926	7.28645	9.535	13.2693	12.3228
ENSG00000079215	11.193	10.2697	12.0844	12.2629	12.8343	9.38309	20.5232	26.4181	24.914	8.95801	9.52281	8.77796	10.0672	12.6101	12.2698	11.917	21.4081	19.106
ENSG00000079246	276.742	342.19	294.199	285.217	237.069	252.109	199.08	263.581	281.393	274.676	248.308	252.607	271.871	264.457	288.574	210.923	305.328	245.481
ENSG00000079257	22.9755	19.4396	26.3257	17.4945	16.5336	17.2224	19.0651	25.4574	30.1786	19.4025	20.4821	18.8015	26.3131	20.9269	21.9782	12.0808	13.5338	14.8866
ENSG00000079263	0.482865	0	0.217801	0	0.42688	0	0.273664	0.956968	0.120266	0	0.0519895	0	0	0	0	0.288573	0	0
ENSG00000079277	25.1623	31.7566	29.5505	29.9479	31.7	32.2369	35.6239	39.5471	42.0637	31.8731	30.0056	31.3712	27.1995	32.8892	30.1649	36.0008	49.2842	33.7311
ENSG00000079308	1.76641	1.04083	1.64688	2.01988	1.05825	2.25164	0.934249	1.36779	1.65065	1.37575	0.806835	1.76397	0.666461	0.858816	0.953457	0.596286	0.659298	1.608
ENSG00000079313	21.4906	21.3802	28.1167	19.3237	20.7955	28.7873	30.7249	28.7377	22.9947	20.8782	18.8183	20.0198	18.8269	25.3291	23.7196	22.7116	20.7771	15.6089
ENSG00000079332	67.3402	61.1949	63.8578	58.8565	58.6249	55.4551	48.6613	59.1478	64.0164	59.9058	56.8732	57.6284	63.1182	64.5688	63.5838	48.4891	66.2943	51.7663
ENSG00000079335	3.32668	2.91789	3.59459	4.41254	4.03948	3.90255	2.84876	5.37984	5.53685	4.33666	3.78134	4.10513	4.64676	3.19338	3.41296	4.91751	7.75478	7.2659
ENSG00000079337	1.17794	1.56579	1.17647	1.53251	1.4298	1.97472	1.08427	2.01476	0.601328	0.602941	1.63731	1.01146	1.17501	0.875517	1.02434	0.67525	0.802992	1.3369
ENSG00000079385	0.576412	0.295455	0.561731	0.799283	1.68852	0.371387	0.633247	0.177476	0.101713	1.06536	0.146856	0.124564	0.268611	0.352065	0.245741	0.509685	0.297711	0.312419
ENSG00000079387	16.7223	12.0118	16.0979	19.22	19.5987	19.2996	9.77487	18.1131	22.4001	19.1405	19.3098	18.5697	18.7919	16.1081	14.7301	10.1712	21.3582	15.5903
ENSG00000079393	0	0.328434	0.115381	1.11707	0.950589	1.25615	0.262099	0	0.297642	1.7714	1.55172	0.74561	0.378155	1.09133	0.270807	0	0.321037	0.0914272
ENSG00000079432	26.0532	24.6262	30.5899	24.6408	24.0776	22.613	21.1666	24.8504	19.784	23.2934	23.8687	23.9533	22.4718	22.6167	23.004	18.4759	21.1099	15.784
ENSG00000079435	9.56143	9.23445	15.122	12.012	12.555	13.2618	13.7056	16.4953	15.8902	14.2742	14.4496	14.8614	9.70712	9.56587	9.28827	9.20246	10.1928	9.55934
ENSG00000079459	194.782	223.98	264.843	312.681	297.19	268.91	182.757	290.046	300.017	315.483	318.827	303.41	271.395	275.637	269.774	153.595	247.173	209.326
ENSG00000079462	122.812	149.561	144.634	138.489	140.926	133.042	97.377	87.1293	79.0125	151.327	140.373	146.518	116.627	116.422	131.524	102.069	97.0206	95.1458
ENSG00000079482	4.24956	2.67657	3.4811	3.84174	4.00861	3.84659	2.57759	1.85616	2.09742	2.92865	2.34763	2.08214	3.46713	5.41119	7.61997	3.93931	5.07491	4.17986
ENSG00000079557	0	0	0	0	0	0	0.0237764	0	0	0	0	0	0	0	0	0	0	0
ENSG00000079616	86.4744	80.3647	92.6451	70.1175	66.7959	65.0266	108.024	113.465	106.668	71.3496	67.6877	74.5771	73.2677	73.5927	77.3994	109.238	104.882	95.6934
ENSG00000079689	0.0596235	0	0.0544286	0	0	0.153101	0.177791	0	0	0	0	0	0.118357	0.0962647	0	0.0982119	0.0606013	0
ENSG00000079691	8.61232	5.79152	8.47881	6.73804	6.33489	7.31173	4.51668	7.14828	7.02293	6.37566	6.05206	6.41159	6.99349	6.73752	6.79276	5.93918	5.71449	6.20571
ENSG00000079739	50.9522	47.0525	58.2445	55.2526	53.0986	53.5978	56.1453	65.0356	69.436	59.8111	61.314	56.17	58.052	51.9231	53.382	35.1711	47.697	55.288
ENSG00000079785	129.966	138.614	120.463	121.179	104.191	121.406	111.42	161.994	163.173	121.08	110.427	116.45	122.345	120.535	112.014	157.171	172.663	140.831
ENSG00000079805	121.1	109.407	143.193	96.9052	89.5513	98.7814	121.091	130.946	121.806	106.882	97.8706	95.382	88.4861	91.0283	94.4002	82.8933	117.769	102.961
ENSG00000079819	102.124	67.3334	76.9551	46.8464	46.4055	53.0444	43.4565	67.3765	68.1529	46.0767	43.4322	47.1252	50.3991	46.009	55.4466	48.3355	62.1231	46.6485
ENSG00000079841	0.741714	0.524735	0.846338	0.276546	0.157556	0.18584	0.322983	0.764581	0.478485	0.199123	0.255547	0.155177	0.463258	0.340116	0.237562	0.141925	0.17982	0.259544
ENSG00000079931	38.7877	33.3751	32.0692	15.6812	17.6518	17.2443	29.7089	38.7754	38.8029	16.8354	17.0722	16.6906	34.5218	32.455	30.6981	13.6376	14.8162	20.8804
ENSG00000079950	53.4849	41.8138	43.1098	32.3264	34.0945	34.5006	28.9733	41.1408	42.9509	30.8986	35.3414	40.5659	40.2306	34.7655	34.5439	10.1191	18.4567	20.7119
ENSG00000079974	21.1731	13.9866	16.1546	15.2233	14.0589	18.2177	15.8346	22.6353	16.4644	13.905	15.2931	16.2077	15.555	15.2962	15.6319	13.9535	19.0939	19.3208
ENSG00000079999	63.4481	53.102	77.5514	60.6069	58.4041	56.8174	66.7615	75.7347	67.3074	60.262	63.323	61.1408	61.7724	60.8924	62.1137	50.9419	52.2524	50.5787
ENSG00000080007	0	0	0.0279823	0	0.359209	0	0	0	0	0	0	0	0	0	0	0.025205	0	0.0179957
ENSG00000080031	1.31065	0.831769	1.04155	1.25671	1.48377	1.18508	0.272706	0.157646	0.149889	1.25687	0.907074	0.514348	0.463106	0.20264	0.375128	0.278337	0.0713718	0.135172
ENSG00000080166	0.0674195	0	0.0661314	0.070702	0.122512	0.0306589	0.793188	0.0684932	0.257279	0.0722406	0.0718424	0.094303	0.064035	0.304166	0	0.138887	0.16796	0.0948835
ENSG00000080189	55.5638	52.6784	52.3852	44.3583	42.8277	42.0421	38.6999	39.7502	36.3415	35.1287	39.6999	40.0929	39.1735	39.5139	37.8101	47.1172	52.8037	39.8325
ENSG00000080200	3.694	3.33607	3.44204	4.56417	4.49086	4.89021	3.00137	6.15124	6.72237	4.71838	3.96298	4.75263	4.72632	3.64196	4.17712	4.28001	6.07086	4.71836
ENSG00000080224	3.53505	2.01521	1.54068	6.45353	9.01395	7.24588	8.43831	12.2779	13.1786	8.52135	10.6828	7.66479	11.4351	7.86847	8.88299	6.22214	8.0407	7.08668
ENSG00000080293	0.129889	0.471606	0.335165	0	0.47616	0	0.0923451	0.197746	0	0	0	0.0416195	0	0.399286	0.0374444	0	0.537701	0.424047
ENSG00000080298	1.868	2.40605	1.63841	1.19424	1.68287	2.10509	0.667778	1.69915	2.4147	1.29108	1.87205	1.63254	1.26843	1.76586	1.55722	0.736103	1.54104	2.02013
ENSG00000080345	16.0309	15.1738	16.6416	17.3263	17.4847	18.8147	9.30686	22.2517	21.1897	16.5496	14.0303	16.6671	15.7536	14.8839	16.2188	8.76494	21.7777	11.0508
ENSG00000080371	52.6467	44.8639	46.8365	42.6544	39.9905	45.9475	35.4014	55.9467	51.9167	40.5273	44.1135	43.98	41.2016	45.4085	38.9132	28.9091	51.1525	31.0648
ENSG00000080493	1.59658	0.926096	1.74689	1.99464	1.53402	2.05655	1.2511	2.75248	3.70729	2.13132	1.64338	1.80279	3.06083	2.8478	2.96977	1.0413	1.50101	1.60527
ENSG00000080503	37.6736	32.501	27.4332	18.1033	12.2975	14.0432	13.6732	22.3932	20.9703	17.4435	18.8002	22.8528	21.4493	16.0424	19.0128	16.2888	21.9392	23.1353
ENSG00000080511	0.344587	0.330769	0.306738	0	0.795826	0.496989	0.632811	0.452613	0	0	0	0	0	0.261252	0.565677	0.840285	0.694423	0
ENSG00000080546	32.1559	26.9	29.793	36.9144	47.8501	38.1253	22.2061	42.1016	46.7007	36.0468	37.4252	43.3914	47.2122	35.1344	41.6048	13.4168	17.9406	19.4494
ENSG00000080561	8.19494	5.47144	6.95229	10.1073	8.48382	12.1033	3.29788	5.0399	5.39307	12.0517	12.4509	9.62474	11.3144	9.30426	9.80153	5.308	14.6906	14.6775
ENSG00000080572	0.098309	0	0.0834701	0.225249	0.190797	0	0.0624372	0.118951	0.180196	0.103064	0.0895023	0	0.122659	0.167054	0.0795849	0.0754421	0.260663	0.0591472
ENSG00000080573	0.633168	0.927612	0.344251	0.0643068	0.361239	0.124721	0.0589805	0.227782	0.0680473	0.196964	0.10523	0.148874	0.0349706	0.0861983	0.0828288	0.0483992	0.0249512	0.0138221
ENSG00000080603	54.2562	45.501	66.6104	69.4683	52.7779	61.0217	72.6609	123.475	103.011	60.8831	55.6166	59.1588	66.1169	62.0587	67.1191	28.2537	86.0454	40.3046
ENSG00000080608	28.8572	40.1302	25.2016	20.8409	19.2989	18.5145	19.285	27.4931	29.0354	21.2102	20.3101	20.9498	21.6304	21.2296	23.6165	40.5085	41.2406	30.5034
ENSG00000080618	0	0.0495893	0	0	0.113291	0.103439	0.0608438	0.12663	0	0.109928	0.0967426	0.0457599	0	0	0	0.121155	0	0.115337
ENSG00000080644	3.38692	2.28523	2.65358	3.97829	6.43705	3.62043	5.23786	6.58235	6.53764	5.91692	3.99056	4.75648	1.88981	2.43539	3.35954	4.36173	4.99876	5.0761
ENSG00000080709	2.42496	1.24702	1.13295	1.38341	0.949723	0.927038	1.58028	0.515054	1.3078	1.04731	0.729891	0.955413	2.54823	2.29044	2.10263	1.02469	1.22534	0.722117
ENSG00000080802	12.3993	9.11934	11.9463	18.4956	16.4317	18.8279	8.90304	15.0686	13.0759	18.7487	17.8423	18.7695	15.5185	13.1375	14.7762	10.8883	18.3667	12.9939
ENSG00000080815	35.6533	34.6251	41.4701	33.2989	31.7149	37.084	21.5636	34.6565	28.7586	33.0039	39.5791	36.6336	39.2769	37.824	32.5524	20.842	33.3709	28.5584
ENSG00000080819	20.2998	27.1156	23.5694	41.6474	36.3024	47.1724	28.633	36.1901	39.0021	40.5807	46.4803	42.9037	25.465	28.3992	29.054	28.2765	41.4505	36.9445
ENSG00000080822	59.1678	52.8961	70.3197	93.2633	124.215	101.736	41.9701	69.4346	72.0726	88.6535	92.3214	105.336	75.9394	65.5702	62.0283	39.1547	52.4439	63.6822
ENSG00000080823	9.38753	8.96363	10.0674	10.8695	12.7449	10.4288	13.8598	11.9908	13.1313	10.4868	9.31575	11.655	14.4517	10.844	10.1419	25.9839	23.6898	19.4776
ENSG00000080824	653.678	1001.12	648.016	1237.9	1174.24	1272.01	963.138	1331.61	1299.13	1272.22	1160.73	1251.82	1141.17	1197.61	1130.23	1067.76	1270.14	982.715
ENSG00000080839	18.3964	14.6263	17.825	9.85903	10.5381	11.4991	8.7918	16.0878	15.0653	10.2789	10.4525	12.6019	14.3819	13.4937	12.8225	5.67953	11.2802	10.5718
ENSG00000080845	24.9539	15.8874	20.913	21.8065	24.0164	21.2037	9.94596	10.613	10.1664	24.8781	22.0069	20.2591	20.6121	16.1921	17.7464	11.9344	17.3281	15.3638
ENSG00000080854	2.07697	1.40978	1.88327	4.88492	2.67222	4.33666	1.44235	2.8523	2.6286	3.24751	3.22944	3.69152	4.44597	2.86134	2.8429	1.13752	2.27274	1.61658
ENSG00000080910	0	0	0	0	0	0	0	0	0	0	0	0	0	0	0	0	0	0
ENSG00000080947	3.9005	0.683591	6.47799	0.876867	7.04906	4.58619	1.35077	0.665584	2.01518	3.99377	0.649361	1.16448	2.5005	4.04273	1.81865	1.29987	0.826451	1.56492
ENSG00000080986	61.547	50.2833	55.4094	25.8182	26.8321	25.948	25.0341	32.2714	31.5248	23.5571	23.1766	25.5498	28.5319	25.4726	25.5022	34.3174	33.8202	32.9198
ENSG00000081014	5.70617	5.03454	4.92249	4.08992	5.36693	5.09466	4.16117	8.02907	9.51126	4.53081	4.4556	4.44955	4.89201	4.6987	4.36495	2.54259	5.7805	3.67613
ENSG00000081019	7.20686	8.10008	8.7586	12.2775	10.6468	10.0986	9.04908	11.9791	12.7838	9.79261	9.09429	9.91392	8.01522	7.67522	7.37227	5.49659	11.0221	8.09296
ENSG00000081026	12.9016	11.713	15.4647	10.712	11.378	12.4147	9.56357	17.0495	16.8689	10.9894	10.8067	11.6166	9.66982	7.63802	8.45202	7.21483	13.3072	10.5449
ENSG00000081041	0.0707707	0.396262	0.193587	0.07763	0.438778	0	0.367185	0.274787	0.770068	0.317747	0.13887	0.206563	0.445902	0.227904	0.145345	0.331493	0.0745294	0.578835
ENSG00000081051	0.281825	0.558656	0.510296	0	0.250273	0.291768	0.0193336	0	0	0	0.145581	0	0	0.111551	0.120939	0.124352	0	0.0887555
ENSG00000081052	2.63861	2.30524	2.8191	0.545637	0.49452	0.813643	0.581137	1.50358	1.21298	0.589266	0.460672	0.788846	0.867367	0.784083	0.751939	0.202401	0.268684	0.335764
ENSG00000081059	23.3498	16.2846	22.0969	26.0686	23.5091	27.227	13.6497	14.7611	15.9364	19.9331	23.1985	24.51	16.6201	17.707	18.442	8.05936	14.4104	12.7933
ENSG00000081087	101.174	66.4419	85.2472	28.2085	30.2223	29.1451	27.6899	50.6928	48.1113	22.6145	27.8025	30.767	41.0397	38.0685	35.6639	15.7652	31.8516	22.0612
ENSG00000081138	3.87474	3.66872	4.95219	3.23842	2.34335	3.21059	1.91409	3.28787	4.23996	2.83571	3.54066	3.62093	3.61111	3.83462	3.59004	1.4714	0.902748	1.34127
ENSG00000081148	0.0276412	0.0179938	0.0482516	0.0196194	0.0622377	0.0642402	0.0273078	0.0111198	0.0500249	0.0385024	0.051592	0.0674841	0.00854787	0.0611112	0.031225	0.0144083	0.028612	0.0254293
ENSG00000081154	125.313	112.688	125.233	147.722	167.67	151.375	91.5726	146.095	158.438	141.438	149.064	154.812	115.408	115.613	122.717	78.1615	175.391	148.791
ENSG00000081177	20.6375	16.6819	23.6597	20.1176	20.9899	20.4293	12.4804	17.3564	19.7199	18.4865	19.4557	19.6031	22.5474	20.4697	18.2032	11.4701	19.9761	17.0247
ENSG00000081181	19.2665	17.8008	20.2379	34.674	32.9672	33.5962	25.4192	28.1943	28.708	36.17	38.2671	35.8814	27.2342	26.8682	27.544	31.4418	27.2866	32.0082
ENSG00000081189	12.342	10.7729	13.3237	14.6504	17.2711	22.3488	14.1522	20.307	16.8164	14.3042	17.7263	19.8343	14.8464	11.634	17.5878	5.76896	9.65882	11.9179
ENSG00000081237	0.126159	0.0636216	0.0585153	0.069193	0.346011	0.084186	0.0890739	0.577571	0.367291	0.0353913	0.0930286	0.0619785	0.0633681	0.101758	0.055066	0.238802	0.242224	0.180604
ENSG00000081248	0.0241751	0	0	0.039776	0.0372636	0	0.0227981	0	0.0420906	0	0.0241045	0.0472214	0.0240336	0	0	0	0	0.0142488
ENSG00000081277	0	0	0.0124056	0	0	0	0.0216143	0	0	0	0	0	0	0	0.011937	0	0.181171	0
ENSG00000081307	26.9465	31.8493	28.4509	65.8486	56.5652	73.8506	33.8157	50.6316	49.2404	69.6105	70.7491	69.9869	35.2112	42.0316	44.6609	29.4539	47.7356	41.5709
ENSG00000081320	15.0535	12.7384	16.0647	9.36678	9.36593	9.6752	6.62023	12.5025	13.8986	10.1152	10.1056	8.97438	9.78039	9.07183	9.40456	9.6177	13.9126	11.7348
ENSG00000081377	16.0016	13.3596	12.0232	13.7983	13.819	15.6326	13.7971	23.0435	23.795	13.1293	13.6754	15.0882	15.4852	13.5951	12.0229	13.4314	28.5353	21.9728
ENSG00000081386	10.0123	7.79943	8.69113	7.89646	6.6447	7.19485	6.12369	9.50033	11.3307	7.62493	7.37988	9.52747	4.88198	4.43605	5.24482	1.51993	3.33288	2.21083
ENSG00000081479	2.20317	2.30081	3.8721	2.50319	2.63272	3.71293	3.2089	5.82335	7.32702	2.6097	2.44874	2.1584	2.01533	2.51528	2.1471	5.38707	4.56772	4.51734
ENSG00000081665	10.0919	11.0385	9.7972	2.66407	5.71782	1.93337	2.94419	1.74047	2.04553	2.02761	2.33071	1.93026	1.26668	2.74638	1.55801	3.87475	2.40805	3.80048
ENSG00000081692	60.0382	51.8682	51.5632	61.2746	53.148	64.2458	56.8572	53.7432	56.0151	66.1938	62.3358	64.0793	61.9493	57.3852	59.3209	56.542	75.099	68.3276
ENSG00000081721	30.1461	23.2811	26.5121	22.4461	21.954	23.9456	30.0671	37.2535	41.9408	20.5574	21.6153	25.0237	21.3576	21.8043	19.8227	28.7805	34.1104	33.9435
ENSG00000081760	29.4362	29.4235	24.1975	17.7839	18.8291	19.4279	18.6517	19.0411	18.7924	19.5889	19.1893	20.0972	18.5785	17.55	16.886	19.3465	17.149	17.8795
ENSG00000081791	36.6749	32.6514	28.2616	54.1722	60.2659	55.3333	23.1101	25.0318	28.0648	51.4274	55.4484	52.7439	44.5695	45.9181	47.3843	25.6224	31.0173	36.0247
ENSG00000081800	0	0	0	0	0.0606172	0	0	0	0.0226547	0	0	0	1.14067	0.883691	1.07381	0.016415	0	0
ENSG00000081803	8.77672	8.21009	10.1719	9.06208	8.5201	9.15495	7.50259	13.4914	13.8225	8.14069	8.43576	8.17852	13.3329	13.4204	15.5511	7.50947	8.12268	8.65883
ENSG00000081818	0.0923149	0.0408033	0.018181	0	0	0.203285	0.0266613	0	0.0834785	0.0898254	0.0714751	0	0	0	0	0	0	0
ENSG00000081842	0.0413517	0	0.0228262	0.0598109	0.0411417	0	0.0426704	0	0.0844498	0	0.0263584	0.0473809	0	0	0	0	0	0
ENSG00000081853	0.470997	0.150762	0.121118	0.0177294	0.0253899	0.0706477	0.145613	0.0416486	0.0375319	0.0724162	0	0	0	0.0131882	0	0	0.0308336	0.0190495
ENSG00000081870	83.7649	101.08	74.1011	76.3173	77.8076	72.0953	65.1336	77.6779	83.2083	70.028	78.0359	84.0584	88.9606	75.5978	74.1606	65.1487	67.2157	64.7082
ENSG00000081913	11.0978	11.9243	18.2725	14.9695	9.20666	12.3926	12.4381	13.6481	12.6951	11.1175	10.2171	8.24782	11.5117	13.0437	8.58992	14.5634	17.9031	17.8411
ENSG00000081923	6.13023	3.76176	4.53444	2.24918	2.51232	2.85942	1.06461	2.57536	1.68268	1.41394	1.1422	1.27359	3.34392	1.95622	2.41521	1.57319	2.68314	2.24976
ENSG00000081985	0.241813	0.15185	0.169323	0.20627	0.289235	0.420861	0.111311	0.0252979	0.440506	0.880921	0.535754	0.708456	3.30965	2.6677	1.2432	4.54558	4.8794	4.98155
ENSG00000082014	39.5564	28.17	37.387	37.4258	56.1856	46.7304	24.4181	25.0404	26.3303	45.3806	45.7341	46.1566	38.9999	36.5101	39.0746	38.3576	35.6567	43.4261
ENSG00000082068	51.577	59.3968	58.3271	48.6013	56.5688	46.5737	44.4659	38.8934	47.9154	54.0141	62.1444	52.7625	49.2566	41.6424	45.033	41.2769	37.7177	27.8491
ENSG00000082074	0.0154225	0	0.0141444	0	0.0213575	0	0	0	0	0	0	0	0	0	0	0	0	0.018177
ENSG00000082126	0.0466881	0.0858333	0.24628	0.0949144	0.355007	0	0.0862032	0.666418	0.198542	0.0422465	0	0.130578	0.0466931	0.147971	0.0400385	0.11695	0.0418879	0
ENSG00000082146	43.3139	34.7442	38.9149	48.5912	44.2875	40.8913	23.2296	40.0111	45.1564	41.3457	44.1168	48.0499	48.6482	42.1586	42.4056	27.657	47.9677	49.4486
ENSG00000082153	205.422	180.361	178.835	218.001	201.301	215.699	121.359	188.863	218.152	217.91	188.101	204.426	164.082	157.394	151.998	84.9693	228.606	161.047
ENSG00000082175	0.613696	1.38663	1.24374	0.0295872	0.025185	0	0.699598	0.572355	1.21732	0	0.0737173	0	2.15854	1.26286	2.41451	0.0558114	0.0935087	0.054697
ENSG00000082196	0.281485	1.23493	0.184937	0.664715	1.23998	0.786501	0.144933	0.915459	0.489715	0.147844	0.409518	0.760501	0.385805	0.454362	0.367417	0.176595	0.0724064	0.12735
ENSG00000082212	51.2876	57.3246	50.8782	39.119	37.5909	40.0899	28.9568	46.0667	50.6003	41.7332	39.178	41.6657	40.3253	45.2676	40.9513	26.0831	43.6204	40.988
ENSG00000082213	25.9152	15.8498	28.3802	39.0955	42.1783	42.121	15.0605	19.0515	27.067	32.3441	38.3265	39.7353	30.334	25.9982	27.0903	16.3391	27.2503	25.241
ENSG00000082258	12.3689	7.88814	9.24406	11.7932	14.7264	14.3641	6.65345	17.0702	15.6295	10.4194	11.8165	11.1977	12.3165	10.2408	8.8297	5.46648	12.9904	13.188
ENSG00000082269	19.9714	20.9333	18.3151	11.8903	16.4197	12.8107	10.0174	16.4354	17.1177	13.5085	11.1098	12.2533	11.908	13.8088	13.0561	8.94767	14.0584	11.4803
ENSG00000082293	1.32322	0.927206	0.988669	0.660764	2.55932	1.74825	1.04152	2.26047	1.75363	1.08067	1.82004	1.32608	0.830413	1.3845	1.14288	0.527678	0.523351	0.856501
ENSG00000082397	90.7535	85.7659	105.777	56.5216	48.6351	64.2687	39.5245	54.5842	60.0771	57.6561	56.136	65.1662	66.8364	68.8504	60.7933	32.709	59.8725	52.9554
ENSG00000082438	10.6524	6.43905	8.26583	9.88867	7.00563	10.1751	5.57352	8.5733	8.39633	7.67071	7.3629	8.47623	10.1169	8.84976	9.19108	3.73202	6.8356	5.765
ENSG00000082458	33.439	26	39.179	112.356	91.8227	98.662	16.7515	27.0487	34.6098	88.5593	105.59	101.861	49.0429	53.3477	54.4016	8.36251	23.8319	28.5564
ENSG00000082482	5.64115	3.78678	3.0169	1.96759	1.12707	0.990837	3.57237	5.63342	6.65726	2.87578	3.87138	2.34378	4.74365	5.13744	4.61845	0.127956	0.379503	0.488045
ENSG00000082497	9.83631	7.26802	8.37961	5.9267	4.64717	4.12563	4.31377	5.8168	6.14722	4.8193	4.66731	4.36844	4.86663	4.71816	4.67206	5.7871	7.06535	7.99588
ENSG00000082512	2.16876	2.38517	3.81426	2.64359	2.90551	3.59382	2.4692	5.0171	4.48414	2.40896	1.9796	2.88743	3.30819	3.8896	4.5246	2.45503	3.76472	3.777
ENSG00000082515	145.295	132.88	160.234	141.612	145.646	124.331	129.935	135.382	136.769	143.835	147.24	164.339	141.774	136.135	115.107	167.257	139.824	131.695
ENSG00000082516	13.7057	14.2429	13.4139	22.0621	18.3812	21.8454	17.3352	23.7183	22.017	21.2721	18.0032	20.3798	18.9219	19.3077	20.6631	18.8303	27.9367	16.1472
ENSG00000082556	0.130616	0.0744763	0.21166	0	0.160209	0.0167487	0	0.0657783	0.0507455	0.0350759	0	0.0495934	0	0.041184	0.013961	0.0469089	0.0167358	0.0700857
ENSG00000082641	136.063	109.655	131.888	111.411	110.73	122.746	76.8707	128.507	126.762	118.579	116.7	119.283	114.029	106.335	132.937	33.6629	74.7608	51.3621
ENSG00000082684	0.532426	0.901076	0.930763	0.664201	0.998738	1.58591	0.372491	0.720067	1.58345	0.622426	0.426224	2.54911	0.855172	0.610276	0.404376	0.534112	0.168723	0.252136
ENSG00000082701	20.1782	12.7407	22.5201	27.0005	24.3721	25.6048	11.8801	20.9217	21.5278	23.4662	22.2819	22.9174	17.8325	17.9568	19.6781	15.2167	26.9444	18.4654
ENSG00000082781	50.7286	44.8456	49.109	43.7202	36.9496	46.1909	27.301	31.9428	37.6957	43.0732	51.1769	45.7538	41.9111	32.4988	33.7173	21.8126	28.8931	26.0062
ENSG00000082805	9.197	5.37354	7.54916	9.17459	9.32735	10.3238	4.99225	9.03868	10.7007	9.00772	9.00728	8.04046	7.88202	6.92428	6.96079	3.28515	7.49019	4.6775
ENSG00000082898	105.078	84.0043	102.595	117.012	135.228	134.387	76.7357	151.049	159.37	111.536	103.794	119.05	89.8921	91.3587	90.4034	98.3095	161.643	119.909
ENSG00000082996	33.6007	22.9951	37.5639	44.359	43.4904	39.3171	16.9998	27.5722	31.537	33.304	35.3458	39.4987	28.488	39.5273	31.7052	20.1216	29.794	38.589
ENSG00000083067	0.369403	0.380656	0.333441	0.0915641	0.200146	0.117532	0.254638	0.111143	0.0680855	0.244708	0.218626	0.0384606	0.133797	0.053748	0.0841963	0.373344	0.431451	0.230724
ENSG00000083093	10.7411	7.29912	9.64137	8.31128	9.43104	9.9019	5.80119	12.2376	14.0224	6.95352	8.31187	8.20233	10.4109	9.87065	9.82308	7.20416	11.5536	9.24209
ENSG00000083097	12.3577	9.17146	10.4365	10.0249	8.63583	9.56511	6.23769	11.3022	13.2086	11.7104	9.51188	10.8064	14.6113	7.00719	8.44282	4.44464	7.24502	5.2519
ENSG00000083099	94.3999	70.3343	76.3877	62.6917	68.583	59.0372	42.7311	54.0291	57.1994	61.4364	55.7447	68.9739	59.0062	59.9669	61.1202	44.4428	59.8103	60.1634
ENSG00000083123	18.1894	17.9092	15.1121	19.8074	18.8579	16.7217	15.4939	27.2225	26.2438	15.807	17.2903	20.3185	18.0083	18.9653	20.0896	12.4628	21.2345	16.9795
ENSG00000083168	14.1103	10.8423	21.5758	17.5278	12.6506	13.2394	10.5372	19.4197	20.0251	11.0091	9.50244	13.4395	17.2988	15.6802	14.6251	6.83086	26.2272	12.6306
ENSG00000083223	8.24132	8.29212	7.24367	8.51565	6.19028	7.75852	4.88486	9.01058	13.6981	7.98482	5.73587	5.87436	9.23566	6.85385	8.18044	5.97449	10.0301	9.2587
ENSG00000083290	33.3708	20.4208	31.7509	17.9952	19.958	14.7125	6.60867	12.9839	12.5693	15.6063	16.3258	16.2457	18.6138	18.0966	17.7785	2.55642	6.29404	6.62163
ENSG00000083307	0.0739645	0.0743537	0.0127645	0	0.285262	1.15339	0.136426	0.47843	0.128445	0	0.0723177	0.215272	0	0.0595195	0.138991	0.237748	0.0847471	0.354863
ENSG00000083312	64.4778	68.7877	71.101	66.5339	88.0535	71.4597	53.9605	102.008	95.9668	65.7066	57.5916	69.1137	67.1347	65.8404	66.1809	27.6621	92.4354	58.1739
ENSG00000083444	62.0952	63.8525	77.0188	78.4537	71.2326	80.7079	65.474	65.7938	65.7057	79.7933	79.0858	78.9847	64.3853	67.9613	68.6024	59.8284	69.8139	63.4345
ENSG00000083454	3.90686	2.96309	4.53275	2.6462	2.08007	2.14086	4.30713	4.6967	2.82045	1.90323	2.67204	2.92364	2.07197	2.19281	1.17163	0.411601	0.117989	0.198579
ENSG00000083457	131.358	117.03	114.964	59.4326	63.4506	50.5435	72.5847	88.5436	82.894	70.9555	66.5037	69.9151	79.9261	82.0378	75.7114	96.8002	86.223	87.8899
ENSG00000083520	25.8615	25.3882	33.8736	75.567	72.5063	72.6274	64.2788	93.3661	93.2953	74.6028	67.6613	68.3933	69.364	65.266	64.2197	47.92	92.7608	61.1017
ENSG00000083535	9.52908	8.04685	10.9602	24.0412	24.3097	23.1614	18.2083	33.2175	39.1368	20.2631	21.9045	22.1258	21.3456	19.7761	18.5051	14.9035	20.0394	18.5874
ENSG00000083544	8.91323	8.48469	11.2841	7.78555	8.90835	8.08872	5.96334	10.0094	10.3009	6.71185	6.31303	7.52615	5.02251	5.91143	5.29044	6.23635	10.4929	9.36359
ENSG00000083635	6.26351	6.68266	6.62253	6.30763	6.42509	7.3522	5.90785	7.49459	8.41639	6.68171	6.18667	7.05252	6.54356	5.49635	5.65066	8.3082	12.4887	7.56901
ENSG00000083642	19.7389	16.5344	20.0248	15.4819	16.2401	17.163	8.22183	18.5691	15.5643	15.6319	14.3844	15.1755	12.9	12.6788	12.1271	13.3982	23.3603	12.0703
ENSG00000083720	40.5599	43.2924	33.874	21.8855	19.8875	23.0616	23.8471	35.9574	37.5783	29.1767	27.6101	34.3878	31.413	27.9258	25.1131	14.3353	24.4816	22.9876
ENSG00000083750	11.8205	9.43825	13.2346	15.207	13.335	15.8893	5.44146	6.40363	9.00542	14.9021	13.2038	16.2428	15.4287	11.5131	12.9108	11.7883	11.2575	13.4622
ENSG00000083782	0	0	0	0	0	0.164989	0	0	0	0	0	0	0	0	0	0	0	0
ENSG00000083799	26.0577	24.4051	23.8403	15.2807	15.3658	16.505	9.45911	20.0983	16.8543	13.2886	12.2311	15.7482	13.414	12.9632	13.0615	7.05191	15.5525	14.2407
ENSG00000083807	8.3961	8.00793	7.53591	23.9489	33.8733	29.0758	17.7208	14.0079	17.5441	26.0824	31.3828	26.7149	20.0181	24.8142	22.0889	26.4535	19.2957	23.8044
ENSG00000083812	11.4986	14.5898	12.392	13.4039	9.31562	9.73767	9.35183	11.6327	10.4087	12.9385	9.71896	11.3827	9.06374	8.40457	8.01209	6.04178	8.50366	7.93881
ENSG00000083814	4.7233	1.95409	2.12087	0.591119	0.871307	0.712184	0.0736241	0.203321	0.218715	0.710555	0.408678	0.401965	0.3582	0.275491	0.071961	0.465189	0.0672221	0.0461088
ENSG00000083817	8.14076	7.3607	8.52358	4.26781	3.85173	4.66171	3.8336	4.5939	4.20829	5.0982	3.89005	4.40867	2.76545	1.89833	1.89507	2.39453	2.09505	3.08438
ENSG00000083828	11.7794	9.60312	12.5909	7.318	7.94958	9.83416	2.87072	2.66953	2.28999	7.33663	7.55423	10.8849	2.98992	4.02676	2.89818	3.72181	6.55003	4.83672
ENSG00000083838	12.1655	11.0139	12.3473	10.3854	9.34082	10.8909	6.98747	6.21382	6.18815	8.8367	8.78062	9.8233	7.50486	7.49394	7.14353	7.27561	8.36705	6.99185
ENSG00000083844	8.51763	13.9829	10.6816	10.9694	9.52545	13.1253	7.96503	7.6094	7.41032	12.5931	13.9085	9.80792	5.38381	5.19032	5.8235	4.81867	5.68274	7.03201
ENSG00000083845	2693.23	2888.48	2992.86	3105.99	2979.26	2720.1	3087.69	2078.05	2121.83	3211.4	2888.85	3234.99	2369.64	2182.57	2322.62	2208.14	1901.67	2350.47
ENSG00000083857	25.1281	17.0358	20.5623	19.6417	19.1453	21.3396	15.4432	19.2368	16.8599	19.5497	16.7443	18.4298	17.4407	14.0304	17.0903	23.6264	13.7982	13.7539
ENSG00000083896	25.6509	29.1961	22.1171	30.2814	32.2081	35.8058	21.3424	30.0833	30.1116	27.7839	24.8227	27.5511	23.556	26.459	25.4157	23.5922	32.3308	23.2253
ENSG00000083937	58.8462	51.6906	61.1126	79.8605	85.3604	75.0633	44.1029	59.7903	68.7714	73.9981	72.5035	71.9648	50.6609	56.806	53.4143	43.751	73.5276	70.0588
ENSG00000084070	26.9348	23.5925	26.4808	37.0252	32.1947	40.0077	30.5559	41.4587	41.9588	38.2523	37.9181	39.5442	36.0579	33.5668	33.8743	25.9056	29.6617	30.0355
ENSG00000084072	72.57	80.8769	80.7949	84.5021	87.6779	89.6759	100.491	118.888	111.593	88.5138	96.9981	96.5456	74.2596	74.709	71.0158	71.8604	71.2169	80.5569
ENSG00000084073	53.7421	51.6423	47.1305	71.314	62.7819	70.405	62.7123	81.8158	85.8283	67.8581	57.4611	63.5643	55.2586	52.449	54.7897	48.0843	79.8151	56.7071
ENSG00000084090	121.207	105.246	114.317	153.638	130.14	154.699	124.318	174.702	171.854	148.013	143.491	152.678	110.167	113.832	115.073	107.945	168.332	138.423
ENSG00000084092	13.686	11.1301	12.8672	16.7049	15.5967	19.0048	18.6652	19.291	20.3199	17.8491	19.0102	17.6458	18.1938	16.2698	17.6889	15.6052	20.9917	21.0042
ENSG00000084093	8.98185	9.06071	9.48829	10.4291	8.92989	10.5158	7.09128	13.8858	14.042	10.0359	8.10397	7.85073	7.36065	7.26177	8.17554	5.50571	14.0247	9.37353
ENSG00000084110	0.0578465	0.148697	0.0530858	0.16496	0.381151	0	0.161797	0.132346	0.157426	0	0	0.0854472	0	0.122074	0	1.25202	0.513401	0.296183
ENSG00000084112	10.1319	8.71895	11.3279	10.4182	11.0774	12.4096	5.76619	11.239	10.9251	7.57937	8.14322	12.0799	10.5192	11.1332	10.8714	3.42608	10.0635	8.26923
ENSG00000084207	883.809	900.778	933.462	1077.11	997.416	1075.16	542.589	470.074	429.051	1279.32	1194.65	1205.01	1298.18	1263.8	1279.97	885.379	635.495	755.187
ENSG00000084234	406.133	437.584	391.817	258.699	244.212	279.691	268.487	371.225	384.467	286.017	279.163	287.353	273.342	254.952	248.292	195.25	277.183	245.15
ENSG00000084444	11.1946	10.704	10.8966	17.1093	17.5604	22.0587	10.1984	11.7917	13.2646	18.0662	19.7596	18.1751	14.1242	13.4115	13.3594	7.29834	13.0077	10.7213
ENSG00000084453	1.91777	0.514486	0.840319	9.55028	10.3577	10.3855	5.08161	3.03135	1.96078	3.43991	1.49038	0.939283	0.546559	7.00997	5.93523	8.66215	16.9693	13.0305
ENSG00000084463	55.0841	47.076	72.9346	82.9565	82.7105	93.3238	59.4226	67.3429	74.2027	93.9268	92.94	88.3248	57.1154	54.1324	61.9801	43.438	79.2955	57.4074
ENSG00000084623	337.494	327.368	366.691	518.172	430.417	478.511	545.728	520.997	512.802	490.776	487.475	493.008	415.469	423.132	412.616	413.374	448.93	419.676
ENSG00000084628	3.31545	4.76282	4.30271	9.88036	5.76032	7.18691	4.08241	2.86081	2.50865	5.21879	4.69519	6.71293	3.90823	2.42312	5.34779	3.60567	5.24119	4.06533
ENSG00000084636	0.357711	0.412533	0.377606	0.842014	0.547633	1.62495	0.175473	0.23908	0.519932	0.281532	0.15223	0.417617	0.427463	0.0382861	0.29603	0.967163	0.0337332	0.155131
ENSG00000084652	35.2359	27.8961	38.5604	35.5333	32.3938	38.0634	40.9448	55.0508	51.9696	33.8438	32.9267	35.9629	36.803	35.6905	37.0352	24.9159	34.3813	24.509
ENSG00000084674	0	0	0.0220554	0	0	0.00534254	0.0470667	0	0	0	0.0478323	0	0	0.0195978	0	0	0	0
ENSG00000084676	13.8185	8.53735	12.5088	11.0546	8.82484	10.066	7.97632	16.4558	13.6077	9.52042	8.93843	9.05442	12.3439	10.9019	11.3497	7.38251	14.2546	7.338
ENSG00000084693	114.293	79.2995	99.8014	110.411	93.0924	110.642	52.9989	64.9172	64.3993	113.683	112.238	114.993	102.959	95.5153	97.9712	51.3618	74.2251	74.6381
ENSG00000084710	5.53704	6.112	4.72821	4.76243	3.28349	3.74633	1.85673	2.18587	2.32697	3.59414	4.07795	4.45654	2.54981	2.20455	2.12466	2.12962	2.96065	2.55126
ENSG00000084731	18.7075	10.8727	16.3533	13.5528	10.7837	14.822	4.81494	9.97594	10.325	13.2637	13.9086	15.3445	11.8564	11.0058	11.2223	5.84309	7.74883	9.48985
ENSG00000084733	88.5143	82.9509	82.8542	73.9024	70.0087	83.0983	66.007	91.1452	83.517	81.9785	75.1952	70.2796	67.204	72.4417	75.0785	39.305	92.0899	75.6274
ENSG00000084734	0.207834	0.0362111	0	0.280672	0.409026	0.260575	0	0.271599	0.369263	0.141121	0	0	0.248486	0	0.108027	0.238749	0.130882	0
ENSG00000084754	85.6427	96.5008	89.4109	84.0056	91.6543	92.1346	95.3457	108.637	108.708	100.806	97.833	89.8655	107.901	106.455	101.889	107.476	110.621	107.853
ENSG00000084764	29.017	25.3022	28.9722	18.1151	24.4904	25.5237	13.7923	16.602	18.4323	26.3312	25.9792	23.9305	27.9665	29.6671	27.3033	12.1874	12.0439	13.7929
ENSG00000084774	34.8276	24.4928	25.8336	33.0383	37.3546	37.7159	70.4278	47.8044	45.6789	25.6975	23.3909	25.9475	21.5232	29.8336	27.5834	75.5899	45.0315	36.6282
ENSG00000085063	199.318	208.193	199.117	80.2222	71.7302	72.8831	92.0959	101.471	98.9408	73.704	79.658	87.5197	108.718	94.417	91.4461	82.734	93.7187	101.476
ENSG00000085117	5.41616	3.52749	5.3409	5.11197	4.84241	4.20338	4.29263	4.40954	4.793	3.58542	5.40884	3.41085	4.83685	2.21197	4.71019	7.1637	9.24915	6.63289
ENSG00000085185	14.5795	12.1511	16.4132	15.5181	15.0336	17.4893	8.95899	10.1713	11.9459	17.886	15.647	16.2664	25.0244	21.2036	23.7501	11.0348	15.591	11.5816
ENSG00000085224	27.9774	28.8588	28.609	27.4976	34.3842	35.3126	20.2576	40.1168	35.1342	25.2565	22.6515	23.8968	39.0902	36.5151	43.0795	16.5819	39.1102	21.3039
ENSG00000085231	15.8614	9.95908	11.1623	15.4361	18.9908	14.4082	19.1953	16.292	16.3385	15.3207	15.7304	16.7666	15.4388	18.3285	17.0844	16.5931	20.9587	20.3298
ENSG00000085265	0.0791144	0.136577	0.0475989	0.246486	0.21624	0.144656	0.0950538	0.222498	0.163197	0.114588	0.148198	0.0495432	0.10053	0.0706121	0.105931	0.0885433	0.150122	0.0825103
ENSG00000085274	10.2569	7.64105	12.0172	8.71379	8.34437	9.51519	8.33616	14.1303	14.9332	9.5819	8.16209	8.23626	7.65249	8.56084	7.52124	7.07602	11.9568	9.6022
ENSG00000085276	8.84404	7.09695	14.8947	10.1792	8.86815	9.75606	10.5809	16.1846	16.5616	8.51106	7.99132	8.44922	11.4689	11.507	11.8072	11.2213	16.1577	10.2998
ENSG00000085365	33.666	28.3	31.7652	40.0109	40.329	36.6248	22.199	36.3479	35.5373	30.1918	30.4065	34.0831	45.0384	41.4152	41.3062	17.7506	32.9801	32.4839
ENSG00000085377	59.6649	62.191	57.5045	53.438	44.7989	52.2138	42.2298	48.7869	49.857	57.7011	51.5615	57.0797	55.7821	47.1632	54.205	39.7407	48.4373	44.2681
ENSG00000085382	18.3145	14.1769	15.0878	12.9613	14.6735	13.1261	6.01831	9.81808	13.6692	11.3488	10.6742	13.7552	13.3338	10.3857	9.62229	4.93841	10.244	7.52551
ENSG00000085415	37.7178	45.5361	41.194	32.7998	25.7859	28.2897	31.8871	43.0762	48.1377	32.4088	28.3711	30.8037	32.8958	38.3254	34.9326	30.1102	44.9179	30.6863
ENSG00000085433	9.77862	10.7283	10.758	9.22839	9.86471	8.43448	7.13467	9.1675	9.19177	7.79696	8.35415	8.59245	10.0221	8.08383	7.94558	4.06254	5.98822	6.30349
ENSG00000085449	20.5083	21.4166	18.4565	19.3018	21.8646	24.8902	10.3158	22.8982	18.2696	17.9076	21.2546	20.1443	17.4652	17.3523	18.1181	11.3342	23.684	19.785
ENSG00000085465	2.76563	2.81878	4.1227	0.796718	1.07941	0.807281	1.51375	1.20776	1.95676	0.505136	0.549603	0.798649	0.546536	0.337881	0.274087	1.28148	0.661267	0.714347
ENSG00000085491	19.6909	20.2524	18.0466	13.0569	13.2634	14.5449	8.22512	16.1115	15.9132	12.1756	13.3252	13.3306	13.8621	12.6871	11.591	5.68213	11.6591	11.9045
ENSG00000085511	21.2299	16.3245	20.2143	13.0888	11.4916	15.0233	24.984	29.4712	25.9275	14.0427	13.3746	12.6069	16.0466	15.9407	19.3884	12.3326	16.9493	11.6178
ENSG00000085514	0.951448	0.994007	0.614927	0.523474	0.315285	0.234313	0.755138	0.636109	1.05088	0.368046	0.493369	0.415702	0.275584	0.260765	0.0561695	0.828887	1.34759	0.566318
ENSG00000085552	0.688461	0.471808	0.388865	0.56114	0.276769	0.362012	1.07195	1.47014	1.09403	0.408183	0.455328	0.454186	0.443863	0.179179	0.34283	0.601845	0.657598	0.481489
ENSG00000085563	23.0393	27.8146	23.461	6.40874	8.17164	7.3075	7.30652	8.33386	9.85983	9.64082	7.27289	7.0694	9.99155	10.0025	11.4808	11.8419	9.26648	9.90764
ENSG00000085644	12.9404	13.515	13.9194	10.1626	9.591	12.0927	11.2706	16.9405	13.533	10.4646	11.3036	11.9868	13.7242	13.4759	15.029	8.72945	12.85	10.3195
ENSG00000085662	233.769	265.154	267.576	359.13	303.122	306.192	233.892	229.149	219.001	356.263	331.044	351.003	271.593	242.326	248.495	326.373	347.364	363.921
ENSG00000085719	43.6168	42.1131	51.0804	58.1654	51.8368	47.1723	29.1122	56.1311	52.9169	49.9482	39.3867	46.6011	54.7544	51.0337	62.2618	22.7669	74.1336	45.8536
ENSG00000085721	14.3491	16.3988	13.739	14.2942	13.2351	12.832	11.2095	18.5009	19.0795	12.7513	12.7724	14.014	15.1431	15.076	14.2252	14.5032	18.428	14.3014
ENSG00000085733	125.052	137.399	109.659	84.2556	91.4343	95.8316	84.6264	90.1103	89.3256	88.9093	86.218	93.7049	103.979	104.896	104.382	75.1932	93.6448	77.0404
ENSG00000085741	11.9452	8.73341	11.5386	21.2007	21.3199	30.2965	28.452	32.2216	30.5724	27.365	29.8884	30.04	19.6269	23.4703	17.8781	10.4318	10.3427	20.8038
ENSG00000085760	36.6709	35.3426	33.3001	38.2824	43.2079	44.2245	30.9698	41.3676	45.0509	42.8371	40.1375	37.8979	37.9622	38.8357	39.0019	40.6204	55.7833	45.0587
ENSG00000085788	31.3338	28.612	32.873	32.0613	41.1787	43.4768	30.7402	44.3925	58.6782	33.4449	35.9911	33.3119	34.5523	38.1662	40.2278	18.078	51.3987	42.5196
ENSG00000085831	20.3906	21.6182	26.6236	46.9679	48.2525	44.217	17.1213	24.6423	25.855	52.7365	62.4991	55.096	40.9356	44.1539	38.0764	6.55633	10.5733	16.362
ENSG00000085832	25.8128	24.461	29.8371	26.6054	30.4281	30.1997	19.6731	34.2477	34.2048	29.269	26.4984	27.0082	24.2863	23.4735	24.4403	14.7134	24.047	23.4397
ENSG00000085840	18.5357	15.6198	20.4955	26.6028	22.9446	21.9955	25.6054	31.6616	33.4696	23.937	24.1346	24.8028	22.159	21.5919	21.3603	19.2884	25.5202	25.7643
ENSG00000085871	33.0318	28.9881	37.1416	53.9418	45.8044	51.3284	53.9152	64.6746	63.9023	49.0412	56.9856	52.7719	57.4255	54.3798	55.1761	66.8915	48.4388	58.5484
ENSG00000085872	45.0726	47.9137	52.9523	51.5767	50.4604	55.0363	59.4647	63.8808	52.654	55.4895	52.2676	49.0858	39.094	37.3312	45.5007	58.5867	53.316	38.3584
ENSG00000085978	10.3388	8.85749	9.14393	6.41979	6.33607	6.3155	6.81424	9.01648	8.23812	6.1021	5.48211	5.94993	6.67857	6.13649	7.0251	5.55211	8.1664	6.9276
ENSG00000085982	8.92042	8.63787	11.2148	7.20606	10.7029	9.55364	6.84325	10.2928	10.3914	7.60969	10.1948	8.97681	9.0664	7.80345	7.94935	8.32232	10.1357	8.28795
ENSG00000085998	67.6585	60.6328	71.6131	71.3153	63.7443	64.5899	52.12	61.5438	60.1957	61.0859	70.4688	67.1119	60.5792	54.9638	56.392	26.5059	31.912	31.7245
ENSG00000085999	27.493	26.7935	28.2934	38.3455	39.4681	38.5442	44.2322	49.913	45.0257	35.728	39.1244	38.1771	28.9845	26.5144	30.6208	33.8514	32.3741	34.0825
ENSG00000086015	23.0677	19.2513	20.8853	30.9249	34.5136	36.0861	17.8685	25.0168	20.4399	32.7474	32.9968	32.8181	24.5857	22.6996	24.9503	12.8503	15.1733	16.1692
ENSG00000086061	221.582	270.723	215.123	141.614	114.17	134.065	140.604	165.932	172.589	152.877	139.338	151.084	183.795	176.002	176.953	262.308	305.998	208.37
ENSG00000086062	24.5394	23.6027	19.5592	13.5767	14.1025	16.8238	11.6889	16.427	18.5859	15.6261	16.5008	16.1342	19.8578	19.9767	18.4862	11.2006	18.7357	20.0328
ENSG00000086065	143.031	143.918	117.942	68.09	79.3989	69.0765	61.1955	73.0221	78.5061	81.639	84.7579	79.9872	110.877	105.962	93.3586	85.8811	90.4453	106.983
ENSG00000086102	19.8259	19.2911	18.0732	15.8805	16.0279	17.5713	17.9146	22.1422	21.0911	17.0763	16.2888	16.8126	21.5432	19.4092	21.01	18.8685	27.371	20.0098
ENSG00000086159	0.14426	0.516302	0.132304	0.209707	0.13207	0.19168	0.158611	0.134522	0.132278	0.290094	0.223525	0.0416861	0.0344026	0.185048	0.331616	0.544953	0.725929	0.23052
ENSG00000086189	44.8008	41.1029	38.1561	42.0983	38.6106	39.4757	39.2674	47.4561	54.2115	44.5375	41.9204	41.7119	51.4795	47.2703	40.5327	49.3312	67.2556	53.046
ENSG00000086200	17.8087	19.7381	19.1685	22.5017	19.3853	22.6241	17.0348	27.906	28.5075	23.1023	20.0616	21.9226	25.627	22.7253	26.2475	22.787	27.1078	24.1385
ENSG00000086205	3.11169	1.57492	1.09782	0.0438533	0.632706	0.230537	0.711846	0.940219	0.531318	0.671726	0.369588	1.26107	0.0397074	0.0324296	0.218261	0.604181	0.95013	1.63224
ENSG00000086232	118.721	138.719	109.901	134.346	144.054	131.269	99.3879	155.456	173.28	125.424	137.104	122.3	137.258	141.594	138.431	97.2424	109.128	103.503
ENSG00000086288	0	0	0	0	0	0	0	0.0864851	0.0389554	0	0	0	0	0	0	0.234093	0.0355244	0
ENSG00000086289	17.173	15.9635	21.6229	9.45847	10.7447	9.21201	13.121	20.3485	23.3402	9.5961	11.0792	9.75501	1.36204	1.895	0.802912	7.33603	8.24627	9.82464
ENSG00000086300	19.2865	14.7138	17.4311	23.6061	25.8254	25.5496	10.7135	16.2291	20.1776	20.5661	21.3618	21.3833	21.8383	21.6056	16.8172	5.85107	9.57378	12.9097
ENSG00000086475	91.0934	65.3172	85.7484	105.262	99.54	83.0742	64.6379	92.0148	91.5902	99.6543	89.9978	94.1208	111.914	100.771	110.18	52.0802	98.7811	78.4535
ENSG00000086504	197.18	203.343	213.567	161.061	141.044	156.346	218.742	197.04	194.212	169.734	163.15	171.224	215.31	210.231	214.406	244.986	198.322	187.137
ENSG00000086506	6.19144	3.79667	4.73599	30.9812	34.6165	26.6063	20.1375	21.9059	25.0229	32.8947	34.1117	31.3661	23.5304	32.0202	28.7657	22.1298	13.8748	25.9368
ENSG00000086544	8.57598	8.57364	9.07516	9.30752	10.8676	9.71197	6.67468	6.72387	6.59768	8.93933	9.53825	9.77253	8.83361	7.09524	7.08779	4.61416	5.96258	4.93503
ENSG00000086548	0	0.0287129	0.0513915	0.452324	0.180426	0	0	0.0364232	0.241726	0	0	0.0275539	0	0.160631	0.174307	0	0	0
ENSG00000086570	0.0340942	0.0248923	0.0402475	0.0165898	0.0450473	0.0803802	0.0399074	0.125727	0.0169523	0.0381712	0.0452027	0.0190366	0.0242165	0.0370311	0.0533795	0.028156	0.080413	0.0143587
ENSG00000086589	60.7791	58.0016	61.47	56.9626	42.6456	50.438	49.8998	69.6398	61.8699	53.8725	47.077	51.7942	51.7337	49.255	51.7417	55.2607	62.493	48.2156
ENSG00000086598	224.811	201.362	211.807	189.151	177.582	180.441	176.73	203.403	219.167	163.058	170.811	172.991	196.571	212.522	214.276	95.4304	205.105	190.722
ENSG00000086619	12.5515	11.923	11.475	7.40573	10.096	8.47252	5.38887	13.6635	11.7383	7.20148	7.48764	8.91445	10.1138	10.3874	11.41	4.74953	10.0558	10.0025
ENSG00000086666	111.649	82.5969	113.731	91.1227	98.2566	88.7628	70.4484	128.426	136.305	91.8515	92.4756	101.958	73.9981	65.1467	61.7701	63.9466	76.7125	93.7554
ENSG00000086696	0.0547491	0.0846328	0.0342718	0.11687	0.194615	0.0303749	0.0969504	0.116937	0.13665	0.0406089	0.0451852	0.142594	0.0270693	0.0160695	0.0579737	0.0773653	0.144342	0.06437
ENSG00000086712	39.0521	32.0989	38.3019	38.042	35.6297	37.473	28.6199	43.2833	46.4425	35.8514	34.22	37.8457	31.0852	32.0267	29.2853	21.8005	34.8965	29.754
ENSG00000086717	1.11609	0.415197	2.71775	1.1726	1.19723	1.02156	0.519836	1.13105	1.95111	0.834083	1.28551	1.56073	0.325029	0.264332	0.338304	1.10304	0.546651	1.13002
ENSG00000086730	2.39322	2.27341	3.51763	2.07086	1.95891	1.94262	1.41306	1.88371	1.87258	1.21616	1.28323	1.93389	0.80023	0.456641	0.938861	1.2693	1.01177	0.791136
ENSG00000086758	52.1229	36.1487	46.2679	59.8484	59.641	67.6219	38.5684	72.1575	69.0384	59.9643	49.9913	61.3226	42.0108	35.5845	42.3709	56.6892	61.3399	39.0833
ENSG00000086827	22.5367	23.412	20.8407	23.1534	18.008	21.3134	10.0671	16.3221	16.3987	21.7703	20.2454	22.35	27.7282	27.0422	26.5185	17.3124	29.7533	24.7462
ENSG00000086848	28.2253	24.3123	25.8274	23.3815	21.6763	23.8623	10.629	16.3014	14.1736	21.1591	23.1463	23.9815	37.769	34.4066	33.3917	14.9679	15.5611	15.7006
ENSG00000086967	0.756248	1.36349	0.310958	0.762752	0.268908	1.04317	0.800146	0.0801713	0.920069	1.3868	0.850522	2.21843	0.061821	0.135191	0.286461	0.283867	1.07102	0.0732944
ENSG00000086991	1.86965	1.59175	2.02929	0.61859	0.839631	0.434795	0.394749	0.347569	0.782949	0.200515	0.624174	0.601569	0.79258	0.145156	0.455034	0.68869	0.635923	0.318517
ENSG00000087008	9.07782	9.2549	7.37401	9.66	9.71402	9.24578	7.59353	8.98665	9.26443	9.18985	12.3361	10.6923	11.4964	9.55905	10.1306	8.94008	11.6926	10.9869
ENSG00000087053	48.0229	52.3791	41.055	33.7405	30.7609	34.215	27.6973	37.9678	36.51	33.6979	34.3935	34.5096	32.9564	36.8267	35.5601	18.3527	43.6732	29.1848
ENSG00000087074	61.0043	63.4425	58.4046	35.9933	34.6856	41.9207	32.1094	23.1504	23.5429	41.3441	42.8393	39.9588	26.519	26.78	23.4376	22.0738	14.6883	14.7326
ENSG00000087076	2.44728	3.05613	3.54123	2.43468	4.44614	3.13396	1.56525	2.22611	2.83484	1.94626	4.4806	2.48613	7.63077	5.94237	5.0377	9.78457	5.36426	6.06495
ENSG00000087077	68.1127	76.6727	65.8238	55.2945	46.7441	56.047	109.401	102.193	90.3986	59.9064	60.6551	57.1704	85.5916	82.8527	84.5897	107.523	95.2198	84.3706
ENSG00000087085	3.94936	2.47171	2.70401	0.716164	1.3413	2.28285	1.01862	1.93291	1.87236	1.58727	1.73179	1.93518	0.959104	1.4871	1.84303	1.45597	1.10468	1.63835
ENSG00000087086	895.161	954.138	944.99	2074.58	2176.25	2383.21	954.576	1049.79	897.735	2135.73	2199.1	2428.64	1504.46	1478	1481.91	1119.79	857	755.103
ENSG00000087087	109.118	101.118	113.557	115.785	107.698	116.533	152.882	173.139	154.311	118.375	105.031	115.78	112.101	110.328	111.857	146.616	169.303	104.876
ENSG00000087088	450.888	452.486	417.843	346.648	451.082	354.235	235.927	204.482	227.005	331.183	435.696	386.727	435.582	417.748	510.15	351.074	237.499	255.563
ENSG00000087095	14.7623	11.1854	13.9666	12.8525	13.5555	14.1576	5.85092	9.7371	11.0402	14.5804	13.3907	15.4632	12.0927	12.4183	12.4339	5.84914	8.87969	8.90036
ENSG00000087111	87.316	83.1392	99.6828	94.9742	84.5034	111.187	95.5249	111.869	112.055	91.5819	106.087	87.7971	106.882	97.1724	114.716	68.8429	94.9921	86.2586
ENSG00000087116	4.72051	3.51681	2.93672	1.32574	2.89236	2.60892	1.0951	1.11009	1.04358	2.40122	2.58111	2.68744	1.8195	2.19125	1.19087	2.59232	2.52325	3.49167
ENSG00000087128	0	0	0	0	0.0141082	0	0	0.0807986	0	0	0	0	0	0	0	0	0	0.021556
ENSG00000087152	70.8568	69.3059	63.9875	77.0373	60.2454	77.6459	41.5058	61.9888	51.6611	65.8736	62.2144	74.2757	60.926	58.6785	68.348	32.4289	55.6781	51.7783
ENSG00000087157	43.6043	35.3519	45.5858	33.905	37.1643	33.5933	38.1365	42.9461	40.7824	31.2833	32.2829	35.2651	33.2439	30.6755	31.8285	20.5005	29.9607	25.8783
ENSG00000087191	274.23	310.461	269.062	250.922	212.917	247.761	262.075	273.293	276.287	213.127	198.204	211.77	211.863	250.79	233.966	252.337	216.858	176.411
ENSG00000087206	38.6472	34.6235	31.0832	19.5632	27.8875	25.3681	21.1719	27.5556	28.0152	27.9726	26.1392	23.5064	28.8258	26.7854	25.1854	30.0907	46.0176	35.3498
ENSG00000087237	0.0464593	0.106019	0	0	0.115753	0.112699	0	0.180025	0.174799	0	0	0.104117	0	0	0	0	0.0473178	0
ENSG00000087245	28.0572	20.0295	27.3669	9.77825	11.216	11.7546	2.57925	2.31979	3.73229	10.7736	13.1648	9.34323	3.56926	2.2351	2.74028	3.86881	2.93651	5.79404
ENSG00000087250	0.740192	0	0	0	0.0407754	0	0	0	0	0	0	0	0	0	0	0.291708	0	0
ENSG00000087253	14.2641	13.711	14.8826	10.4388	11.8951	9.62558	10.5261	14.5408	15.7925	9.71994	8.35858	12.0458	9.50249	8.19278	8.9379	7.84996	13.7332	9.79257
ENSG00000087258	2.58535	1.46065	2.25422	5.35683	2.75024	1.93106	1.16126	1.75885	1.92251	2.15415	2.26949	2.35707	0.844086	1.26608	1.18726	0.559427	0.852715	1.00578
ENSG00000087263	77.9538	86.2579	79.9257	79.6473	73.8552	72.6939	72.1265	82.9812	93.8156	84.1352	77.5771	73.1339	65.3672	65.6926	66.154	58.8523	105.725	73.6614
ENSG00000087266	8.73787	8.21549	9.41986	11.4082	11.8986	14.0829	14.0607	16.0822	13.297	8.84407	10.3683	13.2787	9.06594	9.40434	12.4007	7.4329	9.49474	10.2509
ENSG00000087269	37.6124	48.9914	39.7238	55.8508	44.7844	49.2286	70.6913	95.8984	89.7872	53.81	45.4104	48.5898	55.3013	54.6807	55.2531	79.7019	99.045	63.6645
ENSG00000087274	54.5754	54.4389	59.1504	58.9953	59.6535	63.5941	46.7676	72.2481	70.6206	64.5626	59.9725	68.886	69.4165	58.1347	64.9976	65.2858	56.3763	51.8775
ENSG00000087299	14.0024	10.7698	10.6927	15.2899	19.4002	17.0669	11.4199	13.735	19.5337	16.2904	16.2123	16.1476	17.5999	18.5199	16.83	10.0064	20.5475	16.6905
ENSG00000087301	15.022	11.1675	18.6599	13.2665	15.1572	14.4011	7.25153	12.2406	11.7899	13.0794	15.8952	14.8109	12.0874	11.0639	12.2184	5.94055	11.0908	11.8614
ENSG00000087302	190.825	197.44	211.549	277.982	271.111	277.086	250.014	199.58	220.582	241.713	258.616	255.766	230.148	275.179	257.501	311.079	280.723	284.712
ENSG00000087303	5.66003	4.46809	7.04669	7.45369	7.37882	7.26289	10.403	12.1138	14.7729	8.4941	6.75116	6.58578	6.69022	6.48497	6.3272	9.57941	11.5991	11.452
ENSG00000087338	23.5778	22.8113	21.5483	18.8504	18.3033	21.1557	11.8302	25.7559	22.0173	19.373	17.61	19.3043	18.3827	18.6074	21.014	14.6254	28.5681	23.166
ENSG00000087365	182.041	214.215	187.895	159.066	140.811	150.425	193.19	204.745	190.51	161.486	154.713	155.062	161.614	157.114	165.101	213.819	218.024	158.906
ENSG00000087448	16.0982	15.274	14.3981	14.3098	15.0905	16.8308	12.5009	16.7579	13.8509	15.2321	13.4836	14.4485	13.4841	14.5534	15.7326	7.53118	11.8085	8.96626
ENSG00000087460	2589.81	2759	2368.07	1140.36	1013.88	1139.34	1036.44	1308.04	1285.53	1158.45	1176.91	1164.12	1180.9	1094.04	1119.82	1378.44	1320.59	1552.47
ENSG00000087470	64.5199	62.2601	63.1579	65.1336	68.3453	67.5882	43.5745	73.6925	75.4567	64.9309	60.324	67.5033	68.9367	66.4982	69.5786	38.4855	67.5712	58.1148
ENSG00000087494	9.59095	8.93801	6.78392	0.910131	1.20735	1.66832	1.4896	1.20573	2.49629	1.968	1.78872	2.08347	1.2055	1.38094	0.760365	0.900154	1.35726	1.76754
ENSG00000087495	1.43922	0.646051	1.93097	1.15873	0.889013	0.971868	2.25765	4.01653	4.70314	0.742002	0.826207	1.02868	1.26099	1.13279	0.54138	4.81295	3.94718	5.11553
ENSG00000087502	106.804	86.2189	90.0125	112.902	141.779	118.451	74.922	105.791	110.668	77.1507	88.6177	87.6691	88.4478	96.5817	83.687	84.9579	110.892	101.669
ENSG00000087510	20.0859	19.4601	13.2836	3.62815	4.8025	4.71498	4.08869	5.25465	7.16898	3.85454	4.33609	4.10525	4.15437	4.04252	2.91108	3.99474	6.00198	5.51722
ENSG00000087586	126.296	132.193	115.761	63.5564	74.1978	81.0446	85.245	95.855	96.1684	64.6706	60.4367	70.3375	63.3732	69.6798	77.7575	85.9706	112.174	110.878
ENSG00000087589	0.167585	0.19181	0.25633	0.215443	0.142474	0.213481	0.184163	0.169802	0.161163	0.0654485	0.0799919	0.189416	0.081165	0.0428531	0.0232953	0.0902863	0.223696	0.125147
ENSG00000087842	12.3379	12.534	15.8034	35.2959	50.423	49.4565	15.9803	27.2603	34.8894	46.4778	53.0973	50.682	49.3999	63.95	54.3493	15.0512	21.5458	26.2044
ENSG00000087884	90.4172	92.5188	87.1253	79.6937	70.2619	79.6812	73.6508	57.0933	63.7294	94.4484	90.1348	90.9243	70.576	67.8263	66.8079	91.7867	62.8066	66.3808
ENSG00000087903	4.57344	7.54058	4.59107	6.85468	11.3133	7.04106	7.48361	11.6757	9.68721	5.5167	9.62124	10.429	6.04135	6.70223	5.4148	5.72295	11.791	11.4362
ENSG00000087995	34.6284	34.341	40.5718	38.2756	41.6567	41.7378	63.2154	42.2804	48.7871	33.8215	33.2079	37.1465	34.0571	41.139	43.3729	26.8101	35.749	29.2839
ENSG00000088002	4.11318	1.43027	4.51328	2.37689	3.48031	2.16835	1.44662	1.50356	1.59305	2.11347	2.57949	2.51678	1.46333	2.05595	2.35299	2.28362	2.11607	3.72178
ENSG00000088035	16.9042	14.4197	18.5146	35.9659	36.1728	34.6522	21.9455	30.844	26.0791	29.8802	26.6545	30.7239	33.6609	32.55	37.2186	17.1096	28.9438	28.6078
ENSG00000088038	71.0335	64.5129	82.797	60.6297	52.0731	64.7817	70.7409	74.4034	72.4553	62.4746	64.007	61.5111	47.17	42.2161	45.9358	53.2403	60.7519	47.2264
ENSG00000088053	0.0709904	0.0047044	0.150406	0.0863992	0.0308538	0.0863525	0.0679877	0.0723353	0.0299145	0.0280173	0.031291	0.0116089	0	0.0432625	0.0281235	0.0302334	0.0693515	0.155736
ENSG00000088179	15.2593	16.1177	16.8432	17.4612	14.3758	23.8617	6.90454	15.7346	15.6153	21.2768	17.0061	19.419	12.8454	12.3149	12.6354	6.61373	11.7272	13.8475
ENSG00000088205	75.4221	106.94	77.0437	92.4704	88.2613	87.2125	86.3613	104.224	107.496	91.2491	81.0285	84.8185	80.4043	85.0695	88.5096	73.6068	129.261	90.2039
ENSG00000088247	663.197	517.866	751.845	821.986	688.602	798.95	752.818	881.394	848.048	845.2	751.465	802.566	640.658	631.999	679.061	682.401	850.308	630.942
ENSG00000088256	69.6762	71.6209	69.2195	45.8378	39.6268	42.4624	50.5214	58.0588	51.7349	43.1407	37.6575	42.5041	45.2236	47.7925	48.5706	40.8359	51.9363	38.4043
ENSG00000088280	3.69009	2.50903	3.0191	4.78409	5.38295	7.1639	2.02443	4.18714	4.36227	4.9884	5.58314	5.47685	4.70219	3.72555	4.50027	3.38932	3.40858	3.39588
ENSG00000088298	19.3018	17.5485	19.5051	14.281	15.2557	14.2423	14.3843	14.0876	17.1109	15.6164	16.1883	15.9546	21.14	18.8357	19.2517	15.2503	19.6435	21.2854
ENSG00000088305	7.78137	5.21553	7.2074	13.0736	11.6986	14.7733	10.6186	16.7236	17.4822	14.277	13.5619	14.0539	12.6265	12.4843	12.8699	10.9892	17.0969	16.8482
ENSG00000088320	0	0	0	0	0	0	0.0906386	0	0.0566216	0	0.0480378	0.0474172	0	0.0393927	0	0	0.0514484	0.0572667
ENSG00000088325	132.173	125.723	134.57	94.8673	92.0989	100.338	101.343	133.917	126.533	111.62	95.2484	95.8075	93.0086	82.8805	92.0595	107.389	128.28	104.669
ENSG00000088340	1.80212	1.09316	0.857185	0.749406	0.664459	1.10734	1.46353	1.06688	1.25134	0.199114	0.773766	0.690851	0.501736	0.879159	0.723997	1.51513	1.17877	1.69397
ENSG00000088356	28.7419	34.3901	29.5438	17.5391	21.7829	22.1264	32.3324	27.7757	32.2724	22.9715	21.2925	22.7091	18.3516	18.2886	17.635	29.0984	31.98	31.5817
ENSG00000088367	27.2037	22.1778	31.8659	32.327	30.0645	37.7415	12.6952	19.7036	23.8006	38.646	33.7904	32.1731	39.3584	41.734	35.4634	18.0748	25.6724	30.5249
ENSG00000088386	0.721009	0.340167	0.424728	0.117536	0.368357	0.272703	0.404063	0.790666	0.790832	0.0549123	0.0241704	0.0481854	0.103225	0.309777	0.180763	0.199785	0.452459	0.337297
ENSG00000088387	18.1904	12.7468	18.0945	11.9751	11.2487	10.9263	9.2436	11.128	14.4273	10.0461	9.28152	6.87785	9.3964	10.7542	17.7861	5.30911	12.187	7.71721
ENSG00000088448	42.8163	53.2207	34.8982	37.5102	68.2339	39.3335	25.3767	76.6771	72.1059	33.2951	29.5667	53.9053	39.6656	35.0907	38.7403	15.3009	18.4827	17.3723
ENSG00000088451	9.11865	8.17136	10.736	28.0258	30.0164	28.4541	15.8171	19.5862	23.6892	29.0561	27.9968	33.6536	17.5656	18.2744	15.7433	22.1981	33.4607	36.5685
ENSG00000088538	2.15789	1.36915	2.4082	3.12904	3.69794	3.34118	1.66724	2.49416	2.8645	2.8464	2.51291	3.32976	2.77133	2.79328	2.83877	1.73451	3.02838	2.45265
ENSG00000088543	0.898341	0.598663	0.651836	0.577736	1.31123	1.37704	3.11254	3.1605	3.17862	0.526564	0.377545	0.459656	1.05664	0.561408	0.603816	1.89759	3.27288	3.43682
ENSG00000088682	52.0451	44.5052	48.3656	44.6418	45.9563	37.4011	59.0041	63.408	60.1756	45.2912	45.0617	46.224	40.225	41.8954	40.455	53.4859	48.6799	59.2637
ENSG00000088726	2.00828	1.9583	0.900947	1.72595	1.81603	2.16061	0.133004	0.253239	0.746936	0.795568	2.51378	1.38204	0.337204	0.319546	0.302399	0.0436979	0.380151	0.318582
ENSG00000088727	13.8262	14.0271	10.6528	21.5342	22.3615	24.4987	13.9509	12.4968	10.4514	23.5327	24.0427	25.5735	15.3585	16.2268	13.4203	18.4187	18.111	15.4068
ENSG00000088756	7.18288	5.86683	7.32689	12.4461	9.94511	10.5659	3.08608	7.57364	6.59781	10.8251	10.1603	10.44	9.68745	8.45969	8.92469	1.82352	4.69126	4.10722
ENSG00000088766	32.6966	31.5011	23.8834	29.0419	31.2005	33.7312	22.781	31.6672	33.3663	29.826	30.6047	31.5204	29.9996	35.1347	28.8961	41.5876	49.2953	43.9777
ENSG00000088782	0	0	0	0	0	0	0	0	0	0	0	0	0	0	0	0	0	0
ENSG00000088808	9.31207	8.4548	9.38829	12.34	9.84806	9.2171	10.1601	10.4036	13.6491	9.19367	9.07189	9.60676	12.0553	8.93141	11.1227	9.57199	11.147	10.3303
ENSG00000088812	16.5118	12.0956	15.197	15.2333	12.7446	14.4064	4.82255	8.31412	8.17695	12.3959	12.5852	12.7448	14.6394	13.17	14.3337	5.73623	14.6307	9.78435
ENSG00000088826	9.8612	9.5944	8.07237	7.47016	5.62757	8.53455	4.00227	4.19541	4.14364	7.21747	6.20493	6.2469	5.56502	4.96061	7.06668	7.86479	6.69402	6.30162
ENSG00000088827	0.0322149	0	0	0.0117787	0.0640215	0	0.027017	0.0905263	0.0858841	0.0190647	0	0.0104885	0	0.017547	0	0.0265963	0.0228548	0
ENSG00000088832	318.319	309.78	330.927	380.397	330.355	328.399	240.287	301.264	280.834	355.236	337.596	354.889	346.751	338.913	335.624	347.126	390.004	412.11
ENSG00000088833	78.0481	97.5053	79.8837	95.3336	92.7867	105.872	47.7611	51.636	47.8952	103.58	110.978	96.086	89.2998	105.302	95.1982	83.3371	97.96	70.2779
ENSG00000088836	2.54861	2.33989	2.83233	3.62468	4.26844	4.82446	3.51872	3.85785	3.61863	3.6043	3.26086	3.83278	2.78808	3.40785	3.35169	5.64424	7.0131	7.17148
ENSG00000088854	2.45544	1.75737	2.4691	2.72255	3.54505	3.56918	0.85732	1.58159	1.61955	2.58609	2.77275	3.01443	3.05783	3.31014	3.24508	1.11282	2.13371	2.40031
ENSG00000088876	7.61969	7.03608	7.63752	9.29803	6.58651	11.077	3.78224	5.27361	4.54072	7.58849	7.29624	8.33023	7.67121	9.35486	9.58991	7.51011	7.58554	7.76231
ENSG00000088881	21.9386	11.9643	20.5442	7.05665	12.1076	9.18943	2.10269	4.38058	3.93919	7.93978	9.13379	9.93281	11.2214	9.89978	10.3975	2.7275	2.9548	5.90889
ENSG00000088882	3.22879	1.50859	6.56221	6.62289	12.5154	10.3951	6.49082	7.1646	8.48084	7.99741	11.7813	8.03059	1.70007	2.28291	1.07843	3.62143	3.01231	4.6579
ENSG00000088888	14.8393	12.4772	13.5988	12.6169	13.3725	14.6249	6.06176	7.20095	7.02457	11.9576	11.7349	12.4951	11.8881	12.1634	13.1147	8.32386	11.6358	9.75955
ENSG00000088899	8.56825	7.83596	7.33928	10.1798	9.13101	10.859	3.3831	4.0873	4.70716	11.0434	11.2278	10.6141	10.585	10.3072	9.99313	7.84444	7.63147	7.94468
ENSG00000088926	0	0	0	0	0.0319058	0.149106	0	0.0929252	0	0	0	0.139535	0	0	0	0	0	0
ENSG00000088930	71.7777	65.1345	77.5037	63.7301	53.8584	62.3154	35.1519	52.6639	53.868	60.6085	58.1439	65.2401	69.9727	63.2867	64.1772	46.8467	74.9205	60.963
ENSG00000088970	14.5875	13.0065	14.7743	15.5793	16.2687	16.9093	6.67516	10.0031	11.7614	15.5354	14.8817	14.6115	13.4482	13.6245	12.2349	12.0394	16.0584	15.8566
ENSG00000088986	523.915	534.436	605.942	512.202	392.142	485.885	539.541	553.836	571.073	548.862	538.108	568.919	599.289	553.447	564.841	707.664	641.137	573.052
ENSG00000088992	9.89141	14.5585	13.4109	10.2333	7.88861	7.95253	24.7832	22.1333	23.4843	13.6173	12.5951	10.9152	7.0712	9.79339	9.60873	19.1332	16.8295	23.6413
ENSG00000089006	69.4729	74.2603	67.7886	99.9582	96.2147	108.782	82.2629	92.881	94.5195	84.3818	87.5938	97.2586	84.2335	86.5083	85.9774	171.402	193.024	177.451
ENSG00000089009	2881.21	2547.06	2580.5	2615.97	2577.8	2545.2	3253.93	3325.74	3386.88	2543.36	2777.65	2607.97	2830.77	2725.14	2556.35	3749.43	3059.82	3084.08
ENSG00000089012	0	0	0	0	0	0	0.0721428	0	0	0	0	0	0	0	0	0	0	0
ENSG00000089022	42.112	37.3695	37.4264	39.0124	38.6111	41.1107	44.3746	52.8763	50.306	40.2129	40.2501	39.8793	40.0574	45.8157	41.9003	40.649	45.551	43.5181
ENSG00000089041	0.16355	0.0519314	0.0732091	0.196996	0.4495	0.258103	0.282059	0.121293	0.40088	0.084864	0.144196	0.3571	0.518862	0.338453	0.266344	0.153032	0.0583842	0.140864
ENSG00000089048	17.47	27.9454	14.7153	19.283	20.627	23.0345	16.8505	18.7916	20.3972	20.2011	19.2528	21.9479	19.1251	18.5093	17.093	36.093	30.5157	21.407
ENSG00000089050	23.7678	13.1288	17.9709	19.0497	19.0217	20.5061	7.82521	15.1675	16.5634	20.3467	17.7255	18.501	18.7311	16.6912	17.4554	8.20829	15.9617	13.2611
ENSG00000089053	89.8921	87.3145	101.154	116.603	121.103	111.62	106.232	145.972	149.341	107.841	109.47	111.886	109.736	113.259	110.345	140.88	160.354	156.993
ENSG00000089057	13.8675	8.77366	14.4523	15.6538	15.2925	17.8444	6.96192	13.1177	12.3158	13.6619	15.3577	15.5825	14.4939	14.5652	14.8105	7.80694	15.8597	11.8016
ENSG00000089060	4.55606	5.94766	6.01197	6.72814	7.42434	7.01867	4.42093	5.93787	7.18284	5.91586	6.48156	6.85218	3.67737	4.57831	5.20449	6.17976	7.56568	7.76404
ENSG00000089063	193.961	147.407	182.975	147.831	158.328	153.146	94.084	118.32	113.087	141.179	158.705	167.804	155.27	141.808	140.614	131.059	135.502	149.962
ENSG00000089091	2.18497	1.76934	2.00607	1.34683	1.87578	2.35389	0.685617	1.48205	1.16386	1.39903	1.26692	1.05247	1.13863	0.971048	1.09612	1.31544	1.60428	1.12978
ENSG00000089094	27.2988	28.0825	27.4277	34.5708	26.9972	31.0866	24.5086	36.4947	31.0865	26.3995	28.2468	25.0213	30.3912	27.7291	29.1055	21.7178	33.6694	29.6163
ENSG00000089101	0.0732261	0.487018	0.202032	0.509078	0.585832	0.876578	0.18092	0.446265	0.600053	0.508054	0.325586	0.722752	0.559245	0.131969	1.45191	0.0350681	0.723098	0.998622
ENSG00000089116	0.0514943	0.104764	0.117939	0	0.0396838	0	0.0161107	0.0331984	0	0	0	0	0	0	0	0.0212408	0	0.0151653
ENSG00000089123	6.30573	7.39524	4.91587	7.29051	5.66549	6.6698	4.26225	6.44164	6.72495	6.63755	6.04674	5.57773	5.3636	5.57962	6.38936	4.75942	6.40612	5.93736
ENSG00000089127	0.403943	0.194665	0.297982	0.0482881	0.158122	0.110678	0.0209468	0	0.0374452	0.182307	0.105224	0.156489	0.0476896	0.0563874	0	0.13536	0.0682553	0.141959
ENSG00000089154	37.9279	39.1351	39.06	47.5329	48.0003	53.1707	46.3217	61.2001	54.6578	41.5738	39.9525	45.8087	31.7281	34.2666	36.62	51.272	46.7891	30.7032
ENSG00000089157	2240.29	1960.71	2367.73	3240.31	2995.41	2868.42	2752.82	2199.7	2281.98	3038.31	2969.12	3035.41	3359.93	3060.87	3324.38	2627.24	2391.8	3112.22
ENSG00000089159	29.5015	23.4661	25.4817	30.2645	27.9516	32.8946	22.3045	31.6419	31.2086	34.2644	34.781	34.8466	29.2371	28.8842	27.5372	19.8036	31.8739	30.0033
ENSG00000089163	3.72816	3.20965	2.26079	3.28888	2.87252	1.19066	2.00782	3.19544	2.86571	1.66988	1.45959	1.79534	1.60975	1.44536	1.26887	2.47743	3.14928	2.58143
ENSG00000089169	0.0605348	0.0644224	0.0301444	0.228189	1.0198	0.0348685	0.175204	1.05875	0.111936	0.301795	0	0.286028	0.443716	0.0750106	0.222815	0.435732	0.0322399	0.112441
ENSG00000089177	10.7682	10.1798	8.38908	5.50721	5.64645	5.07845	4.6529	7.74591	4.94426	5.64917	6.25165	7.57698	7.85188	6.58933	6.03368	5.57991	7.63892	6.45526
ENSG00000089195	24.7564	29.3984	25.8351	29.285	25.0382	24.7858	18.4947	24.3447	22.2348	29.5742	25.5441	28.3313	28.8836	28.1146	27.6331	30.5956	41.6884	28.2195
ENSG00000089199	2.08632	1.32963	0.922894	2.51665	1.46925	2.18822	0.414342	0.301786	0.709022	2.09929	1.89682	2.02905	0.913594	0.9732	0.870733	0.643453	0.222827	0.172079
ENSG00000089220	271.932	239.264	246.774	244.295	231.72	246.428	263.94	240.865	252.746	236.941	256.481	253.852	208.424	214.861	228.376	261.821	276.11	249.261
ENSG00000089225	0	0.171275	0	0	0.0657431	0	0.0220589	0.0535753	0.0411166	0	0	0.585904	0	0	0	0.0701954	0.0441577	0
ENSG00000089234	19.7551	16.6444	17.5773	20.1051	17.0025	19.427	12.7017	18.235	18.6895	18.1925	17.9376	21.7069	17.8654	16.8823	15.9214	14.6212	18.3379	15.9207
ENSG00000089248	73.8756	69.5794	82.8565	66.5846	62.3461	69.985	78.6962	73.14	77.5177	72.4648	72.4244	68.2876	78.6429	69.3062	68.1036	111.603	91.6841	92.7192
ENSG00000089250	0.105981	0.0641817	0.0551847	0.0744648	0.166692	0.108544	0.0704009	0.141419	0.0952415	0.0592686	0.0644665	0.117703	0.0354749	0.051112	0.0841314	0.0796444	0.121714	0.0776828
ENSG00000089280	407.176	472.73	406.883	487.066	383.693	452.826	413.293	585.844	565.534	489.276	436.428	447.363	368.565	372.883	411.046	524.05	576.271	381.382
ENSG00000089289	58.556	48.4849	52.0059	40.138	40.1471	41.0884	38.2749	41.3459	38.5477	43.918	46.5855	45.459	71.0076	61.7844	62.4149	40.4408	43.7093	48.1512
ENSG00000089327	83.4048	74.6057	106.677	76.1228	84.5277	92.8385	99.6281	76.0348	75.6331	98.0941	110.417	93.9391	99.8334	99.6648	80.9144	57.1679	35.8069	46.515
ENSG00000089335	234.5	346.98	113.13	48.1497	232.181	150.368	60.3929	28.7222	60.1202	37.6934	21.4815	36.0099	33.9049	124.631	57.6301	279.351	133.468	105.512
ENSG00000089351	51.1142	48.7764	53.8067	64.402	65.498	66.042	66.2066	66.3094	65.4128	68.9112	70.8034	69.2619	66.2926	56.5059	57.2416	59.0668	51.7656	57.2388
ENSG00000089356	0.220727	0.43065	0.12411	0.228189	0	0	0.165139	0.302686	0	0.74223	0.849449	0.132747	0.640855	0	0	0	0.591304	0.0778527
ENSG00000089472	0.0201292	0	0.186391	0	0.0887969	0.0213729	0.0699714	0.0931325	0	0	0	0	0.242824	0.177949	0	0.0166108	0.341088	0
ENSG00000089486	29.6852	30.1745	29.7395	36.1112	28.8836	28.6769	43.4481	40.613	41.3228	32.0125	34.7942	33.0348	51.6907	43.0851	50.8379	26.3269	37.6406	35.4125
ENSG00000089505	3.5407	1.99013	2.46814	1.74592	2.55945	2.3183	2.77966	3.19125	3.13958	1.90209	2.37408	2.60878	3.66208	4.21082	3.58251	0.756386	3.81313	4.22693
ENSG00000089558	0.188951	0.231014	0.29449	0.49742	0.509668	0.381288	0.0711072	0.154359	0.131649	0.423321	0.413698	0.46766	0.356822	0.341719	0.416445	0.14034	0.281105	0.166996
ENSG00000089597	350.938	334.689	353.117	222.363	193.987	223.898	196.53	214.18	204.417	183.027	171.239	191.495	207.01	210.241	219.455	150.287	205.642	165.571
ENSG00000089639	10.4294	9.04748	8.54684	6.20277	6.49141	8.52568	5.34304	10.1386	8.04277	8.225	6.32862	7.92993	5.14147	5.41192	6.50576	4.56186	7.38682	6.71487
ENSG00000089682	13.0963	11.2141	11.2003	18.486	19.6955	21.6208	9.89742	11.8299	13.8391	19.5569	17.0348	21.4356	21.2739	23.3868	21.8053	14.5341	25.4929	16.9644
ENSG00000089685	216.733	259.135	205.211	158.273	174.076	182.151	206.568	210.499	223.819	164.847	148.608	168.767	129.72	132.577	152.436	147.609	175.621	188.309
ENSG00000089692	0.207576	0.121746	0.256291	0	0.0616851	0.0313641	0.0965422	0	0.11533	0	0.148356	0.149626	0	0	0.0908281	0.212331	0.160518	0.0522917
ENSG00000089693	270.401	237.073	276.838	357.407	314.889	328.876	256.529	261.594	234.627	338.753	336.966	366.53	273.495	269.138	282.013	328.783	288.161	268.536
ENSG00000089723	1.70858	1.09854	1.77896	3.80728	5.63265	3.89286	1.56367	4.40595	3.08669	3.05863	3.83845	4.37856	4.66911	4.08347	3.39961	2.51833	1.7664	3.54623
ENSG00000089737	4.90288	7.96786	0.786157	5.56639	4.95598	3.01425	6.69138	3.53975	2.29515	2.31462	2.42319	4.52044	2.64774	1.35482	2.13622	27.04	8.75464	10.2388
ENSG00000089775	6.80405	5.48467	7.46256	9.91063	11.4295	12.4122	8.10469	6.83581	4.90511	5.84052	8.60008	6.81333	6.88095	9.71727	10.3331	8.90235	8.70382	7.79948
ENSG00000089818	21.8419	24.3358	20.3988	42.5688	61.0319	54.8613	46.254	46.3248	44.9498	46.7843	42.1314	49.2937	34.4719	43.5864	30.9161	24.9209	39.5182	31.6158
ENSG00000089820	3.21834	2.58759	2.18188	1.93822	2.77475	2.13729	1.83511	2.5975	1.91773	2.1288	1.48256	2.36496	3.37901	2.5015	2.78685	1.11387	0.679145	1.42752
ENSG00000089847	0.833823	0.27054	0.502284	0.686617	0.868611	0.851328	0.70084	0.545104	0.978417	0.61689	0.790835	1.00525	0.433589	0.603143	0.384584	0.511678	0.387041	0.460267
ENSG00000089876	37.7379	33.6155	38.898	43.086	42.0383	39.1887	22.3937	41.4297	46.1329	42.3331	44.0101	41.9404	53.7871	49.1085	53.2209	22.0334	39.764	44.2391
ENSG00000089902	9.77246	8.05295	7.1072	8.60842	7.93076	9.56739	6.81021	11.4733	11.2919	7.7435	8.06299	8.66269	8.5295	8.50096	8.62265	7.31471	13.3556	9.35118
ENSG00000089916	14.0555	16.0633	16.4132	19.9949	27.2555	22.5921	13.8999	14.8815	13.0042	19.154	20.9525	24.3647	13.133	20.4126	16.7272	5.74253	21.4101	13.8878
ENSG00000090006	16.04	10.7715	13.8184	33.4354	46.9255	39.926	25.5895	34.8561	47.1162	31.4426	39.4016	38.7454	40.3621	39.2231	44.2334	35.1941	45.0959	47.161
ENSG00000090013	37.0653	33.2684	46.8551	66.2586	93.5575	81.9799	48.0707	50.9968	52.023	93.1771	114.343	98.0864	102.508	97.5124	85.7171	60.3875	43.1846	61.273
ENSG00000090020	11.0898	8.73448	13.1923	12.867	10.4838	12.4805	10.5443	11.3034	11.7827	12.8262	12.3055	11.8734	12.1557	10.1996	10.3983	11.5013	11.3965	7.48007
ENSG00000090054	64.8225	60.2594	51.4569	58.3284	59.8723	60.5737	48.2377	66.5768	69.8255	68.551	58.8425	64.3345	54.0801	52.0607	50.8661	31.9552	59.9322	55.9841
ENSG00000090060	68.2878	65.9516	53.9504	108.384	110.465	109.322	65.1265	110.723	112.896	92.0573	92.567	103.569	90.3648	90.8605	91.4092	74.1614	130	97.9972
ENSG00000090061	34.8982	22.6389	33.2092	50.4042	50.3134	56.6622	40.1044	58.8897	58.9133	50.4777	50.1374	53.3871	50.1731	49.111	49.3141	41.655	63.9114	48.9973
ENSG00000090097	20.6548	19.6752	20.6974	21.9338	19.2859	27.4792	8.13342	8.94626	11.0901	23.6239	20.6271	22.2042	20.8349	21.2068	25.4729	8.01338	13.134	13.6195
ENSG00000090104	0	0	0	0	0	0	0	0	0	0	0	0	0	0	0	0	0	0
ENSG00000090238	106.093	59.0475	113.944	33.5494	36.7352	36.288	36.8264	52.4539	39.7672	33.3993	35.7535	37.4346	55.0534	36.2423	39.3754	38.8698	32.0647	61.1115
ENSG00000090263	107.39	103.989	105.346	174.646	188.408	174.293	117.265	108.381	111.476	182.09	188.856	187.465	168.997	137.337	143.444	187.112	182.039	207.932
ENSG00000090266	467.412	489.689	450.776	545.529	495.597	471.343	384.366	325.212	336.566	535.37	553.601	585.067	495.647	453.874	468.725	548.923	384.494	435.953
ENSG00000090273	211.737	289.783	224.201	238.757	185.728	229.522	233.501	219.635	216.745	265.845	242.065	235.91	203.27	216.081	204.416	258.934	223.894	159.182
ENSG00000090316	56.3896	57.9318	57.9925	59.5995	52.5927	60.9693	88.5655	97.6679	90.2734	60.6525	53.092	66.8667	59.8676	59.1746	64.0446	73.2121	82.0221	70.5606
ENSG00000090339	0.94508	0.965622	0.751753	0.0253294	1.15154	0.297317	0.196701	0.919685	0.611002	0.147177	0.0644275	0.193124	0.0459297	0.112887	0.174307	1.06445	0.847686	0.539687
ENSG00000090372	113.125	113.903	117.488	107.979	109.478	109.808	92.044	99.7675	97.0411	102.143	112.635	113.254	83.5219	86.3689	89.1169	56.4481	62.9384	65.9183
ENSG00000090376	0.0430162	0.00849972	0.11801	0.0181713	0.0662938	0.0264974	0.067913	0.18086	0.311545	0.0370116	0.00824764	0.0164375	0.128158	0.0818764	0.0442747	0.020744	0.064535	0.0393267
ENSG00000090382	0.243047	0.418145	0.346796	0.35769	0.232176	0.271469	0.41504	0.22255	0.15674	0	0	0	0.05342	0.215847	0.3999	0.486391	0.439373	0.335343
ENSG00000090402	0	0	0	0	0.00929172	0	0	0.0310549	0	0	0	0	0	0	0	0	0	0
ENSG00000090432	36.0233	33.6099	39.5491	32.547	29.4161	34.7419	26.4418	27.8011	28.2775	34.2107	34.0954	33.843	29.2588	29.2297	27.7233	28.0159	30.0204	27.8175
ENSG00000090447	13.2744	9.42683	16.1116	21.8954	16.1297	22.7054	24.0653	24.6584	26.6806	16.5444	17.9054	20.3242	20.0452	22.2571	20.2963	23.1176	28.8508	23.8153
ENSG00000090470	16.1977	18.2424	16.373	16.496	17.0285	18.9839	22.1905	25.8945	20.1791	15.5364	14.8967	17.2746	13.4497	13.6373	13.273	11.7131	13.2727	13.4312
ENSG00000090487	55.6428	49.7134	57.6058	60.6809	60.9636	60.2716	57.484	74.0757	76.7509	53.7241	56.2144	56.8414	61.7323	55.6621	59.4451	70.2841	77.7423	74.6503
ENSG00000090512	0.0524804	0	0	0	0	0	0	0	0	0	0	0	0	0	0	0	0	0
ENSG00000090520	85.0638	105.394	89.8508	73.6706	71.62	75.757	77.3406	88.0373	100.45	77.2052	79.7294	75.4454	92.8578	92.5016	84.2322	76.6603	93.1056	69.4239
ENSG00000090530	19.7136	19.7624	19.5807	9.48293	7.05428	4.93285	5.15893	9.22308	7.80204	6.65429	5.11838	6.15687	12.0267	10.3663	6.34755	4.30995	7.16081	3.94353
ENSG00000090534	0.767093	0.348254	0.695058	0.360615	0.464403	0.866274	0.135778	0.212462	0.437567	0.192687	0.379726	0.426913	0.326354	0.311642	0.191679	0.127623	0.780817	0.776871
ENSG00000090539	7.03792	2.60637	4.16572	2.0746	3.80469	2.89513	0.972749	2.33528	1.58441	1.60477	2.18889	1.70493	1.96403	1.61138	1.8609	1.3702	1.75856	3.05271
ENSG00000090554	6.92835	6.38346	8.21162	4.32177	3.93297	3.93196	4.04883	4.32803	4.29341	3.40513	6.94645	4.13727	4.82895	3.94611	4.43978	2.54871	1.80471	2.87542
ENSG00000090565	13.9279	14.0473	12.5425	13.2806	11.3234	12.6684	10.028	13.8613	12.5443	9.11391	9.44845	12.4074	15.1778	15.443	15.7899	11.7683	16.9243	12.1765
ENSG00000090581	44.2011	39.2003	46.3984	20.5924	30.6801	25.2178	39.7542	38.4976	37.0303	20.1956	24.0685	27.5383	25.1423	25.0778	24.2535	25.644	24.6984	23.4371
ENSG00000090612	11.1389	8.1268	7.07323	9.88249	5.60832	9.96441	6.75624	10.4692	9.43776	7.5599	7.49543	10.7382	7.98593	7.01701	6.77935	4.21221	6.69267	9.20007
ENSG00000090615	20.5434	19.6743	18.6587	24.7143	20.299	27.983	17.5683	21.4269	20.8372	16.1067	18.7882	19.2117	15.9843	16.3329	19.7579	15.9026	26.6476	17.9968
ENSG00000090621	147.575	193.371	149.841	186.963	156.319	195.596	312.927	292.652	273.936	183.647	169.784	179.883	150.285	154.286	166.396	167.148	223.276	159.736
ENSG00000090659	0.0878209	0.164374	0.0322484	0.133338	0.190893	0.276507	0.18285	0.0227844	0.0400378	0.039625	0.0350281	0.0516806	0.0342045	0.120332	0.0462663	0.121313	0.0558557	0.0824283
ENSG00000090661	20.1968	12.6641	22.9892	19.2407	23.9301	16.85	11.8546	11.9902	12.9874	21.5427	23.1643	20.4549	22.4132	22.0882	25.185	9.30645	12.6274	18.137
ENSG00000090674	34.0615	29.0982	37.7959	21.1731	26.8139	28.0518	28.3103	31.0878	29.6532	20.543	25.0983	25.9439	15.7587	15.1533	16.7217	27.2109	25.3153	21.9229
ENSG00000090686	32.9138	34.1401	31.4526	53.0894	49.0649	54.3336	26.0671	45.2979	41.3655	48.3602	41.903	49.6215	44.9033	41.7695	44.5221	25.908	40.0022	32.7277
ENSG00000090776	14.1328	10.911	14.0087	12.749	12.2683	13.7983	11.9832	11.5721	11.3463	12.2363	14.5452	13.5948	17.6631	16.4315	18.5641	14.0306	18.1063	16.9976
ENSG00000090857	9.33644	7.14965	8.9378	10.1574	9.13863	10.1583	4.0546	7.56838	8.1493	10.2602	9.8682	10.5923	7.09634	5.83525	7.68013	5.24225	9.62012	6.21245
ENSG00000090861	83.8251	76.7308	87.4428	53.5347	50.9406	68.7387	68.338	73.2601	79.991	66.3945	63.6417	60.6061	62.7799	66.8777	63.3854	84.8351	103.847	121.953
ENSG00000090863	51.3035	47.1595	52.0647	32.3158	33.1157	37.8212	28.9096	41.8282	42.8402	39.6023	33.0324	34.6854	32.3767	27.4477	28.1747	25.0513	36.8991	31.141
ENSG00000090889	42.0369	47.6111	48.8718	37.522	31.2117	38.9421	30.585	39.035	38.5046	34.6616	33.2178	34.3165	44.8262	41.0942	47.2962	29.1333	41.0514	29.7223
ENSG00000090905	14.8354	10.0703	14.5631	14.4326	15.2264	19.2473	11.9334	29.7982	23.2655	13.3126	13.8157	17.0395	16.1587	13.5346	18.0799	9.39595	18.1534	14.5268
ENSG00000090924	19.8879	20.5772	18.7981	27.2665	20.3637	34.4822	7.91443	19.5358	20.8406	19.2483	18.0239	22.6147	18.8094	19.9952	20.4839	8.73122	19.3482	19.7619
ENSG00000090932	6.69905	7.91112	7.38138	13.166	11.9569	10.396	10.4179	8.97091	7.82661	12.6324	13.9611	13.2516	9.66986	9.17913	9.64022	5.79112	7.42026	7.22173
ENSG00000090971	74.7407	87.9305	76.581	50.5061	47.3127	52.1246	44.1773	45.4587	41.2444	55.2998	60.4844	60.2882	53.799	56.3436	56.9901	59.9378	58.5041	60.0326
ENSG00000090975	2.2324	2.54376	2.16864	4.58796	2.74236	3.11631	3.14998	4.52328	3.47804	2.17763	2.92979	4.18571	2.38929	3.00086	2.83057	1.29598	1.53272	1.96383
ENSG00000090989	13.4833	11.4006	14.0357	14.1413	16.2581	16.0534	11.6669	19.2462	18.024	13.8624	13.8782	15.447	18.2208	15.1168	14.7433	12.4463	19.0303	16.0158
ENSG00000091009	15.2558	11.887	12.4963	15.96	15.992	16.6535	10.239	14.5912	15.7928	17.3672	13.278	16.9448	16.309	15.0266	14.4975	10.5752	18.0202	12.7163
ENSG00000091010	0.668405	0.443487	0.3348	0.161155	0.0565944	0.154241	0.0904384	0	0	0	0.144037	0.214368	0	0.177302	0	0.0604585	0.0773232	0.129502
ENSG00000091039	33.6911	29.7556	27.3322	25.4744	27.7434	27.0246	15.2058	34.7443	33.7947	29.5954	26.3432	28.3779	27.6892	22.9787	25.1542	11.7362	30.4316	20.0419
ENSG00000091073	10.4531	7.97484	11.7023	11.3673	10.7443	14.8884	10.3329	12.309	10.0268	9.04616	10.8025	9.19552	10.8605	10.0361	9.59318	7.01971	12.2661	9.11187
ENSG00000091106	0.24695	0.158992	0.169038	0.203163	0.332976	0.189225	0.209651	0.319376	0.503225	0.0749066	0.177456	0.130661	0.24509	0.348692	0.161732	0.254209	0.165864	0.326707
ENSG00000091127	15.386	13.3051	14.4383	15.4932	13.4326	13.5309	19.63	29.2905	29.7024	14.1272	13.8541	14.663	15.3778	18.4472	14.051	21.5296	33.6407	22.7273
ENSG00000091128	0.179234	0.0940894	0	0.083022	0.17426	0	0.260108	0.567037	0.0684203	0	0	0.0287162	0	0.0488701	0.0442271	0.125574	0.0630017	0.0357691
ENSG00000091129	21.7291	16.3967	19.2932	13.5493	11.4012	12.601	6.6112	16.5913	13.9093	10.1884	11.0435	11.4248	12.9147	9.4739	10.4365	7.43718	5.94334	7.17002
ENSG00000091136	36.3746	36.219	31.6633	14.2678	16.7094	18.8464	22.2313	27.8893	29.406	18.8293	15.5684	16.1002	14.3919	13.5276	15.4544	42.2598	25.5669	22.0035
ENSG00000091137	0.585328	0.65288	0.0614528	0.297393	0.221256	0.437765	0.270118	0.498583	0.719939	0.645253	0.501617	0.307117	0.187718	0.0739847	0.16288	0.295219	0.222825	0.339256
ENSG00000091138	0	0	0	0.0290583	0.022665	0	0	0	0.252722	0	0	0.028692	0	0	0.0699452	0	0.062393	0.0173203
ENSG00000091140	136.505	140.179	135.049	167.55	170.437	160.245	115.116	195.282	171.26	169.379	181.169	164.922	165.603	175.747	161.088	101.927	165.774	143.817
ENSG00000091157	7.54096	6.34067	8.34149	7.9713	6.34872	7.51861	4.60103	6.78565	6.55877	8.04894	5.6281	5.64931	9.34099	5.69561	6.06725	3.92708	5.0776	4.87144
ENSG00000091164	72.0531	62.6619	70.066	57.4884	58.6695	54.0635	44.1496	54.7326	52.9933	56.2895	53.2585	54.6203	61.2055	59.4623	55.2617	59.6629	59.8222	45.2495
ENSG00000091181	0.0873815	0.0537578	0	0.0144498	0.0539721	0.0850128	0.0760117	0.0339362	0.0152917	0.156131	0	0.0385952	0	0.0215133	0	0.0108746	0	0.155951
ENSG00000091262	1.71147	1.20229	1.67507	1.92826	1.43643	1.14515	1.4094	1.41449	2.17414	2.10167	2.90936	1.62728	1.17171	0.962185	1.35151	3.84819	4.01009	3.81399
ENSG00000091317	44.6438	43.5591	42.7003	45.3025	45.8065	48.676	27.5634	46.1846	45.1524	36.8488	38.2155	46.1633	35.4412	32.4531	30.1876	37.8356	59.6135	53.8711
ENSG00000091409	23.0166	18.3576	19.4781	15.9135	15.1608	18.7829	4.80858	9.76098	12.4468	18.1661	16.9009	18.9192	14.1962	13.0498	11.3821	3.41237	9.40735	8.59161
ENSG00000091428	6.00062	7.50176	4.81042	6.4319	4.20021	8.19454	2.96625	4.16267	6.26845	4.79141	4.2468	4.51764	5.76643	5.17318	5.62544	3.0426	2.84703	3.90919
ENSG00000091436	26.6939	24.4838	24.7744	17.8085	15.8602	19.1444	11.4871	19.0336	18.8045	17.3261	16.6621	20.4411	20.8584	17.9843	19.9239	9.34559	15.5227	14.4067
ENSG00000091482	2.5518	0.395816	0.269766	0.3255	0.254534	0.471125	0.0603658	0	0	0.111145	0.0963059	0.28817	0.294126	0.0790891	0.256997	0.0813059	0	0
ENSG00000091483	55.2737	56.2099	51.0057	42.0814	36.0733	42.129	43.0238	58.472	61.4224	46.7148	43.3718	44.5972	84.6452	83.1082	77.5923	94.0045	101.217	90.4073
ENSG00000091490	17.7816	12.6802	13.3111	20.3597	22.1896	32.6253	11.705	18.7981	20.1586	22.2845	24.8356	28.5324	22.8573	26.7439	24.7088	5.92118	11.1573	14.877
ENSG00000091513	0.453701	0.179082	0.215733	0.421681	1.09501	0.40615	0.598036	0.238853	0.0370244	0.285555	0.206977	0.83154	0.182642	0.245659	0.223569	0.269416	0.266017	0.107749
ENSG00000091527	57.3371	59.2074	64.7877	127.095	118.25	133.802	76.6406	129.919	117.304	122.582	119.726	131.442	86.9175	85.9227	84.6594	74.1261	131.51	86.4113
ENSG00000091536	1.29612	0.172102	0.355313	0.645528	1.43293	0.779873	0.469063	0.615413	0.843664	0.789317	0.0989668	0.984944	0.874509	0.426608	0.476322	0.905667	0.560645	0.55838
ENSG00000091542	90.5427	71.708	96.6714	152.083	136.693	131.676	81.3711	99.1906	97.3788	102.741	106.08	106.412	109.697	97.8535	104.839	86.0716	90.4381	80.571
ENSG00000091583	0.441494	0.145658	0.133136	0.242564	0.453537	0.30499	0.442217	0	0.172258	0	0.424332	0	0.291299	0	0.252243	0.7242	0.766411	0.0861746
ENSG00000091592	40.8459	37.8273	37.9741	15.3529	14.4115	17.5323	9.24453	9.36908	11.7338	16.5159	22.2877	18.7491	18.6356	14.2575	17.6396	12.7874	14.7935	19.8171
ENSG00000091622	1.61388	1.00699	1.27938	0.826144	0.935322	0.900549	0.373857	0.71361	0.501242	0.81247	1.00192	0.886884	0.598221	0.731283	0.566158	0.28561	0.689859	0.615945
ENSG00000091640	49.1682	45.0323	56.1419	51.0496	52.2019	48.8069	47.9507	49.9568	44.6375	55.6436	59.0224	57.6193	46.7379	43.64	45.9608	52.0734	46.4851	48.4846
ENSG00000091651	63.2668	61.0551	59.5484	50.5125	68.638	50.1501	59.4807	67.341	65.8875	44.7854	42.1668	52.409	37.9968	37.0543	36.2374	64.112	65.9928	63.1425
ENSG00000091656	3.69409	2.83332	4.8709	2.8363	2.15506	3.24074	3.15332	5.59276	7.28492	2.56535	2.0277	2.708	2.90278	2.72116	2.85962	3.53326	5.73704	2.91273
ENSG00000091664	0	0	0	0	0	0	0.0117593	0	0	0	0	0	0	0	0	0	0	0
ENSG00000091704	0.130289	0	0	0	0.187171	0	0.118156	0.0529834	0.0758731	0	0.164238	0	0	0	0	0.0457843	0	0
ENSG00000091732	30.1627	41.2223	34.4586	36.7312	39.1037	33.4125	39.8628	42.242	43.2373	39.4707	32.5746	37.0914	36.0895	29.9238	28.9916	33.7857	40.7861	35.0229
ENSG00000091831	0.283971	0.0479228	0.236657	0.0146859	0.0733941	0.0263367	0.0168272	4.22547	0.272921	0	0	0.199891	0.0133098	0	0.023636	0.0221043	1.39479	0
ENSG00000091844	2.46358	2.4966	2.52315	2.28864	3.04351	3.13807	2.35126	4.45549	4.16914	2.64419	2.73052	2.77377	2.98576	3.96523	3.17924	1.67185	2.84896	3.23492
ENSG00000091879	0.221676	0.132339	0.18805	0.523442	0.424989	0.544451	0.166401	0.185838	0.218325	0.338384	0.406039	0.481218	0.123288	0.205261	0.165178	0.425541	0.904698	0.213052
ENSG00000091947	56.8813	62.2305	54.4878	41.7083	53.4434	52.6452	37.6181	39.407	37.4399	51.9072	55.0881	50.4618	51.1431	50.3859	44.248	33.3741	32.4416	36.9889
ENSG00000091972	1.37083	1.4606	0.49891	0.963287	2.28925	0.504631	0.893801	0.0509936	0.257324	0.0885726	0.287329	0.326316	0.0392351	0.260094	0.292091	0.574266	1.59953	1.02656
ENSG00000091986	5.52545	4.25681	5.34427	7.85563	8.55566	10.4657	3.60499	2.23184	5.09673	7.25915	8.74453	8.2429	2.88026	3.56637	3.78653	6.11679	5.34	9.25141
ENSG00000092009	0	0.171538	0.157299	0.382659	0.134214	0.537823	0.241795	0	0.204312	0	0.166391	0.192385	0	0	0	0	0	0
ENSG00000092010	136.057	132.325	153.464	91.2519	88.007	82.7971	68.314	100.503	91.6944	92.9113	91.5572	98.8557	149.049	120.807	140.73	90.1399	87.4853	98.954
ENSG00000092020	25.7305	25.0975	25.9627	34.7408	41.3329	38.5659	22.5258	25.7894	26.3114	36.3014	32.7482	29.9732	30.4439	28.9985	25.5433	30.1031	37.7477	41.3405
ENSG00000092036	30.4278	23.3356	31.0058	37.2701	36.8905	34.4066	31.8558	44.0693	48.6143	32.3949	39.2999	38.2108	41.1878	33.7037	40.358	28.2484	31.3547	50.9266
ENSG00000092051	0.854469	0.298414	0.50535	0.0566733	0.172549	0.231707	0.10727	0.110316	0.119982	0.119854	0.306445	0.187962	0	0	0.0188528	0.0778663	0.0909101	0.0645009
ENSG00000092054	0	0	0	0	0	0.012657	0.0224451	0	0	0	0	0	0	0	0	0	0.0126606	0
ENSG00000092067	0	0	0	0	0	0	0	0	0.0613985	0	0	0	0.0523772	0	0	0.0434668	0.0557345	0
ENSG00000092068	8.04223	6.32727	7.76394	9.95064	8.91123	12.4505	11.802	11.0672	15.3318	9.48392	10.9496	11.5333	5.83978	5.67943	5.72074	11.6671	11.5746	13.2856
ENSG00000092094	24.3607	24.8585	28.4425	59.524	52.2952	57.5188	33.8679	36.5022	28.4099	42.186	50.8901	49.9999	42.1988	46.9345	53.3254	52.0032	57.1731	55.2603
ENSG00000092096	11.6875	8.18011	11.7042	7.19201	9.15817	7.0322	6.82725	7.85373	8.75491	8.89532	12.5703	9.83853	4.95484	5.62585	5.64743	6.75063	3.96074	7.76689
ENSG00000092098	17.529	15.1768	14.4898	19.5335	21.5671	24.8405	20.6175	26.5336	21.8657	20.3571	17.8118	17.7059	17.521	20.5801	17.7555	24.2402	21.4569	17.9865
ENSG00000092108	35.3308	33.727	36.9059	49.5658	52.6705	44.1681	33.9888	53.4199	57.6127	44.782	41.0768	47.0625	44.9117	47.0789	41.7603	50.0093	64.7553	54.8836
ENSG00000092140	17.7478	17.0933	21.7681	18.5464	22.2516	20.4148	11.287	28.0022	23.3436	17.5387	15.9365	20.1235	18.281	17.8603	18.4167	8.62256	22.7469	17.4785
ENSG00000092148	23.1092	21.9519	25.9416	24.3408	27.6922	31.2043	17.3204	36.2991	33.8393	30.7886	23.8885	27.5056	30.3216	20.1745	30.279	28.8122	28.0006	22.1392
ENSG00000092199	742.545	1070.73	850.544	976.336	875.041	957.686	919.458	1135.05	1152.64	1012.63	957.853	1018.17	888.619	853.81	807.418	977.772	1106.33	1048.65
ENSG00000092200	0.575424	1.39057	0.0359951	0.739829	0.654845	0.193411	0.404495	3.025	1.01979	1.44511	0.73059	1.26213	1.29137	0.482108	0.349419	1.16062	0.888229	0.287518
ENSG00000092201	79.8956	79.8924	91.76	128.137	114.984	127.504	89.4771	137.201	128.51	130.745	122.555	124.24	122.979	114.521	119.25	99.5673	138.544	103.92
ENSG00000092203	58.8911	43.931	61.4294	69.4817	57.3196	60.897	43.0141	44.7687	52.6236	59.009	60.4173	61.0654	59.1416	53.6919	59.5172	39.5875	70.2125	50.6783
ENSG00000092208	24.9071	32.298	25.1412	31.3637	41.0487	37.1909	32.7754	37.542	44.5414	35.9595	36.6645	36.2281	34.9439	40.5121	32.7067	55.0657	57.3453	53.0954
ENSG00000092295	1.06885	0.56209	0.689798	0.23007	0.709016	0.392734	0.437839	1.32252	0.523618	0.812725	0.101982	1.07773	0.361839	0.701444	0.306492	0.621669	0.936888	0.462219
ENSG00000092330	32.7147	32.8945	37.7277	31.8832	33.363	24.0716	15.9553	24.3347	21.0077	26.6312	29.7537	27.7195	32.0222	23.3076	29.0077	26.1777	31.156	33.5494
ENSG00000092345	0.0494647	0	0	0	0	0	0	0	0	0	0	0	0	0	0	0.116319	0	0
ENSG00000092377	0	0	0	0	0	0	0	0	0	0	0	0	0	0	0	0.0276388	0	0
ENSG00000092421	5.85435	3.9671	9.49044	18.6798	20.0167	20.367	5.32248	7.06123	9.69153	17.4586	17.2714	17.1515	13.5565	11.6407	13.0704	11.439	13.4207	11.809
ENSG00000092439	9.94335	7.12701	7.74048	6.93145	10.3506	8.32968	10.6103	19.4206	18.4681	6.56921	6.67545	8.02558	8.45073	7.63271	8.99032	6.36431	17.102	12.1601
ENSG00000092445	23.1755	26.7404	31.1997	27.4773	22.1941	26.3821	34.181	35.8248	38.8347	29.1035	29.9539	30.7951	24.4178	25.2047	32.1307	18.1464	22.2983	24.0556
ENSG00000092470	20.1819	20.9077	27.3871	26.3119	28.2513	27.7692	19.4615	37.2957	35.1628	25.1558	25.5254	25.3041	22.9577	24.5858	23.118	11.184	20.3954	22.6895
ENSG00000092529	0.798856	0	0.938709	0.0960824	0.635681	0.573485	0.811829	0.899527	0.58727	0.567326	0.388769	0.187411	0.443136	0.496972	0.54828	0.351412	0.171448	0.341626
ENSG00000092531	33.88	30.2407	45.6786	34.6586	41.5409	40.3057	46.9595	57.7072	63.9174	32.3242	36.8931	31.9108	29.2852	34.8195	33.8848	32.8451	52.1425	39.7092
ENSG00000092607	0.064129	0.144848	0.0784127	0.0234473	0.109802	0.0680716	0.0712565	0.082656	0.173155	0.127734	0.197995	0.146056	0.0637344	0.0695422	0.100274	0.0940234	0.0302313	0.100749
ENSG00000092621	175.242	201.279	174.782	219.633	191.156	253.233	368.593	304.099	320.66	246.358	239.083	243.038	190.945	196.12	188.248	297.219	278.899	398.324
ENSG00000092758	2.21656	2.29725	3.58705	7.9844	13.2785	9.51243	5.78241	7.61751	8.57281	6.78583	8.51014	5.65527	6.05286	5.49644	5.96216	10.7603	8.35498	18.3093
ENSG00000092820	215.138	227.674	201.369	102.375	77.6226	98.9929	130.761	145.147	141.725	99.6995	86.679	100.105	92.0842	89.8458	95.9364	86.4185	110.71	85.1907
ENSG00000092841	1360.45	2075.85	1589.76	1139.11	907.429	942.267	1272.85	1080.94	1001.08	1122.06	972.589	1185.33	1212.05	1087.37	1188.82	1447.52	1103.52	1329.04
ENSG00000092847	14.7311	12.1136	15.3193	16.8905	13.4891	18.7688	11.8807	22.777	21.4659	15.649	14.3543	15.9228	15.0525	14.7165	15.3608	4.8417	15.3663	9.64805
ENSG00000092850	0.463049	0.310148	0.149663	0.807463	0.872864	1.01002	0.962237	1.34135	1.77222	1.49141	0.538267	0.930148	0.505782	0.412529	0.34586	0.880698	0.419247	0.490443
ENSG00000092853	33.6181	37.8009	39.126	38.4475	35.1085	37.7103	36.945	58.0907	56.8537	40.1504	31.8055	33.6956	31.2014	28.4762	29.7126	34.3893	38.7965	25.8243
ENSG00000092871	12.1264	5.25277	11.0176	13.1171	11.1018	15.5752	5.62282	9.1367	8.61712	15.3943	16.7183	17.1827	13.7949	14.0638	14.7295	4.69977	8.064	7.83981
ENSG00000092929	1.62813	0.663008	0.504405	1.68456	4.99958	3.41796	1.54828	0.445168	1.20879	0.705908	0.8745	2.23987	0.204124	0.228393	0.195084	0.169132	0.5455	0.428492
ENSG00000092931	88.2838	79.9865	89.1211	102.158	81.9911	92.0023	105.081	96.8513	79.5505	70.6241	77.2378	73.3033	63.0881	79.4556	88.9807	83.095	108.208	81.6601
ENSG00000092964	35.1758	24.5171	44.1614	17.4734	14.8689	14.4955	13.5577	16.8813	17.201	17.7069	17.0372	17.6807	21.0149	18.4315	20.9953	9.63917	12.282	10.4016
ENSG00000092969	2.78784	3.48683	2.69604	0.526819	0.505429	0.388069	1.42237	1.62502	1.90868	0.393769	0.484815	0.372673	0.651176	0.839452	0.908358	0.628859	0.635003	0.90026
ENSG00000092978	8.62368	8.42591	9.09047	7.24547	8.00724	8.49079	6.46962	7.97635	7.95526	6.70733	6.58704	9.39649	7.57031	6.98494	5.88047	5.18212	8.51078	8.54088
ENSG00000093000	63.1604	78.0902	57.9612	55.0023	59.4357	68.4483	47.9959	79.4703	78.8047	58.2756	57.5998	54.0206	49.5768	52.1244	53.5659	36.1801	79.5765	57.0778
ENSG00000093009	81.5542	70.4349	64.1769	86.6245	80.0395	74.7871	73.7177	99.2487	96.6408	90.6286	83.083	86.9377	78.4976	76.5938	77.4388	89.914	104.807	115.941
ENSG00000093010	151.428	157.951	136.084	161.767	148.953	144.535	283.731	273.354	265.208	167.111	178.58	179.178	154.845	140.827	138.532	176.738	131.383	171.506
ENSG00000093072	0.188318	0.0721139	0.0986124	0.327268	0.895184	0.33609	0.269959	0.269963	0.316385	0.0527421	0	0	0.0233745	0.279406	0.104818	0.415257	1.70094	0.125603
ENSG00000093134	0.326292	0	0.0790364	0.190488	0.540276	0	0.106415	1.56271	0.656805	0.195042	0.169635	0.506328	0.302208	0.278522	0.181305	0.357077	0.489376	0.20745
ENSG00000093144	86.8407	93.9158	72.8901	67.4453	76.0883	69.7655	69.8889	92.9888	86.446	68.7781	65.239	73.4216	60.6426	58.3343	53.6656	62.7274	84.6983	74.5409
ENSG00000093167	29.1096	28.7805	28.1799	32.6884	30.6239	37.2177	24.2493	35.3584	32.7938	28.8686	27.7855	33.2687	27.6881	27.0218	27.5185	29.0219	39.5575	31.4184
ENSG00000093183	30.3389	29.3846	33.6421	43.6109	47.3744	49.7181	24.0958	42.8736	38.5271	37.2095	40.2104	42.6033	37.8797	37.9624	38.2787	29.4701	51.8013	42.5066
[truncated: 37,222 more rows]
