# Supplementary material for: Evolution from adherent to suspension: systems biology of HEK293 cell line development
Source: Sci Rep. 2020 Nov 4;10:18996. doi: 10.1038/s41598-020-76137-8 (PMC7642379; doi:10.1038/s41598-020-76137-8)
Supplement: Supplementary file 1 — Supplementary Tables. [file 41598_2020_76137_MOESM1_ESM.zip › Suppl tables/Supplementary table S6.xlsx]

## Sheet: Supplementary table 6
Table S6. Results of differential expression analysis between suspension and adherent progeny HEK293 cell lines. Related to Fig. 4.
	baseMean	log2FoldChange	lfcSE	stat	pvalue	padj
A1BG	403.511	0.53182	0.274015	1.94084	0.0522775	0.129959
A1CF	3.96791	-1.62553	0.716964	-2.26723	0.023376	0.0699558
A2M	7.35818	-1.43453	0.596887	-2.40335	0.0162457	0.0523978
A2ML1	10.3079	-1.27074	0.438654	-2.89692	0.0037685	0.0165012
A2MP1	3.36575	-2.70217	0.97354	-2.77562	0.00550973	0.0224503
A3GALT2	0.850449	-1.83231	1.59342	-1.14992	0.250178	NA
A4GALT	167.05	0.507717	0.214954	2.36199	0.0181773	0.0574188
A4GNT	0.274438	-0.768436	3.10811	-0.247236	0.804725	NA
AAAS	3066.18	-0.0791863	0.0966956	-0.818923	0.41283	0.57729
AACS	1516.21	0.121481	0.130283	0.932439	0.35111	0.516559
AACSP1	2.82568	-0.423321	0.967733	-0.437436	0.661795	0.784387
AADAC	0	NA	NA	NA	NA	NA
AADACL2	0	NA	NA	NA	NA	NA
AADACL3	0.431625	-1.37207	2.28318	-0.600948	0.547875	NA
AADACL4	0.98151	-3.35283	1.45259	-2.30817	0.0209895	NA
AADACP1	0.154081	-0.827747	3.11536	-0.265699	0.790471	NA
AADAT	416.662	-0.217339	0.132836	-1.63615	0.101809	0.21525
AAGAB	3311.77	-0.435557	0.0857653	-5.07847	3.80483e-07	6.28143e-06
AAK1	428.613	0.169292	0.123805	1.36742	0.171495	0.314233
AAMDC	727.914	0.13822	0.192103	0.719511	0.471826	0.629797
AAMP	7830.74	-0.344704	0.121599	-2.83477	0.0045859	0.0193034
AANAT	15.1186	-0.722057	0.483668	-1.49288	0.13547	0.265264
AAR2	2359.78	-0.281111	0.080871	-3.47604	0.000508868	0.00316117
AARD	113.383	-1.01317	0.257588	-3.93329	8.37908e-05	0.000685404
AARS	7349.96	-0.474102	0.146952	-3.22623	0.00125433	0.00665965
AARS2	2209.95	0.366197	0.100127	3.65732	0.000254865	0.00177116
AARSD1	1153.17	-0.0576809	0.13541	-0.425972	0.670128	0.791121
AARSP1	0	NA	NA	NA	NA	NA
AASDH	682.274	-0.165857	0.125387	-1.32277	0.185912	0.332043
AASDHPPT	5054.27	0.347676	0.128704	2.70137	0.00690549	0.0268742
AASS	968.364	0.121762	0.232168	0.524456	0.599962	0.736905
AATK	334.83	0.65151	0.20771	3.13663	0.001709	0.0086055
ABAT	451.657	-0.194417	0.163464	-1.18936	0.234299	0.391712
ABBA01006766.1	0.202686	-0.858506	3.11498	-0.275605	0.782851	NA
ABCA1	42.9794	-1.50524	0.502318	-2.99659	0.00273022	0.0126269
ABCA10	31.049	-0.886972	0.277639	-3.19469	0.00139981	0.00731118
ABCA11P	90.0442	-0.894011	0.251257	-3.55816	0.000373464	0.00243393
ABCA12	7.58611	0.546681	0.569624	0.959724	0.337194	0.502435
ABCA13	13.2308	-1.72723	0.446123	-3.87166	0.000108098	0.000849675
ABCA17P	45.451	-0.217299	0.266046	-0.816773	0.414058	0.578735
ABCA2	2339.84	0.361379	0.240491	1.50267	0.132923	0.261487
ABCA3	2881	0.876535	0.187461	4.67582	2.92782e-06	3.80416e-05
ABCA4	10.6159	-0.216563	0.491933	-0.440228	0.659772	0.783589
ABCA5	678.407	0.501091	0.207149	2.41898	0.0155639	0.0506668
ABCA6	13.3007	-0.842627	0.40771	-2.06673	0.0387595	0.103807
ABCA7	709.385	0.114468	0.123875	0.924061	0.355455	0.521065
ABCA8	62.6495	2.15496	0.297925	7.23324	4.71621e-13	2.65254e-11
ABCA9	29.2414	-1.24068	0.304418	-4.07559	4.58984e-05	0.000409792
ABCB1	974.705	0.316707	0.161354	1.96281	0.0496683	0.125113
ABCB10	3627.74	0.267316	0.146246	1.82785	0.067572	0.158062
ABCB10P3	7.38887	-2.7472	1.13282	-2.42509	0.0153048	0.0500029
ABCB10P4	0.911497	-2.01578	2.30984	-0.872691	0.382832	NA
ABCB11	0.129416	-0.858506	3.11498	-0.275605	0.782851	NA
ABCB4	102.457	0.427385	0.24023	1.77907	0.0752289	0.171476
ABCB5	16.5285	-1.43337	0.51484	-2.7841	0.00536759	0.0219804
ABCB6	778.326	-0.650251	0.241103	-2.69698	0.00699713	0.0271301
ABCB7	2165.99	0.283242	0.114315	2.47773	0.0132223	0.0446801
ABCB8	1765.54	0.288486	0.25308	1.1399	0.254329	0.414784
ABCB9	581.199	0.136926	0.162183	0.844266	0.398521	0.563213
ABCC1	2762.95	0.0283402	0.105996	0.26737	0.789184	0.872234
ABCC10	999.461	0.202269	0.0988869	2.04546	0.0408097	0.107818
ABCC11	26.7479	-0.116573	0.32312	-0.360772	0.71827	0.825493
ABCC12	0.673761	-2.18085	1.80415	-1.2088	0.22674	NA
ABCC13	4.29951	-0.427848	0.675265	-0.633599	0.526342	0.676663
ABCC2	26.0754	-0.374761	0.290257	-1.29114	0.196656	0.345859
ABCC3	13.2351	-1.56873	0.477026	-3.28856	0.001007	0.00556002
ABCC4	1465.97	-0.590172	0.177834	-3.31867	0.000904466	0.00507838
ABCC5	1788.94	-0.293906	0.104271	-2.81866	0.00482248	0.0201248
ABCC6	145.587	-0.663175	0.183469	-3.61465	0.000300755	0.0020264
ABCC6P1	52.0375	-1.21824	0.360525	-3.37908	0.0007273	0.00424649
ABCC6P2	21.6774	-1.60472	0.424425	-3.78092	0.00015625	0.0011634
ABCC8	48.0411	-0.000946941	0.222893	-0.00424841	0.99661	0.997911
ABCC9	156.852	-1.29509	0.638643	-2.02788	0.0425725	0.111221
ABCD1	431.926	-0.749008	0.496238	-1.50937	0.131204	0.2591
ABCD1P2	1.12211	-3.53354	1.79633	-1.96709	0.0491726	NA
ABCD1P3	0.446754	-2.21852	3.06585	-0.723621	0.469299	NA
ABCD1P4	0.0893509	-0.359655	3.11654	-0.115402	0.908127	NA
ABCD1P5	1.07235	-2.86652	1.75085	-1.63722	0.101585	NA
ABCD2	33.8824	-2.01552	0.414318	-4.86468	1.14644e-06	1.66748e-05
ABCD3	4560.83	-0.0603645	0.112617	-0.536018	0.591946	0.730826
ABCD4	1300.01	-0.0314814	0.112222	-0.280528	0.779072	0.865539
ABCE1	9012.22	-0.417872	0.10631	-3.93071	8.46942e-05	0.000691091
ABCF1	8683.13	0.0334772	0.138409	0.241872	0.808879	0.884981
ABCF2	7164.5	-0.0722446	0.156498	-0.461634	0.644344	0.771013
ABCF2P1	0.418257	-0.399425	2.03819	-0.195971	0.844633	NA
ABCF2P2	0.0926304	-0.359655	3.11654	-0.115402	0.908127	NA
ABCF3	1824.61	-0.25367	0.11093	-2.28677	0.0222095	0.0672361
ABCG1	130.284	-1.51511	0.2249	-6.7368	1.61909e-11	6.91762e-10
ABCG2	262.431	0.524762	0.116887	4.48949	7.13954e-06	8.29336e-05
ABCG4	65.3513	-0.159997	0.283067	-0.565227	0.57192	0.713645
ABCG5	10.7986	-2.25672	0.483351	-4.66892	3.02789e-06	3.90702e-05
ABCG8	5.41047	-2.50319	0.739485	-3.38505	0.000711659	0.0041723
ABHD1	58.5726	0.137374	0.266782	0.514932	0.606601	0.742024
ABHD10	2752.79	-0.268597	0.125726	-2.13637	0.0326494	0.0908442
ABHD11	469.178	0.515572	0.152753	3.37519	0.000737655	0.00429687
ABHD12	2438.31	0.335611	0.141309	2.37501	0.0175485	0.055822
ABHD12B	48.2632	-0.254326	0.283626	-0.896696	0.369881	0.534927
ABHD13	593.838	-0.0502795	0.270271	-0.186034	0.852418	0.914429
ABHD14A	546.839	-0.126233	0.156359	-0.807329	0.419477	0.584041
ABHD14A-ACY1	52.2618	-0.22567	0.30957	-0.728979	0.466014	0.625099
ABHD14B	1333.89	0.209598	0.186681	1.12276	0.261539	0.422632
ABHD15	1023.79	0.393924	0.117349	3.35686	0.000788316	0.00453492
ABHD16A	1106.85	0.532582	0.129514	4.11216	3.91973e-05	0.000357948
ABHD16B	221.937	-0.167597	0.163268	-1.02651	0.304649	0.46896
ABHD17A	5008.31	0.115088	0.116876	0.984702	0.32477	0.489751
ABHD17AP1	1.77121	0.52939	1.11636	0.474213	0.635348	0.764106
ABHD17AP3	1.71732	0.11846	0.993707	0.11921	0.905109	0.946638
ABHD17AP4	1.48518	-0.426229	1.07013	-0.398297	0.690411	0.805265
ABHD17AP5	0.90385	0.346628	2.09815	0.165207	0.868781	NA
ABHD17AP6	0.392221	-2.0398	2.27188	-0.897849	0.369266	NA
ABHD17AP7	0	NA	NA	NA	NA	NA
ABHD17AP8	0.367622	-1.02252	2.78793	-0.366766	0.713794	NA
ABHD17AP9	0.0926304	-0.359655	3.11654	-0.115402	0.908127	NA
ABHD17B	1050.88	-0.286485	0.195313	-1.4668	0.142431	0.275241
ABHD17C	1274.45	-0.166886	0.0843902	-1.97755	0.0479793	0.12183
ABHD18	714.811	-0.434757	0.114103	-3.81021	0.000138848	0.00105112
ABHD2	3192.59	0.182067	0.156734	1.16163	0.245385	0.40497
ABHD3	1256.01	0.628574	0.27227	2.30864	0.0209635	0.064193
ABHD4	695.572	0.564467	0.149212	3.78298	0.000154961	0.00115596
ABHD5	782.125	0.0843762	0.0956341	0.882282	0.377625	0.541835
ABHD6	579.253	-0.58357	0.159468	-3.65947	0.000252734	0.00175785
ABHD8	1193.11	0.836575	0.14986	5.58239	2.37234e-08	5.31376e-07
ABI1	2334.07	0.254488	0.110863	2.29552	0.0217035	0.0660326
ABI1P1	0.160627	1.08302	3.11654	0.347509	0.728209	NA
ABI2	3682.1	0.625691	0.127304	4.91494	8.88092e-07	1.33751e-05
ABI3	2.19423	0.022291	1.04363	0.0213591	0.982959	0.989792
ABI3BP	51.7028	-0.711037	0.311129	-2.28534	0.0222928	0.067428
ABL1	4353.2	0.0407583	0.147371	0.276569	0.782111	0.867753
ABL2	2461.75	-0.215604	0.164604	-1.30984	0.190252	0.337543
ABLIM1	3634.98	0.191203	0.138832	1.37723	0.168442	0.310383
ABLIM2	62.306	0.531202	0.205456	2.58548	0.00972444	0.0351322
ABLIM3	70.5552	0.836297	0.549192	1.52278	0.127814	0.254249
ABR	3728.96	0.823143	0.137267	5.99665	2.01425e-09	5.73096e-08
ABRA	1.12317	-0.38094	1.25542	-0.303437	0.761557	NA
ABRACL	2264.17	0.0999956	0.12734	0.785262	0.4323	0.595029
ABRAXAS1	454.227	0.363845	0.204442	1.7797	0.0751247	0.171333
ABRAXAS2	1448.93	0.171794	0.104137	1.64968	0.0990077	0.211009
ABT1	1792.03	-0.0391949	0.142107	-0.275813	0.782691	0.868125
ABT1P1	0.46498	-1.48259	2.26067	-0.655819	0.51194	NA
ABTB1	268.084	-0.0636658	0.163281	-0.389916	0.696598	0.810074
ABTB2	735.187	-0.0736022	0.113785	-0.64685	0.517729	0.669828
AC000041.1	1.31213	1.96225	2.66564	0.736129	0.461652	0.62169
AC000077.1	0.166051	-0.858506	3.11498	-0.275605	0.782851	NA
AC000078.1	1.57925	-0.306831	1.08494	-0.28281	0.777323	0.864512
AC000081.1	0	NA	NA	NA	NA	NA
AC000089.1	5.95604	-0.649783	0.620861	-1.04658	0.295292	0.459138
AC000095.1	4.00678	-1.13287	0.67984	-1.66638	0.0956384	0.205788
AC000111.1	0	NA	NA	NA	NA	NA
AC000111.2	0	NA	NA	NA	NA	NA
AC000362.1	0	NA	NA	NA	NA	NA
AC000367.1	12.5134	-0.562415	0.55311	-1.01682	0.309238	0.473875
AC000374.1	0	NA	NA	NA	NA	NA
AC002056.1	2.03828	-0.443107	1.02191	-0.433609	0.664572	0.786755
AC002069.1	0	NA	NA	NA	NA	NA
AC002069.2	0	NA	NA	NA	NA	NA
AC002075.1	0.0803134	0.60213	3.11654	0.193205	0.846799	NA
AC002075.2	1.65491	0.452941	1.31431	0.344623	0.730378	0.833717
AC002094.3	0.0893509	-0.359655	3.11654	-0.115402	0.908127	NA
AC002127.1	0	NA	NA	NA	NA	NA
AC002310.3	0.343716	1.08093	2.79961	0.386101	0.699422	NA
AC002310.4	1.23306	0.395297	2.30587	0.171431	0.863885	0.921358
AC002310.5	9.00609	-0.125028	1.04937	-0.119147	0.905159	0.946638
AC002366.1	0	NA	NA	NA	NA	NA
AC002367.1	0.592342	-0.21815	1.62301	-0.134411	0.893077	NA
AC002381.1	0	NA	NA	NA	NA	NA
AC002400.1	0.154059	-0.858506	3.11498	-0.275605	0.782851	NA
AC002429.1	0	NA	NA	NA	NA	NA
AC002456.2	0.381387	-1.97732	3.07708	-0.642598	0.520485	NA
AC002486.1	0	NA	NA	NA	NA	NA
AC002486.2	0	NA	NA	NA	NA	NA
AC002487.1	0	NA	NA	NA	NA	NA
AC002504.1	0.367281	-1.04481	3.10147	-0.336877	0.736209	NA
AC002519.2	0.190732	0.121239	3.11654	0.0389018	0.968969	NA
AC002524.1	1.18188	2.01693	1.22957	1.64035	0.100933	0.213853
AC002542.1	0.0893509	-0.359655	3.11654	-0.115402	0.908127	NA
AC002543.1	0.194125	-1.24933	3.10811	-0.401959	0.687714	NA
AC002545.1	0	NA	NA	NA	NA	NA
AC002553.1	0.394218	0.104375	2.70946	0.0385224	0.969271	NA
AC002558.1	3.76581	-0.60731	0.880043	-0.690092	0.490136	0.645967
AC002563.1	0.190694	-0.858506	3.11498	-0.275605	0.782851	NA
AC002984.1	0.292037	-1.51281	3.10201	-0.487688	0.625771	NA
AC002985.1	2.56508	-0.23197	0.802541	-0.289044	0.772547	0.861511
AC002996.1	1.02193	3.54723	2.5696	1.38046	0.167444	NA
AC003002.1	0.0803134	0.60213	3.11654	0.193205	0.846799	NA
AC003002.2	6.76529	-1.56891	0.681176	-2.30325	0.021265	0.0649366
AC003002.3	11.2237	0.37532	0.652335	0.575349	0.565056	0.708214
AC003005.1	0.80266	3.183	2.76832	1.1498	0.250228	NA
AC003006.1	5.09801	-0.818217	1.17074	-0.69889	0.484621	0.642012
AC003045.1	0	NA	NA	NA	NA	NA
AC003071.1	0.644854	0.0943082	1.71746	0.0549113	0.956209	NA
AC003071.2	0	NA	NA	NA	NA	NA
AC003072.1	18.0894	-0.16462	0.4127	-0.398886	0.689977	0.805148
AC003080.1	0.898161	0.388679	1.27075	0.305867	0.759706	NA
AC003101.1	0.0926304	-0.359655	3.11654	-0.115402	0.908127	NA
AC003665.1	300.121	0.857401	0.259486	3.30422	0.0009524	0.00529969
AC003669.1	18.8499	1.14779	0.519271	2.21039	0.0270783	0.0788106
AC003685.2	0.101896	0.60213	3.11654	0.193205	0.846799	NA
AC003686.1	0	NA	NA	NA	NA	NA
AC003688.1	0.165844	1.08302	3.11654	0.347509	0.728209	NA
AC003958.1	0	NA	NA	NA	NA	NA
AC003958.3	0	NA	NA	NA	NA	NA
AC003958.4	0	NA	NA	NA	NA	NA
AC003989.1	0.184265	0.121239	3.11654	0.0389018	0.968969	NA
AC003989.2	0	NA	NA	NA	NA	NA
AC004004.1	0	NA	NA	NA	NA	NA
AC004006.1	0	NA	NA	NA	NA	NA
AC004022.1	0.0867158	-0.359655	3.11654	-0.115402	0.908127	NA
AC004022.2	0	NA	NA	NA	NA	NA
AC004024.1	0.40167	0.225894	2.35961	0.0957335	0.923732	NA
AC004057.1	13129.2	-0.396115	0.178289	-2.22175	0.0263001	0.0770619
AC004062.1	0	NA	NA	NA	NA	NA
AC004066.1	0.258681	-1.37414	3.01052	-0.456446	0.648069	NA
AC004069.2	0.184265	0.121239	3.11654	0.0389018	0.968969	NA
AC004074.1	0.318453	-0.892186	2.86836	-0.311044	0.755767	NA
AC004076.1	4.20126	-0.690623	0.819868	-0.842359	0.399587	0.564279
AC004080.3	45.7915	-1.00457	0.306471	-3.27786	0.00104599	0.00573551
AC004129.1	1.35397	0.551643	1.39191	0.396321	0.691868	0.806174
AC004129.2	0	NA	NA	NA	NA	NA
AC004134.1	0.586647	1.25823	1.90588	0.660187	0.509134	NA
AC004217.2	0.286604	-1.5257	3.10147	-0.49193	0.622769	NA
AC004223.1	0.24219	0.602133	3.06585	0.1964	0.844297	NA
AC004223.3	2.42882	0.35709	2.93514	0.12166	0.903168	0.94548
AC004224.1	0.93917	0.577148	1.63116	0.353827	0.723469	NA
AC004232.1	0.382484	0.53813	2.74941	0.195726	0.844825	NA
AC004383.1	7.57619	0.157153	0.496418	0.316574	0.751567	0.848104
AC004386.1	2.19422	1.06953	1.08999	0.981233	0.326478	0.491511
AC004386.2	0.0647082	-0.359655	3.11654	-0.115402	0.908127	NA
AC004453.1	14.7766	-0.564355	0.608837	-0.926938	0.353959	0.51956
AC004461.1	0.543068	1.08306	2.53488	0.427263	0.669188	NA
AC004466.1	3.99007	0.0330025	0.756011	0.0436535	0.965181	0.979386
AC004475.1	1425.47	-0.27995	0.116439	-2.40426	0.0162054	0.0523017
AC004486.1	1.02592	-0.268953	1.57403	-0.17087	0.864326	NA
AC004522.1	0	NA	NA	NA	NA	NA
AC004552.1	2.65934	-0.179236	0.772355	-0.232065	0.816488	0.889633
AC004554.1	0.0893509	-0.359655	3.11654	-0.115402	0.908127	NA
AC004584.2	0.404038	0.643395	2.05482	0.313115	0.754193	NA
AC004674.2	0.202686	-0.858506	3.11498	-0.275605	0.782851	NA
AC004690.1	0	NA	NA	NA	NA	NA
AC004691.2	0.228291	-0.346853	3.11536	-0.111337	0.911349	NA
AC004692.1	0.720652	0.505922	1.67652	0.301769	0.762828	NA
AC004706.2	0.179027	1.08302	3.11654	0.347509	0.728209	NA
AC004754.1	0	NA	NA	NA	NA	NA
AC004801.1	0.474662	-2.28923	2.575	-0.88902	0.373992	NA
AC004801.2	6.42387	-0.921593	0.70369	-1.30966	0.190312	0.337603
AC004801.3	0.0647082	-0.359655	3.11654	-0.115402	0.908127	NA
AC004805.1	1.36033	-2.09213	2.6637	-0.785423	0.432206	0.594981
AC004805.2	0.188059	-0.858506	3.11498	-0.275605	0.782851	NA
AC004805.3	0.172312	1.08302	3.11654	0.347509	0.728209	NA
AC004812.1	0	NA	NA	NA	NA	NA
AC004825.1	0	NA	NA	NA	NA	NA
AC004832.2	0	NA	NA	NA	NA	NA
AC004832.3	10.5807	0.594023	1.09216	0.543897	0.586513	0.726402
AC004835.2	0.181981	-0.858506	3.11498	-0.275605	0.782851	NA
AC004837.1	0.539353	-0.972555	2.21646	-0.438787	0.660816	NA
AC004840.2	0.255977	-0.346971	3.01356	-0.115137	0.908337	NA
AC004852.1	0.101343	-0.359655	3.11654	-0.115402	0.908127	NA
AC004853.1	0	NA	NA	NA	NA	NA
AC004854.1	0	NA	NA	NA	NA	NA
AC004858.1	0	NA	NA	NA	NA	NA
AC004865.1	0.317475	-1.7352	2.83998	-0.610991	0.541206	NA
AC004866.1	0	NA	NA	NA	NA	NA
AC004866.2	0	NA	NA	NA	NA	NA
AC004870.1	0.350024	-0.288775	2.8545	-0.101165	0.91942	NA
AC004884.1	0.600546	-0.322336	1.61982	-0.198995	0.842266	NA
AC004890.1	2.07443	0.620394	0.900765	0.688741	0.490986	0.646694
AC004890.2	56.4547	-0.999541	0.300227	-3.32928	0.0008707	0.0049221
AC004890.3	1.59994	-0.667018	1.15871	-0.575657	0.564847	0.708148
AC004893.1	1.51591	0.108988	1.1268	0.0967235	0.922946	0.956677
AC004898.1	0.687529	-0.640898	1.70014	-0.376967	0.706198	NA
AC004899.1	0.0647082	-0.359655	3.11654	-0.115402	0.908127	NA
AC004910.1	4.6792	-1.31798	0.670666	-1.96518	0.049393	0.124555
AC004911.1	0.0893509	-0.359655	3.11654	-0.115402	0.908127	NA
AC004923.2	0.0803134	0.60213	3.11654	0.193205	0.846799	NA
AC004923.3	0.0926304	-0.359655	3.11654	-0.115402	0.908127	NA
AC004938.1	0.184265	0.121239	3.11654	0.0389018	0.968969	NA
AC004941.2	0	NA	NA	NA	NA	NA
AC004945.1	0.193973	-0.858506	3.11498	-0.275605	0.782851	NA
AC004951.2	25.5392	-0.010552	0.370122	-0.0285095	0.977256	0.986521
AC004951.3	14.6419	-0.152505	0.404404	-0.37711	0.706092	0.817154
AC004965.1	0.441523	-1.38828	2.64629	-0.524613	0.599853	NA
AC004967.1	176.752	-0.136484	0.564294	-0.241867	0.808884	0.884981
AC004975.1	0.962145	0.139629	1.56537	0.0891984	0.928924	NA
AC004980.1	155.479	-0.804146	0.199449	-4.03183	5.53438e-05	0.000478461
AC004980.2	1.98343	-0.605037	0.976453	-0.619628	0.535503	0.684198
AC004980.3	5.75772	0.310317	0.84502	0.36723	0.713448	0.822129
AC004980.4	0.0893509	-0.359655	3.11654	-0.115402	0.908127	NA
AC004986.1	0.246689	-1.37442	3.05258	-0.45025	0.65253	NA
AC004987.1	0.294392	0.103722	2.931	0.035388	0.97177	NA
AC004987.2	1.18414	0.455752	1.2059	0.377934	0.705479	0.816906
AC004987.3	0	NA	NA	NA	NA	NA
AC004987.4	0.869739	0.387919	2.11998	0.182982	0.854812	NA
AC004997.1	21.0785	-0.0770361	0.463955	-0.166042	0.868124	0.924395
AC005000.1	4.09717	0.354215	0.604631	0.585837	0.557985	0.702428
AC005000.2	0.173432	-0.858506	3.11498	-0.275605	0.782851	NA
AC005002.1	0	NA	NA	NA	NA	NA
AC005002.2	0	NA	NA	NA	NA	NA
AC005005.1	1.58336	-0.303293	0.934316	-0.324615	0.745472	0.844083
AC005005.2	0	NA	NA	NA	NA	NA
AC005008.1	0	NA	NA	NA	NA	NA
AC005008.2	0	NA	NA	NA	NA	NA
AC005011.1	0.364477	1.10497	2.35672	0.46886	0.63917	NA
AC005014.1	0.58823	-0.462142	1.94826	-0.237208	0.812496	NA
AC005019.1	0.280675	1.63963	3.10902	0.527378	0.597931	NA
AC005020.1	1.90417	-1.83515	1.07512	-1.70693	0.0878355	0.192727
AC005020.2	55.5048	0.630299	0.359871	1.75146	0.0798671	0.179172
AC005033.1	0.0867158	-0.359655	3.11654	-0.115402	0.908127	NA
AC005034.1	0.0926304	-0.359655	3.11654	-0.115402	0.908127	NA
AC005040.1	0	NA	NA	NA	NA	NA
AC005041.1	185.968	0.317503	0.161286	1.96856	0.0490031	0.123825
AC005041.2	0.436852	0.580314	2.29556	0.252799	0.800424	NA
AC005042.1	1.67427	0.159118	1.18831	0.133903	0.893479	0.940044
AC005042.3	0	NA	NA	NA	NA	NA
AC005070.1	0	NA	NA	NA	NA	NA
AC005070.2	0.173432	-0.858506	3.11498	-0.275605	0.782851	NA
AC005077.1	0	NA	NA	NA	NA	NA
AC005077.2	0.784647	1.81319	1.39421	1.30051	0.193425	NA
AC005077.3	0	NA	NA	NA	NA	NA
AC005077.4	23.1121	0.897707	0.434233	2.06734	0.0387023	0.10371
AC005084.1	0.0829222	0.60213	3.11654	0.193205	0.846799	NA
AC005094.1	0.179274	1.08302	3.11654	0.347509	0.728209	NA
AC005099.1	2.81226	0.72095	0.740414	0.973712	0.330199	0.4952
AC005102.1	0.243718	-0.346917	3.05878	-0.113417	0.9097	NA
AC005104.2	0.711421	1.15016	1.53815	0.747758	0.454606	NA
AC005105.1	0.257567	-0.37738	3.01407	-0.125206	0.90036	NA
AC005154.1	0.680804	-1.48208	1.8143	-0.816887	0.413993	NA
AC005154.2	4.37941	-0.956279	0.606798	-1.57594	0.115039	0.23574
AC005165.2	0.840507	0.801502	1.38766	0.577592	0.563539	NA
AC005176.1	7.20672	-0.0385102	0.533213	-0.0722229	0.942425	0.9672
AC005176.2	0	NA	NA	NA	NA	NA
AC005178.1	0	NA	NA	NA	NA	NA
AC005181.1	0.0893509	-0.359655	3.11654	-0.115402	0.908127	NA
AC005183.1	0.308118	-1.69924	3.09249	-0.549473	0.582681	NA
AC005185.1	0	NA	NA	NA	NA	NA
AC005189.1	0.0867158	-0.359655	3.11654	-0.115402	0.908127	NA
AC005191.1	0	NA	NA	NA	NA	NA
AC005229.1	0.263069	-0.377613	3.11498	-0.121225	0.903513	NA
AC005229.2	0	NA	NA	NA	NA	NA
AC005229.3	0	NA	NA	NA	NA	NA
AC005230.1	0	NA	NA	NA	NA	NA
AC005237.2	0	NA	NA	NA	NA	NA
AC005244.1	0.993913	0.492413	1.37332	0.358558	0.719926	NA
AC005252.1	0	NA	NA	NA	NA	NA
AC005255.1	0.771444	-2.38735	2.34518	-1.01798	0.308686	NA
AC005261.4	0.154059	-0.858506	3.11498	-0.275605	0.782851	NA
AC005262.1	0.871252	0.0948756	1.60737	0.0590252	0.952932	NA
AC005294.1	0	NA	NA	NA	NA	NA
AC005297.1	0	NA	NA	NA	NA	NA
AC005297.2	0.101343	-0.359655	3.11654	-0.115402	0.908127	NA
AC005297.3	0	NA	NA	NA	NA	NA
AC005300.1	0.582568	-1.14799	1.92955	-0.594949	0.551878	NA
AC005324.3	4.22824	-1.57052	1.02865	-1.52678	0.126816	0.252819
AC005324.4	5.06272	0.0775561	0.927211	0.0836446	0.933339	0.962739
AC005324.6	0	NA	NA	NA	NA	NA
AC005326.1	0.243487	0.602133	3.11654	0.193206	0.846798	NA
AC005336.1	0.0867158	-0.359655	3.11654	-0.115402	0.908127	NA
AC005336.2	0.289401	-1.49535	3.10275	-0.481945	0.629845	NA
AC005341.1	0.0647082	-0.359655	3.11654	-0.115402	0.908127	NA
AC005345.1	0	NA	NA	NA	NA	NA
AC005351.1	0.264578	0.602134	2.98484	0.201731	0.840127	NA
AC005357.1	0	NA	NA	NA	NA	NA
AC005357.2	0.862556	-0.444147	1.48344	-0.299403	0.764633	NA
AC005363.1	0.67851	-2.83671	2.81575	-1.00744	0.313722	NA
AC005377.1	0	NA	NA	NA	NA	NA
AC005410.1	3.18078	0.134735	0.723359	0.186263	0.852238	0.914376
AC005412.1	0.193973	-0.858506	3.11498	-0.275605	0.782851	NA
AC005476.1	0.0527384	-0.359655	3.11654	-0.115402	0.908127	NA
AC005481.1	3.13034	0.106052	0.894632	0.118543	0.905638	0.946905
AC005515.1	1.19672	-1.27092	1.30366	-0.974891	0.329615	0.494621
AC005518.2	0	NA	NA	NA	NA	NA
AC005520.1	69.5696	-0.405817	0.27731	-1.46341	0.143355	0.276672
AC005520.4	0	NA	NA	NA	NA	NA
AC005521.1	3.49657	0.724898	0.689189	1.05181	0.292885	0.45643
AC005531.1	6.75522	-1.38108	0.65364	-2.11291	0.0346088	0.095056
AC005532.2	0	NA	NA	NA	NA	NA
AC005534.2	0.343246	0.133638	2.80394	0.047661	0.961986	NA
AC005539.1	0	NA	NA	NA	NA	NA
AC005559.1	0.522543	0.139773	1.97103	0.0709136	0.943467	NA
AC005587.1	1.04168	2.31232	1.37505	1.68162	0.0926427	NA
AC005588.1	0.101343	-0.359655	3.11654	-0.115402	0.908127	NA
AC005632.1	0.157339	-0.858506	3.11498	-0.275605	0.782851	NA
AC005632.3	0.135661	0.121239	3.11654	0.0389018	0.968969	NA
AC005670.2	8.70203	-0.747367	0.646505	-1.15601	0.247676	0.40717
AC005682.1	4.95235	-1.28963	0.700921	-1.83991	0.0657821	0.154905
AC005697.1	0.574353	2.09202	2.12527	0.984355	0.324941	NA
AC005702.1	9.6137	-0.924897	0.498439	-1.85559	0.0635127	0.150756
AC005702.2	0	NA	NA	NA	NA	NA
AC005722.1	0.101343	-0.359655	3.11654	-0.115402	0.908127	NA
AC005726.1	72.7898	-0.711341	0.351127	-2.02588	0.0427773	0.111625
AC005730.1	0.0867158	-0.359655	3.11654	-0.115402	0.908127	NA
AC005740.1	0.362043	-0.996369	3.10332	-0.321066	0.748161	NA
AC005740.2	0.176353	0.121239	3.11654	0.0389018	0.968969	NA
AC005741.1	0	NA	NA	NA	NA	NA
AC005758.1	0	NA	NA	NA	NA	NA
AC005771.1	0	NA	NA	NA	NA	NA
AC005776.1	1.34915	-0.396862	1.51287	-0.262324	0.793071	0.875037
AC005777.1	0.193973	-0.858506	3.11498	-0.275605	0.782851	NA
AC005779.1	1.13097	1.00853	1.45126	0.694938	0.487094	NA
AC005779.2	0.611166	-0.338865	1.75164	-0.193456	0.846602	NA
AC005786.1	0.468719	-0.733826	1.98575	-0.369546	0.711721	NA
AC005798.1	0.0867158	-0.359655	3.11654	-0.115402	0.908127	NA
AC005822.1	2.64419	-2.05571	0.948806	-2.16663	0.0302632	0.0856368
AC005828.6	0.292589	-0.377098	2.90329	-0.129886	0.896656	NA
AC005828.7	0.374959	-1.02197	2.77256	-0.368603	0.712423	NA
AC005829.1	17.0482	0.0243449	0.376207	0.0647114	0.948404	0.970748
AC005829.2	0.562996	-2.56389	2.95755	-0.866894	0.386	NA
AC005832.2	0.212339	-0.377613	3.11498	-0.121225	0.903513	NA
AC005832.3	0	NA	NA	NA	NA	NA
AC005832.4	23.1743	-1.11871	0.765667	-1.46109	0.143989	0.277525
AC005833.1	2.3812	-0.858297	1.04027	-0.825072	0.409331	0.573991
AC005837.2	0.438927	-0.515474	3.10332	-0.166104	0.868075	NA
AC005838.1	0	NA	NA	NA	NA	NA
AC005840.1	0.891661	-0.701983	1.83618	-0.382307	0.702234	NA
AC005840.3	0.24341	-1.37476	3.10558	-0.442676	0.658	NA
AC005868.1	0	NA	NA	NA	NA	NA
AC005899.2	0	NA	NA	NA	NA	NA
AC005906.1	0.333427	-1.78831	2.3838	-0.750193	0.453139	NA
AC005908.1	0	NA	NA	NA	NA	NA
AC005912.1	3.53807	0.403878	0.825968	0.488975	0.624859	0.756282
AC005921.1	0.0893895	0.60213	3.11654	0.193205	0.846799	NA
AC005943.1	43.521	0.856335	0.587802	1.45684	0.14516	0.279266
AC005951.1	0.0893895	0.60213	3.11654	0.193205	0.846799	NA
AC005972.1	0	NA	NA	NA	NA	NA
AC005972.2	0.18202	0.121239	3.11654	0.0389018	0.968969	NA
AC006001.1	0.320702	0.103918	2.85898	0.0363481	0.971005	NA
AC006006.1	0	NA	NA	NA	NA	NA
AC006011.1	115.088	-0.398405	0.243399	-1.63684	0.101663	0.215029
AC006015.1	0.396659	-2.02883	3.07452	-0.659883	0.509329	NA
AC006020.1	0.101343	-0.359655	3.11654	-0.115402	0.908127	NA
AC006022.1	0	NA	NA	NA	NA	NA
AC006023.1	0.0893895	0.60213	3.11654	0.193205	0.846799	NA
AC006023.2	0.256241	0.602134	3.01384	0.199789	0.841645	NA
AC006026.1	0.861677	-0.481176	2.42608	-0.198334	0.842783	NA
AC006026.2	0.101343	-0.359655	3.11654	-0.115402	0.908127	NA
AC006028.1	0.0755859	0.60213	3.11654	0.193205	0.846799	NA
AC006030.1	4.68132	0.561025	0.588155	0.953873	0.340148	0.505326
AC006033.1	2.79693	0.0970082	0.790305	0.122748	0.902307	0.945073
AC006042.3	1.01781	2.01902	1.52363	1.32514	0.185126	NA
AC006065.1	0	NA	NA	NA	NA	NA
AC006065.2	0	NA	NA	NA	NA	NA
AC006077.1	0.248145	1.54817	3.03812	0.509582	0.610344	NA
AC006115.1	0	NA	NA	NA	NA	NA
AC006116.1	0.768624	-1.63953	2.14641	-0.763848	0.444958	NA
AC006116.2	0.351905	0.105693	2.3792	0.0444237	0.964567	NA
AC006116.3	0.178779	1.08302	3.11654	0.347509	0.728209	NA
AC006116.7	2.80499	5.00294	3.01385	1.65998	0.096918	0.207846
AC006122.1	3.21433	0.0274771	0.696651	0.0394416	0.968538	0.981164
AC006130.2	0.0829222	0.60213	3.11654	0.193205	0.846799	NA
AC006144.1	1.47212	-1.79179	1.24421	-1.4401	0.149838	0.285396
AC006195.1	0.851964	-0.684186	1.67023	-0.409636	0.682073	NA
AC006197.1	0	NA	NA	NA	NA	NA
AC006199.1	0	NA	NA	NA	NA	NA
AC006210.1	0.0647082	-0.359655	3.11654	-0.115402	0.908127	NA
AC006210.2	0.956251	0.120559	1.75521	0.0686866	0.945239	NA
AC006213.1	71.8393	-0.165457	0.286784	-0.576939	0.563981	0.707463
AC006236.1	0.69411	-2.8404	1.76083	-1.61311	0.106722	NA
AC006254.1	21.2587	-0.508884	0.464121	-1.09645	0.272883	0.434653
AC006254.2	0.293142	0.602133	3.11654	0.193206	0.846798	NA
AC006254.3	0.882423	-1.27962	2.08707	-0.613118	0.539798	NA
AC006270.2	0.22617	-1.30326	3.107	-0.419459	0.674881	NA
AC006270.3	0.387882	-1.26783	2.72885	-0.4646	0.642218	NA
AC006288.1	0.370902	-1.02826	2.78508	-0.369205	0.711975	NA
AC006326.1	0.169638	0.121239	3.11654	0.0389018	0.968969	NA
AC006328.1	0	NA	NA	NA	NA	NA
AC006335.1	0	NA	NA	NA	NA	NA
AC006349.1	0.271977	-1.49535	3.10275	-0.481945	0.629845	NA
AC006355.1	0.421917	-0.399387	2.03662	-0.196103	0.84453	NA
AC006362.1	0	NA	NA	NA	NA	NA
AC006363.1	0	NA	NA	NA	NA	NA
AC006366.1	0	NA	NA	NA	NA	NA
AC006380.1	0	NA	NA	NA	NA	NA
AC006390.1	0	NA	NA	NA	NA	NA
AC006427.1	0.0647082	-0.359655	3.11654	-0.115402	0.908127	NA
AC006441.2	0.145369	-0.827747	3.11536	-0.265699	0.790471	NA
AC006445.1	0.983955	-0.292691	1.54331	-0.189652	0.849582	NA
AC006445.2	0.229667	-0.346854	3.11473	-0.111359	0.911331	NA
AC006455.2	1.53235	-0.495785	1.05206	-0.471251	0.637462	0.76562
AC006455.3	0.366474	1.08742	2.34769	0.463187	0.64323	NA
AC006455.5	0.595971	1.28233	1.90369	0.673602	0.500564	NA
AC006455.6	0	NA	NA	NA	NA	NA
AC006455.7	0	NA	NA	NA	NA	NA
AC006457.1	0.304029	-1.5257	3.10147	-0.49193	0.622769	NA
AC006461.1	0.355153	1.07694	2.77358	0.388284	0.697806	NA
AC006463.1	0.0803134	0.60213	3.11654	0.193205	0.846799	NA
AC006466.1	0	NA	NA	NA	NA	NA
AC006480.1	0.404396	-0.338883	2.04214	-0.165945	0.868201	NA
AC006483.1	0.192193	-1.17999	3.10959	-0.379469	0.70434	NA
AC006484.1	0.0926304	-0.359655	3.11654	-0.115402	0.908127	NA
AC006486.1	19.4949	-0.0498775	0.621144	-0.0802995	0.935999	0.964184
AC006499.1	0	NA	NA	NA	NA	NA
AC006499.2	0	NA	NA	NA	NA	NA
AC006499.3	0	NA	NA	NA	NA	NA
AC006499.4	0	NA	NA	NA	NA	NA
AC006499.5	0	NA	NA	NA	NA	NA
AC006499.6	0	NA	NA	NA	NA	NA
AC006499.7	0	NA	NA	NA	NA	NA
AC006499.8	0	NA	NA	NA	NA	NA
AC006504.3	6.68649	-0.399202	0.567519	-0.703416	0.481797	0.639419
AC006504.4	0.0926304	-0.359655	3.11654	-0.115402	0.908127	NA
AC006504.6	0	NA	NA	NA	NA	NA
AC006509.1	77.9914	0.0359085	0.427798	0.083938	0.933106	0.962548
AC006509.2	0.385499	-2.02027	2.70455	-0.746988	0.455071	NA
AC006511.1	0	NA	NA	NA	NA	NA
AC006511.2	0.800928	0.247443	1.84726	0.133951	0.893441	NA
AC006512.1	0.176929	0.121239	3.11654	0.0389018	0.968969	NA
AC006512.2	0	NA	NA	NA	NA	NA
AC006517.1	0	NA	NA	NA	NA	NA
AC006518.1	0.175553	0.121239	3.11654	0.0389018	0.968969	NA
AC006518.2	0.194526	0.121239	3.11654	0.0389018	0.968969	NA
AC006518.3	0.175553	0.121239	3.11654	0.0389018	0.968969	NA
AC006518.4	0.194526	0.121239	3.11654	0.0389018	0.968969	NA
AC006529.1	0.0647082	-0.359655	3.11654	-0.115402	0.908127	NA
AC006530.1	0.230553	0.602133	3.11654	0.193206	0.846798	NA
AC006538.2	1.11477	-3.5375	3.02851	-1.16807	0.24278	NA
AC006539.1	1.65367	1.79713	1.77406	1.01301	0.311056	0.475297
AC006539.2	0.244054	-1.37449	3.06224	-0.448851	0.653539	NA
AC006548.1	0	NA	NA	NA	NA	NA
AC006548.2	0	NA	NA	NA	NA	NA
AC006557.2	0.194526	0.121239	3.11654	0.0389018	0.968969	NA
AC006557.4	11.1178	-0.0901937	0.49403	-0.182567	0.855138	0.916202
AC006557.5	2.21684	0.407544	1.06308	0.383362	0.701452	0.813674
AC006600.1	0	NA	NA	NA	NA	NA
AC006927.1	0.175553	0.121239	3.11654	0.0389018	0.968969	NA
AC006946.1	0.364537	1.37433	2.74809	0.500105	0.617001	NA
AC006960.1	0.179274	1.08302	3.11654	0.347509	0.728209	NA
AC006965.1	0.739637	-1.53597	1.8281	-0.8402	0.400796	NA
AC006967.1	0	NA	NA	NA	NA	NA
AC006967.3	10.698	-2.27596	0.498237	-4.56803	4.92319e-06	5.95508e-05
AC006970.1	0	NA	NA	NA	NA	NA
AC006970.2	0	NA	NA	NA	NA	NA
AC006971.1	1.62928	-1.04648	1.37939	-0.758653	0.44806	0.609849
AC006978.1	105.244	0.411569	0.164769	2.49786	0.0124947	0.0427596
AC006989.1	0	NA	NA	NA	NA	NA
AC006994.1	0.154081	-0.827747	3.11536	-0.265699	0.790471	NA
AC007000.1	8.14076	-1.71639	0.676046	-2.53887	0.0111212	0.0389898
AC007000.2	0.760395	-1.66656	1.75091	-0.951828	0.341184	NA
AC007012.1	0	NA	NA	NA	NA	NA
AC007016.1	0.620641	-0.396729	1.93296	-0.205245	0.837381	NA
AC007040.2	70.5744	-0.697347	0.284397	-2.45202	0.0142056	0.047265
AC007041.1	1.20024	-0.206213	1.18972	-0.173329	0.862393	0.920459
AC007064.1	0.0893509	-0.359655	3.11654	-0.115402	0.908127	NA
AC007064.3	0	NA	NA	NA	NA	NA
AC007066.1	1.149	0.128102	1.20288	0.106496	0.915189	0.952276
AC007068.1	13.1469	0.180454	0.383208	0.470903	0.63771	0.765744
AC007068.2	0	NA	NA	NA	NA	NA
AC007098.2	0.190694	-0.858506	3.11498	-0.275605	0.782851	NA
AC007115.1	0	NA	NA	NA	NA	NA
AC007136.1	0	NA	NA	NA	NA	NA
AC007151.1	0	NA	NA	NA	NA	NA
AC007160.1	0.777591	0.302201	1.84871	0.163466	0.870152	NA
AC007161.2	0.0893509	-0.359655	3.11654	-0.115402	0.908127	NA
AC007179.3	0	NA	NA	NA	NA	NA
AC007182.2	1.40202	0.710482	1.13144	0.627948	0.530038	0.679965
AC007192.1	46.6774	-1.23349	0.982335	-1.25567	0.209235	0.361452
AC007207.1	0.0926304	-0.359655	3.11654	-0.115402	0.908127	NA
AC007215.1	0.194526	0.121239	3.11654	0.0389018	0.968969	NA
AC007218.1	0.202686	-0.858506	3.11498	-0.275605	0.782851	NA
AC007224.1	0	NA	NA	NA	NA	NA
AC007225.1	2.36837	-1.34526	0.844566	-1.59284	0.111195	0.230207
AC007225.2	0	NA	NA	NA	NA	NA
AC007229.1	0.99886	-1.10237	1.53044	-0.720292	0.471345	NA
AC007237.1	0	NA	NA	NA	NA	NA
AC007238.1	2.42954	0.939419	0.826107	1.13716	0.25547	0.415963
AC007253.1	0	NA	NA	NA	NA	NA
AC007255.2	0	NA	NA	NA	NA	NA
AC007256.1	2.21213	-0.365881	1.04297	-0.350808	0.725733	0.831282
AC007262.1	0.101343	-0.359655	3.11654	-0.115402	0.908127	NA
AC007274.1	0	NA	NA	NA	NA	NA
AC007274.2	0	NA	NA	NA	NA	NA
AC007279.1	1.47839	-0.386406	1.22332	-0.315866	0.752104	0.848552
AC007283.2	0.292323	-0.377613	3.11498	-0.121225	0.903513	NA
AC007312.1	0.0926304	-0.359655	3.11654	-0.115402	0.908127	NA
AC007318.1	51.8151	-0.548369	0.415804	-1.31882	0.187231	0.333692
AC007322.1	0	NA	NA	NA	NA	NA
AC007322.2	0	NA	NA	NA	NA	NA
AC007322.3	0	NA	NA	NA	NA	NA
AC007322.4	0	NA	NA	NA	NA	NA
AC007326.1	0.725218	-0.880045	1.87786	-0.468643	0.639325	NA
AC007327.1	0	NA	NA	NA	NA	NA
AC007342.2	0	NA	NA	NA	NA	NA
AC007342.3	14.2739	-0.757181	0.452342	-1.67391	0.094148	0.203417
AC007346.1	0.729812	-1.60034	2.09485	-0.763943	0.444901	NA
AC007346.2	0	NA	NA	NA	NA	NA
AC007363.1	0.142089	-0.827747	3.11536	-0.265699	0.790471	NA
AC007365.2	1.91358	0.138258	0.936308	0.147663	0.882609	0.933463
AC007375.1	0.0527384	-0.359655	3.11654	-0.115402	0.908127	NA
AC007375.2	33.0089	-2.14353	0.32695	-6.55615	5.52147e-11	2.14293e-09
AC007376.1	0.0527384	-0.359655	3.11654	-0.115402	0.908127	NA
AC007383.1	0.533753	0.956729	2.18932	0.436999	0.662112	NA
AC007386.1	0.369987	0.104245	2.74964	0.0379122	0.969758	NA
AC007387.1	0.0647082	-0.359655	3.11654	-0.115402	0.908127	NA
AC007389.2	0.260147	-1.47726	3.10332	-0.476027	0.634055	NA
AC007389.4	0.341604	-0.887079	2.39597	-0.370238	0.711205	NA
AC007390.1	0.0755859	0.60213	3.11654	0.193205	0.846799	NA
AC007394.1	0.249978	0.602133	3.11654	0.193206	0.846798	NA
AC007395.1	0	NA	NA	NA	NA	NA
AC007424.1	5.86597	-0.791683	0.654745	-1.20915	0.226606	0.382577
AC007435.1	0	NA	NA	NA	NA	NA
AC007448.1	0.101343	-0.359655	3.11654	-0.115402	0.908127	NA
AC007458.1	0	NA	NA	NA	NA	NA
AC007494.1	0.0829222	0.60213	3.11654	0.193205	0.846799	NA
AC007536.1	0	NA	NA	NA	NA	NA
AC007537.1	0.500871	-0.78761	1.9661	-0.400595	0.688718	NA
AC007547.1	0	NA	NA	NA	NA	NA
AC007547.2	0	NA	NA	NA	NA	NA
AC007551.1	0	NA	NA	NA	NA	NA
AC007552.1	0.231726	-0.346863	3.10623	-0.111667	0.911087	NA
AC007559.1	0	NA	NA	NA	NA	NA
AC007560.1	0.0867158	-0.359655	3.11654	-0.115402	0.908127	NA
AC007562.1	0	NA	NA	NA	NA	NA
AC007563.3	0.165223	1.08302	3.11654	0.347509	0.728209	NA
AC007566.2	0	NA	NA	NA	NA	NA
AC007568.1	0	NA	NA	NA	NA	NA
AC007599.1	0	NA	NA	NA	NA	NA
AC007601.1	4.50696	-0.817467	0.69442	-1.17719	0.239118	0.397367
AC007610.3	1.005	0.974141	1.22208	0.797118	0.425382	NA
AC007618.1	0.0755859	0.60213	3.11654	0.193205	0.846799	NA
AC007619.2	0	NA	NA	NA	NA	NA
AC007620.1	0	NA	NA	NA	NA	NA
AC007621.1	0.232085	-1.30324	3.09655	-0.420869	0.67385	NA
AC007622.1	0.354332	1.12175	2.78227	0.403176	0.686819	NA
AC007663.1	9.82593	-0.798541	0.428301	-1.86444	0.06226	0.148668
AC007677.1	0	NA	NA	NA	NA	NA
AC007679.2	0.0829222	0.60213	3.11654	0.193205	0.846799	NA
AC007683.1	3.46997	0.156514	0.720927	0.217101	0.82813	0.898092
AC007685.1	0.244271	0.602133	3.05788	0.196912	0.843896	NA
AC007686.1	1.2882	-0.520188	1.36427	-0.381295	0.702985	0.814828
AC007688.1	2.06713	-0.971567	0.860319	-1.12931	0.258767	0.419718
AC007690.1	0.945558	2.0993	1.60462	1.30828	0.190777	NA
AC007731.1	6.14349	0.962262	0.587449	1.63804	0.101414	0.214644
AC007738.1	0	NA	NA	NA	NA	NA
AC007742.1	0	NA	NA	NA	NA	NA
AC007751.1	0.101343	-0.359655	3.11654	-0.115402	0.908127	NA
AC007785.2	0.0926304	-0.359655	3.11654	-0.115402	0.908127	NA
AC007790.1	0.101896	0.60213	3.11654	0.193205	0.846799	NA
AC007834.2	1.10422	1.04887	1.4279	0.734553	0.462612	NA
AC007842.1	14.9902	-0.364798	0.359605	-1.01444	0.310372	0.474794
AC007849.2	0.0803134	0.60213	3.11654	0.193205	0.846799	NA
AC007881.1	0	NA	NA	NA	NA	NA
AC007899.1	0.299601	-1.69731	3.0926	-0.548828	0.583123	NA
AC007919.1	0	NA	NA	NA	NA	NA
AC007919.2	0.268053	-1.50438	3.10237	-0.484913	0.627738	NA
AC007923.2	2.25138	-0.771719	1.28841	-0.59897	0.549193	0.695138
AC007923.3	0.656644	-2.75406	2.05116	-1.34268	0.179376	NA
AC007950.1	938.784	-0.310716	0.142363	-2.18256	0.0290684	0.0832138
AC007952.1	10.3281	0.997274	0.49102	2.03102	0.0422526	0.110549
AC007952.2	7.01037	0.378423	0.63505	0.595896	0.551245	0.697065
AC007954.1	0.506182	-1.65766	2.60006	-0.637549	0.523768	NA
AC007956.1	1.58262	-0.328514	1.1227	-0.29261	0.76982	0.859332
AC007967.1	0	NA	NA	NA	NA	NA
AC007967.2	0	NA	NA	NA	NA	NA
AC007967.3	0	NA	NA	NA	NA	NA
AC007969.1	59.6894	-0.411961	0.392652	-1.04918	0.294097	0.457995
AC007969.2	0.5982	0.579884	1.60429	0.361459	0.717756	NA
AC007991.1	0.0867158	-0.359655	3.11654	-0.115402	0.908127	NA
AC007992.1	0.169638	0.121239	3.11654	0.0389018	0.968969	NA
AC007992.2	0.493312	-0.851822	2.24396	-0.379607	0.704237	NA
AC007998.1	0.466086	0.608373	2.2695	0.268065	0.788649	NA
AC007998.2	13.6429	-0.359335	0.481759	-0.745882	0.455739	0.616424
AC008011.1	0	NA	NA	NA	NA	NA
AC008013.3	2.63771	0.0542999	0.99206	0.0547345	0.95635	0.974793
AC008015.1	0.0829222	0.60213	3.11654	0.193205	0.846799	NA
AC008026.1	8.71946	0.469192	0.497765	0.942597	0.345887	0.511104
AC008026.2	0.240261	-0.377516	3.07174	-0.1229	0.902187	NA
AC008033.1	0.140294	0.121239	3.11654	0.0389018	0.968969	NA
AC008033.2	0	NA	NA	NA	NA	NA
AC008040.2	1.5019	-1.93293	1.59919	-1.2087	0.22678	0.382838
AC008040.3	0	NA	NA	NA	NA	NA
AC008040.4	0.72337	1.12185	1.51982	0.738146	0.460426	NA
AC008055.1	0	NA	NA	NA	NA	NA
AC008060.1	2.43922	-0.490851	1.00271	-0.489523	0.624472	0.756122
AC008065.1	0.60509	2.0719	2.09442	0.989246	0.322543	NA
AC008066.1	0	NA	NA	NA	NA	NA
AC008069.1	0.258475	0.602133	3.11654	0.193206	0.846798	NA
AC008072.1	15.659	-1.18737	0.41125	-2.88722	0.00388666	0.0169255
AC008074.1	0.154634	0.121239	3.11654	0.0389018	0.968969	NA
AC008080.1	1.63204	-2.41335	1.29659	-1.86131	0.0626998	0.149269
AC008121.1	0.0926304	-0.359655	3.11654	-0.115402	0.908127	NA
AC008126.1	0.282999	-0.377613	3.11498	-0.121225	0.903513	NA
AC008127.2	0.173432	-0.858506	3.11498	-0.275605	0.782851	NA
AC008132.1	61.3488	-0.117115	0.345715	-0.338762	0.734789	0.836697
AC008132.2	0.515039	-0.0234571	2.23237	-0.0105077	0.991616	NA
AC008134.1	0.311831	1.10796	2.88409	0.384164	0.700857	NA
AC008147.3	0.194526	0.121239	3.11654	0.0389018	0.968969	NA
AC008155.1	0.240775	-1.37457	3.07448	-0.44709	0.65481	NA
AC008162.1	0	NA	NA	NA	NA	NA
AC008171.1	0.0829222	0.60213	3.11654	0.193205	0.846799	NA
AC008264.1	0.660586	-0.393868	1.92747	-0.204345	0.838084	NA
AC008267.1	0.798371	-1.12001	1.67266	-0.6696	0.503113	NA
AC008267.2	20.5613	-0.497872	0.319504	-1.55826	0.119171	0.241593
AC008267.3	1.54224	-0.488343	1.05316	-0.463695	0.642867	0.769947
AC008267.4	0.334568	-0.977904	2.82239	-0.34648	0.728982	NA
AC008267.6	0.179346	-0.858506	3.11498	-0.275605	0.782851	NA
AC008267.7	0.178702	-0.858506	3.11498	-0.275605	0.782851	NA
AC008277.2	0	NA	NA	NA	NA	NA
AC008280.1	0.0803134	0.60213	3.11654	0.193205	0.846799	NA
AC008280.2	0.178988	0.121239	3.11654	0.0389018	0.968969	NA
AC008379.1	0.0755859	0.60213	3.11654	0.193205	0.846799	NA
AC008385.1	0.190732	0.121239	3.11654	0.0389018	0.968969	NA
AC008393.1	35.5648	0.104135	0.287614	0.362066	0.717302	0.824757
AC008403.1	235.76	0.414987	0.208171	1.99349	0.0462077	0.118358
AC008403.2	0	NA	NA	NA	NA	NA
AC008410.1	0	NA	NA	NA	NA	NA
AC008413.1	0	NA	NA	NA	NA	NA
AC008417.1	0.191533	1.08302	3.11654	0.347509	0.728209	NA
AC008427.1	0.501088	-0.0601736	3.09992	-0.0194113	0.984513	NA
AC008429.2	1.61027	0.846806	1.03265	0.820035	0.412196	0.576686
AC008429.4	0	NA	NA	NA	NA	NA
AC008446.1	1.55748	-0.224327	1.03825	-0.216063	0.828939	0.898626
AC008481.1	1.67769	-1.55713	1.0732	-1.45092	0.146802	0.281745
AC008481.2	2.68527	0.129593	0.881623	0.146993	0.883137	0.933691
AC008481.3	1.99312	1.0832	1.63835	0.661152	0.508515	0.661689
AC008489.1	0	NA	NA	NA	NA	NA
AC008494.1	5.29721	-0.181652	0.601069	-0.302215	0.762488	0.854918
AC008496.1	0	NA	NA	NA	NA	NA
AC008507.1	3.34883	-0.498359	0.844422	-0.590178	0.555071	0.700114
AC008514.2	3.19235	-0.436138	0.742086	-0.587719	0.556721	0.701361
AC008521.1	0	NA	NA	NA	NA	NA
AC008521.2	0	NA	NA	NA	NA	NA
AC008526.1	0.598128	2.05766	1.82828	1.12546	0.260394	NA
AC008537.1	0.217675	-0.346853	3.11536	-0.111337	0.911349	NA
AC008543.2	0.0926304	-0.359655	3.11654	-0.115402	0.908127	NA
AC008549.3	0.172559	1.08302	3.11654	0.347509	0.728209	NA
AC008550.1	0.561876	-1.07642	2.18142	-0.493451	0.621694	NA
AC008554.1	12.3527	-2.64925	0.614526	-4.31104	1.62487e-05	0.000170001
AC008555.3	0.759087	-0.928944	1.53488	-0.605224	0.54503	NA
AC008555.6	0.274774	-1.48395	3.10311	-0.478212	0.632499	NA
AC008562.1	0.0926304	-0.359655	3.11654	-0.115402	0.908127	NA
AC008565.1	1.02239	0.10559	1.32826	0.0794949	0.936639	NA
AC008567.1	4.48215	-1.0544	0.646048	-1.63207	0.102664	0.21676
AC008571.1	0	NA	NA	NA	NA	NA
AC008575.1	1.42701	-0.75579	2.24196	-0.337112	0.736033	0.837538
AC008592.3	4.41096	0.0395559	0.709608	0.0557433	0.955546	0.974388
AC008608.1	0.0527384	-0.359655	3.11654	-0.115402	0.908127	NA
AC008620.1	0.246689	-1.37442	3.05258	-0.45025	0.65253	NA
AC008620.2	0.193973	-0.858506	3.11498	-0.275605	0.782851	NA
AC008622.1	0.0647082	-0.359655	3.11654	-0.115402	0.908127	NA
AC008626.1	2.12046	-0.0797661	1.29605	-0.0615455	0.950925	0.971825
AC008628.1	0	NA	NA	NA	NA	NA
AC008628.2	0	NA	NA	NA	NA	NA
AC008629.2	0.101343	-0.359655	3.11654	-0.115402	0.908127	NA
AC008629.3	0.157339	-0.858506	3.11498	-0.275605	0.782851	NA
AC008638.1	0	NA	NA	NA	NA	NA
AC008638.2	0	NA	NA	NA	NA	NA
AC008638.3	0	NA	NA	NA	NA	NA
AC008676.2	0.0527384	-0.359655	3.11654	-0.115402	0.908127	NA
AC008677.1	0.583883	-1.14287	2.20706	-0.517828	0.604579	NA
AC008677.2	0.5864	-1.11401	1.89575	-0.587638	0.556775	NA
AC008677.3	0	NA	NA	NA	NA	NA
AC008687.1	2.06588	-2.28229	1.2079	-1.88948	0.0588275	0.142229
AC008687.5	0	NA	NA	NA	NA	NA
AC008687.6	0.151424	-0.858506	3.11498	-0.275605	0.782851	NA
AC008694.2	0.970571	2.33208	1.31292	1.77626	0.07569	NA
AC008695.1	0	NA	NA	NA	NA	NA
AC008696.1	0	NA	NA	NA	NA	NA
AC008716.1	0.257606	0.602134	3.009	0.200111	0.841394	NA
AC008723.1	0.176105	0.121239	3.11654	0.0389018	0.968969	NA
AC008725.1	0.358205	-1.04481	3.10147	-0.336877	0.736209	NA
AC008736.1	41.0622	-0.731091	0.23244	-3.14529	0.00165924	0.00838677
AC008737.2	0.0893895	0.60213	3.11654	0.193205	0.846799	NA
AC008739.2	0	NA	NA	NA	NA	NA
AC008739.3	0	NA	NA	NA	NA	NA
AC008740.1	1.38004	-0.677923	1.22677	-0.55261	0.580531	0.721091
AC008745.1	0.509158	-1.71885	1.90454	-0.902499	0.366792	NA
AC008749.1	4.10547	-1.62281	0.82582	-1.96508	0.0494046	0.124559
AC008750.6	0	NA	NA	NA	NA	NA
AC008750.8	7.34257	-0.0222577	0.50286	-0.0442621	0.964695	0.979304
AC008751.1	0.202686	-0.858506	3.11498	-0.275605	0.782851	NA
AC008751.2	0.185261	-0.858506	3.11498	-0.275605	0.782851	NA
AC008752.3	4.40396	0.173226	0.656616	0.263816	0.791921	0.874205
AC008753.1	0.560194	-0.35387	1.95738	-0.180788	0.856534	NA
AC008755.1	2686.46	0.0443409	0.0869927	0.509709	0.610256	0.745076
AC008758.1	24.5679	0.380995	1.62115	0.235016	0.814197	0.888399
AC008758.3	1.64188	-1.52674	1.9151	-0.797212	0.425328	0.589344
AC008758.4	7.76727	-1.53246	0.762437	-2.00995	0.044436	0.114973
AC008758.5	3.34774	-1.48868	1.66235	-0.895527	0.370506	0.535462
AC008758.6	10.4525	-0.925841	0.545547	-1.69709	0.0896802	0.195847
AC008759.1	0	NA	NA	NA	NA	NA
AC008763.2	5.72199	-0.550119	2.29637	-0.239561	0.810671	0.886011
AC008763.3	1.59253	-2.36871	1.5938	-1.4862	0.137226	0.267466
AC008764.1	0.898083	2.05226	1.96961	1.04196	0.297428	NA
AC008764.4	303.512	0.346421	0.175835	1.97015	0.048821	0.123526
AC008770.1	1.34728	-3.23547	1.87614	-1.72454	0.0846113	0.187057
AC008770.2	1.60661	-1.56075	1.46873	-1.06265	0.28794	0.451018
AC008782.1	0	NA	NA	NA	NA	NA
AC008798.1	0	NA	NA	NA	NA	NA
AC008799.1	0.865964	0.600476	1.38446	0.433725	0.664488	NA
AC008802.1	3.68697	0.184939	0.627792	0.294586	0.76831	0.858613
AC008805.1	0.181656	0.121239	3.11654	0.0389018	0.968969	NA
AC008813.1	0.893616	1.29681	1.38883	0.933741	0.350437	NA
AC008814.1	0	NA	NA	NA	NA	NA
AC008817.1	0.826492	0.157328	1.38204	0.113837	0.909367	NA
AC008825.2	0.178702	-0.858506	3.11498	-0.275605	0.782851	NA
AC008834.1	0	NA	NA	NA	NA	NA
AC008837.1	0	NA	NA	NA	NA	NA
AC008837.2	0	NA	NA	NA	NA	NA
AC008850.1	0.0893895	0.60213	3.11654	0.193205	0.846799	NA
AC008868.1	0.663031	1.56828	1.52837	1.02611	0.304838	NA
AC008878.1	4.63543	0.689966	1.4716	0.468856	0.639173	0.767085
AC008878.2	0	NA	NA	NA	NA	NA
AC008878.3	27.3214	1.58044	1.84207	0.857969	0.390909	0.555334
AC008885.1	0	NA	NA	NA	NA	NA
AC008897.1	1.31672	0.579152	1.37167	0.422223	0.672862	0.793173
AC008953.1	0.324266	-1.79546	2.8045	-0.640208	0.522037	NA
AC008958.1	0.35563	-1.0203	2.8043	-0.363836	0.715981	NA
AC008962.1	0	NA	NA	NA	NA	NA
AC008967.1	0	NA	NA	NA	NA	NA
AC008969.1	57.5922	-0.580581	0.227698	-2.54978	0.0107791	0.0380179
AC008982.1	8.68214	-2.25957	0.992797	-2.27596	0.0228481	0.068717
AC009022.2	0.846545	0.172087	1.30901	0.131464	0.895408	NA
AC009027.1	0	NA	NA	NA	NA	NA
AC009053.1	68.0372	-0.457286	0.216563	-2.11156	0.0347243	0.0952812
AC009060.2	0.0527384	-0.359655	3.11654	-0.115402	0.908127	NA
AC009075.2	0	NA	NA	NA	NA	NA
AC009078.1	0.168216	0.121239	3.11654	0.0389018	0.968969	NA
AC009078.2	0.647259	0.0879212	1.57324	0.0558852	0.955433	NA
AC009086.1	0	NA	NA	NA	NA	NA
AC009088.4	0	NA	NA	NA	NA	NA
AC009093.3	7.68149	-1.96835	0.634923	-3.10014	0.00193427	0.00955142
AC009094.1	0.426611	-1.27669	2.27376	-0.561489	0.574464	NA
AC009101.1	0	NA	NA	NA	NA	NA
AC009108.1	3.19153	-1.38928	0.733477	-1.89411	0.0582109	0.141167
AC009117.1	0.176929	0.121239	3.11654	0.0389018	0.968969	NA
AC009119.2	2.62322	-0.601188	0.843535	-0.7127	0.476031	0.633782
AC009120.1	4.23378	0.230125	0.701496	0.328048	0.742875	0.842196
AC009126.1	49.5484	0.517356	0.193054	2.67985	0.00736552	0.0282503
AC009127.2	0	NA	NA	NA	NA	NA
AC009132.1	0	NA	NA	NA	NA	NA
AC009153.1	0.846545	0.172087	1.30901	0.131464	0.895408	NA
AC009161.1	0	NA	NA	NA	NA	NA
AC009163.2	0.649848	-0.771037	2.13318	-0.36145	0.717763	NA
AC009163.4	14.156	0.253285	0.732908	0.345589	0.729652	0.833326
AC009169.1	0	NA	NA	NA	NA	NA
AC009171.1	0	NA	NA	NA	NA	NA
AC009220.1	1.4827	-0.501098	1.05485	-0.475042	0.634757	0.763768
AC009220.2	2.75685	-0.481875	1.00357	-0.480163	0.631112	0.761129
AC009220.3	7.01465	-0.0899942	0.510481	-0.176293	0.860064	0.919106
AC009237.1	0	NA	NA	NA	NA	NA
AC009237.10	0	NA	NA	NA	NA	NA
AC009237.11	0	NA	NA	NA	NA	NA
AC009237.12	0.101343	-0.359655	3.11654	-0.115402	0.908127	NA
AC009237.13	0	NA	NA	NA	NA	NA
AC009237.2	0	NA	NA	NA	NA	NA
AC009237.3	103.543	2.04484	0.432904	4.72355	2.31767e-06	3.1074e-05
AC009237.4	0	NA	NA	NA	NA	NA
AC009237.5	0.0647082	-0.359655	3.11654	-0.115402	0.908127	NA
AC009237.6	0.0867158	-0.359655	3.11654	-0.115402	0.908127	NA
AC009237.7	0	NA	NA	NA	NA	NA
AC009237.8	0	NA	NA	NA	NA	NA
AC009237.9	0	NA	NA	NA	NA	NA
AC009238.1	0.0867158	-0.359655	3.11654	-0.115402	0.908127	NA
AC009238.2	0	NA	NA	NA	NA	NA
AC009238.3	0	NA	NA	NA	NA	NA
AC009244.1	23.3567	-1.08676	2.21629	-0.490351	0.623885	0.755799
AC009245.1	14.83	-0.599695	0.354512	-1.69161	0.0907212	0.1976
AC009248.1	0.185261	-0.858506	3.11498	-0.275605	0.782851	NA
AC009263.1	0.162302	0.121239	3.11654	0.0389018	0.968969	NA
AC009268.1	0.190694	-0.858506	3.11498	-0.275605	0.782851	NA
AC009269.1	0	NA	NA	NA	NA	NA
AC009296.1	0.128324	0.121239	3.11654	0.0389018	0.968969	NA
AC009299.1	15.5882	-2.53147	0.605895	-4.17807	2.93989e-05	0.000281545
AC009299.2	1.19337	1.73978	1.66848	1.04273	0.297073	0.461115
AC009302.1	0.387882	-1.26783	2.72885	-0.4646	0.642218	NA
AC009303.1	0	NA	NA	NA	NA	NA
AC009310.1	0	NA	NA	NA	NA	NA
AC009313.2	0.101896	0.60213	3.11654	0.193205	0.846799	NA
AC009314.1	0	NA	NA	NA	NA	NA
AC009319.1	0.471058	-1.51703	2.64664	-0.573191	0.566515	NA
AC009362.1	2.48141	0.68969	0.875398	0.787858	0.43078	0.593776
AC009365.1	0.101343	-0.359655	3.11654	-0.115402	0.908127	NA
AC009403.1	218.388	-0.114383	0.197364	-0.579553	0.562216	0.705872
AC009413.1	0.503761	0.948683	2.58985	0.366308	0.714135	NA
AC009414.1	0.0647082	-0.359655	3.11654	-0.115402	0.908127	NA
AC009474.1	0.488109	-2.35437	2.51265	-0.937008	0.348755	NA
AC009474.2	1.35465	0.0952474	1.11076	0.0857497	0.931665	0.96171
AC009477.1	0.33063	-1.78677	3.08732	-0.578744	0.562762	NA
AC009480.2	0.185261	-0.858506	3.11498	-0.275605	0.782851	NA
AC009487.2	30.7968	-0.583883	0.591735	-0.986729	0.323775	0.488836
AC009494.1	0	NA	NA	NA	NA	NA
AC009500.1	0.193973	-0.858506	3.11498	-0.275605	0.782851	NA
AC009501.1	0.370254	1.15576	3.10919	0.371724	0.710098	NA
AC009501.2	0.198107	-1.17999	3.10959	-0.379469	0.70434	NA
AC009502.2	0.539565	-0.857912	1.76402	-0.486338	0.626727	NA
AC009506.2	0	NA	NA	NA	NA	NA
AC009509.3	0	NA	NA	NA	NA	NA
AC009517.1	0.443461	-2.19174	2.23019	-0.982762	0.325724	NA
AC009518.2	0.089637	0.60213	3.11654	0.193205	0.846799	NA
AC009518.3	0	NA	NA	NA	NA	NA
AC009533.1	364.269	-0.74728	0.203162	-3.67825	0.000234844	0.00164813
AC009533.2	4.86971	-0.786629	0.57709	-1.36309	0.172853	0.315769
AC009541.1	0.256354	-0.377613	3.11498	-0.121225	0.903513	NA
AC009567.2	0	NA	NA	NA	NA	NA
AC009597.2	0	NA	NA	NA	NA	NA
AC009643.1	0	NA	NA	NA	NA	NA
AC009643.2	0	NA	NA	NA	NA	NA
AC009646.1	0	NA	NA	NA	NA	NA
AC009690.3	0.547304	-1.72706	2.52693	-0.683463	0.494314	NA
AC009712.1	0	NA	NA	NA	NA	NA
AC009729.1	0	NA	NA	NA	NA	NA
AC009779.1	0.245771	-0.670275	3.07898	-0.217694	0.827668	NA
AC009779.3	108.894	-0.432862	0.227329	-1.90413	0.0568939	0.13875
AC009779.4	0.568186	-1.04736	2.17075	-0.482489	0.629459	NA
AC009779.6	0	NA	NA	NA	NA	NA
AC009784.1	0	NA	NA	NA	NA	NA
AC009800.1	0	NA	NA	NA	NA	NA
AC009812.2	0	NA	NA	NA	NA	NA
AC009831.2	0.205002	-0.377613	3.11498	-0.121225	0.903513	NA
AC009879.1	4.98091	-1.65081	0.696408	-2.37047	0.0177656	0.0563955
AC009884.2	0.151172	1.08302	3.11654	0.347509	0.728209	NA
AC009901.1	0.101343	-0.359655	3.11654	-0.115402	0.908127	NA
AC009901.2	0	NA	NA	NA	NA	NA
AC009902.1	0	NA	NA	NA	NA	NA
AC009927.1	0.967368	-0.836929	1.47183	-0.568631	0.569607	NA
AC009945.1	0.0867158	-0.359655	3.11654	-0.115402	0.908127	NA
AC009947.1	0	NA	NA	NA	NA	NA
AC009947.2	0	NA	NA	NA	NA	NA
AC009948.1	1.74609	0.504508	0.889406	0.567242	0.57055	0.71281
AC009961.2	0	NA	NA	NA	NA	NA
AC009961.3	2.02852	2.47679	1.10022	2.25118	0.024374	0.0722582
AC009963.1	0	NA	NA	NA	NA	NA
AC009963.2	0.101343	-0.359655	3.11654	-0.115402	0.908127	NA
AC009963.3	0.376241	-1.02719	2.76701	-0.371227	0.710469	NA
AC009965.2	0.0867158	-0.359655	3.11654	-0.115402	0.908127	NA
AC009967.1	5.79068	-1.28387	0.538265	-2.38521	0.0170694	0.0545771
AC009969.1	0	NA	NA	NA	NA	NA
AC009977.1	0	NA	NA	NA	NA	NA
AC009994.1	0	NA	NA	NA	NA	NA
AC009997.1	0	NA	NA	NA	NA	NA
AC010086.1	0	NA	NA	NA	NA	NA
AC010086.2	0	NA	NA	NA	NA	NA
AC010095.1	0.0893509	-0.359655	3.11654	-0.115402	0.908127	NA
AC010099.1	0.312606	1.06833	2.44289	0.437324	0.661877	NA
AC010099.2	0	NA	NA	NA	NA	NA
AC010099.3	0.166051	-0.858506	3.11498	-0.275605	0.782851	NA
AC010132.2	0.698625	0.978052	1.85867	0.52621	0.598742	NA
AC010132.3	637.589	0.584972	0.158911	3.68113	0.0002322	0.0016336
AC010141.1	0	NA	NA	NA	NA	NA
AC010141.2	0	NA	NA	NA	NA	NA
AC010153.1	0	NA	NA	NA	NA	NA
AC010154.1	0	NA	NA	NA	NA	NA
AC010182.1	0.193973	-0.858506	3.11498	-0.275605	0.782851	NA
AC010186.2	101.165	0.43887	0.176546	2.48587	0.0129236	0.0438795
AC010200.1	1.144	-0.759293	1.36463	-0.556411	0.57793	0.718722
AC010200.2	0.0755859	0.60213	3.11654	0.193205	0.846799	NA
AC010202.1	0.101343	-0.359655	3.11654	-0.115402	0.908127	NA
AC010203.1	15.3677	-0.262133	0.457055	-0.573527	0.566288	0.709189
AC010240.1	0	NA	NA	NA	NA	NA
AC010240.2	3.32209	0.0191777	0.775749	0.0247215	0.980277	0.988569
AC010255.3	0.142089	-0.827747	3.11536	-0.265699	0.790471	NA
AC010265.1	0	NA	NA	NA	NA	NA
AC010285.2	0.262782	-1.48395	3.10311	-0.478212	0.632499	NA
AC010287.1	0.228805	-1.30326	3.107	-0.419459	0.674881	NA
AC010301.1	0.0926304	-0.359655	3.11654	-0.115402	0.908127	NA
AC010306.1	1.94451	0.256909	0.899941	0.285474	0.775281	0.863206
AC010307.1	0.173432	-0.858506	3.11498	-0.275605	0.782851	NA
AC010319.1	8.6777	-1.05113	0.488559	-2.15149	0.0314374	0.0882101
AC010319.2	0	NA	NA	NA	NA	NA
AC010323.1	70.7748	0.998247	1.07998	0.924316	0.355322	0.520967
AC010323.2	0.269559	-0.377287	2.9761	-0.126772	0.899121	NA
AC010326.1	0.33482	0.105575	2.40407	0.0439153	0.964972	NA
AC010326.2	2.67837	-0.774562	1.17017	-0.661921	0.508022	0.661479
AC010326.4	45.0453	-0.505857	0.315224	-1.60476	0.108547	0.226159
AC010327.1	1.15446	-3.60219	2.10141	-1.71418	0.0864964	0.190313
AC010327.2	0.469804	0.584835	2.26018	0.258756	0.795824	NA
AC010328.2	0.336063	-1.79745	2.38047	-0.755082	0.4502	NA
AC010329.2	3.4513	-0.117084	0.923173	-0.126828	0.899077	0.943171
AC010330.1	10.7111	-1.1091	0.594251	-1.86639	0.0619873	0.148213
AC010336.1	50.2842	-0.698287	0.285882	-2.44257	0.014583	0.0482144
AC010342.1	0.474896	0.645809	2.00057	0.322812	0.746838	NA
AC010343.1	19.1532	-0.239696	0.505831	-0.473866	0.635596	0.764219
AC010343.2	0.135661	0.121239	3.11654	0.0389018	0.968969	NA
AC010350.1	0	NA	NA	NA	NA	NA
AC010368.1	0.188059	-0.858506	3.11498	-0.275605	0.782851	NA
AC010374.1	0.129416	-0.858506	3.11498	-0.275605	0.782851	NA
AC010374.2	0	NA	NA	NA	NA	NA
AC010376.1	0	NA	NA	NA	NA	NA
AC010385.1	0	NA	NA	NA	NA	NA
AC010385.2	0	NA	NA	NA	NA	NA
AC010395.2	0.27741	-1.49235	2.96796	-0.502821	0.61509	NA
AC010409.1	0.18202	0.121239	3.11654	0.0389018	0.968969	NA
AC010409.2	0.191285	1.08302	3.11654	0.347509	0.728209	NA
AC010422.3	39.2337	-1.62954	1.05287	-1.54771	NA	NA
AC010422.5	2.02703	0.618524	1.47294	0.419925	0.67454	0.794492
AC010422.6	178.347	-0.337239	0.155483	-2.16898	0.030084	0.0852507
AC010424.1	0.105477	-0.808994	3.11559	-0.25966	0.795126	NA
AC010442.1	1831.64	0.232966	0.163492	1.42494	0.154175	0.291063
AC010442.2	0.384706	-1.02658	2.75689	-0.372369	0.709618	NA
AC010442.3	9.45459	0.435957	0.445501	0.978578	0.327789	0.49285
AC010460.1	0	NA	NA	NA	NA	NA
AC010460.2	0	NA	NA	NA	NA	NA
AC010460.3	0	NA	NA	NA	NA	NA
AC010463.1	2.47468	1.42469	1.3621	1.04595	0.295584	0.459351
AC010468.1	20.752	-0.652725	0.533758	-1.22289	0.221373	0.376327
AC010468.3	0	NA	NA	NA	NA	NA
AC010469.1	1.07119	0.505355	1.40364	0.360031	0.718824	NA
AC010469.2	0.219053	-0.377613	3.11498	-0.121225	0.903513	NA
AC010476.1	0.440742	0.600898	2.66144	0.225779	0.821373	NA
AC010487.1	7.04552	-0.5447	0.948442	-0.57431	0.565758	0.708799
AC010493.1	0.0893509	-0.359655	3.11654	-0.115402	0.908127	NA
AC010503.3	0	NA	NA	NA	NA	NA
AC010522.1	35.4892	0.154124	0.377403	0.408382	0.682993	0.800329
AC010525.2	1.24352	-1.89559	1.63701	-1.15796	0.246881	0.406364
AC010531.1	55.9222	-1.2321	0.37514	-3.28438	0.00102208	0.00562608
AC010531.2	0.203239	0.121239	3.11654	0.0389018	0.968969	NA
AC010536.1	29.8644	-0.245312	0.369433	-0.664023	0.506676	0.66042
AC010542.3	0.569097	0.643729	1.74866	0.368128	0.712778	NA
AC010546.1	0	NA	NA	NA	NA	NA
AC010547.4	23.386	0.723682	0.580554	1.24654	0.212567	0.365824
AC010547.5	0.352778	-1.87669	3.08233	-0.608854	0.542621	NA
AC010547.6	0.246728	-0.377459	3.04701	-0.123879	0.901411	NA
AC010587.1	0.193973	-0.858506	3.11498	-0.275605	0.782851	NA
AC010587.2	0	NA	NA	NA	NA	NA
AC010591.1	0	NA	NA	NA	NA	NA
AC010598.1	0.172559	1.08302	3.11654	0.347509	0.728209	NA
AC010614.1	0.566675	0.297513	1.92922	0.154214	0.877441	NA
AC010615.1	25.867	0.107566	0.312685	0.344009	0.73084	0.833965
AC010615.3	0	NA	NA	NA	NA	NA
AC010615.4	0.381674	-1.02148	2.75885	-0.370256	0.711191	NA
AC010616.1	2.65727	0.357028	0.970779	0.367775	0.713041	0.821851
AC010618.1	2595.74	0.593189	0.134297	4.41699	1.00086e-05	0.000111824
AC010618.2	0.360577	-0.886593	2.36301	-0.375196	0.707515	NA
AC010619.1	0.169638	0.121239	3.11654	0.0389018	0.968969	NA
AC010620.1	1.06321	0.999897	1.33274	0.750254	0.453102	NA
AC010620.2	0.0829222	0.60213	3.11654	0.193205	0.846799	NA
AC010624.4	1.81027	-3.08407	1.34329	-2.29591	0.0216812	0.0659849
AC010625.1	0	NA	NA	NA	NA	NA
AC010627.1	0.90612	-3.24324	1.87023	-1.73414	0.082893	NA
AC010631.1	0.64527	1.575	1.6589	0.949426	0.342404	NA
AC010642.1	0.984626	0.248021	1.46523	0.169272	0.865583	NA
AC010646.1	0.832163	-0.396641	1.84904	-0.214512	0.830148	NA
AC010653.1	0.430332	-2.19006	2.59861	-0.84278	0.399352	NA
AC010655.1	0.192193	-1.17999	3.10959	-0.379469	0.70434	NA
AC010655.3	9.10253	-0.940548	0.476353	-1.97448	0.0483276	0.122573
AC010677.1	1.1061	1.27168	1.42572	0.891956	0.372416	NA
AC010683.1	0.165844	1.08302	3.11654	0.347509	0.728209	NA
AC010731.1	0.375955	-1.95239	2.73964	-0.712644	0.476066	NA
AC010733.1	4.84217	-0.634714	0.611448	-1.03805	0.299246	0.463548
AC010738.1	0.271977	-1.49535	3.10275	-0.481945	0.629845	NA
AC010740.1	0.623398	-1.18088	1.70932	-0.690849	0.48966	NA
AC010761.1	289.567	0.599934	0.156897	3.82375	0.000131439	0.00100536
AC010768.3	0.615605	2.09549	2.12599	0.985656	0.324302	NA
AC010867.1	2.0415	-1.08963	0.949871	-1.14713	0.251326	0.411709
AC010878.1	0.611398	1.29994	1.87277	0.694127	0.487603	NA
AC010881.1	0	NA	NA	NA	NA	NA
AC010886.1	3.96637	-1.77932	0.828234	-2.14834	0.0316871	0.0887407
AC010894.1	0.0527384	-0.359655	3.11654	-0.115402	0.908127	NA
AC010900.1	3.4191	-0.258423	0.75057	-0.344303	0.730618	0.833856
AC010900.2	0	NA	NA	NA	NA	NA
AC010904.1	0	NA	NA	NA	NA	NA
AC010928.1	0	NA	NA	NA	NA	NA
AC010928.2	0	NA	NA	NA	NA	NA
AC010928.3	0	NA	NA	NA	NA	NA
AC010931.1	0.540889	-1.08897	2.14611	-0.507416	0.611863	NA
AC010931.2	5.61986	-0.330539	0.638675	-0.517538	0.604781	0.740495
AC010967.3	0.0893509	-0.359655	3.11654	-0.115402	0.908127	NA
AC010970.1	14360.6	0.423422	0.339563	1.24696	0.212412	0.36562
AC010975.2	0	NA	NA	NA	NA	NA
AC010980.1	249.606	0.93212	0.163844	5.68908	1.27728e-08	3.07134e-07
AC010997.1	0.202686	-0.858506	3.11498	-0.275605	0.782851	NA
AC011005.1	1.30513	-0.426974	1.23139	-0.346743	0.728784	0.832796
AC011005.2	0	NA	NA	NA	NA	NA
AC011005.3	0.0926304	-0.359655	3.11654	-0.115402	0.908127	NA
AC011037.1	0.190694	-0.858506	3.11498	-0.275605	0.782851	NA
AC011092.1	0.089637	0.60213	3.11654	0.193205	0.846799	NA
AC011193.2	0	NA	NA	NA	NA	NA
AC011195.1	0.0893509	-0.359655	3.11654	-0.115402	0.908127	NA
AC011195.2	1.24478	1.72259	1.2504	1.37764	0.168315	0.310178
AC011225.1	0	NA	NA	NA	NA	NA
AC011233.1	0	NA	NA	NA	NA	NA
AC011239.1	0	NA	NA	NA	NA	NA
AC011242.1	0	NA	NA	NA	NA	NA
AC011247.2	1.14937	-0.0913016	1.41876	-0.0643533	0.948689	0.970748
AC011270.1	0	NA	NA	NA	NA	NA
AC011290.2	2.90848	0.163278	0.776995	0.21014	0.833558	0.901818
AC011294.1	15.4406	-1.18409	0.510336	-2.32022	0.0203289	0.0627032
AC011330.1	2.81135	5.0086	3.01381	1.66188	NA	NA
AC011352.2	0	NA	NA	NA	NA	NA
AC011406.1	0.089637	0.60213	3.11654	0.193205	0.846799	NA
AC011410.1	0.0893509	-0.359655	3.11654	-0.115402	0.908127	NA
AC011411.1	0.848104	-1.82479	1.3766	-1.32558	0.184978	NA
AC011416.1	0	NA	NA	NA	NA	NA
AC011416.2	0.812151	0.0968957	1.31043	0.0739417	0.941057	NA
AC011431.1	0.0893509	-0.359655	3.11654	-0.115402	0.908127	NA
AC011444.4	0.0803134	0.60213	3.11654	0.193205	0.846799	NA
AC011447.1	0.704009	2.30204	1.4774	1.55817	0.119192	NA
AC011447.2	0	NA	NA	NA	NA	NA
AC011447.4	0.0647082	-0.359655	3.11654	-0.115402	0.908127	NA
AC011448.1	60.8252	-0.688269	0.249356	-2.76019	0.00577682	0.0233063
AC011451.2	0.826794	-1.09209	1.42387	-0.766985	0.44309	NA
AC011452.1	0	NA	NA	NA	NA	NA
AC011453.2	0.270981	-0.377272	2.96993	-0.12703	0.898916	NA
AC011455.2	8.1767	2.98532	2.21038	1.35059	0.176826	0.32055
AC011458.1	2.3478	-0.726506	0.960886	-0.756079	0.449602	0.611279
AC011458.2	0.172559	1.08302	3.11654	0.347509	0.728209	NA
AC011462.1	2636.53	0.449906	0.261281	1.72192	0.0850836	0.187869
AC011462.2	3.68202	-4.75389	3.01102	-1.57883	0.114375	0.234812
AC011467.2	0.185261	-0.858506	3.11498	-0.275605	0.782851	NA
AC011467.4	0.170185	-1.15087	3.11022	-0.370029	0.711361	NA
AC011467.5	0	NA	NA	NA	NA	NA
AC011467.6	0.0926304	-0.359655	3.11654	-0.115402	0.908127	NA
AC011468.4	2.79114	-1.32727	0.8902	-1.49098	0.135968	0.265872
AC011471.1	0.193973	-0.858506	3.11498	-0.275605	0.782851	NA
AC011473.4	0.995764	-2.76763	1.65008	-1.67727	0.093489	NA
AC011475.1	6.79476	-1.18114	0.561189	-2.10471	0.0353165	0.0965603
AC011476.1	0	NA	NA	NA	NA	NA
AC011477.5	0.176105	0.121239	3.11654	0.0389018	0.968969	NA
AC011477.6	0.247265	-0.346933	3.04538	-0.113921	0.9093	NA
AC011479.1	0.698119	1.82948	2.08313	0.878237	0.379815	NA
AC011481.1	9275.28	-0.251693	0.163337	-1.54094	0.123331	0.247797
AC011481.2	2.9745	-0.489816	0.86363	-0.567159	0.570606	0.71281
AC011484.1	0.178702	-0.858506	3.11498	-0.275605	0.782851	NA
AC011487.1	3.19317	-1.05397	0.846822	-1.24461	0.213274	0.366627
AC011487.2	3.98381	-0.405949	0.706972	-0.574208	0.565827	0.708841
AC011487.3	0.169638	0.121239	3.11654	0.0389018	0.968969	NA
AC011492.1	0.0803134	0.60213	3.11654	0.193205	0.846799	NA
AC011494.1	0	NA	NA	NA	NA	NA
AC011495.1	10.1313	0.679055	0.43862	1.54816	0.121583	0.24531
AC011497.2	36.1447	0.0192102	0.423044	0.0454095	0.963781	0.978525
AC011498.4	4.19392	-2.19218	0.969247	-2.26174	0.0237135	0.0707109
AC011498.5	0.368175	0.105812	2.35486	0.0449334	0.96416	NA
AC011499.1	4.9442	-1.14228	0.684599	-1.66853	0.0952099	0.205132
AC011500.1	0.101343	-0.359655	3.11654	-0.115402	0.908127	NA
AC011500.2	0.0893509	-0.359655	3.11654	-0.115402	0.908127	NA
AC011503.3	2.17723	-0.157893	1.41562	-0.111536	0.911191	0.950485
AC011506.1	1.69792	-0.339657	0.979273	-0.346846	0.728707	0.83278
AC011511.1	11.2535	-1.01724	0.452801	-2.24654	0.0246693	0.0730032
AC011511.4	131.792	-5.98883	1.84169	-3.25181	NA	NA
AC011529.1	498.389	-1.16948	0.139766	-8.3674	5.89028e-17	5.72076e-15
AC011530.1	0.740047	-2.2851	2.44423	-0.934899	0.34984	NA
AC011602.1	0	NA	NA	NA	NA	NA
AC011604.1	0	NA	NA	NA	NA	NA
AC011604.2	0	NA	NA	NA	NA	NA
AC011611.1	0.178702	-0.858506	3.11498	-0.275605	0.782851	NA
AC011611.5	0.271293	0.602134	2.9624	0.203259	0.838933	NA
AC011611.6	0.0755859	0.60213	3.11654	0.193205	0.846799	NA
AC011626.1	0	NA	NA	NA	NA	NA
AC011676.2	0.251653	-0.377428	3.03375	-0.12441	0.900991	NA
AC011726.1	0.253745	-0.377613	3.11498	-0.121225	0.903513	NA
AC011742.1	0.260147	-1.47726	3.10332	-0.476027	0.634055	NA
AC011742.2	0	NA	NA	NA	NA	NA
AC011742.3	0.703282	-2.87242	2.35345	-1.22051	0.22227	NA
AC011753.1	0.293181	1.65166	3.1083	0.531371	0.595162	NA
AC011753.3	0.264942	0.602134	2.98361	0.201814	0.840062	NA
AC011753.4	0.466106	1.77	2.20684	0.802053	0.422522	NA
AC011767.1	19.2409	-1.03529	0.353199	-2.93117	0.00337687	0.0150478
AC011773.2	0	NA	NA	NA	NA	NA
AC011773.3	6.65818	-0.7154	0.703514	-1.0169	0.309203	0.473875
AC011816.1	0.158508	1.08302	3.11654	0.347509	0.728209	NA
AC011825.1	0.609146	0.846553	1.72075	0.491967	0.622742	NA
AC011853.1	0.0527384	-0.359655	3.11654	-0.115402	0.908127	NA
AC011890.1	0.648948	-2.75724	1.76626	-1.56105	0.118511	NA
AC011891.2	0.0527384	-0.359655	3.11654	-0.115402	0.908127	NA
AC011894.1	0.36149	-1.90766	3.08067	-0.619235	0.535761	NA
AC011904.1	0	NA	NA	NA	NA	NA
AC011921.2	0	NA	NA	NA	NA	NA
AC011921.3	0.101343	-0.359655	3.11654	-0.115402	0.908127	NA
AC011933.1	3.04475	0.146633	0.721153	0.203332	0.838876	0.906087
AC011939.1	0.358087	-0.993312	2.38646	-0.416228	0.677243	NA
AC011978.1	0.273902	0.602134	2.95389	0.203844	0.838475	NA
AC011979.1	8.65134	-0.295851	0.449755	-0.657805	0.510664	0.663706
AC011979.2	0	NA	NA	NA	NA	NA
AC011997.1	7.84838	-1.65063	0.474584	-3.47806	0.000505065	0.00314245
AC011998.1	0	NA	NA	NA	NA	NA
AC011998.2	0	NA	NA	NA	NA	NA
AC011999.1	0.36267	-0.287668	2.08608	-0.137899	0.89032	NA
AC012044.1	0.176067	-0.858506	3.11498	-0.275605	0.782851	NA
AC012065.2	0.45032	1.51166	2.23908	0.675125	0.499596	NA
AC012066.1	0.758673	-0.907048	1.53102	-0.592446	0.553552	NA
AC012075.1	0	NA	NA	NA	NA	NA
AC012078.1	0	NA	NA	NA	NA	NA
AC012085.1	29.1222	1.54228	0.730501	2.11127	0.0347493	0.0953138
AC012100.1	0	NA	NA	NA	NA	NA
AC012119.1	0	NA	NA	NA	NA	NA
AC012123.1	52.5202	1.21964	0.489224	2.49301	0.0126665	0.0432276
AC012123.2	0.181981	-0.858506	3.11498	-0.275605	0.782851	NA
AC012146.2	0	NA	NA	NA	NA	NA
AC012146.4	0.0926304	-0.359655	3.11654	-0.115402	0.908127	NA
AC012158.1	25.9472	0.182855	0.273217	0.669266	0.503326	0.657714
AC012158.2	0	NA	NA	NA	NA	NA
AC012170.1	0.522178	-2.45985	2.45644	-1.00139	0.316638	NA
AC012175.1	0.185261	-0.858506	3.11498	-0.275605	0.782851	NA
AC012182.1	0.202686	-0.858506	3.11498	-0.275605	0.782851	NA
AC012184.2	147.714	-0.224224	0.279357	-0.802646	0.42218	0.586492
AC012186.1	0.23814	-1.37476	3.10558	-0.442676	0.658	NA
AC012254.2	8.87025	-0.0310304	0.536125	-0.057879	0.953845	0.973647
AC012254.4	0.598772	0.3773	1.93196	0.195294	0.845163	NA
AC012306.1	0.0867158	-0.359655	3.11654	-0.115402	0.908127	NA
AC012308.1	0.0829222	0.60213	3.11654	0.193205	0.846799	NA
AC012309.1	7.23101	0.415548	0.573362	0.724757	0.468601	0.627048
AC012339.2	0.089637	0.60213	3.11654	0.193205	0.846799	NA
AC012354.2	0.599777	-1.20646	2.11441	-0.570591	0.568277	NA
AC012358.2	26.7641	-1.23545	0.295369	-4.18275	2.88005e-05	0.000276613
AC012362.1	0.249969	-1.37476	3.10558	-0.442676	0.658	NA
AC012368.3	0	NA	NA	NA	NA	NA
AC012400.1	0.0647082	-0.359655	3.11654	-0.115402	0.908127	NA
AC012414.1	0.173432	-0.858506	3.11498	-0.275605	0.782851	NA
AC012414.2	0	NA	NA	NA	NA	NA
AC012414.6	0	NA	NA	NA	NA	NA
AC012433.1	0.24341	-1.37476	3.10558	-0.442676	0.658	NA
AC012435.1	294.559	-0.543176	0.153142	-3.54687	0.000389832	0.00251917
AC012441.1	46.1143	-0.0937466	0.363771	-0.257708	0.796632	0.877534
AC012441.2	31.2336	-0.116689	0.362862	-0.321579	0.747772	0.845485
AC012443.1	0.0803134	0.60213	3.11654	0.193205	0.846799	NA
AC012454.1	4.59236	-0.870819	0.584167	-1.4907	0.13604	0.265935
AC012468.1	0	NA	NA	NA	NA	NA
AC012491.1	0	NA	NA	NA	NA	NA
AC012493.1	0.0803134	0.60213	3.11654	0.193205	0.846799	NA
AC012493.2	0.0803134	0.60213	3.11654	0.193205	0.846799	NA
AC012493.3	0.101343	-0.359655	3.11654	-0.115402	0.908127	NA
AC012497.1	0.331647	-1.82188	3.08534	-0.590496	0.554858	NA
AC012498.1	0.714394	-1.55863	1.64469	-0.947675	0.343295	NA
AC012498.2	0.0926304	-0.359655	3.11654	-0.115402	0.908127	NA
AC012501.2	2.52105	1.32475	0.859423	1.54144	0.123211	0.24769
AC012507.3	0	NA	NA	NA	NA	NA
AC012512.1	2.11507	-0.362417	1.23275	-0.293991	0.768765	0.858833
AC012513.2	0.741668	-1.58596	1.49673	-1.05962	0.289319	NA
AC012519.1	0.366285	0.105793	2.35873	0.0448516	0.964226	NA
AC012531.3	15.1155	-1.32344	0.515315	-2.56821	0.0102226	0.0364621
AC012555.1	3.54124	0.216715	0.691654	0.313329	0.754031	0.849525
AC012568.1	0.258475	0.602133	3.11654	0.193206	0.846798	NA
AC012569.1	3.41699	2.20621	0.972601	2.26836	0.023307	0.0697598
AC012616.1	0	NA	NA	NA	NA	NA
AC012618.1	1.57833	0.579646	1.09787	0.527971	0.597519	0.735095
AC012618.2	4.44389	0.86764	0.84269	1.02961	0.303194	0.467519
AC012653.1	0.188059	-0.858506	3.11498	-0.275605	0.782851	NA
AC012669.1	0	NA	NA	NA	NA	NA
AC012671.1	0.184265	0.121239	3.11654	0.0389018	0.968969	NA
AC013244.1	0.349793	1.99334	2.3449	0.850072	0.395285	NA
AC013244.2	0.0893895	0.60213	3.11654	0.193205	0.846799	NA
AC013244.3	0	NA	NA	NA	NA	NA
AC013262.1	0.0926304	-0.359655	3.11654	-0.115402	0.908127	NA
AC013267.1	0.387504	0.104334	2.72177	0.0383333	0.969422	NA
AC013268.2	0	NA	NA	NA	NA	NA
AC013268.3	0.164937	0.121239	3.11654	0.0389018	0.968969	NA
AC013290.1	0.190694	-0.858506	3.11498	-0.275605	0.782851	NA
AC013355.1	0.510993	-2.43278	2.49243	-0.97607	0.32903	NA
AC013356.1	1.77604	-0.633615	1.05785	-0.598963	0.549198	0.695138
AC013399.1	0.447529	-1.43178	2.66826	-0.536596	0.591547	NA
AC013403.1	0.142375	0.121239	3.11654	0.0389018	0.968969	NA
AC013404.1	0.190732	0.121239	3.11654	0.0389018	0.968969	NA
AC013410.1	0.474095	-0.538669	2.64591	-0.203586	0.838677	NA
AC013410.2	0.456268	-1.45625	2.26646	-0.642522	0.520534	NA
AC013429.1	0.190732	0.121239	3.11654	0.0389018	0.968969	NA
AC013429.2	1.47136	1.18395	1.18107	1.00244	0.316132	0.480656
AC013439.1	0.371051	-1.14586	2.73852	-0.418421	0.675639	NA
AC013442.1	0	NA	NA	NA	NA	NA
AC013444.1	0.179346	-0.858506	3.11498	-0.275605	0.782851	NA
AC013444.2	0.089637	0.60213	3.11654	0.193205	0.846799	NA
AC013452.1	0.477236	1.00527	1.97573	0.508811	0.610885	NA
AC013467.1	0.188059	-0.858506	3.11498	-0.275605	0.782851	NA
AC013467.2	0.368175	0.105812	2.35486	0.0449334	0.96416	NA
AC013470.1	0.164937	0.121239	3.11654	0.0389018	0.968969	NA
AC013470.3	1.35609	-1.11393	1.11016	-1.0034	0.315668	0.480134
AC013474.1	1.16579	1.3979	1.35686	1.03025	0.302893	0.467292
AC013489.2	0.129416	-0.858506	3.11498	-0.275605	0.782851	NA
AC013553.1	0.477898	1.01337	2.63303	0.384868	0.700335	NA
AC013553.2	0.273655	0.602134	2.95469	0.203789	0.838518	NA
AC013565.2	0	NA	NA	NA	NA	NA
AC013643.1	0.101343	-0.359655	3.11654	-0.115402	0.908127	NA
AC013701.1	0	NA	NA	NA	NA	NA
AC013759.1	0.629141	0.206014	2.15152	0.0957527	0.923717	NA
AC013828.1	0.0867158	-0.359655	3.11654	-0.115402	0.908127	NA
AC015688.1	0	NA	NA	NA	NA	NA
AC015688.2	0	NA	NA	NA	NA	NA
AC015688.3	0.0829222	0.60213	3.11654	0.193205	0.846799	NA
AC015688.4	0.0926304	-0.359655	3.11654	-0.115402	0.908127	NA
AC015688.5	0.101343	-0.359655	3.11654	-0.115402	0.908127	NA
AC015689.2	0.0755859	0.60213	3.11654	0.193205	0.846799	NA
AC015712.3	0	NA	NA	NA	NA	NA
AC015720.1	0.172559	1.08302	3.11654	0.347509	0.728209	NA
AC015720.2	0.747519	0.818776	1.71447	0.477567	0.632959	NA
AC015743.1	0.154345	0.121239	3.11654	0.0389018	0.968969	NA
AC015802.2	0	NA	NA	NA	NA	NA
AC015813.2	65.037	-0.924857	0.312262	-2.9618	0.00305851	0.013865
AC015818.1	0	NA	NA	NA	NA	NA
AC015818.3	0.166051	-0.858506	3.11498	-0.275605	0.782851	NA
AC015818.5	0.369636	2.06705	3.08388	0.670276	0.502682	NA
AC015818.6	12.4439	0.87314	0.492515	1.77282	0.0762588	0.173363
AC015818.7	0	NA	NA	NA	NA	NA
AC015849.6	0	NA	NA	NA	NA	NA
AC015871.1	0.548266	-0.957452	1.95572	-0.489565	0.624441	NA
AC015871.2	0.185261	-0.858506	3.11498	-0.275605	0.782851	NA
AC015908.1	0	NA	NA	NA	NA	NA
AC015910.1	1.56029	-0.941435	1.05351	-0.893615	0.371528	0.53614
AC015911.1	0.354751	-0.287542	3.10811	-0.0925135	0.92629	NA
AC015911.4	0.376351	2.08655	2.71865	0.767495	0.442787	NA
AC015911.7	0.364164	0.105794	2.35857	0.0448549	0.964223	NA
AC015911.8	0	NA	NA	NA	NA	NA
AC015912.2	0	NA	NA	NA	NA	NA
AC015917.1	0	NA	NA	NA	NA	NA
AC015922.1	0	NA	NA	NA	NA	NA
AC015977.1	0	NA	NA	NA	NA	NA
AC015983.1	0	NA	NA	NA	NA	NA
AC016027.4	0	NA	NA	NA	NA	NA
AC016027.5	1.28458	-1.94123	1.4318	-1.35579	0.175165	0.318665
AC016065.2	0.0829222	0.60213	3.11654	0.193205	0.846799	NA
AC016144.1	0.33077	-1.78999	2.81484	-0.635913	0.524833	NA
AC016180.1	0.36853	0.103281	3.11498	0.033156	0.97355	NA
AC016182.1	0.43195	-2.16819	2.64479	-0.819797	0.412332	NA
AC016256.1	0.0803134	0.60213	3.11654	0.193205	0.846799	NA
AC016304.1	1.35403	0.439919	1.14327	0.384792	0.700392	0.812823
AC016397.1	0	NA	NA	NA	NA	NA
AC016546.1	3.42424	-0.42746	0.965751	-0.442619	0.658041	0.782465
AC016559.1	0.173432	-0.858506	3.11498	-0.275605	0.782851	NA
AC016559.2	0.166051	-0.858506	3.11498	-0.275605	0.782851	NA
AC016582.2	9.27348	-0.90135	0.687997	-1.31011	0.190159	0.337439
AC016596.2	71.6177	-0.130426	0.253739	-0.514017	0.60724	0.742547
AC016612.1	0	NA	NA	NA	NA	NA
AC016629.1	0.875407	-2.60086	2.30516	-1.12828	0.259203	NA
AC016632.1	0	NA	NA	NA	NA	NA
AC016687.1	0.864125	3.30293	1.64639	2.00616	0.0448394	NA
AC016691.1	0.797536	0.0590649	1.60732	0.0367473	0.970686	NA
AC016694.1	0	NA	NA	NA	NA	NA
AC016696.1	0.0829222	0.60213	3.11654	0.193205	0.846799	NA
AC016700.1	0.356828	0.105734	2.3708	0.0445983	0.964428	NA
AC016700.2	0.510606	1.85522	1.91468	0.968942	0.332574	NA
AC016705.2	14.5493	-0.224699	0.579368	-0.387835	0.698138	0.81109
AC016712.1	2.0972	1.26293	0.980095	1.28858	0.197544	0.347079
AC016716.1	0.19098	0.121239	3.11654	0.0389018	0.968969	NA
AC016717.1	0	NA	NA	NA	NA	NA
AC016724.1	0.101343	-0.359655	3.11654	-0.115402	0.908127	NA
AC016727.2	0.292037	-1.51281	3.10201	-0.487688	0.625771	NA
AC016734.1	5.21087	-0.548073	0.714889	-0.766654	0.443287	0.605215
AC016739.1	17.8787	-0.635836	0.65533	-0.970253	0.331921	0.49692
AC016769.1	0.398066	-1.1577	2.29397	-0.504674	0.613788	NA
AC016769.2	0.0893509	-0.359655	3.11654	-0.115402	0.908127	NA
AC016769.3	0.142089	-0.827747	3.11536	-0.265699	0.790471	NA
AC016772.1	0.426689	-0.515361	2.70116	-0.190793	0.848688	NA
AC016831.2	0	NA	NA	NA	NA	NA
AC016831.3	0.0893509	-0.359655	3.11654	-0.115402	0.908127	NA
AC016831.4	0	NA	NA	NA	NA	NA
AC016877.2	0.0893509	-0.359655	3.11654	-0.115402	0.908127	NA
AC016885.3	0.188059	-0.858506	3.11498	-0.275605	0.782851	NA
AC016894.1	0.172944	0.121239	3.11654	0.0389018	0.968969	NA
AC016907.1	0	NA	NA	NA	NA	NA
AC016908.1	0	NA	NA	NA	NA	NA
AC016909.1	0	NA	NA	NA	NA	NA
AC016925.1	0	NA	NA	NA	NA	NA
AC016925.2	0	NA	NA	NA	NA	NA
AC016930.1	0.628442	0.409337	1.92586	0.212548	0.83168	NA
AC016954.1	0.133052	0.121239	3.11654	0.0389018	0.968969	NA
AC016956.1	0	NA	NA	NA	NA	NA
AC016957.1	0	NA	NA	NA	NA	NA
AC017002.4	0	NA	NA	NA	NA	NA
AC017007.1	0.691109	1.57882	1.64576	0.959329	0.337393	NA
AC017007.2	1.97081	-1.16635	0.939458	-1.24151	0.214416	0.367956
AC017007.3	0.344511	1.05816	2.38009	0.444591	0.656616	NA
AC017007.4	0.178702	-0.858506	3.11498	-0.275605	0.782851	NA
AC017013.1	0	NA	NA	NA	NA	NA
AC017015.1	0.19098	0.121239	3.11654	0.0389018	0.968969	NA
AC017019.1	0	NA	NA	NA	NA	NA
AC017035.1	0.403844	-0.34081	2.71119	-0.125705	0.899965	NA
AC017037.1	0	NA	NA	NA	NA	NA
AC017037.2	0.202686	-0.858506	3.11498	-0.275605	0.782851	NA
AC017078.1	0.286714	1.6046	3.11078	0.515819	0.605981	NA
AC017079.1	0.49541	1.03715	1.77553	0.584137	0.559128	NA
AC017079.2	0.412914	-2.13679	2.65365	-0.805225	0.42069	NA
AC017081.1	0	NA	NA	NA	NA	NA
AC017083.3	32.9442	0.670284	0.357491	1.87497	0.0607972	0.145893
AC017099.1	0.676178	-2.83653	2.00014	-1.41817	0.156142	NA
AC017100.2	0.19098	0.121239	3.11654	0.0389018	0.968969	NA
AC017104.2	0.767586	-1.64265	1.61672	-1.01604	0.309612	NA
AC017104.3	7.56392	-1.42114	0.597575	-2.37818	0.0173983	0.0554239
AC018371.2	0.302596	0.103785	2.9076	0.0356942	0.971526	NA
AC018437.1	0	NA	NA	NA	NA	NA
AC018442.1	0.412253	0.556467	2.32087	0.239767	0.810511	NA
AC018442.3	0	NA	NA	NA	NA	NA
AC018448.1	0	NA	NA	NA	NA	NA
AC018448.2	0	NA	NA	NA	NA	NA
AC018462.2	0.0867158	-0.359655	3.11654	-0.115402	0.908127	NA
AC018463.1	0.247898	1.54817	3.03903	0.50943	0.610451	NA
AC018475.1	10.4113	0.204834	0.438924	0.466673	0.640734	0.768284
AC018512.1	6.97616	-1.87419	1.84419	-1.01627	0.309503	0.474052
AC018523.1	1.28755	1.12312	1.17666	0.954497	0.339832	0.505084
AC018523.2	10.5037	-0.0281296	0.701202	-0.0401163	0.968	0.981058
AC018552.1	0.0867158	-0.359655	3.11654	-0.115402	0.908127	NA
AC018554.2	0	NA	NA	NA	NA	NA
AC018618.2	0	NA	NA	NA	NA	NA
AC018620.1	0.345039	-0.886983	2.38938	-0.37122	0.710474	NA
AC018630.1	0	NA	NA	NA	NA	NA
AC018634.1	0.0527384	-0.359655	3.11654	-0.115402	0.908127	NA
AC018635.1	39.6968	0.424607	0.303122	1.40078	0.16128	0.300861
AC018638.1	2.49581	0.0682871	0.995174	0.0686182	0.945294	0.969145
AC018638.2	55.0658	-0.148171	0.264331	-0.56055	0.575104	0.716362
AC018638.3	0.0647082	-0.359655	3.11654	-0.115402	0.908127	NA
AC018638.4	206.553	0.0708924	0.261028	0.27159	0.785938	0.87035
AC018638.5	100.588	-0.369797	0.293398	-1.26039	0.207527	0.359574
AC018639.1	0.255994	0.602134	3.01472	0.199731	0.841691	NA
AC018641.1	3.65713	-2.60156	0.943163	-2.75833	0.00580973	0.0234011
AC018644.1	0.432666	-1.30432	2.27021	-0.574536	0.565605	NA
AC018645.1	0	NA	NA	NA	NA	NA
AC018653.2	0	NA	NA	NA	NA	NA
AC018659.1	0	NA	NA	NA	NA	NA
AC018693.2	0.0867158	-0.359655	3.11654	-0.115402	0.908127	NA
AC018695.1	1.448	0.334556	1.13137	0.295709	0.767452	0.858088
AC018695.5	0.0829222	0.60213	3.11654	0.193205	0.846799	NA
AC018709.1	0.909918	-1.17589	1.85444	-0.634095	0.526019	NA
AC018710.1	0	NA	NA	NA	NA	NA
AC018712.1	0.202686	-0.858506	3.11498	-0.275605	0.782851	NA
AC018714.1	0	NA	NA	NA	NA	NA
AC018717.1	0	NA	NA	NA	NA	NA
AC018735.1	0.178702	-0.858506	3.11498	-0.275605	0.782851	NA
AC018737.1	0.154345	0.121239	3.11654	0.0389018	0.968969	NA
AC018738.1	3.59193	1.27435	1.43745	0.886533	0.37533	0.539827
AC018755.2	0.693911	-2.85347	2.37144	-1.20326	0.228874	NA
AC018755.3	119.667	1.36062	0.312676	4.35154	1.35187e-05	0.000145333
AC018797.1	0.646519	-1.32912	1.89779	-0.700354	0.483706	NA
AC018797.2	1.1054	2.42417	1.5211	1.5937	0.111003	NA
AC018804.1	1.3799	-0.355085	1.10573	-0.321132	0.74811	0.84574
AC018816.1	0.400771	-2.06153	1.97756	-1.04246	0.297197	NA
AC018845.2	0	NA	NA	NA	NA	NA
AC018846.1	0	NA	NA	NA	NA	NA
AC018861.1	0	NA	NA	NA	NA	NA
AC018865.2	0	NA	NA	NA	NA	NA
AC018868.1	4.6595	1.05984	0.748715	1.41555	0.156909	0.294871
AC018868.2	2.44737	-0.847817	0.864959	-0.980182	0.326996	0.492027
AC018880.1	0	NA	NA	NA	NA	NA
AC018880.2	0.154081	-0.827747	3.11536	-0.265699	0.790471	NA
AC018889.1	0	NA	NA	NA	NA	NA
AC018892.1	0.101343	-0.359655	3.11654	-0.115402	0.908127	NA
AC018892.2	0.0527384	-0.359655	3.11654	-0.115402	0.908127	NA
AC018992.1	0.101343	-0.359655	3.11654	-0.115402	0.908127	NA
AC019070.1	0	NA	NA	NA	NA	NA
AC019072.1	0.314686	0.103874	2.8747	0.036134	0.971175	NA
AC019080.2	0.207373	-0.3281	3.11559	-0.105309	0.91613	NA
AC019084.1	0.185261	-0.858506	3.11498	-0.275605	0.782851	NA
AC019097.1	34.4635	-0.873445	0.577697	-1.51194	0.130548	0.258087
AC019109.1	10.8444	-1.00941	0.483636	-2.08714	0.0368759	0.0998366
AC019129.1	0.349784	-0.996369	3.10332	-0.321066	0.748161	NA
AC019155.1	1.33497	-1.09104	1.12465	-0.970113	0.33199	0.496987
AC019159.1	0	NA	NA	NA	NA	NA
AC019171.1	0.395489	0.564622	2.34017	0.241274	0.809343	NA
AC019176.1	0	NA	NA	NA	NA	NA
AC019178.1	0	NA	NA	NA	NA	NA
AC019178.2	0.101343	-0.359655	3.11654	-0.115402	0.908127	NA
AC019181.1	0.589445	-1.23974	1.70218	-0.728329	0.466412	NA
AC019185.1	0	NA	NA	NA	NA	NA
AC019185.3	0	NA	NA	NA	NA	NA
AC019193.1	0.0893509	-0.359655	3.11654	-0.115402	0.908127	NA
AC019227.1	0.367313	-1.00672	2.77457	-0.362837	0.716727	NA
AC019235.1	0.101343	-0.359655	3.11654	-0.115402	0.908127	NA
AC019288.1	0	NA	NA	NA	NA	NA
AC019294.1	0.218767	-1.29868	3.10709	-0.417973	0.675967	NA
AC019322.1	0.0829222	0.60213	3.11654	0.193205	0.846799	NA
AC019322.2	0.210954	-1.34062	3.10625	-0.43159	0.666039	NA
AC020549.1	0.218583	0.602133	3.11654	0.193206	0.846798	NA
AC020549.2	0	NA	NA	NA	NA	NA
AC020550.1	0.265742	0.602134	2.98089	0.201998	0.839918	NA
AC020593.1	0.190732	0.121239	3.11654	0.0389018	0.968969	NA
AC020611.1	0.202686	-0.858506	3.11498	-0.275605	0.782851	NA
AC020612.1	1.57707	-0.726317	0.92566	-0.784647	0.43266	0.595278
AC020612.2	0	NA	NA	NA	NA	NA
AC020613.1	0.440988	-2.23856	3.065	-0.730364	0.465168	NA
AC020629.1	0.400771	-2.06153	1.97756	-1.04246	0.297197	NA
AC020633.1	0.289742	-0.700929	2.91722	-0.240273	0.810119	NA
AC020636.2	0.0527384	-0.359655	3.11654	-0.115402	0.908127	NA
AC020637.1	0.752394	-2.32792	2.01582	-1.15483	0.248162	NA
AC020658.1	2.42072	-0.215552	0.772591	-0.278998	0.780246	0.866408
AC020688.1	1.50968	1.22499	1.2181	1.00565	0.314582	0.478921
AC020699.1	0	NA	NA	NA	NA	NA
AC020728.1	0.659279	-2.76839	2.36591	-1.17011	0.241955	NA
AC020765.1	0.20391	0.602133	3.11654	0.193206	0.846798	NA
AC020779.1	4.15567	-2.10222	0.750884	-2.79966	0.00511571	0.0211403
AC020891.4	0	NA	NA	NA	NA	NA
AC020893.1	0	NA	NA	NA	NA	NA
AC020893.2	1.35431	0.00431789	1.18063	0.00365728	0.997082	0.998041
AC020895.1	0	NA	NA	NA	NA	NA
AC020898.1	17.4537	0.193967	0.374315	0.518192	0.604324	0.740163
AC020899.1	2.41743	0.676528	0.952668	0.71014	0.477617	0.635225
AC020904.1	0.193973	-0.858506	3.11498	-0.275605	0.782851	NA
AC020907.1	13.8257	-0.942082	0.407326	-2.31285	0.0207311	0.0636185
AC020909.1	1.43547	1.02713	1.56361	0.656893	0.51125	0.664092
AC020910.2	0.0926304	-0.359655	3.11654	-0.115402	0.908127	NA
AC020910.3	0.14763	0.121239	3.11654	0.0389018	0.968969	NA
AC020914.2	0.129416	-0.858506	3.11498	-0.275605	0.782851	NA
AC020914.3	0	NA	NA	NA	NA	NA
AC020914.4	0	NA	NA	NA	NA	NA
AC020914.5	0	NA	NA	NA	NA	NA
AC020915.1	2204.82	-0.299621	0.164205	-1.82467	0.0680506	0.158857
AC020915.4	0.267394	-1.37476	3.10558	-0.442676	0.658	NA
AC020917.1	3.69993	0.550491	0.666686	0.825713	0.408967	0.57366
AC020922.1	0.413096	-1.30369	2.2968	-0.567611	0.570299	NA
AC020928.2	179.012	-0.396751	0.327153	-1.21274	0.225229	0.380834
AC020937.1	0.0926304	-0.359655	3.11654	-0.115402	0.908127	NA
AC020983.1	0.691287	-0.00286807	1.87938	-0.00152607	0.998782	NA
AC021006.1	0	NA	NA	NA	NA	NA
AC021006.3	0.332783	-1.79199	2.81036	-0.637638	0.52371	NA
AC021016.1	1.01312	0.582534	1.45201	0.401191	0.688279	NA
AC021074.1	4.75231	0.807286	0.544303	1.48316	0.138033	0.26875
AC021074.2	0.568991	-1.1713	2.53429	-0.462181	0.643951	NA
AC021087.2	1.29186	1.85421	1.38166	1.34202	0.17959	0.323676
AC021106.1	45.5006	-0.145389	0.221479	-0.656446	0.511537	0.664321
AC021106.2	0.775704	0.23957	1.50008	0.159705	0.873113	NA
AC021146.1	0	NA	NA	NA	NA	NA
AC021146.10	0	NA	NA	NA	NA	NA
AC021146.11	0	NA	NA	NA	NA	NA
AC021146.2	0	NA	NA	NA	NA	NA
AC021146.3	0	NA	NA	NA	NA	NA
AC021146.4	0	NA	NA	NA	NA	NA
AC021146.5	0	NA	NA	NA	NA	NA
AC021146.6	0	NA	NA	NA	NA	NA
AC021146.7	0	NA	NA	NA	NA	NA
AC021146.8	0	NA	NA	NA	NA	NA
AC021146.9	0	NA	NA	NA	NA	NA
AC021148.1	2.82131	-0.317442	0.912761	-0.347782	0.728004	0.832573
AC021171.1	0.441656	0.236322	2.29441	0.102999	0.917964	NA
AC021171.2	0	NA	NA	NA	NA	NA
AC021193.1	0	NA	NA	NA	NA	NA
AC021205.1	0.230759	-1.29868	3.10709	-0.417973	0.675967	NA
AC021205.2	0.101896	0.60213	3.11654	0.193205	0.846799	NA
AC021218.1	0.212339	-0.377613	3.11498	-0.121225	0.903513	NA
AC021220.1	0	NA	NA	NA	NA	NA
AC021231.2	0.536666	-1.67077	1.90818	-0.875583	0.381257	NA
AC021231.3	0	NA	NA	NA	NA	NA
AC021242.1	0.101343	-0.359655	3.11654	-0.115402	0.908127	NA
AC021269.1	0	NA	NA	NA	NA	NA
AC021269.2	0.0867158	-0.359655	3.11654	-0.115402	0.908127	NA
AC021443.1	0.271657	0.602134	2.96121	0.203341	0.838869	NA
AC021451.1	0	NA	NA	NA	NA	NA
AC021646.1	0	NA	NA	NA	NA	NA
AC021660.1	0.0867158	-0.359655	3.11654	-0.115402	0.908127	NA
AC021678.1	0.992313	-2.18347	1.54857	-1.40999	0.158542	NA
AC021678.3	0.0867158	-0.359655	3.11654	-0.115402	0.908127	NA
AC021723.1	0.939152	0.272197	1.32054	0.206126	0.836692	NA
AC021733.2	0.0803134	0.60213	3.11654	0.193205	0.846799	NA
AC021739.1	0.172559	1.08302	3.11654	0.347509	0.728209	NA
AC021749.1	0	NA	NA	NA	NA	NA
AC021755.1	0.101343	-0.359655	3.11654	-0.115402	0.908127	NA
AC021818.2	0	NA	NA	NA	NA	NA
AC021820.1	0.0926304	-0.359655	3.11654	-0.115402	0.908127	NA
AC021876.1	0.154081	-0.827747	3.11536	-0.265699	0.790471	NA
AC022001.1	0.260147	-1.47726	3.10332	-0.476027	0.634055	NA
AC022018.1	4.14981	0.465249	0.660339	0.70456	0.481084	0.63873
AC022022.1	0	NA	NA	NA	NA	NA
AC022022.2	0.169638	0.121239	3.11654	0.0389018	0.968969	NA
AC022028.1	0	NA	NA	NA	NA	NA
AC022034.2	0.382042	0.591048	2.36365	0.250057	0.802543	NA
AC022069.1	0.746425	0.395811	1.65084	0.239764	0.810513	NA
AC022080.1	5.96797	-1.60037	0.916449	-1.74627	0.0807634	0.180735
AC022080.2	0.777839	-0.462356	1.6339	-0.282976	0.777195	NA
AC022080.3	0.0829222	0.60213	3.11654	0.193205	0.846799	NA
AC022121.1	0.352166	-1.90947	2.31265	-0.825661	0.408996	NA
AC022133.1	0	NA	NA	NA	NA	NA
AC022137.1	0.0893895	0.60213	3.11654	0.193205	0.846799	NA
AC022137.2	0	NA	NA	NA	NA	NA
AC022145.2	0	NA	NA	NA	NA	NA
AC022146.1	0.280045	-1.50737	3.10224	-0.485898	0.627039	NA
AC022149.1	168.941	0.520145	0.359113	1.44841	0.147501	0.282568
AC022182.3	15.8126	0.1696	0.640754	0.264689	0.791249	0.873633
AC022206.1	0	NA	NA	NA	NA	NA
AC022210.1	13.1152	0.952702	0.422751	2.25358	0.0242226	0.0719175
AC022215.1	0.18202	0.121239	3.11654	0.0389018	0.968969	NA
AC022217.1	1.33448	-0.804312	1.35774	-0.59239	0.55359	0.699053
AC022217.4	0	NA	NA	NA	NA	NA
AC022254.1	0.0893509	-0.359655	3.11654	-0.115402	0.908127	NA
AC022296.1	0.179346	-0.858506	3.11498	-0.275605	0.782851	NA
AC022296.2	0	NA	NA	NA	NA	NA
AC022306.1	2.41266	-3.05924	1.30025	-2.35281	0.018632	0.0585024
AC022325.1	63.4802	0.014308	0.49945	0.0286474	0.977146	0.986477
AC022335.1	0	NA	NA	NA	NA	NA
AC022336.1	0.382578	0.616641	2.07521	0.297146	0.766355	NA
AC022360.1	0.0926304	-0.359655	3.11654	-0.115402	0.908127	NA
AC022364.2	0	NA	NA	NA	NA	NA
AC022384.1	83.3889	0.452218	1.09695	0.412248	0.680157	0.798434
AC022387.2	0	NA	NA	NA	NA	NA
AC022400.4	0.799621	-0.894764	1.8508	-0.483448	0.628777	NA
AC022400.7	110.43	-0.714746	0.26291	-2.7186	0.00655597	0.025776
AC022404.1	0.402243	1.47481	2.01318	0.732575	0.463818	NA
AC022415.1	23.0131	0.522579	1.25519	0.416334	0.677166	0.796339
AC022432.1	0.178988	0.121239	3.11654	0.0389018	0.968969	NA
AC022441.3	0	NA	NA	NA	NA	NA
AC022447.4	0.0926304	-0.359655	3.11654	-0.115402	0.908127	NA
AC022483.1	0.101896	0.60213	3.11654	0.193205	0.846799	NA
AC022493.1	0.193973	-0.858506	3.11498	-0.275605	0.782851	NA
AC022493.2	0.292075	-0.377613	3.11498	-0.121225	0.903513	NA
AC022494.1	0.145022	0.121239	3.11654	0.0389018	0.968969	NA
AC022507.1	0.181981	-0.858506	3.11498	-0.275605	0.782851	NA
AC022523.2	0	NA	NA	NA	NA	NA
AC022559.1	0.175553	0.121239	3.11654	0.0389018	0.968969	NA
AC022616.1	0	NA	NA	NA	NA	NA
AC022616.2	0.274898	-0.377613	3.11498	-0.121225	0.903513	NA
AC022616.3	0	NA	NA	NA	NA	NA
AC022616.4	0	NA	NA	NA	NA	NA
AC022616.5	0.128324	0.121239	3.11654	0.0389018	0.968969	NA
AC022616.6	0	NA	NA	NA	NA	NA
AC022616.7	0	NA	NA	NA	NA	NA
AC022616.8	0	NA	NA	NA	NA	NA
AC022634.1	0	NA	NA	NA	NA	NA
AC022655.2	0	NA	NA	NA	NA	NA
AC022662.1	1.29758	-1.50572	1.77632	-0.847666	0.396624	0.56121
AC022679.1	0	NA	NA	NA	NA	NA
AC022679.2	0.185261	-0.858506	3.11498	-0.275605	0.782851	NA
AC022690.1	0	NA	NA	NA	NA	NA
AC022695.1	0.0867158	-0.359655	3.11654	-0.115402	0.908127	NA
AC022730.1	0.299054	-0.818014	2.91248	-0.280865	0.778814	NA
AC022730.2	0.831332	2.05706	1.45221	1.4165	0.15663	NA
AC022748.1	0	NA	NA	NA	NA	NA
AC022748.2	1.8131	-0.291068	1.13533	-0.256373	0.797663	0.87804
AC022784.4	0	NA	NA	NA	NA	NA
AC022790.1	0	NA	NA	NA	NA	NA
AC022795.1	0.691844	-2.2167	1.7918	-1.23714	0.216036	NA
AC022826.1	2.23989	0.551077	0.825353	0.667686	0.504334	0.658704
AC022826.2	3.93046	-0.131197	1.45657	-0.0900726	0.92823	0.959841
AC022832.1	0	NA	NA	NA	NA	NA
AC022868.1	0.685554	0.15391	1.6998	0.0905461	0.927853	NA
AC022878.1	0	NA	NA	NA	NA	NA
AC022880.1	0	NA	NA	NA	NA	NA
AC022880.2	0	NA	NA	NA	NA	NA
AC022882.1	0	NA	NA	NA	NA	NA
AC022905.1	6.11897	-1.17378	0.62052	-1.89161	0.0585424	0.141695
AC022916.3	0.0926304	-0.359655	3.11654	-0.115402	0.908127	NA
AC022968.1	1.33157	0.594381	1.28112	0.463954	0.642681	0.769856
AC022973.1	0.391527	0.606903	2.35033	0.25822	0.796237	NA
AC023043.2	1.01937	0.983568	1.45256	0.677129	0.498324	NA
AC023043.3	0.599027	0.36159	1.9563	0.184834	0.853359	NA
AC023050.1	0.0829222	0.60213	3.11654	0.193205	0.846799	NA
AC023050.2	0	NA	NA	NA	NA	NA
AC023050.3	0	NA	NA	NA	NA	NA
AC023050.4	1.47998	-0.644671	1.03222	-0.624548	0.532268	0.681678
AC023051.2	0.52997	-0.93572	2.21938	-0.421613	0.673307	NA
AC023055.1	142.952	-0.445747	0.26517	-1.68099	0.0927652	0.201084
AC023078.1	0.230759	-1.29868	3.10709	-0.417973	0.675967	NA
AC023078.2	0	NA	NA	NA	NA	NA
AC023078.3	0	NA	NA	NA	NA	NA
AC023078.4	0.0647082	-0.359655	3.11654	-0.115402	0.908127	NA
AC023078.6	0.089637	0.60213	3.11654	0.193205	0.846799	NA
AC023078.7	0.166051	-0.858506	3.11498	-0.275605	0.782851	NA
AC023128.2	0	NA	NA	NA	NA	NA
AC023141.1	0.202686	-0.858506	3.11498	-0.275605	0.782851	NA
AC023141.10	0	NA	NA	NA	NA	NA
AC023141.11	0	NA	NA	NA	NA	NA
AC023141.12	0	NA	NA	NA	NA	NA
AC023141.13	0	NA	NA	NA	NA	NA
AC023141.2	0.712805	-1.56008	2.04149	-0.764184	0.444757	NA
AC023141.3	0.19098	0.121239	3.11654	0.0389018	0.968969	NA
AC023141.4	0.65537	-2.13518	1.76683	-1.20848	0.226862	NA
AC023141.5	0.0926304	-0.359655	3.11654	-0.115402	0.908127	NA
AC023141.6	0.795151	-1.7419	1.56778	-1.11106	0.266544	NA
AC023141.7	0	NA	NA	NA	NA	NA
AC023141.8	0	NA	NA	NA	NA	NA
AC023141.9	0.48125	1.02525	2.62994	0.389838	0.696656	NA
AC023157.1	4.01925	0.273215	0.918047	0.297604	0.766005	0.85724
AC023157.2	0.0867158	-0.359655	3.11654	-0.115402	0.908127	NA
AC023161.2	0.36554	0.105794	2.3585	0.0448564	0.964222	NA
AC023162.1	0	NA	NA	NA	NA	NA
AC023194.1	0.634239	0.968336	1.88799	0.512892	0.608027	NA
AC023194.2	0.690635	1.57526	1.84019	0.856032	0.39198	NA
AC023206.1	0.14763	0.121239	3.11654	0.0389018	0.968969	NA
AC023232.1	0.321435	-1.74754	2.39981	-0.728198	0.466493	NA
AC023245.1	0.260147	-1.47726	3.10332	-0.476027	0.634055	NA
AC023245.2	0	NA	NA	NA	NA	NA
AC023271.1	0.686714	1.7705	1.64303	1.07758	0.28122	NA
AC023274.1	0	NA	NA	NA	NA	NA
AC023274.2	0	NA	NA	NA	NA	NA
AC023310.1	0.105477	-0.808994	3.11559	-0.25966	0.795126	NA
AC023310.2	0.129416	-0.858506	3.11498	-0.275605	0.782851	NA
AC023310.3	0.0926304	-0.359655	3.11654	-0.115402	0.908127	NA
AC023347.2	0.630082	2.14215	2.12349	1.00879	0.313077	NA
AC023389.2	0.540231	-0.898086	1.95202	-0.460081	0.645458	NA
AC023424.1	0.346995	1.08093	2.79198	0.387156	0.698641	NA
AC023424.2	1.13729	-0.311777	1.18683	-0.262697	0.792784	0.874818
AC023442.1	0	NA	NA	NA	NA	NA
AC023449.1	0.0829222	0.60213	3.11654	0.193205	0.846799	NA
AC023469.1	0	NA	NA	NA	NA	NA
AC023512.1	0.667332	0.728818	2.12213	0.343437	0.73127	NA
AC023513.1	0.101343	-0.359655	3.11654	-0.115402	0.908127	NA
AC023538.1	0.191247	0.121239	3.11654	0.0389018	0.968969	NA
AC023575.1	0.0867158	-0.359655	3.11654	-0.115402	0.908127	NA
AC023590.1	2.47146	-2.19595	1.21506	-1.80728	0.0707179	0.16372
AC023632.1	0.631578	-1.38069	1.68208	-0.820825	0.411746	NA
AC023632.3	0	NA	NA	NA	NA	NA
AC023632.4	0.191533	1.08302	3.11654	0.347509	0.728209	NA
AC023790.1	0	NA	NA	NA	NA	NA
AC023794.4	26.9275	-1.62673	0.352991	-4.6084	4.05774e-06	5.07791e-05
AC023813.2	0	NA	NA	NA	NA	NA
AC023824.2	1.32165	-3.80875	1.75164	-2.17439	0.0296759	0.0845451
AC023825.1	0	NA	NA	NA	NA	NA
AC023827.1	0	NA	NA	NA	NA	NA
AC023886.2	1.95003	0.156028	0.96457	0.161759	0.871496	0.926153
AC023906.1	0.730338	-0.0306926	1.69882	-0.018067	0.985585	NA
AC023932.1	0	NA	NA	NA	NA	NA
AC023934.1	0.839901	-2.52031	1.93709	-1.30108	0.193231	NA
AC023968.1	0	NA	NA	NA	NA	NA
AC023968.2	0.202686	-0.858506	3.11498	-0.275605	0.782851	NA
AC024067.1	0.0893895	0.60213	3.11654	0.193205	0.846799	NA
AC024082.1	0	NA	NA	NA	NA	NA
AC024082.2	0.261701	1.6046	3.11078	0.515819	0.605981	NA
AC024085.1	0.451003	-0.508213	2.29571	-0.221375	0.824801	NA
AC024153.1	0	NA	NA	NA	NA	NA
AC024224.1	0	NA	NA	NA	NA	NA
AC024257.2	0.101343	-0.359655	3.11654	-0.115402	0.908127	NA
AC024257.3	11.0224	-1.41778	0.477341	-2.97016	0.0029764	0.0135669
AC024267.2	0.0926304	-0.359655	3.11654	-0.115402	0.908127	NA
AC024270.1	0.34595	-0.886938	2.38626	-0.371685	0.710127	NA
AC024293.1	31.9864	-0.0247711	0.288571	-0.0858406	0.931593	0.961685
AC024341.1	0	NA	NA	NA	NA	NA
AC024405.1	1.0969	-1.04034	1.26389	-0.823121	0.410439	NA
AC024405.2	4.36494	0.254705	0.839721	0.303322	0.761645	0.85433
AC024451.1	2.01892	0.355828	0.933405	0.381215	0.703044	0.814828
AC024451.2	2.51443	-0.888583	1.01365	-0.876621	0.380693	0.54502
AC024451.3	0.157339	-0.858506	3.11498	-0.275605	0.782851	NA
AC024475.2	0.160627	1.08302	3.11654	0.347509	0.728209	NA
AC024558.1	3.45218	0.942289	0.682356	1.38093	0.167299	0.308991
AC024560.2	9.5036	-0.126663	0.424726	-0.298222	0.765534	0.856857
AC024563.2	0.193973	-0.858506	3.11498	-0.275605	0.782851	NA
AC024568.1	6.43421	0.0687742	0.610292	0.112691	0.910276	0.949824
AC024587.1	0.419249	-0.399418	2.03787	-0.195997	0.844612	NA
AC024589.1	0	NA	NA	NA	NA	NA
AC024589.2	0	NA	NA	NA	NA	NA
AC024592.3	74.7978	0.129657	0.343253	0.37773	0.705631	0.816952
AC024619.4	0.387006	-1.22267	2.03261	-0.601525	0.54749	NA
AC024681.1	0.154059	-0.858506	3.11498	-0.275605	0.782851	NA
AC024937.1	0.305483	-1.68949	2.865	-0.589699	0.555392	NA
AC024937.2	0.247566	-1.45513	3.104	-0.468791	0.639219	NA
AC024940.1	20.3268	-0.240871	0.394869	-0.610001	0.541861	0.68935
AC024940.2	132.315	-0.318458	0.242451	-1.31349	0.189017	0.335922
AC024940.3	7.89451	-0.00808039	0.520954	-0.0155108	0.987625	0.99271
AC024940.4	0.24525	0.602133	3.05417	0.197151	0.843709	NA
AC024940.5	0	NA	NA	NA	NA	NA
AC024995.1	0.295869	-0.377074	2.89451	-0.130272	0.896351	NA
AC025030.1	0	NA	NA	NA	NA	NA
AC025033.1	0	NA	NA	NA	NA	NA
AC025040.2	0.73423	-0.943521	1.51112	-0.624386	0.532374	NA
AC025048.3	7.66935	-0.769606	0.563095	-1.36674	0.171706	0.314475
AC025062.1	1.00857	0.336859	1.46296	0.23026	0.81789	NA
AC025062.2	0.0926304	-0.359655	3.11654	-0.115402	0.908127	NA
AC025161.1	1.09999	0.513835	1.31287	0.391384	0.695513	NA
AC025165.3	11.3905	0.64067	0.476659	1.34408	0.178921	0.322791
AC025181.1	1.44647	0.477509	0.982417	0.486055	0.626928	0.757779
AC025186.1	2.66901	0.338823	0.982625	0.344814	0.730234	0.833704
AC025198.1	0.384857	-1.15997	2.73642	-0.423899	0.671639	NA
AC025252.2	0	NA	NA	NA	NA	NA
AC025259.2	0.0926304	-0.359655	3.11654	-0.115402	0.908127	NA
AC025260.1	0	NA	NA	NA	NA	NA
AC025263.2	0.166604	0.121239	3.11654	0.0389018	0.968969	NA
AC025271.1	0.456139	1.06697	2.66813	0.399893	0.689235	NA
AC025278.2	0.704224	-1.55105	2.10551	-0.736663	0.461327	NA
AC025279.2	0	NA	NA	NA	NA	NA
AC025281.1	0.193973	-0.858506	3.11498	-0.275605	0.782851	NA
AC025283.1	0.352778	-1.87669	3.08233	-0.608854	0.542621	NA
AC025283.2	199.433	0.284303	0.416813	0.682089	0.495182	0.650679
AC025423.2	141.664	0.8392	0.205538	4.08295	4.44685e-05	0.000399174
AC025423.3	0.384953	-1.02655	2.7564	-0.372424	0.709577	NA
AC025423.5	0.0893509	-0.359655	3.11654	-0.115402	0.908127	NA
AC025437.6	0	NA	NA	NA	NA	NA
AC025445.1	0	NA	NA	NA	NA	NA
AC025449.1	39.2716	-0.952556	0.393537	-2.4205	0.0154993	0.0505059
AC025458.1	0.0829222	0.60213	3.11654	0.193205	0.846799	NA
AC025459.1	0.453947	-1.50451	2.59938	-0.578798	0.562725	NA
AC025470.1	0.162302	0.121239	3.11654	0.0389018	0.968969	NA
AC025518.1	0.818226	0.530902	1.43439	0.370122	0.711291	NA
AC025538.1	0.657938	-0.0250386	2.17944	-0.0114885	0.990834	NA
AC025554.1	0.0893895	0.60213	3.11654	0.193205	0.846799	NA
AC025574.1	0.190694	-0.858506	3.11498	-0.275605	0.782851	NA
AC025575.2	22.1948	-2.13339	0.566845	-3.76363	0.000167467	0.00123666
AC025578.1	0.0829222	0.60213	3.11654	0.193205	0.846799	NA
AC025588.1	2.59723	0.439519	1.1213	0.391975	0.695077	0.808824
AC025588.2	0	NA	NA	NA	NA	NA
AC025588.3	0	NA	NA	NA	NA	NA
AC025594.1	0.101896	0.60213	3.11654	0.193205	0.846799	NA
AC025627.2	0.0755859	0.60213	3.11654	0.193205	0.846799	NA
AC025627.3	2.27001	1.32876	1.11137	1.1956	0.231852	0.388533
AC025627.4	0	NA	NA	NA	NA	NA
AC025647.1	0.0867158	-0.359655	3.11654	-0.115402	0.908127	NA
AC025674.1	0	NA	NA	NA	NA	NA
AC025678.1	0	NA	NA	NA	NA	NA
AC025678.2	0	NA	NA	NA	NA	NA
AC025750.1	0.0527384	-0.359655	3.11654	-0.115402	0.908127	NA
AC025750.2	0.67987	-0.706027	1.72883	-0.408385	0.682991	NA
AC025755.1	0.0926304	-0.359655	3.11654	-0.115402	0.908127	NA
AC025768.1	0	NA	NA	NA	NA	NA
AC025857.1	0	NA	NA	NA	NA	NA
AC025881.1	0.353043	-1.92623	3.0797	-0.62546	0.53167	NA
AC025884.1	0.145369	-0.827747	3.11536	-0.265699	0.790471	NA
AC025884.2	56.6224	0.172118	0.284168	0.605692	0.544719	0.691776
AC025884.3	0	NA	NA	NA	NA	NA
AC025918.2	0.295316	-1.5257	3.10147	-0.49193	0.622769	NA
AC025946.2	0	NA	NA	NA	NA	NA
AC026111.1	0.164937	0.121239	3.11654	0.0389018	0.968969	NA
AC026117.1	0.615013	0.338923	2.22942	0.152023	0.879169	NA
AC026150.2	2.87828	-2.53472	1.56832	-1.6162	0.106051	0.222285
AC026185.1	0	NA	NA	NA	NA	NA
AC026202.3	36.1338	0.917239	0.425439	2.15598	0.0310852	0.0874284
AC026254.1	0.0829222	0.60213	3.11654	0.193205	0.846799	NA
AC026271.1	1.49399	1.70614	1.09049	1.56457	0.117684	0.239212
AC026271.2	0	NA	NA	NA	NA	NA
AC026271.4	0.506399	-2.44371	2.48061	-0.985127	0.324562	NA
AC026310.1	0.32011	-1.74532	2.83473	-0.615691	0.538098	NA
AC026316.1	0.431034	1.47526	2.6614	0.554318	0.579361	NA
AC026320.2	0	NA	NA	NA	NA	NA
AC026333.1	0	NA	NA	NA	NA	NA
AC026333.2	0.202686	-0.858506	3.11498	-0.275605	0.782851	NA
AC026336.1	0	NA	NA	NA	NA	NA
AC026348.1	0.286539	-0.85973	3.10625	-0.276775	0.781953	NA
AC026371.1	0	NA	NA	NA	NA	NA
AC026396.1	0.193973	-0.858506	3.11498	-0.275605	0.782851	NA
AC026402.1	0.101896	0.60213	3.11654	0.193205	0.846799	NA
AC026403.1	8.33893	0.316736	0.512201	0.618382	0.536324	0.68472
AC026407.1	0.257606	0.602134	3.009	0.200111	0.841394	NA
AC026410.1	1.32761	0.965694	1.12039	0.861927	0.388728	0.553182
AC026410.2	0.876763	1.23712	1.47964	0.836092	0.403103	NA
AC026410.3	1.58075	-0.612427	1.09737	-0.558089	0.576784	0.718005
AC026412.1	528.916	0.191776	0.123601	1.55157	0.120766	0.244031
AC026412.2	1.25371	0.222828	1.39026	0.160278	0.872662	0.926996
AC026421.1	0	NA	NA	NA	NA	NA
AC026427.2	0.0829222	0.60213	3.11654	0.193205	0.846799	NA
AC026434.2	0.0803134	0.60213	3.11654	0.193205	0.846799	NA
AC026436.1	2.98387	0.341425	0.774176	0.441018	0.6592	0.783357
AC026444.1	0	NA	NA	NA	NA	NA
AC026458.1	5.29327	-0.699212	0.639143	-1.09398	0.273962	0.435704
AC026462.1	0.69475	-0.722239	1.68037	-0.429809	0.667335	NA
AC026464.1	0.76813	1.87208	1.63044	1.1482	0.250885	NA
AC026464.3	0	NA	NA	NA	NA	NA
AC026464.4	196.187	0.861902	0.423064	2.03729	0.0416214	0.109371
AC026464.5	0.0926304	-0.359655	3.11654	-0.115402	0.908127	NA
AC026464.6	9.81283	-6.68845	2.23151	-2.99728	0.00272402	0.0126099
AC026470.1	1481.27	-0.128958	0.105991	-1.21669	0.223721	0.379218
AC026470.2	0	NA	NA	NA	NA	NA
AC026477.1	0.324395	0.132911	2.42417	0.0548273	0.956276	NA
AC026616.1	0	NA	NA	NA	NA	NA
AC026688.1	1.99449	-0.0536259	1.13089	-0.0474192	0.962179	0.97769
AC026700.1	0.462898	-0.491432	2.01804	-0.243519	0.807603	NA
AC026774.2	0	NA	NA	NA	NA	NA
AC026784.1	0.101896	0.60213	3.11654	0.193205	0.846799	NA
AC026785.1	0.210077	-1.2408	3.10828	-0.399192	0.689751	NA
AC026786.1	0	NA	NA	NA	NA	NA
AC026798.1	0.264942	0.602134	2.98361	0.201814	0.840062	NA
AC026801.1	0.0755859	0.60213	3.11654	0.193205	0.846799	NA
AC026826.1	0.373514	0.105865	2.34414	0.0451617	0.963978	NA
AC026826.2	0.185261	-0.858506	3.11498	-0.275605	0.782851	NA
AC026826.3	0	NA	NA	NA	NA	NA
AC026877.1	6.24511	-0.18744	0.528703	-0.354527	0.722944	0.828898
AC026884.1	0.0893509	-0.359655	3.11654	-0.115402	0.908127	NA
AC026898.1	0	NA	NA	NA	NA	NA
AC026951.1	0.569714	-1.14112	1.87827	-0.60754	0.543493	NA
AC026954.1	1.96081	-0.0373097	0.892789	-0.04179	0.966666	0.980376
AC026954.2	11.4885	-0.911859	1.38561	-0.658094	0.510478	0.663594
AC026956.1	0.0647082	-0.359655	3.11654	-0.115402	0.908127	NA
AC027026.1	0.0829222	0.60213	3.11654	0.193205	0.846799	NA
AC027104.1	1.39464	-3.28809	1.37088	-2.39853	0.016461	0.0529722
AC027119.1	0	NA	NA	NA	NA	NA
AC027124.1	1.30981	-1.50422	1.26157	-1.19235	0.233126	0.390078
AC027124.2	0.225335	0.602133	3.11654	0.193206	0.846798	NA
AC027139.1	0.179346	-0.858506	3.11498	-0.275605	0.782851	NA
AC027176.1	0	NA	NA	NA	NA	NA
AC027176.2	3.92662	-0.92068	0.749385	-1.22858	0.219229	0.373799
AC027216.1	0	NA	NA	NA	NA	NA
AC027229.1	0.0926304	-0.359655	3.11654	-0.115402	0.908127	NA
AC027237.1	0	NA	NA	NA	NA	NA
AC027287.1	0.18202	0.121239	3.11654	0.0389018	0.968969	NA
AC027288.2	0.154634	0.121239	3.11654	0.0389018	0.968969	NA
AC027307.3	28.9885	-0.924836	0.351772	-2.62908	0.00856171	0.0318461
AC027308.1	0	NA	NA	NA	NA	NA
AC027309.2	0.795614	0.776991	1.6039	0.484438	0.628075	NA
AC027313.1	0.241061	-0.377509	3.06863	-0.123022	0.90209	NA
AC027334.1	0.0893895	0.60213	3.11654	0.193205	0.846799	NA
AC027369.1	0	NA	NA	NA	NA	NA
AC027369.2	0	NA	NA	NA	NA	NA
AC027369.3	0.523847	-0.963401	2.23011	-0.431998	0.665743	NA
AC027369.4	0	NA	NA	NA	NA	NA
AC027369.5	0	NA	NA	NA	NA	NA
AC027369.6	0.173432	-0.858506	3.11498	-0.275605	0.782851	NA
AC027419.1	0.0867158	-0.359655	3.11654	-0.115402	0.908127	NA
AC027455.1	0.0893509	-0.359655	3.11654	-0.115402	0.908127	NA
AC027544.1	0.133052	0.121239	3.11654	0.0389018	0.968969	NA
AC027544.3	0.348984	-0.998491	2.81384	-0.35485	0.722702	NA
AC027559.1	33.2177	0.556097	0.448482	1.23995	0.214993	0.368613
AC027575.1	0.176929	0.121239	3.11654	0.0389018	0.968969	NA
AC027612.1	1.15986	-0.610929	1.2154	-0.502659	0.615204	0.749042
AC027612.2	3.44092	-1.09158	0.734192	-1.48678	0.137072	0.267284
AC027612.3	0.960143	-0.342507	1.23766	-0.276737	0.781982	NA
AC027612.4	0.268053	-1.50438	3.10237	-0.484913	0.627738	NA
AC027613.1	0	NA	NA	NA	NA	NA
AC027644.1	2.0471	0.227964	1.02518	0.222365	0.82403	0.895562
AC027644.2	1.17408	0.659049	1.27888	0.515334	0.60632	0.741786
AC027667.1	0	NA	NA	NA	NA	NA
AC027673.1	0	NA	NA	NA	NA	NA
AC027763.1	0	NA	NA	NA	NA	NA
AC027796.2	0.846173	0.127699	1.60668	0.0794799	0.936651	NA
AC027796.3	152.071	-0.480865	0.300365	-1.60094	0.109391	0.227488
AC027801.2	0.191247	0.121239	3.11654	0.0389018	0.968969	NA
AC027807.1	1.29114	1.08924	1.10888	0.98229	0.325957	0.491166
AC027808.2	1.91639	-0.862336	1.10977	-0.77704	0.437135	0.599281
AC034102.1	1.30608	-0.539392	1.16618	-0.46253	0.643701	0.770522
AC034102.2	179.055	-0.0478884	0.82763	-0.0578622	0.953858	0.973647
AC034105.1	19964.7	-1.56178	0.993304	-1.57231	0.115879	0.236971
AC034105.2	0.0755859	0.60213	3.11654	0.193205	0.846799	NA
AC034105.3	0.228291	-0.346853	3.11536	-0.111337	0.911349	NA
AC034105.4	0	NA	NA	NA	NA	NA
AC034105.5	0.185261	-0.858506	3.11498	-0.275605	0.782851	NA
AC034114.1	0	NA	NA	NA	NA	NA
AC034159.1	0.101343	-0.359655	3.11654	-0.115402	0.908127	NA
AC034198.1	0.193973	-0.858506	3.11498	-0.275605	0.782851	NA
AC034205.1	0	NA	NA	NA	NA	NA
AC034205.2	0.270981	-0.377272	2.96993	-0.12703	0.898916	NA
AC034205.3	0.375955	-1.95239	2.73964	-0.712644	0.476066	NA
AC034207.1	2.0373	-1.08043	1.04401	-1.03488	0.300723	0.465366
AC034222.1	0.101343	-0.359655	3.11654	-0.115402	0.908127	NA
AC034232.1	0.627203	1.35762	1.87141	0.725451	0.468175	NA
AC034236.1	316.984	-1.51471	1.39315	-1.08726	0.276922	0.438904
AC034244.1	0	NA	NA	NA	NA	NA
AC034244.2	0.0926304	-0.359655	3.11654	-0.115402	0.908127	NA
AC034268.1	0	NA	NA	NA	NA	NA
AC036111.1	0	NA	NA	NA	NA	NA
AC036111.2	0.0647082	-0.359655	3.11654	-0.115402	0.908127	NA
AC036111.3	0.0867158	-0.359655	3.11654	-0.115402	0.908127	NA
AC036164.1	0.548742	-2.49897	2.14453	-1.16528	0.243907	NA
AC036176.2	0.14763	0.121239	3.11654	0.0389018	0.968969	NA
AC037459.1	156.887	0.750184	0.264087	2.84067	0.00450191	0.0190465
AC037471.1	0	NA	NA	NA	NA	NA
AC037471.2	0.271977	-1.49535	3.10275	-0.481945	0.629845	NA
AC037479.1	0.169703	1.08302	3.11654	0.347509	0.728209	NA
AC037482.2	0	NA	NA	NA	NA	NA
AC037482.3	0	NA	NA	NA	NA	NA
AC037487.3	4.18471	-0.440801	0.705181	-0.625089	0.531913	0.681435
AC040162.1	125.833	-0.954132	0.274681	-3.4736	0.000513518	0.0031841
AC040162.2	0.105477	-0.808994	3.11559	-0.25966	0.795126	NA
AC040169.2	0.756184	2.51866	1.7435	1.4446	0.14857	NA
AC040926.1	0	NA	NA	NA	NA	NA
AC040958.1	0	NA	NA	NA	NA	NA
AC040975.1	0	NA	NA	NA	NA	NA
AC041039.1	0	NA	NA	NA	NA	NA
AC044787.1	7.29866	-0.759507	0.637119	-1.1921	0.233224	0.390176
AC044792.1	0	NA	NA	NA	NA	NA
AC044810.1	0.709913	0.472134	1.42995	0.330174	0.741268	NA
AC044836.1	0.291466	1.00779	3.11476	0.323553	0.746276	NA
AC044839.1	2.99169	0.110274	0.789968	0.139593	0.888982	0.937331
AC044860.1	688.676	-0.467232	0.108118	-4.32151	1.54968e-05	0.000163423
AC044860.2	0.0893509	-0.359655	3.11654	-0.115402	0.908127	NA
AC044860.3	0.191247	0.121239	3.11654	0.0389018	0.968969	NA
AC044913.1	0.0867158	-0.359655	3.11654	-0.115402	0.908127	NA
AC046134.1	4.92105	-0.299507	0.681398	-0.439547	0.660265	0.783589
AC046144.1	0.449207	0.601274	2.28185	0.263503	0.792163	NA
AC046176.1	2.74288	-0.585564	0.890045	-0.657903	0.5106	0.663667
AC046185.1	0.939746	-0.839527	2.79747	-0.300102	0.7641	NA
AC046185.2	19.2731	-1.00284	0.348659	-2.87626	0.00402414	0.0173911
AC048334.1	0	NA	NA	NA	NA	NA
AC048338.1	201.074	0.58648	1.6965	0.345701	0.729568	0.833325
AC048344.2	0	NA	NA	NA	NA	NA
AC048344.3	0	NA	NA	NA	NA	NA
AC048346.1	0	NA	NA	NA	NA	NA
AC048351.1	4.00469	1.16745	0.731691	1.59555	0.110589	0.229244
AC048382.3	0	NA	NA	NA	NA	NA
AC051619.1	2.55907	-0.908876	0.961328	-0.945438	0.344435	0.509866
AC051619.2	0.142089	-0.827747	3.11536	-0.265699	0.790471	NA
AC051619.3	3.81362	-0.624576	1.03138	-0.605574	0.544798	0.691776
AC053481.1	0.533689	0.137005	1.79653	0.0762614	0.939211	NA
AC053481.2	1.38204	2.87738	1.41531	2.03304	0.0420482	0.110155
AC053481.3	0.446846	0.592506	2.01524	0.294013	0.768748	NA
AC053481.4	0.364001	-1.02247	2.78658	-0.366926	0.713674	NA
AC053503.3	0	NA	NA	NA	NA	NA
AC055716.1	0	NA	NA	NA	NA	NA
AC055716.2	0.501266	1.02903	1.77062	0.581166	0.561129	NA
AC055731.1	0.202686	-0.858506	3.11498	-0.275605	0.782851	NA
AC055733.1	0.251653	-0.377428	3.03375	-0.12441	0.900991	NA
AC055733.3	0.240797	-1.3032	3.06312	-0.425448	0.67051	NA
AC055748.1	0.101343	-0.359655	3.11654	-0.115402	0.908127	NA
AC055753.1	0.101343	-0.359655	3.11654	-0.115402	0.908127	NA
AC055811.2	49.9941	0.603653	0.402868	1.49839	0.134032	0.263148
AC055813.1	1.84522	-0.351641	1.19848	-0.293405	0.769212	0.859016
AC055872.1	0.277891	-1.5257	3.10147	-0.49193	0.622769	NA
AC055876.1	21.8184	-1.53489	0.357635	-4.29179	1.77239e-05	0.00018303
AC055876.2	0.354254	-1.02034	2.80589	-0.363642	0.716125	NA
AC055876.3	12.1507	-1.13488	0.629588	-1.80258	0.0714543	0.165003
AC055876.4	0.323723	-0.892081	2.8554	-0.312419	0.754722	NA
AC055876.5	0	NA	NA	NA	NA	NA
AC058823.1	0.0893509	-0.359655	3.11654	-0.115402	0.908127	NA
AC060764.1	0.166051	-0.858506	3.11498	-0.275605	0.782851	NA
AC060766.1	4.57305	-5.07143	2.33501	-2.1719	0.0298629	0.0848539
AC060766.2	0.0926304	-0.359655	3.11654	-0.115402	0.908127	NA
AC060766.3	0.101343	-0.359655	3.11654	-0.115402	0.908127	NA
AC060766.5	5.19383	-5.26738	2.37045	-2.2221	0.0262767	0.0770273
AC060771.1	0	NA	NA	NA	NA	NA
AC060773.1	0.542352	-0.0170901	2.23745	-0.00763822	0.993906	NA
AC060780.2	5.66055	0.71434	0.571916	1.24903	0.211654	0.364599
AC060780.3	2.15311	0.351305	0.941202	0.373252	0.708961	0.818765
AC060788.1	0	NA	NA	NA	NA	NA
AC060814.1	0	NA	NA	NA	NA	NA
AC060814.2	0	NA	NA	NA	NA	NA
AC060814.3	0	NA	NA	NA	NA	NA
AC060834.1	0.966422	0.112376	1.44217	0.0779214	0.937891	NA
AC061965.1	0.231737	-0.377593	3.10581	-0.121576	0.903235	NA
AC061975.2	0.0647082	-0.359655	3.11654	-0.115402	0.908127	NA
AC061975.3	0.440701	-1.37172	2.27141	-0.603907	0.545906	NA
AC061975.5	3.23561	0.70118	0.778771	0.900367	0.367925	0.533687
AC062016.1	0.0867158	-0.359655	3.11654	-0.115402	0.908127	NA
AC062016.2	0	NA	NA	NA	NA	NA
AC062022.1	0.256354	-0.377613	3.11498	-0.121225	0.903513	NA
AC062028.2	1.97726	0.709229	0.928652	0.763719	0.445035	0.606893
AC062037.1	0.0867158	-0.359655	3.11654	-0.115402	0.908127	NA
AC063923.1	0.101343	-0.359655	3.11654	-0.115402	0.908127	NA
AC063924.1	0.0867158	-0.359655	3.11654	-0.115402	0.908127	NA
AC063944.2	2.55061	0.158064	0.827815	0.190941	0.848572	0.911916
AC063947.2	1.58939	1.0556	1.22886	0.859007	0.390337	0.554718
AC063949.1	0.0893509	-0.359655	3.11654	-0.115402	0.908127	NA
AC063950.1	0.0527384	-0.359655	3.11654	-0.115402	0.908127	NA
AC063952.2	4.10387	-0.204022	0.587962	-0.346999	0.728592	0.83278
AC063952.3	0.0893509	-0.359655	3.11654	-0.115402	0.908127	NA
AC063955.1	0.190732	0.121239	3.11654	0.0389018	0.968969	NA
[truncated: 31,587 more rows]
