# Supplementary material for: Evolution from adherent to suspension: systems biology of HEK293 cell line development
Source: Sci Rep. 2020 Nov 4;10:18996. doi: 10.1038/s41598-020-76137-8 (PMC7642379; doi:10.1038/s41598-020-76137-8)
Supplement: Supplementary file 1 — Supplementary Tables. [file 41598_2020_76137_MOESM1_ESM.zip › Suppl tables/Supplementary table S7.xlsx]

## Sheet: Supplementary table 7.csv
Table S7. List of differentially expressed genes (padj <0.01)within cell adhesion gene set in suspension compared to adherent HEK293 cell line. Related to Fig. 4.
symbol	check_symbol	name	padj	log2FoldChange	GO	function
MUC16	MUC16 CA125	Mucin-16 (MUC-16) (Ovarian cancer-related tumor marker CA125) (CA-125) (Ovarian carcinoma antigen CA125)	0.000239819	-4.61118	cell adhesion [GO:0007155]; O-glycan processing [GO:0016266]; stimulatory C-type lectin receptor signaling pathway [GO:0002223]	FUNCTION: Thought to provide a protective, lubricating barrier against particles and infectious agents at mucosal surfaces. {ECO:0000250}.
HES5	HES5 BHLHB38	Transcription factor HES-5 (Class B basic helix-loop-helix protein 38) (bHLHb38) (Hairy and enhancer of split 5)	2.78e-28	-4.52326	astrocyte differentiation [GO:0048708]; auditory receptor cell fate determination [GO:0042668]; brain development [GO:0007420]; camera-type eye development [GO:0043010]; cartilage development [GO:0051216]; cell adhesion [GO:0007155]; cell maturation [GO:0048469]; central nervous system myelination [GO:0022010]; comma-shaped body morphogenesis [GO:0072049]; establishment of epithelial cell polarit…	FUNCTION: Transcriptional repressor of genes that require a bHLH protein for their transcription. Plays an important role as neurogenesis negative regulator (By similarity). {ECO:0000250}.
TNN	TNN TNW	Tenascin-N (TN-N) (Tenascin-W) (TN-W)	0.00215103	-4.29792	axonogenesis [GO:0007409]; cell-matrix adhesion [GO:0007160]; dendrite self-avoidance [GO:0070593]; negative regulation of canonical Wnt signaling pathway involved in osteoblast differentiation [GO:1905240]; negative regulation of neuron migration [GO:2001223]; negative regulation of osteoblast differentiation [GO:0045668]; negative regulation of osteoblast proliferation [GO:0033689]; osteoblast …	FUNCTION: Extracellular matrix protein that seems to be a ligand for ITGA8:ITGB1, ITGAV:ITGB1 and ITGA4:ITGB1 (By similarity) (PubMed:17909022). Involved in neurite outgrowth and cell migration in hippocampal explants (By similarity). During endochondral bone formation, inhibits proliferation and differentiation of proteoblasts mediated by canonical WNT signaling (By similarity). In tumors, stimu…
ZAN	ZAN	Zonadhesin	0.00195195	-4.19364	binding of sperm to zona pellucida [GO:0007339]; cell-cell adhesion [GO:0098609]	FUNCTION: Binds in a species-specific manner to the zona pellucida of the egg. May be involved in gamete recognition and/or signaling.
SMAD6	SMAD6 MADH6	Mothers against decapentaplegic homolog 6 (MAD homolog 6) (Mothers against DPP homolog 6) (SMAD family member 6) (SMAD 6) (Smad6) (hSMAD6)	2.25e-38	-4.03766	aorta development [GO:0035904]; aortic valve morphogenesis [GO:0003180]; BMP signaling pathway [GO:0030509]; cell-substrate adhesion [GO:0031589]; coronary vasculature development [GO:0060976]; fat cell differentiation [GO:0045444]; immune response [GO:0006955]; mitral valve morphogenesis [GO:0003183]; negative regulation of apoptotic process [GO:0043066]; negative regulation of BMP signaling pat…	FUNCTION: Acts as a mediator of TGF-beta and BMP antiflammatory activity. Suppresses IL1R-TLR signaling through its direct interaction with PEL1, preventing NF-kappa-B activation, nuclear transport and NF-kappa-B-mediated expression of proinflammatory genes. May block the BMP-SMAD1 signaling pathway by competing with SMAD4 for receptor-activated SMAD1-binding. Binds to regulatory elements in targ…
ID1	ID1 BHLHB24 ID	DNA-binding protein inhibitor ID-1 (Class B basic helix-loop-helix protein 24) (bHLHb24) (Inhibitor of DNA binding 1) (Inhibitor of differentiation 1)	1.24e-44	-4.00346	angiogenesis [GO:0001525]; blood vessel endothelial cell migration [GO:0043534]; blood vessel morphogenesis [GO:0048514]; BMP signaling pathway [GO:0030509]; brain development [GO:0007420]; cell-abiotic substrate adhesion [GO:0036164]; cellular response to dopamine [GO:1903351]; cellular response to epidermal growth factor stimulus [GO:0071364]; cellular response to nerve growth factor stimulus […	FUNCTION: Transcriptional regulator (lacking a basic DNA binding domain) which negatively regulates the basic helix-loop-helix (bHLH) transcription factors by forming heterodimers and inhibiting their DNA binding and transcriptional activity. Implicated in regulating a variety of cellular processes, including cellular growth, senescence, differentiation, apoptosis, angiogenesis, and neoplastic tr…
EMILIN2	EMILIN2	EMILIN-2 (Elastin microfibril interface-located protein 2) (Elastin microfibril interfacer 2) (Protein FOAP-10)	2.23e-93	-3.73677	cell adhesion [GO:0007155]	FUNCTION: May be responsible for anchoring smooth muscle cells to elastic fibers, and may be involved not only in the formation of the elastic fiber, but also in the processes that regulate vessel assembly. Has cell adhesive capacity.
PLEK	PLEK P47	Pleckstrin (Platelet 47 kDa protein) (p47)	0.00217375	-3.6978	actin cytoskeleton reorganization [GO:0031532]; cell projection organization [GO:0030030]; cortical actin cytoskeleton organization [GO:0030866]; hematopoietic progenitor cell differentiation [GO:0002244]; integrin-mediated signaling pathway [GO:0007229]; negative regulation of calcium-mediated signaling [GO:0050849]; negative regulation of G-protein coupled receptor protein signaling pathway [GO…	FUNCTION: Major protein kinase C substrate of platelets.
SELL	SELL LNHR LYAM1	L-selectin (CD62 antigen-like family member L) (Leukocyte adhesion molecule 1) (LAM-1) (Leukocyte surface antigen Leu-8) (Leukocyte-endothelial cell adhesion molecule 1) (LECAM1) (Lymph node homing receptor) (TQ1) (gp90-MEL) (CD antigen CD62L)	4.49e-09	-3.4909	calcium-dependent cell-cell adhesion via plasma membrane cell adhesion molecules [GO:0016339]; cell adhesion [GO:0007155]; leukocyte migration [GO:0050900]; leukocyte tethering or rolling [GO:0050901]; neutrophil degranulation [GO:0043312]; regulation of immune response [GO:0050776]; response to ATP [GO:0033198]	FUNCTION: Calcium-dependent lectin that mediates cell adhesion by binding to glycoproteins on neighboring cells (PubMed:12403782, PubMed:28489325, PubMed:28011641). Mediates the adherence of lymphocytes to endothelial cells of high endothelial venules in peripheral lymph nodes. Promotes initial tethering and rolling of leukocytes in endothelia (PubMed:12403782, PubMed:28011641). {ECO:0000269|PubM…
DDR2	DDR2 NTRKR3 TKT TYRO10	Discoidin domain-containing receptor 2 (Discoidin domain receptor 2) (EC 2.7.10.1) (CD167 antigen-like family member B) (Discoidin domain-containing receptor tyrosine kinase 2) (Neurotrophic tyrosine kinase, receptor-related 3) (Receptor protein-tyrosine kinase TKT) (Tyrosine-protein kinase TYRO10) (CD antigen CD167b)	0.000825361	-3.34756	biomineral tissue development [GO:0031214]; cell adhesion [GO:0007155]; chondrocyte proliferation [GO:0035988]; collagen-activated tyrosine kinase receptor signaling pathway [GO:0038063]; collagen fibril organization [GO:0030199]; endochondral bone growth [GO:0003416]; extracellular matrix organization [GO:0030198]; ossification [GO:0001503]; peptidyl-tyrosine phosphorylation [GO:0018108]; positi…	FUNCTION: Tyrosine kinase that functions as cell surface receptor for fibrillar collagen and regulates cell differentiation, remodeling of the extracellular matrix, cell migration and cell proliferation. Required for normal bone development. Regulates osteoblast differentiation and chondrocyte maturation via a signaling pathway that involves MAP kinases and leads to the activation of the transcri…
SNAI2	SNAI2 SLUG SLUGH	Zinc finger protein SNAI2 (Neural crest transcription factor Slug) (Protein snail homolog 2)	1.03e-45	-3.32248	cell migration involved in endocardial cushion formation [GO:0003273]; cellular response to epidermal growth factor stimulus [GO:0071364]; desmosome disassembly [GO:0035921]; epithelial to mesenchymal transition [GO:0001837]; epithelial to mesenchymal transition involved in endocardial cushion formation [GO:0003198]; epithelium development [GO:0060429]; negative regulation of anoikis [GO:2000811]…	FUNCTION: Transcriptional repressor that modulates both activator-dependent and basal transcription. Involved in the generation and migration of neural crest cells. Plays a role in mediating RAF1-induced transcriptional repression of the TJ protein, occludin (OCLN) and subsequent oncogenic transformation of epithelial cells (By similarity). Represses BRCA2 expression by binding to its E2-box-cont…
CD1D	CD1D	Antigen-presenting glycoprotein CD1d (R3G1) (CD antigen CD1d)	0.00113503	-3.27764	antigen processing and presentation, endogenous lipid antigen via MHC class Ib [GO:0048006]; antigen processing and presentation, exogenous lipid antigen via MHC class Ib [GO:0048007]; detection of bacterium [GO:0016045]; heterotypic cell-cell adhesion [GO:0034113]; innate immune response [GO:0045087]; positive regulation of innate immune response [GO:0045089]; positive regulation of T cell proli…	FUNCTION: Antigen-presenting protein that binds self and non-self glycolipids and presents them to T-cell receptors on natural killer T-cells. {ECO:0000269|PubMed:17475845}.
PKHD1	PKHD1 FCYT TIGM1	Fibrocystin (Polycystic kidney and hepatic disease 1 protein) (Polyductin) (Tigmin)	0.00776238	-3.25437	cell-cell adhesion [GO:0098609]; cellular calcium ion homeostasis [GO:0006874]; cilium assembly [GO:0060271]; homeostatic process [GO:0042592]; kidney development [GO:0001822]; negative regulation of apoptotic process [GO:0043066]; negative regulation of cellular component movement [GO:0051271]; negative regulation of NF-kappaB transcription factor activity [GO:0032088]; negative regulation of pr…	FUNCTION: May be required for correct bipolar cell division through the regulation of centrosome duplication and mitotic spindle assembly. May be a receptor protein that acts in collecting-duct and biliary differentiation. {ECO:0000269|PubMed:20554582}.
DTX1	DTX1	E3 ubiquitin-protein ligase DTX1 (EC 2.3.2.27) (Protein deltex-1) (Deltex1) (hDTX1) (RING-type E3 ubiquitin transferase DTX1)	1.05e-06	-3.21833	cell surface receptor signaling pathway [GO:0007166]; cellular response to leukemia inhibitory factor [GO:1990830]; glial cell differentiation [GO:0010001]; negative regulation of neuron differentiation [GO:0045665]; negative regulation of T cell differentiation [GO:0045581]; Notch signaling pathway [GO:0007219]; protein ubiquitination [GO:0016567]; regulation of Notch signaling pathway [GO:00085…	FUNCTION: Functions as a ubiquitin ligase protein in vivo, mediating ubiquitination and promoting degradation of MEKK1, suggesting that it may regulate the Notch pathway via some ubiquitin ligase activity (By similarity). Regulator of Notch signaling, a signaling pathway involved in cell-cell communications that regulates a broad spectrum of cell-fate determinations. Mainly acts as a positive reg…
LAMA2	LAMA2 LAMM	Laminin subunit alpha-2 (Laminin M chain) (Laminin-12 subunit alpha) (Laminin-2 subunit alpha) (Laminin-4 subunit alpha) (Merosin heavy chain)	9.49e-07	-2.89282	axon guidance [GO:0007411]; cell adhesion [GO:0007155]; extracellular matrix organization [GO:0030198]; muscle organ development [GO:0007517]; positive regulation of synaptic transmission, cholinergic [GO:0032224]; regulation of cell adhesion [GO:0030155]; regulation of cell migration [GO:0030334]; regulation of embryonic development [GO:0045995]; Schwann cell differentiation [GO:0014037]	FUNCTION: Binding to cells via a high affinity receptor, laminin is thought to mediate the attachment, migration and organization of cells into tissues during embryonic development by interacting with other extracellular matrix components.
ANGPT1	ANGPT1 KIAA0003	Angiopoietin-1 (ANG-1)	1.56e-12	-2.84465	activation of transmembrane receptor protein tyrosine kinase activity [GO:0007171]; cell differentiation [GO:0030154]; cell-substrate adhesion [GO:0031589]; glomerulus vasculature development [GO:0072012]; hemopoiesis [GO:0030097]; heparin biosynthetic process [GO:0030210]; in utero embryonic development [GO:0001701]; leukocyte migration [GO:0050900]; MAPK cascade [GO:0000165]; negative regulatio…	FUNCTION: Binds and activates TEK/TIE2 receptor by inducing its dimerization and tyrosine phosphorylation. Plays an important role in the regulation of angiogenesis, endothelial cell survival, proliferation, migration, adhesion and cell spreading, reorganization of the actin cytoskeleton, but also maintenance of vascular quiescence. Required for normal angiogenesis and heart development during em…
ICAM1	ICAM1	Intercellular adhesion molecule 1 (ICAM-1) (Major group rhinovirus receptor) (CD antigen CD54)	3.92e-07	-2.80695	acute inflammatory response to antigenic stimulus [GO:0002438]; adhesion of symbiont to host [GO:0044406]; cell adhesion [GO:0007155]; cell adhesion mediated by integrin [GO:0033627]; cell aging [GO:0007569]; cellular response to alkaloid [GO:0071312]; cellular response to dexamethasone stimulus [GO:0071549]; cellular response to glucose stimulus [GO:0071333]; cellular response to hypoxia [GO:007…	FUNCTION: ICAM proteins are ligands for the leukocyte adhesion protein LFA-1 (integrin alpha-L/beta-2). During leukocyte trans-endothelial migration, ICAM1 engagement promotes the assembly of endothelial apical cups through ARHGEF26/SGEF and RHOG activation. {ECO:0000269|PubMed:11173916, ECO:0000269|PubMed:17875742}.; FUNCTION: (Microbial infection) Acts as a receptor for major receptor group rhi…
MYO1G	MYO1G HA2	Unconventional myosin-Ig [Cleaved into: Minor histocompatibility antigen HA-2 (mHag HA-2)]	0.00290916	-2.77064	cell gliding [GO:0071976]; cell-substrate adhesion [GO:0031589]; exocytosis [GO:0006887]; Fc-gamma receptor signaling pathway involved in phagocytosis [GO:0038096]; T cell meandering migration [GO:0120117]; T cell mediated immunity [GO:0002456]; T cell migration [GO:0072678]	FUNCTION: Unconventional myosin required during immune response for detection of rare antigen-presenting cells by regulating T-cell migration. Unconventional myosins are actin-based motor molecules with ATPase activity and serve in intracellular movements. Acts as a regulator of T-cell migration by generating membrane tension, enforcing cell-intrinsic meandering search, thereby enhancing detectio…
RAC2	RAC2	Ras-related C3 botulinum toxin substrate 2 (GX) (Small G protein) (p21-Rac2)	0.000416582	-2.73658	actin filament organization [GO:0007015]; bone resorption [GO:0045453]; cell projection assembly [GO:0030031]; chemotaxis [GO:0006935]; G-protein coupled receptor signaling pathway [GO:0007186]; lymphocyte aggregation [GO:0071593]; positive regulation of cell proliferation [GO:0008284]; positive regulation of lamellipodium assembly [GO:0010592]; positive regulation of neutrophil chemotaxis [GO:00…	FUNCTION: Plasma membrane-associated small GTPase which cycles between an active GTP-bound and inactive GDP-bound state. In active state binds to a variety of effector proteins to regulate cellular responses, such as secretory processes, phagocytose of apoptotic cells and epithelial cell polarization. Augments the production of reactive oxygen species (ROS) by NADPH oxidase. {ECO:0000269|PubMed:1…
TNFSF13B	TNFSF13B BAFF BLYS TALL1 TNFSF20 ZTNF4 UNQ401/PRO738	Tumor necrosis factor ligand superfamily member 13B (B lymphocyte stimulator) (BLyS) (B-cell-activating factor) (BAFF) (Dendritic cell-derived TNF-like molecule) (TNF- and APOL-related leukocyte expressed ligand 1) (TALL-1) (CD antigen CD257) [Cleaved into: Tumor necrosis factor ligand superfamily member 13b, membrane form; Tumor necrosis factor ligand superfamily member 13b, soluble form]	0.00403097	-2.57684	B cell costimulation [GO:0031296]; B cell homeostasis [GO:0001782]; cell proliferation [GO:0008283]; immune response [GO:0006955]; immunoglobulin secretion [GO:0048305]; positive regulation of B cell proliferation [GO:0030890]; positive regulation of cell proliferation [GO:0008284]; positive regulation of germinal center formation [GO:0002636]; positive regulation of T cell proliferation [GO:0042…	FUNCTION: Cytokine that binds to TNFRSF13B/TACI and TNFRSF17/BCMA. TNFSF13/APRIL binds to the same 2 receptors. Together, they form a 2 ligands -2 receptors pathway involved in the stimulation of B- and T-cell function and the regulation of humoral immunity. A third B-cell specific BAFF-receptor (BAFFR/BR3) promotes the survival of mature B-cells and the B-cell response. {ECO:0000269|PubMed:10973…
HLA-DRA	HLA-DRA HLA-DRA1	HLA class II histocompatibility antigen, DR alpha chain (MHC class II antigen DRA)	0.00237394	-2.47071	antigen processing and presentation of exogenous peptide antigen via MHC class II [GO:0019886]; antigen processing and presentation of peptide or polysaccharide antigen via MHC class II [GO:0002504]; cognition [GO:0050890]; immune response [GO:0006955]; interferon-gamma-mediated signaling pathway [GO:0060333]; peptide antigen assembly with MHC class II protein complex [GO:0002503]; polysaccharide…	FUNCTION: Binds peptides derived from antigens that access the endocytic route of antigen presenting cells (APC) and presents them on the cell surface for recognition by the CD4 T-cells. The peptide binding cleft accommodates peptides of 10-30 residues. The peptides presented by MHC class II molecules are generated mostly by degradation of proteins that access the endocytic route, where they are …
RELN	RELN	Reelin (EC 3.4.21.-)	0.00491638	-2.4452	associative learning [GO:0008306]; axon guidance [GO:0007411]; brain development [GO:0007420]; cell adhesion [GO:0007155]; cell morphogenesis involved in differentiation [GO:0000904]; central nervous system development [GO:0007417]; cerebral cortex tangential migration [GO:0021800]; dendrite development [GO:0016358]; glial cell differentiation [GO:0010001]; hippocampus development [GO:0021766]; l…	FUNCTION: Extracellular matrix serine protease that plays a role in layering of neurons in the cerebral cortex and cerebellum. Regulates microtubule function in neurons and neuronal migration. Affects migration of sympathetic preganglionic neurons in the spinal cord, where it seems to act as a barrier to neuronal migration. Enzymatic activity is important for the modulation of cell adhesion. Bind…
ITGA8	ITGA8	Integrin alpha-8 [Cleaved into: Integrin alpha-8 heavy chain; Integrin alpha-8 light chain]	5.86e-05	-2.33377	brain development [GO:0007420]; cell-cell adhesion [GO:0098609]; cell-matrix adhesion [GO:0007160]; cell projection organization [GO:0030030]; establishment of protein localization [GO:0045184]; extracellular matrix organization [GO:0030198]; inner ear morphogenesis [GO:0042472]; integrin-mediated signaling pathway [GO:0007229]; kidney development [GO:0001822]; memory [GO:0007613]; mesodermal cel…	FUNCTION: Integrin alpha-8/beta-1 functions in the genesis of kidney and probably of other organs by regulating the recruitment of mesenchymal cells into epithelial structures. It recognizes the sequence R-G-D in a wide array of ligands including TNC, FN1, SPP1 TGFB1, TGFB3 and VTN. NPNT is probably its functional ligand in kidney genesis. Neuronal receptor for TNC it mediates cell-cell interacti…
LRRC32	LRRC32 D11S833E	Transforming growth factor beta activator LRRC32 (Garpin) (Glycoprotein A repetitions predominant) (GARP) (Leucine-rich repeat-containing protein 32)	0.000220318	-2.23025	negative regulation of activated T cell proliferation [GO:0046007]; negative regulation of cytokine secretion [GO:0050710]; positive regulation of gene expression [GO:0010628]	FUNCTION: Key regulator of transforming growth factor beta (TGFB1, TGFB2 and TGFB3) that controls TGF-beta activation by maintaining it in a latent state during storage in extracellular space (PubMed:19750484, PubMed:19651619, PubMed:22278742). Associates specifically via disulfide bonds with the Latency-associated peptide (LAP), which is the regulatory chain of TGF-beta, and regulates integrin-d…
CD33	CD33 SIGLEC3	Myeloid cell surface antigen CD33 (Sialic acid-binding Ig-like lectin 3) (Siglec-3) (gp67) (CD antigen CD33)	0.000220244	-2.19604	cell adhesion [GO:0007155]; cell-cell signaling [GO:0007267]; negative regulation of cell proliferation [GO:0008285]; neutrophil degranulation [GO:0043312]; regulation of immune response [GO:0050776]; signal transduction [GO:0007165]	FUNCTION: Putative adhesion molecule of myelomonocytic-derived cells that mediates sialic-acid dependent binding to cells. Preferentially binds to alpha-2,6-linked sialic acid. The sialic acid recognition site may be masked by cis interactions with sialic acids on the same cell surface. In the immune response, may act as an inhibitory receptor upon ligand induced tyrosine phosphorylation by recru…
DUSP26	DUSP26 DUSP24 LDP4 MKP8 NATA1 SKRP3	Dual specificity protein phosphatase 26 (EC 3.1.3.16) (EC 3.1.3.48) (Dual specificity phosphatase SKRP3) (Low-molecular-mass dual-specificity phosphatase 4) (DSP-4) (LDP-4) (Mitogen-activated protein kinase phosphatase 8) (MAP kinase phosphatase 8) (MKP-8) (Novel amplified gene in thyroid anaplastic cancer)	1.48e-06	-2.161	negative regulation of ERK1 and ERK2 cascade [GO:0070373]; negative regulation of protein kinase activity by regulation of protein phosphorylation [GO:0044387]; negative regulation of transcription by RNA polymerase II [GO:0000122]; positive regulation of cell adhesion [GO:0045785]; positive regulation of peptidyl-serine dephosphorylation [GO:1902310]; protein dephosphorylation [GO:0006470]	FUNCTION: Inactivates MAPK1 and MAPK3 which leads to dephosphorylation of heat shock factor protein 4 and a reduction in its DNA-binding activity. Inhibits MAP kinase p38 by dephosphorylating it and inhibits p38-mediated apoptosis in anaplastic thyroid cancer cells. Can also induce activation of MAP kinase p38 and c-Jun N-terminal kinase (JNK). {ECO:0000269|PubMed:15796912, ECO:0000269|PubMed:165…
THBS2	THBS2 TSP2	Thrombospondin-2	2.64e-06	-2.03243	cell adhesion [GO:0007155]; negative regulation of angiogenesis [GO:0016525]; positive regulation of synapse assembly [GO:0051965]	FUNCTION: Adhesive glycoprotein that mediates cell-to-cell and cell-to-matrix interactions. Ligand for CD36 mediating antiangiogenic properties. {ECO:0000269|PubMed:20714802}.
CCN2	CTGF CCN2 HCS24 IGFBP8	Connective tissue growth factor (CCN family member 2) (Hypertrophic chondrocyte-specific protein 24) (Insulin-like growth factor-binding protein 8) (IBP-8) (IGF-binding protein 8) (IGFBP-8)	6.04e-08	-2.02445	aging [GO:0007568]; angiogenesis [GO:0001525]; cartilage condensation [GO:0001502]; cell adhesion [GO:0007155]; cell-cell signaling [GO:0007267]; cell differentiation [GO:0030154]; cell-matrix adhesion [GO:0007160]; cell migration [GO:0016477]; chondrocyte proliferation [GO:0035988]; cytosolic calcium ion transport [GO:0060401]; DNA biosynthetic process [GO:0071897]; epidermis development [GO:000…	FUNCTION: Major connective tissue mitoattractant secreted by vascular endothelial cells. Promotes proliferation and differentiation of chondrocytes. Mediates heparin- and divalent cation-dependent cell adhesion in many cell types including fibroblasts, myofibroblasts, endothelial and epithelial cells. Enhances fibroblast growth factor-induced DNA synthesis. {ECO:0000269|PubMed:10614647, ECO:00002…
SMAD7	SMAD7 MADH7 MADH8	Mothers against decapentaplegic homolog 7 (MAD homolog 7) (Mothers against DPP homolog 7) (Mothers against decapentaplegic homolog 8) (MAD homolog 8) (Mothers against DPP homolog 8) (SMAD family member 7) (SMAD 7) (Smad7) (hSMAD7)	1.89e-19	-1.96439	adherens junction assembly [GO:0034333]; artery morphogenesis [GO:0048844]; BMP signaling pathway [GO:0030509]; cellular protein-containing complex localization [GO:0034629]; cellular response to leukemia inhibitory factor [GO:1990830]; cellular response to transforming growth factor beta stimulus [GO:0071560]; negative regulation of BMP signaling pathway [GO:0030514]; negative regulation of cell…	FUNCTION: Antagonist of signaling by TGF-beta (transforming growth factor) type 1 receptor superfamily members; has been shown to inhibit TGF-beta (Transforming growth factor) and activin signaling by associating with their receptors thus preventing SMAD2 access. Functions as an adapter to recruit SMURF2 to the TGF-beta receptor complex. Also acts by recruiting the PPP1R15A-PP1 complex to TGFBR1,…
COL6A5	COL6A5 COL29A1 VWA4	Collagen alpha-5(VI) chain (Collagen alpha-1(XXIX) chain) (von Willebrand factor A domain-containing protein 4)	0.00158766	-1.92962	cell adhesion [GO:0007155]	FUNCTION: Collagen VI acts as a cell-binding protein. {ECO:0000250}.
SEMA5A	SEMA5A SEMAF	Semaphorin-5A (Semaphorin-F) (Sema F)	0.00243338	-1.90498	axonal fasciculation [GO:0007413]; blood vessel endothelial cell proliferation involved in sprouting angiogenesis [GO:0002043]; cell adhesion [GO:0007155]; cell-cell signaling [GO:0007267]; cell chemotaxis [GO:0060326]; diencephalon development [GO:0021536]; negative chemotaxis [GO:0050919]; negative regulation of axon extension involved in axon guidance [GO:0048843]; negative regulation of cell …	FUNCTION: Bifunctional axonal guidance cue regulated by sulfated proteoglycans; attractive effects result from interactions with heparan sulfate proteoglycans (HSPGs), while the inhibitory effects depend on interactions with chondroitin sulfate proteoglycans (CSPGs) (By similarity). Ligand for receptor PLXNB3. In glioma cells, SEMA5A stimulation of PLXNB3 results in the disassembly of F-actin str…
CD6	CD6	T-cell differentiation antigen CD6 (T12) (TP120) (CD antigen CD6) [Cleaved into: Soluble CD6]	5.22e-05	-1.85554	acute inflammatory response to antigenic stimulus [GO:0002438]; adaptive immune response [GO:0002250]; heterophilic cell-cell adhesion via plasma membrane cell adhesion molecules [GO:0007157]; immunological synapse formation [GO:0001771]; innate immune response [GO:0045087]; lipopolysaccharide-mediated signaling pathway [GO:0031663]; positive regulation of cytokine production involved in inflamma…	FUNCTION: Cell adhesion molecule that mediates cell-cell contacts and regulates T-cell responses via its interaction with ALCAM/CD166 (PubMed:15048703, PubMed:15294938, PubMed:16352806, PubMed:16914752, PubMed:24945728, PubMed:24584089). Contributes to signaling cascades triggered by activation of the TCR/CD3 complex (PubMed:24584089). Functions as costimulatory molecule; promotes T-cell activati…
CX3CL1	CX3CL1 FKN NTT SCYD1 A-152E5.2	Fractalkine (C-X3-C motif chemokine 1) (CX3C membrane-anchored chemokine) (Neurotactin) (Small-inducible cytokine D1) [Cleaved into: Processed fractalkine]	0.00150794	-1.70439	aging [GO:0007568]; angiogenesis involved in wound healing [GO:0060055]; autocrine signaling [GO:0035425]; cell adhesion [GO:0007155]; cell-cell adhesion [GO:0098609]; cell-cell signaling [GO:0007267]; cellular response to interferon-gamma [GO:0071346]; cellular response to interleukin-1 [GO:0071347]; cellular response to tumor necrosis factor [GO:0071356]; chemokine-mediated signaling pathway [G…	FUNCTION: Acts as a ligand for both CX3CR1 and integrins. Binds to CX3CR1 (PubMed:23125415, PubMed:9931005, PubMed:21829356). Binds to integrins ITGAV:ITGB3 and ITGA4:ITGB1. Can activate integrins in both a CX3CR1-dependent and CX3CR1-independent manner. In the presence of CX3CR1, activates integrins by binding to the classical ligand-binding site (site 1) in integrins. In the absence of CX3CR1, …
CLDN11	CLDN11 OSP OTM	Claudin-11 (Oligodendrocyte-specific protein)	3.63e-06	-1.67152	calcium-independent cell-cell adhesion via plasma membrane cell-adhesion molecules [GO:0016338]	FUNCTION: Plays a major role in tight junction-specific obliteration of the intercellular space, through calcium-independent cell-adhesion activity. {ECO:0000250}.
WNT3A	WNT3A	Protein Wnt-3a	3.23e-05	-1.65268	axis elongation involved in somitogenesis [GO:0090245]; axon guidance [GO:0007411]; beta-catenin destruction complex disassembly [GO:1904886]; calcium ion transmembrane transport via low voltage-gated calcium channel [GO:0090676]; canonical Wnt signaling pathway [GO:0060070]; canonical Wnt signaling pathway involved in cardiac muscle cell fate commitment [GO:0061317]; cell proliferation [GO:00082…	FUNCTION: Ligand for members of the frizzled family of seven transmembrane receptors (Probable). Functions in the canonical Wnt signaling pathway that results in activation of transcription factors of the TCF/LEF family (PubMed:20093360, PubMed:21244856, PubMed:24841207, PubMed:26902720). Required for normal embryonic mesoderm development and formation of caudal somites. Required for normal morph…
HLA-DMB	HLA-DMB DMB RING7	HLA class II histocompatibility antigen, DM beta chain (MHC class II antigen DMB) (Really interesting new gene 7 protein)	3.19e-10	-1.62023	antigen processing and presentation of exogenous peptide antigen via MHC class II [GO:0019886]; immune response [GO:0006955]; MHC class II protein complex assembly [GO:0002399]; peptide antigen assembly with MHC class II protein complex [GO:0002503]; positive regulation of T cell activation via T cell receptor contact with antigen bound to MHC molecule on antigen presenting cell [GO:2001190]; pos…	FUNCTION: Plays a critical role in catalyzing the release of class II-associated invariant chain peptide (CLIP) from newly synthesized MHC class II molecules and freeing the peptide binding site for acquisition of antigenic peptides. In B-cells, the interaction between HLA-DM and MHC class II molecules is regulated by HLA-DO. {ECO:0000269|PubMed:16547258, ECO:0000269|PubMed:8849454, ECO:0000269|P…
FREM1	FREM1 C9orf143 C9orf145 C9orf154	FRAS1-related extracellular matrix protein 1 (Protein QBRICK)	0.00751008	-1.5954	cell communication [GO:0007154]; cell-matrix adhesion [GO:0007160]; craniofacial suture morphogenesis [GO:0097094]	FUNCTION: Extracellular matrix protein that plays a role in epidermal differentiation and is required for epidermal adhesion during embryonic development. {ECO:0000250}.
PTAFR	PTAFR PAFR	Platelet-activating factor receptor (PAF-R) (PAFr)	0.000676583	-1.58558	cellular response to 2-O-acetyl-1-O-hexadecyl-sn-glycero-3-phosphocholine [GO:1904317]; cellular response to cAMP [GO:0071320]; cellular response to fatty acid [GO:0071398]; cellular response to gravity [GO:0071258]; chemotaxis [GO:0006935]; cytokine-mediated signaling pathway [GO:0019221]; cytokine production [GO:0001816]; G-protein coupled receptor signaling pathway [GO:0007186]; immune respons…	FUNCTION: Receptor for platelet activating factor, a chemotactic phospholipid mediator that possesses potent inflammatory, smooth-muscle contractile and hypotensive activity. Seems to mediate its action via a G protein that activates a phosphatidylinositol-calcium second messenger system. {ECO:0000269|PubMed:1281995, ECO:0000269|PubMed:1374385, ECO:0000269|PubMed:1656963, ECO:0000269|PubMed:16579…
COL5A1	COL5A1	Collagen alpha-1(V) chain	2.63e-08	-1.53291	blood vessel development [GO:0001568]; cell adhesion [GO:0007155]; cell migration [GO:0016477]; collagen biosynthetic process [GO:0032964]; collagen fibril organization [GO:0030199]; extracellular matrix organization [GO:0030198]; eye morphogenesis [GO:0048592]; heart morphogenesis [GO:0003007]; integrin biosynthetic process [GO:0045112]; negative regulation of endodermal cell differentiation [GO…	FUNCTION: Type V collagen is a member of group I collagen (fibrillar forming collagen). It is a minor connective tissue component of nearly ubiquitous distribution. Type V collagen binds to DNA, heparan sulfate, thrombospondin, heparin, and insulin.
EPHA1	EPHA1 EPH EPHT EPHT1	Ephrin type-A receptor 1 (hEpha1) (EC 2.7.10.1) (EPH tyrosine kinase) (EPH tyrosine kinase 1) (Erythropoietin-producing hepatoma receptor) (Tyrosine-protein kinase receptor EPH)	0.00455778	-1.49747	activation of GTPase activity [GO:0090630]; angiogenesis [GO:0001525]; cell surface receptor signaling pathway [GO:0007166]; ephrin receptor signaling pathway [GO:0048013]; negative regulation of cell migration [GO:0030336]; negative regulation of protein kinase activity [GO:0006469]; peptidyl-tyrosine phosphorylation [GO:0018108]; positive regulation of angiogenesis [GO:0045766]; positive regula…	FUNCTION: Receptor tyrosine kinase which binds promiscuously membrane-bound ephrin-A family ligands residing on adjacent cells, leading to contact-dependent bidirectional signaling into neighboring cells. The signaling pathway downstream of the receptor is referred to as forward signaling while the signaling pathway downstream of the ephrin ligand is referred to as reverse signaling. Binds with a…
FERMT3	FERMT3 KIND3 MIG2B URP2	Fermitin family homolog 3 (Kindlin-3) (MIG2-like protein) (Unc-112-related protein 2)	0.00588532	-1.45041	integrin activation [GO:0033622]; integrin-mediated signaling pathway [GO:0007229]; leukocyte cell-cell adhesion [GO:0007159]; platelet aggregation [GO:0070527]; platelet degranulation [GO:0002576]; positive regulation of cell migration [GO:0030335]; regulation of cell-cell adhesion mediated by integrin [GO:0033632]; substrate adhesion-dependent cell spreading [GO:0034446]	FUNCTION: Plays a central role in cell adhesion in hematopoietic cells (PubMed:19234463, PubMed:26359933). Acts by activating the integrin beta-1-3 (ITGB1, ITGB2 and ITGB3) (By similarity). Required for integrin-mediated platelet adhesion and leukocyte adhesion to endothelial cells (PubMed:19234460). Required for activation of integrin beta-2 (ITGB2) in polymorphonuclear granulocytes (PMNs) (By s…
SCARF1	SCARF1 KIAA0149 SREC	Scavenger receptor class F member 1 (Acetyl LDL receptor) (Scavenger receptor expressed by endothelial cells 1) (SREC-I)	0.00724557	-1.44972	cell adhesion [GO:0007155]; cholesterol catabolic process [GO:0006707]; dendrite development [GO:0016358]; neuron remodeling [GO:0016322]; positive regulation of axon regeneration [GO:0048680]; positive regulation of neuron projection development [GO:0010976]; receptor-mediated endocytosis [GO:0006898]	FUNCTION: Mediates the binding and degradation of acetylated low density lipoprotein (Ac-LDL). Mediates heterophilic interactions, suggesting a function as adhesion protein. Plays a role in the regulation of neurite-like outgrowth (By similarity). {ECO:0000250}.
IGSF9	IGSF9 IGSF9A KIAA1355 NRT1	Protein turtle homolog A (Immunoglobulin superfamily member 9A) (IgSF9A)	1.18e-06	-1.37195	dendrite development [GO:0016358]; homophilic cell adhesion via plasma membrane adhesion molecules [GO:0007156]; regulation of synapse organization [GO:0050807]	FUNCTION: Functions in dendrite outgrowth and synapse maturation. {ECO:0000250}.
COL7A1	COL7A1	Collagen alpha-1(VII) chain (Long-chain collagen) (LC collagen)	0.00177593	-1.36686	cell adhesion [GO:0007155]; COPII vesicle coating [GO:0048208]; endodermal cell differentiation [GO:0035987]; epidermis development [GO:0008544]; ER to Golgi vesicle-mediated transport [GO:0006888]; extracellular matrix organization [GO:0030198]	FUNCTION: Stratified squamous epithelial basement membrane protein that forms anchoring fibrils which may contribute to epithelial basement membrane organization and adherence by interacting with extracellular matrix (ECM) proteins such as type IV collagen.
HLX	HLX HLX1	H2.0-like homeobox protein (Homeobox protein HB24) (Homeobox protein HLX1)	1.13e-08	-1.32836	cell differentiation [GO:0030154]; embryonic digestive tract morphogenesis [GO:0048557]; enteric nervous system development [GO:0048484]; liver development [GO:0001889]; multicellular organism development [GO:0007275]; negative regulation of T-helper 2 cell differentiation [GO:0045629]; positive regulation of cell proliferation [GO:0008284]; positive regulation of organ growth [GO:0046622]; posit…	FUNCTION: Transcription factor required for TBX21/T-bet-dependent maturation of Th1 cells as well as maintenance of Th1-specific gene expression. Involved in embryogenesis and hematopoiesis (By similarity). {ECO:0000250}.
LAMA4	LAMA4	Laminin subunit alpha-4 (Laminin-14 subunit alpha) (Laminin-8 subunit alpha) (Laminin-9 subunit alpha)	0.000439794	-1.30159	cell adhesion [GO:0007155]; extracellular matrix organization [GO:0030198]; negative regulation of cold-induced thermogenesis [GO:0120163]; regulation of cell adhesion [GO:0030155]; regulation of cell migration [GO:0030334]; regulation of embryonic development [GO:0045995]	FUNCTION: Binding to cells via a high affinity receptor, laminin is thought to mediate the attachment, migration and organization of cells into tissues during embryonic development by interacting with other extracellular matrix components.
STRC	STRC	Stereocilin	0.00082954	-1.3004	auditory receptor cell stereocilium organization [GO:0060088]; cell-matrix adhesion [GO:0007160]; detection of mechanical stimulus involved in sensory perception of sound [GO:0050910]; sensory perception of sound [GO:0007605]	FUNCTION: Essential to the formation of horizontal top connectors between outer hair cell stereocilia. {ECO:0000250}.
ITGAL	ITGAL CD11A	Integrin alpha-L (CD11 antigen-like family member A) (Leukocyte adhesion glycoprotein LFA-1 alpha chain) (LFA-1A) (Leukocyte function-associated molecule 1 alpha chain) (CD antigen CD11a)	0.00251444	-1.29654	cell adhesion [GO:0007155]; cell-cell adhesion [GO:0098609]; cell-matrix adhesion [GO:0007160]; extracellular matrix organization [GO:0030198]; heterophilic cell-cell adhesion via plasma membrane cell adhesion molecules [GO:0007157]; inflammatory response [GO:0006954]; integrin-mediated signaling pathway [GO:0007229]; leukocyte cell-cell adhesion [GO:0007159]; leukocyte migration [GO:0050900]; ne…	FUNCTION: Integrin alpha-L/beta-2 is a receptor for ICAM1, ICAM2, ICAM3 and ICAM4. Integrin alpha-L/beta-2 is also a receptor for F11R (PubMed:11812992, PubMed:15528364). Involved in a variety of immune phenomena including leukocyte-endothelial cell interaction, cytotoxic T-cell mediated killing, and antibody dependent killing by granulocytes and monocytes. Contributes to natural killer cell cyto…
PCDH8	PCDH8	Protocadherin-8 (Arcadlin)	0.000240896	-1.2863	cell adhesion [GO:0007155]; cell-cell signaling [GO:0007267]; chemical synaptic transmission [GO:0007268]; homophilic cell adhesion via plasma membrane adhesion molecules [GO:0007156]; morphogenesis of embryonic epithelium [GO:0016331]; nervous system development [GO:0007399]; regulation of synaptic membrane adhesion [GO:0099179]; somitogenesis [GO:0001756]	FUNCTION: Calcium-dependent cell-adhesion protein (By similarity). May play a role in activity-induced synaptic reorganization underlying long term memory (By similarity). Could be involved in CDH2 internalization through TAOK2/p38 MAPK pathway. In hippocampal neurons, may play a role in the down-regulation of dendritic spines, maybe through its action on CDH2 endocytosis (By similarity). {ECO:00…
NRARP	NRARP	Notch-regulated ankyrin repeat-containing protein	0.000388262	-1.23012	blood vessel endothelial cell proliferation involved in sprouting angiogenesis [GO:0002043]; branching involved in blood vessel morphogenesis [GO:0001569]; negative regulation of Notch signaling pathway [GO:0045746]; negative regulation of Notch signaling pathway involved in somitogenesis [GO:1902367]; negative regulation of T cell differentiation [GO:0045581]; negative regulation of transcriptio…	FUNCTION: Downstream effector of Notch signaling. Involved in the regulation of liver cancer cells self-renewal (PubMed:25985737). Involved in angiogenesis acting downstream of Notch at branch points to regulate vascular density. Proposed to integrate endothelial Notch and Wnt signaling to control stalk cell proliferation and to stablilize new endothelial connections during angiogenesis (PubMed:1…
CCDC88B	CCDC88B BRLZ	Coiled-coil domain-containing protein 88B (Brain leucine zipper domain-containing protein) (Gipie) (Hook-related protein 3) (HkRP3)	2e-06	-1.17621	cytoplasmic microtubule organization [GO:0031122]; cytoskeleton-dependent intracellular transport [GO:0030705]; defense response to protozoan [GO:0042832]; positive regulation of cytokine production [GO:0001819]; positive regulation of T cell activation [GO:0050870]; positive regulation of T cell proliferation [GO:0042102]	FUNCTION: Acts as a positive regulator of T-cell maturation and inflammatory function. Required for several functions of T-cells, in both the CD4(+) and the CD8(+) compartments and this includes expression of cell surface markers of activation, proliferation, and cytokine production in response to specific or non-specific stimulation (By similarity). Enhances NK cell cytotoxicity by positively re…
ZNF703	ZNF703 ZEPPO1 ZPO1	Zinc finger protein 703 (Zinc finger elbow-related proline domain protein 1)	1.46e-10	-1.16081	adherens junction assembly [GO:0034333]; cellular response to estradiol stimulus [GO:0071392]; mammary gland epithelial cell differentiation [GO:0060644]; negative regulation of homotypic cell-cell adhesion [GO:0034111]; negative regulation of transcription, DNA-templated [GO:0045892]; positive regulation of cell migration [GO:0030335]; positive regulation of cell proliferation [GO:0008284]; posi…	FUNCTION: Transcriptional corepressor which does not bind directly to DNA and may regulate transcription through recruitment of histone deacetylases to gene promoters. Regulates cell adhesion, migration and proliferation. May be required for segmental gene expression during hindbrain development. {ECO:0000269|PubMed:21328542, ECO:0000269|PubMed:21337521}.
TESC	TESC CHP3	Calcineurin B homologous protein 3 (Tescalcin) (TSC)	2.52e-09	-1.07094	cell differentiation [GO:0030154]; cellular response to retinoic acid [GO:0071300]; negative regulation of cell proliferation [GO:0008285]; positive regulation of gene expression [GO:0010628]; positive regulation of granulocyte differentiation [GO:0030854]; positive regulation of megakaryocyte differentiation [GO:0045654]; positive regulation of sodium:proton antiporter activity [GO:0032417]; pos…	FUNCTION: Functions as an integral cofactor in cell pH regulation by controlling plasma membrane-type Na(+)/H(+) exchange activity. Promotes the maturation, transport, cell surface stability and exchange activity of SLC9A1/NHE1 at the plasma membrane. Promotes the induction of hematopoietic stem cell differentiation toward megakaryocytic lineage. Essential for the coupling of ERK cascade activati…
PCDHGC4	PCDHGC4	Protocadherin gamma-C4 (PCDH-gamma-C4)	1.51e-10	-1.06905	cell adhesion [GO:0007155]; cell-cell signaling [GO:0007267]; homophilic cell adhesion via plasma membrane adhesion molecules [GO:0007156]; nervous system development [GO:0007399]; synapse organization [GO:0050808]	FUNCTION: Potential calcium-dependent cell-adhesion protein. May be involved in the establishment and maintenance of specific neuronal connections in the brain.
AOC3	AOC3 VAP1	Membrane primary amine oxidase (EC 1.4.3.21) (Copper amine oxidase) (HPAO) (Semicarbazide-sensitive amine oxidase) (SSAO) (Vascular adhesion protein 1) (VAP-1)	0.00065712	-1.06036	amine metabolic process [GO:0009308]; cell adhesion [GO:0007155]; inflammatory response [GO:0006954]; negative regulation of primary amine oxidase activity [GO:1902283]; response to antibiotic [GO:0046677]; xenobiotic metabolic process [GO:0006805]	FUNCTION: Cell adhesion protein that participates in lymphocyte extravasation and recirculation by mediating the binding of lymphocytes to peripheral lymph node vascular endothelial cells in an L-selectin-independent fashion. Has semicarbazide-sensitive (SSAO) monoamine oxidase activity. May play a role in adipogenesis. {ECO:0000269|PubMed:17400359, ECO:0000269|PubMed:19588076, ECO:0000269|PubMed…
HAPLN3	HAPLN3 EXLD1 UNQ238/PRO271	Hyaluronan and proteoglycan link protein 3	1.44e-11	-1.00231	cell adhesion [GO:0007155]; central nervous system development [GO:0007417]; skeletal system development [GO:0001501]	FUNCTION: May function in hyaluronic acid binding. {ECO:0000303|PubMed:12663660}.
VCL	VCL	Vinculin (Metavinculin) (MV)	1.3e-10	1.00441	adherens junction assembly [GO:0034333]; apical junction assembly [GO:0043297]; axon extension [GO:0048675]; cell adhesion [GO:0007155]; cell-matrix adhesion [GO:0007160]; epithelial cell-cell adhesion [GO:0090136]; lamellipodium assembly [GO:0030032]; morphogenesis of an epithelium [GO:0002009]; muscle contraction [GO:0006936]; negative regulation of cell migration [GO:0030336]; neutrophil degra…	FUNCTION: Actin filament (F-actin)-binding protein involved in cell-matrix adhesion and cell-cell adhesion. Regulates cell-surface E-cadherin expression and potentiates mechanosensing by the E-cadherin complex. May also play important roles in cell morphology and locomotion. {ECO:0000269|PubMed:20484056}.
DSG2	DSG2 CDHF5	Desmoglein-2 (Cadherin family member 5) (HDGC)	0.000165031	1.00967	bundle of His cell-Purkinje myocyte adhesion involved in cell communication [GO:0086073]; cell adhesion [GO:0007155]; cornification [GO:0070268]; desmosome organization [GO:0002934]; homophilic cell adhesion via plasma membrane adhesion molecules [GO:0007156]; keratinization [GO:0031424]; maternal process involved in female pregnancy [GO:0060135]; Purkinje myocyte development [GO:0003165]; regula…	FUNCTION: Component of intercellular desmosome junctions. Involved in the interaction of plaque proteins and intermediate filaments mediating cell-cell adhesion.
JAG1	JAG1 JAGL1	Protein jagged-1 (Jagged1) (hJ1) (CD antigen CD339)	1.08e-10	1.01045	angiogenesis [GO:0001525]; aorta morphogenesis [GO:0035909]; aortic valve morphogenesis [GO:0003180]; blood vessel remodeling [GO:0001974]; cardiac neural crest cell development involved in outflow tract morphogenesis [GO:0061309]; cardiac right ventricle morphogenesis [GO:0003215]; cardiac septum morphogenesis [GO:0060411]; cell fate determination [GO:0001709]; ciliary body morphogenesis [GO:006…	FUNCTION: Ligand for multiple Notch receptors and involved in the mediation of Notch signaling (PubMed:18660822, PubMed:20437614). May be involved in cell-fate decisions during hematopoiesis (PubMed:9462510). Seems to be involved in early and late stages of mammalian cardiovascular development. Inhibits myoblast differentiation (By similarity). Enhances fibroblast growth factor-induced angiogenes…
CD99L2	CD99L2 MIC2L1 UNQ1964/PRO4486	CD99 antigen-like protein 2 (MIC2-like protein 1) (CD antigen CD99)	0.000324248	1.01288	diapedesis [GO:0050904]; homotypic cell-cell adhesion [GO:0034109]; positive regulation of neutrophil extravasation [GO:2000391]; positive regulation of T cell extravasation [GO:2000409]	FUNCTION: Plays a role in a late step of leukocyte extravasation helping cells to overcome the endothelial basement membrane. Acts at the same site as, but independently of, PECAM1 (By similarity). Homophilic adhesion molecule, but these interactions may not be required for cell aggregation (By similarity). {ECO:0000250}.
BCAM	BCAM LU MSK19	Basal cell adhesion molecule (Auberger B antigen) (B-CAM cell surface glycoprotein) (F8/G253 antigen) (Lutheran antigen) (Lutheran blood group glycoprotein) (CD antigen CD239)	0.000307591	1.02307	cell adhesion [GO:0007155]; cell-matrix adhesion [GO:0007160]; signal transduction [GO:0007165]	FUNCTION: Laminin alpha-5 receptor. May mediate intracellular signaling. {ECO:0000269|PubMed:9616226}.
COL14A1	COL14A1 UND	Collagen alpha-1(XIV) chain (Undulin)	0.00357504	1.03856	cell-cell adhesion [GO:0098609]; collagen fibril organization [GO:0030199]; extracellular matrix organization [GO:0030198]	FUNCTION: Plays an adhesive role by integrating collagen bundles. It is probably associated with the surface of interstitial collagen fibrils via COL1. The COL2 domain may then serve as a rigid arm which sticks out from the fibril and protrudes the large N-terminal globular domain into the extracellular space, where it might interact with other matrix molecules or cell surface receptors (By simil…
PLXNB2	PLXNB2 KIAA0315	Plexin-B2 (MM1)	2.39e-07	1.07216	brain development [GO:0007420]; homophilic cell adhesion via plasma membrane adhesion molecules [GO:0007156]; negative regulation of cell adhesion [GO:0007162]; neural tube closure [GO:0001843]; neuroblast proliferation [GO:0007405]; positive regulation of axonogenesis [GO:0050772]; positive regulation of neuron projection development [GO:0010976]; regulation of cell shape [GO:0008360]; regulatio…	FUNCTION: Cell surface receptor for SEMA4C, SEMA4D and SEMA4G that plays an important role in cell-cell signaling. Binding to class 4 semaphorins promotes downstream activation of RHOA and phosphorylation of ERBB2 at 'Tyr-1248'. Required for normal differentiation and migration of neuronal cells during brain corticogenesis and for normal embryonic brain development. Regulates the migration of cer…
FBLIM1	FBLIM1 FBLP1	Filamin-binding LIM protein 1 (FBLP-1) (Migfilin) (Mitogen-inducible 2-interacting protein) (MIG2-interacting protein)	9.15e-08	1.0859	cell-cell adhesion [GO:0098609]; cell junction assembly [GO:0034329]; regulation of cell shape [GO:0008360]; regulation of integrin activation [GO:0033623]	FUNCTION: Serves as an anchoring site for cell-ECM adhesion proteins and filamin-containing actin filaments. Is implicated in cell shape modulation (spreading) and motility. May participate in the regulation of filamin-mediated cross-linking and stabilization of actin filaments. May also regulate the assembly of filamin-containing signaling complexes that control actin assembly. Promotes dissocia…
CADM4	CADM4 IGSF4C NECL4 TSLL2	Cell adhesion molecule 4 (Immunoglobulin superfamily member 4C) (IgSF4C) (Nectin-like protein 4) (NECL-4) (TSLC1-like protein 2)	3.14e-15	1.08714	cell recognition [GO:0008037]; heterophilic cell-cell adhesion via plasma membrane cell adhesion molecules [GO:0007157]; homophilic cell adhesion via plasma membrane adhesion molecules [GO:0007156]	FUNCTION: Involved in the cell-cell adhesion. Has calcium- and magnesium-independent cell-cell adhesion activity. May have tumor-suppressor activity. {ECO:0000269|PubMed:16261159}.
LAMA3	LAMA3 LAMNA	Laminin subunit alpha-3 (Epiligrin 170 kDa subunit) (E170) (Epiligrin subunit alpha) (Kalinin subunit alpha) (Laminin-5 subunit alpha) (Laminin-6 subunit alpha) (Laminin-7 subunit alpha) (Nicein subunit alpha)	0.000716483	1.0888	cell adhesion [GO:0007155]; endodermal cell differentiation [GO:0035987]; epidermis development [GO:0008544]; extracellular matrix organization [GO:0030198]; hemidesmosome assembly [GO:0031581]; regulation of cell adhesion [GO:0030155]; regulation of cell migration [GO:0030334]; regulation of embryonic development [GO:0045995]	FUNCTION: Binding to cells via a high affinity receptor, laminin is thought to mediate the attachment, migration and organization of cells into tissues during embryonic development by interacting with other extracellular matrix components.; FUNCTION: Laminin-5 is thought to be involved in (1) cell adhesion via integrin alpha-3/beta-1 in focal adhesion and integrin alpha-6/beta-4 in hemidesmosomes…
FLNA	FLNA FLN FLN1	Filamin-A (FLN-A) (Actin-binding protein 280) (ABP-280) (Alpha-filamin) (Endothelial actin-binding protein) (Filamin-1) (Non-muscle filamin)	2.62e-06	1.11484	actin crosslink formation [GO:0051764]; actin cytoskeleton reorganization [GO:0031532]; adenylate cyclase-inhibiting dopamine receptor signaling pathway [GO:0007195]; cell junction assembly [GO:0034329]; cerebral cortex development [GO:0021987]; cilium assembly [GO:0060271]; cytoplasmic sequestering of protein [GO:0051220]; establishment of protein localization [GO:0045184]; establishment of Sert…	FUNCTION: Promotes orthogonal branching of actin filaments and links actin filaments to membrane glycoproteins. Anchors various transmembrane proteins to the actin cytoskeleton and serves as a scaffold for a wide range of cytoplasmic signaling proteins. Interaction with FLNA may allow neuroblast migration from the ventricular zone into the cortical plate. Tethers cell surface-localized furin, mod…
SLC7A11	SLC7A11	Cystine/glutamate transporter (Amino acid transport system xc-) (Calcium channel blocker resistance protein CCBR1) (Solute carrier family 7 member 11) (xCT)	0.00082954	1.11501	brain development [GO:0007420]; lens fiber cell differentiation [GO:0070306]; leukocyte migration [GO:0050900]; platelet aggregation [GO:0070527]; response to nicotine [GO:0035094]; response to oxidative stress [GO:0006979]; response to toxic substance [GO:0009636]	FUNCTION: Sodium-independent, high-affinity exchange of anionic amino acids with high specificity for anionic form of cystine and glutamate. {ECO:0000269|PubMed:15151999}.
NRXN2	NRXN2	Neurexin-2-beta (Neurexin II-beta)	0.00560841	1.13405	neuron cell-cell adhesion [GO:0007158]; signal transduction [GO:0007165]	FUNCTION: Neuronal cell surface protein that may be involved in cell recognition and cell adhesion.
DCHS1	DCHS1 CDH19 CDH25 FIB1 KIAA1773 PCDH16	Protocadherin-16 (Cadherin-19) (Cadherin-25) (Fibroblast cadherin-1) (Protein dachsous homolog 1)	1.09e-12	1.15172	branching involved in ureteric bud morphogenesis [GO:0001658]; calcium-dependent cell-cell adhesion via plasma membrane cell adhesion molecules [GO:0016339]; cell migration involved in endocardial cushion formation [GO:0003273]; cochlea development [GO:0090102]; condensed mesenchymal cell proliferation [GO:0072137]; digestive tract development [GO:0048565]; heterophilic cell-cell adhesion via pla…	FUNCTION: Calcium-dependent cell-adhesion protein. Mediates functions in neuroprogenitor cell proliferation and differentiation. In the heart, has a critical role for proper morphogenesis of the mitral valve, acting in the regulation of cell migration involved in valve formation (PubMed:26258302). {ECO:0000269|PubMed:26258302}.
VCAN	VCAN CSPG2	Versican core protein (Chondroitin sulfate proteoglycan core protein 2) (Chondroitin sulfate proteoglycan 2) (Glial hyaluronate-binding protein) (GHAP) (Large fibroblast proteoglycan) (PG-M)	2.15e-07	1.16045	cell adhesion [GO:0007155]; cell recognition [GO:0008037]; cellular protein metabolic process [GO:0044267]; central nervous system development [GO:0007417]; chondroitin sulfate biosynthetic process [GO:0030206]; chondroitin sulfate catabolic process [GO:0030207]; dermatan sulfate biosynthetic process [GO:0030208]; extracellular matrix organization [GO:0030198]; glial cell migration [GO:0008347]; …	FUNCTION: May play a role in intercellular signaling and in connecting cells with the extracellular matrix. May take part in the regulation of cell motility, growth and differentiation. Binds hyaluronic acid.
PCDH1	PCDH1	Protocadherin-1 (Cadherin-like protein 1) (Protocadherin-42) (PC42)	0.00573551	1.16668	cell-cell signaling [GO:0007267]; homophilic cell adhesion via plasma membrane adhesion molecules [GO:0007156]; nervous system development [GO:0007399]	FUNCTION: May be involved in cell-cell interaction processes and in cell adhesion.
PLXNC1	PLXNC1 VESPR	Plexin-C1 (Virus-encoded semaphorin protein receptor) (CD antigen CD232)	6.65e-07	1.16692	cell adhesion [GO:0007155]; negative regulation of cell adhesion [GO:0007162]; positive regulation of axonogenesis [GO:0050772]; regulation of cell shape [GO:0008360]; regulation of GTPase activity [GO:0043087]	FUNCTION: Receptor for SEMA7A, for smallpox semaphorin A39R, vaccinia virus semaphorin A39R and for herpesvirus Sema protein. Binding of semaphorins triggers cellular responses leading to the rearrangement of the cytoskeleton and to secretion of IL6 and IL8 (By similarity). {ECO:0000250, ECO:0000269|PubMed:20727575}.
STXBP6	STXBP6 HSPC156	Syntaxin-binding protein 6 (Amisyn)	7.95e-09	1.16752	exocyst localization [GO:0051601]; Golgi to plasma membrane transport [GO:0006893]; negative regulation of exocytosis [GO:0045920]; regulation of SNARE complex assembly [GO:0035542]	FUNCTION: Forms non-fusogenic complexes with SNAP25 and STX1A and may thereby modulate the formation of functional SNARE complexes and exocytosis.
ADAMTS9	ADAMTS9 KIAA1312	A disintegrin and metalloproteinase with thrombospondin motifs 9 (ADAM-TS 9) (ADAM-TS9) (ADAMTS-9) (EC 3.4.24.-)	1.48e-05	1.19132	aorta morphogenesis [GO:0035909]; endothelial cell-matrix adhesion [GO:0090673]; extracellular matrix organization [GO:0030198]; glycoprotein catabolic process [GO:0006516]; heart valve morphogenesis [GO:0003179]; multicellular organism development [GO:0007275]; negative regulation of endothelial cell migration [GO:0010596]; negative regulation of sprouting angiogenesis [GO:1903671]; positive reg…	FUNCTION: Cleaves the large aggregating proteoglycans, aggrecan (at the '1838-Glu-|-Ala-1839' site) and versican (at the '1428-Glu-|-Ala-1429' site). Has a protease-independent function in promoting the transport from the endoplasmic reticulum to the Golgi apparatus of a variety of secretory cargos. {ECO:0000269|PubMed:12514189, ECO:0000269|PubMed:22419820}.
APLP1	APLP1	Amyloid-like protein 1 (APLP) (APLP-1) [Cleaved into: C30]	2.73e-08	1.22071	animal organ morphogenesis [GO:0009887]; apoptotic process [GO:0006915]; cell adhesion [GO:0007155]; cellular response to norepinephrine stimulus [GO:0071874]; endocytosis [GO:0006897]; negative regulation of adenylate cyclase-activating G-protein coupled receptor signaling pathway [GO:0106072]; nervous system development [GO:0007399]	FUNCTION: May play a role in postsynaptic function. The C-terminal gamma-secretase processed fragment, ALID1, activates transcription activation through APBB1 (Fe65) binding (By similarity). Couples to JIP signal transduction through C-terminal binding. May interact with cellular G-protein signaling pathways. Can regulate neurite outgrowth through binding to components of the extracellular matrix…
GPM6B	GPM6B M6B	Neuronal membrane glycoprotein M6-b (M6b)	3.86e-05	1.24048	cell differentiation [GO:0030154]; extracellular matrix assembly [GO:0085029]; negative regulation of protein localization to cell surface [GO:2000009]; negative regulation of serotonin uptake [GO:0051612]; nervous system development [GO:0007399]; ossification [GO:0001503]; positive regulation of bone mineralization [GO:0030501]; protein transport [GO:0015031]; regulation of actin cytoskeleton or…	FUNCTION: May be involved in neural development. Involved in regulation of osteoblast function and bone formation. Involved in matrix vesicle release by osteoblasts; this function seems to involve maintenance of the actin cytoskeleton. May be involved in cellular trafficking of SERT and thereby in regulation of serotonin uptake. {ECO:0000269|PubMed:21638316}.
L1CAM	L1CAM CAML1 MIC5	Neural cell adhesion molecule L1 (N-CAM-L1) (NCAM-L1) (CD antigen CD171)	1.39e-07	1.25469	axon development [GO:0061564]; axon guidance [GO:0007411]; cell adhesion [GO:0007155]; cell-matrix adhesion [GO:0007160]; cell migration [GO:0016477]; chemotaxis [GO:0006935]; leukocyte migration [GO:0050900]; nervous system development [GO:0007399]; neuron projection development [GO:0031175]; positive regulation of axon extension [GO:0045773]; synapse organization [GO:0050808]	FUNCTION: Neural cell adhesion molecule involved in the dynamics of cell adhesion and in the generation of transmembrane signals at tyrosine kinase receptors. During brain development, critical in multiple processes, including neuronal migration, axonal growth and fasciculation, and synaptogenesis. In the mature brain, plays a role in the dynamics of neuronal structure and function, including syn…
STXBP1	STXBP1 UNC18A	Syntaxin-binding protein 1 (MUNC18-1) (N-Sec1) (Protein unc-18 homolog 1) (Unc18-1) (Protein unc-18 homolog A) (Unc-18A) (p67)	2.85e-16	1.28519	axon target recognition [GO:0007412]; cellular response to interferon-gamma [GO:0071346]; developmental process involved in reproduction [GO:0003006]; long term synaptic depression [GO:0060292]; negative regulation of neuron apoptotic process [GO:0043524]; negative regulation of protein complex assembly [GO:0031333]; negative regulation of synaptic transmission, GABAergic [GO:0032229]; neuromuscu…	FUNCTION: May participate in the regulation of synaptic vesicle docking and fusion, possibly through interaction with GTP-binding proteins. Essential for neurotransmission and binds syntaxin, a component of the synaptic vesicle fusion machinery probably in a 1:1 ratio. Can interact with syntaxins 1, 2, and 3 but not syntaxin 4. May play a role in determining the specificity of intracellular fusio…
PLXND1	PLXND1 KIAA0620	Plexin-D1	3.05e-11	1.32628	angiogenesis [GO:0001525]; aorta development [GO:0035904]; branching involved in blood vessel morphogenesis [GO:0001569]; cardiac septum development [GO:0003279]; coronary vasculature development [GO:0060976]; dichotomous subdivision of terminal units involved in salivary gland branching [GO:0060666]; endothelial cell migration [GO:0043542]; negative regulation of cell adhesion [GO:0007162]; outf…	FUNCTION: Cell surface receptor for SEMA4A and for class 3 semaphorins, such as SEMA3A, SEMA3C and SEMA3E. Plays an important role in cell-cell signaling, and in regulating the migration of a wide spectrum of cell types. Regulates the migration of thymocytes in the medulla. Regulates endothelial cell migration. Plays an important role in ensuring the specificity of synapse formation. Required for…
PLAU	PLAU	Urokinase-type plasminogen activator (U-plasminogen activator) (uPA) (EC 3.4.21.73) [Cleaved into: Urokinase-type plasminogen activator long chain A; Urokinase-type plasminogen activator short chain A; Urokinase-type plasminogen activator chain B]	0.000171466	1.34152	blood coagulation [GO:0007596]; chemotaxis [GO:0006935]; fibrinolysis [GO:0042730]; neutrophil degranulation [GO:0043312]; plasminogen activation [GO:0031639]; positive regulation of cell migration [GO:0030335]; proteolysis [GO:0006508]; regulation of cell adhesion mediated by integrin [GO:0033628]; regulation of cell proliferation [GO:0042127]; regulation of signaling receptor activity [GO:00104…	FUNCTION: Specifically cleaves the zymogen plasminogen to form the active enzyme plasmin.
WNT7B	WNT7B	Protein Wnt-7b	0.0014043	1.35357	activation of JUN kinase activity [GO:0007257]; canonical Wnt signaling pathway [GO:0060070]; cell fate commitment [GO:0045165]; cellular metabolic process [GO:0044237]; cellular response to retinoic acid [GO:0071300]; central nervous system vasculogenesis [GO:0022009]; chorio-allantoic fusion [GO:0060710]; developmental growth involved in morphogenesis [GO:0060560]; embryonic organ development […	FUNCTION: Ligand for members of the frizzled family of seven transmembrane receptors. Functions in the canonical Wnt/beta-catenin signaling pathway in vascular smooth muscle cells. Required for normal fusion of the chorion and the allantois during placenta development. {ECO:0000250|UniProtKB:P28047}.
LGALS1	LGALS1	Galectin-1 (Gal-1) (14 kDa laminin-binding protein) (HLBP14) (14 kDa lectin) (Beta-galactoside-binding lectin L-14-I) (Galaptin) (HBL) (HPL) (Lactose-binding lectin 1) (Lectin galactoside-binding soluble 1) (Putative MAPK-activating protein PM12) (S-Lac lectin 1)	0.00186125	1.36406	apoptotic process [GO:0006915]; cellular protein metabolic process [GO:0044267]; cellular response to glucose stimulus [GO:0071333]; cellular response to organic cyclic compound [GO:0071407]; myoblast differentiation [GO:0045445]; negative regulation of cell-substrate adhesion [GO:0010812]; negative regulation of neuron projection development [GO:0010977]; plasma cell differentiation [GO:0002317]…	FUNCTION: Lectin that binds beta-galactoside and a wide array of complex carbohydrates. Plays a role in regulating apoptosis, cell proliferation and cell differentiation. Inhibits CD45 protein phosphatase activity and therefore the dephosphorylation of Lyn kinase. Strong inducer of T-cell apoptosis. {ECO:0000269|PubMed:14617626, ECO:0000269|PubMed:18796645, ECO:0000269|PubMed:19497882, ECO:000026…
MSN	MSN	Moesin (Membrane-organizing extension spike protein)	3.66e-20	1.39057	cellular response to testosterone stimulus [GO:0071394]; establishment of endothelial barrier [GO:0061028]; establishment of epithelial cell apical/basal polarity [GO:0045198]; gland morphogenesis [GO:0022612]; immunological synapse formation [GO:0001771]; interleukin-12-mediated signaling pathway [GO:0035722]; leukocyte cell-cell adhesion [GO:0007159]; leukocyte migration [GO:0050900]; membrane …	FUNCTION: Probably involved in connections of major cytoskeletal structures to the plasma membrane. May inhibit herpes simplex virus 1 infection at an early stage. Plays a role in regulating the proliferation, migration, and adhesion of human lymphoid cells and participates in immunologic synapse formation (PubMed:27405666). {ECO:0000269|PubMed:21549406, ECO:0000269|PubMed:27405666}.
PAK3	PAK3 OPHN3	Serine/threonine-protein kinase PAK 3 (EC 2.7.11.1) (Beta-PAK) (Oligophrenin-3) (p21-activated kinase 3) (PAK-3)	2.34e-05	1.40959	axonogenesis [GO:0007409]; cell migration [GO:0016477]; cellular response to organic cyclic compound [GO:0071407]; dendrite development [GO:0016358]; dendritic spine morphogenesis [GO:0060997]; ephrin receptor signaling pathway [GO:0048013]; positive regulation of dendritic spine morphogenesis [GO:0061003]; positive regulation of DNA biosynthetic process [GO:2000573]; positive regulation of fibro…	FUNCTION: Serine/threonine protein kinase that plays a role in a variety of different signaling pathways including cytoskeleton regulation, cell migration, or cell cycle regulation. Plays a role in dendrite spine morphogenesis as well as synapse formation and plasticity. Acts as downstream effector of the small GTPases CDC42 and RAC1. Activation by the binding of active CDC42 and RAC1 results in …
ZBTB16	ZBTB16 PLZF ZNF145	Zinc finger and BTB domain-containing protein 16 (Promyelocytic leukemia zinc finger protein) (Zinc finger protein 145) (Zinc finger protein PLZF)	8.04e-10	1.42312	anterior/posterior pattern specification [GO:0009952]; apoptotic process [GO:0006915]; cartilage development [GO:0051216]; central nervous system development [GO:0007417]; embryonic digit morphogenesis [GO:0042733]; embryonic hindlimb morphogenesis [GO:0035116]; embryonic pattern specification [GO:0009880]; forelimb morphogenesis [GO:0035136]; hemopoiesis [GO:0030097]; male germ-line stem cell as…	FUNCTION: Acts as a transcriptional repressor (PubMed:24359566). May play a role in myeloid maturation and in the development and/or maintenance of other differentiated tissues. Probable substrate-recognition component of an E3 ubiquitin-protein ligase complex which mediates the ubiquitination and subsequent proteasomal degradation of target proteins (PubMed:14528312). {ECO:0000269|PubMed:1452831…
DSC2	DSC2 CDHF2 DSC3	Desmocollin-2 (Cadherin family member 2) (Desmocollin-3) (Desmosomal glycoprotein II) (Desmosomal glycoprotein III)	1.1e-06	1.43489	bundle of His cell-Purkinje myocyte adhesion involved in cell communication [GO:0086073]; cardiac muscle cell-cardiac muscle cell adhesion [GO:0086042]; cell adhesion [GO:0007155]; cellular response to starvation [GO:0009267]; cornification [GO:0070268]; homophilic cell adhesion via plasma membrane adhesion molecules [GO:0007156]; keratinization [GO:0031424]; regulation of heart rate by cardiac c…	FUNCTION: Component of intercellular desmosome junctions. Involved in the interaction of plaque proteins and intermediate filaments mediating cell-cell adhesion. May contribute to epidermal cell positioning (stratification) by mediating differential adhesiveness between cells that express different isoforms.
SPOCK2	SPOCK2 KIAA0275 TICN2 UNQ269/PRO306	Testican-2 (SPARC/osteonectin, CWCV, and Kazal-like domains proteoglycan 2)	3.25e-07	1.4925	cellular response to leukemia inhibitory factor [GO:1990830]; extracellular matrix organization [GO:0030198]; negative regulation of endopeptidase activity [GO:0010951]; peptide cross-linking via chondroitin 4-sulfate glycosaminoglycan [GO:0019800]; positive regulation of cell motility [GO:2000147]; positive regulation of cell-substrate adhesion [GO:0010811]; regulation of cell differentiation [G…	FUNCTION: May participate in diverse steps of neurogenesis. Binds calcium.
TNFRSF21	TNFRSF21 DR6 UNQ437/PRO868	Tumor necrosis factor receptor superfamily member 21 (Death receptor 6) (CD antigen CD358)	2.36e-29	1.54265	adaptive immune response [GO:0002250]; apoptotic process [GO:0006915]; apoptotic signaling pathway [GO:0097190]; B cell apoptotic process [GO:0001783]; cellular response to tumor necrosis factor [GO:0071356]; humoral immune response [GO:0006959]; immune response [GO:0006955]; inflammatory response [GO:0006954]; myelination [GO:0042552]; negative regulation of B cell proliferation [GO:0030889]; ne…	FUNCTION: Promotes apoptosis, possibly via a pathway that involves the activation of NF-kappa-B. Can also promote apoptosis mediated by BAX and by the release of cytochrome c from the mitochondria into the cytoplasm. Plays a role in neuronal apoptosis, including apoptosis in response to amyloid peptides derived from APP, and is required for both normal cell body death and axonal pruning. Trophic-…
CD44	CD44 LHR MDU2 MDU3 MIC4	CD44 antigen (CDw44) (Epican) (Extracellular matrix receptor III) (ECMR-III) (GP90 lymphocyte homing/adhesion receptor) (HUTCH-I) (Heparan sulfate proteoglycan) (Hermes antigen) (Hyaluronate receptor) (Phagocytic glycoprotein 1) (PGP-1) (Phagocytic glycoprotein I) (PGP-I) (CD antigen CD44)	4.09e-10	1.56339	cartilage development [GO:0051216]; cell-cell adhesion [GO:0098609]; cell-matrix adhesion [GO:0007160]; cellular response to fibroblast growth factor stimulus [GO:0044344]; extracellular matrix disassembly [GO:0022617]; extracellular matrix organization [GO:0030198]; hyaluronan catabolic process [GO:0030214]; interferon-gamma-mediated signaling pathway [GO:0060333]; leukocyte migration [GO:005090…	FUNCTION: Receptor for hyaluronic acid (HA). Mediates cell-cell and cell-matrix interactions through its affinity for HA, and possibly also through its affinity for other ligands such as osteopontin, collagens, and matrix metalloproteinases (MMPs). Adhesion with HA plays an important role in cell migration, tumor growth and progression. In cancer cells, may play an important role in invadopodia f…
EDIL3	EDIL3 DEL1	EGF-like repeat and discoidin I-like domain-containing protein 3 (Developmentally-regulated endothelial cell locus 1 protein) (Integrin-binding protein DEL1)	1.56e-05	1.58711	cell adhesion [GO:0007155]; multicellular organism development [GO:0007275]; positive regulation of cell-substrate adhesion [GO:0010811]	FUNCTION: Promotes adhesion of endothelial cells through interaction with the alpha-v/beta-3 integrin receptor. Inhibits formation of vascular-like structures. May be involved in regulation of vascular morphogenesis of remodeling in embryonic development.
PCDHB14	PCDHB14	Protocadherin beta-14 (PCDH-beta-14)	0.00633991	1.59401	calcium-dependent cell-cell adhesion via plasma membrane cell adhesion molecules [GO:0016339]; cell adhesion [GO:0007155]; chemical synaptic transmission [GO:0007268]; homophilic cell adhesion via plasma membrane adhesion molecules [GO:0007156]; synapse assembly [GO:0007416]	FUNCTION: Potential calcium-dependent cell-adhesion protein. May be involved in the establishment and maintenance of specific neuronal connections in the brain.
LAMB3	LAMB3 LAMNB1	Laminin subunit beta-3 (Epiligrin subunit bata) (Kalinin B1 chain) (Kalinin subunit beta) (Laminin B1k chain) (Laminin-5 subunit beta) (Nicein subunit beta)	0.00171387	1.60002	brown fat cell differentiation [GO:0050873]; cell adhesion [GO:0007155]; endodermal cell differentiation [GO:0035987]; epidermis development [GO:0008544]; extracellular matrix organization [GO:0030198]; hemidesmosome assembly [GO:0031581]	FUNCTION: Binding to cells via a high affinity receptor, laminin is thought to mediate the attachment, migration and organization of cells into tissues during embryonic development by interacting with other extracellular matrix components.
CD74	CD74 DHLAG	HLA class II histocompatibility antigen gamma chain (HLA-DR antigens-associated invariant chain) (Ia antigen-associated invariant chain) (Ii) (p33) (CD antigen CD74)	0.000163423	1.62237	activation of MAPK activity [GO:0000187]; antigen processing and presentation of endogenous antigen [GO:0019883]; antigen processing and presentation of exogenous peptide antigen via MHC class II [GO:0019886]; cell proliferation [GO:0008283]; chaperone cofactor-dependent protein refolding [GO:0051085]; defense response [GO:0006952]; immunoglobulin mediated immune response [GO:0016064]; intracellu…	FUNCTION: Plays a critical role in MHC class II antigen processing by stabilizing peptide-free class II alpha/beta heterodimers in a complex soon after their synthesis and directing transport of the complex from the endoplasmic reticulum to the endosomal/lysosomal system where the antigen processing and binding of antigenic peptides to MHC class II takes place. Serves as cell surface receptor for…
PCDHGA11	PCDHGA11	Protocadherin gamma-A11 (PCDH-gamma-A11)	6.35e-07	1.62847	cell adhesion [GO:0007155]; cell-cell signaling [GO:0007267]; homophilic cell adhesion via plasma membrane adhesion molecules [GO:0007156]; nervous system development [GO:0007399]	FUNCTION: Potential calcium-dependent cell-adhesion protein. May be involved in the establishment and maintenance of specific neuronal connections in the brain.
PTPN6	PTPN6 HCP PTP1C	Tyrosine-protein phosphatase non-receptor type 6 (EC 3.1.3.48) (Hematopoietic cell protein-tyrosine phosphatase) (Protein-tyrosine phosphatase 1C) (PTP-1C) (Protein-tyrosine phosphatase SHP-1) (SH-PTP1)	3.19e-05	1.64698	abortive mitotic cell cycle [GO:0033277]; apoptotic process [GO:0006915]; B cell receptor signaling pathway [GO:0050853]; cell differentiation [GO:0030154]; cell proliferation [GO:0008283]; cellular response to cytokine stimulus [GO:0071345]; cytokine-mediated signaling pathway [GO:0019221]; G-protein coupled receptor signaling pathway [GO:0007186]; hematopoietic progenitor cell differentiation […	FUNCTION: Modulates signaling by tyrosine phosphorylated cell surface receptors such as KIT and the EGF receptor/EGFR. The SH2 regions may interact with other cellular components to modulate its own phosphatase activity against interacting substrates. Together with MTUS1, induces UBE2V2 expression upon angiotensin II stimulation. Plays a key role in hematopoiesis. {ECO:0000269|PubMed:11266449}.
ITGA9	ITGA9	Integrin alpha-9 (Integrin alpha-RLC)	0.000240623	1.69733	cell adhesion [GO:0007155]; extracellular matrix organization [GO:0030198]; integrin-mediated signaling pathway [GO:0007229]; neutrophil chemotaxis [GO:0030593]; wound healing [GO:0042060]	FUNCTION: Integrin alpha-9/beta-1 (ITGA9:ITGB1) is a receptor for VCAM1, cytotactin and osteopontin. It recognizes the sequence A-E-I-D-G-I-E-L in cytotactin. {ECO:0000250}.
CADM2	CADM2 IGSF4D NECL3	Cell adhesion molecule 2 (Immunoglobulin superfamily member 4D) (IgSF4D) (Nectin-like protein 3) (NECL-3) (Synaptic cell adhesion molecule 2) (SynCAM 2)	9.53e-08	1.71049	adherens junction organization [GO:0034332]; cell recognition [GO:0008037]; heterophilic cell-cell adhesion via plasma membrane cell adhesion molecules [GO:0007157]; homophilic cell adhesion via plasma membrane adhesion molecules [GO:0007156]	FUNCTION: Adhesion molecule that engages in homo- and heterophilic interactions with the other nectin-like family members, leading to cell aggregation. Important for synapse organization, providing regulated trans-synaptic adhesion. Preferentially binds to oligodendrocytes. {ECO:0000269|PubMed:17967169}.
MPZ	MPZ	Myelin protein P0 (Myelin peripheral protein) (MPP) (Myelin protein zero)	1.69e-07	1.72032	cell aggregation [GO:0098743]; cell-cell adhesion via plasma-membrane adhesion molecules [GO:0098742]; chemical synaptic transmission [GO:0007268]; myelination [GO:0042552]; negative regulation of apoptotic process [GO:0043066]	FUNCTION: Is an adhesion molecule necessary for normal myelination in the peripheral nervous system. It mediates adhesion between adjacent myelin wraps and ultimately drives myelin compaction. {ECO:0000269|PubMed:10545037, ECO:0000269|PubMed:18337304}.
LSAMP	LSAMP IGLON3 LAMP	Limbic system-associated membrane protein (LSAMP) (IgLON family member 3)	6.36e-11	1.7555	cell adhesion [GO:0007155]; locomotory exploration behavior [GO:0035641]; nervous system development [GO:0007399]	FUNCTION: Mediates selective neuronal growth and axon targeting. Contributes to the guidance of developing axons and remodeling of mature circuits in the limbic system. Essential for normal growth of the hyppocampal mossy fiber projection (By similarity). {ECO:0000250}.
PCDHGB4	PCDHGB4 CDH20 FIB2	Protocadherin gamma-B4 (PCDH-gamma-B4) (Cadherin-20) (Fibroblast cadherin-2)	0.00022702	1.85253	calcium-dependent cell-cell adhesion via plasma membrane cell adhesion molecules [GO:0016339]; cell adhesion [GO:0007155]; cell-cell signaling [GO:0007267]; homophilic cell adhesion via plasma membrane adhesion molecules [GO:0007156]; nervous system development [GO:0007399]	FUNCTION: Potential calcium-dependent cell-adhesion protein. May be involved in the establishment and maintenance of specific neuronal connections in the brain.
PCDHGB2	PCDHGB2	Protocadherin gamma-B2 (PCDH-gamma-B2)	3.03e-05	1.87477	cell adhesion [GO:0007155]; cell-cell signaling [GO:0007267]; homophilic cell adhesion via plasma membrane adhesion molecules [GO:0007156]; nervous system development [GO:0007399]	FUNCTION: Potential calcium-dependent cell-adhesion protein. May be involved in the establishment and maintenance of specific neuronal connections in the brain.
COL4A6	COL4A6	Collagen alpha-6(IV) chain	1.11e-80	1.93226	cell adhesion [GO:0007155]; extracellular matrix organization [GO:0030198]	FUNCTION: Type IV collagen is the major structural component of glomerular basement membranes (GBM), forming a 'chicken-wire' meshwork together with laminins, proteoglycans and entactin/nidogen.
CYFIP2	CYFIP2 KIAA1168 PIR121	Cytoplasmic FMR1-interacting protein 2 (p53-inducible protein 121)	2.06e-74	1.93575	activation of cysteine-type endopeptidase activity [GO:0097202]; apoptotic process [GO:0006915]; cell-cell adhesion [GO:0098609]; dendrite extension [GO:0097484]; Fc-gamma receptor signaling pathway involved in phagocytosis [GO:0038096]; positive regulation of neurotrophin TRK receptor signaling pathway [GO:0051388]; positive regulation of proteolysis [GO:0045862]; vascular endothelial growth fac…	FUNCTION: Involved in T-cell adhesion and p53/TP53-dependent induction of apoptosis. Does not bind RNA. As component of the WAVE1 complex, required for BDNF-NTRK2 endocytic trafficking and signaling from early endosomes (By similarity). {ECO:0000250|UniProtKB:Q5SQX6, ECO:0000269|PubMed:10449408, ECO:0000269|PubMed:15048733, ECO:0000269|PubMed:17245118}.
ACVRL1	ACVRL1 ACVRLK1 ALK1	Serine/threonine-protein kinase receptor R3 (SKR3) (EC 2.7.11.30) (Activin receptor-like kinase 1) (ALK-1) (TGF-B superfamily receptor type I) (TSR-I)	8.1e-09	1.95601	angiogenesis [GO:0001525]; artery development [GO:0060840]; blood circulation [GO:0008015]; blood vessel endothelial cell proliferation involved in sprouting angiogenesis [GO:0002043]; blood vessel maturation [GO:0001955]; blood vessel remodeling [GO:0001974]; BMP signaling pathway [GO:0030509]; cellular response to BMP stimulus [GO:0071773]; cellular response to transforming growth factor beta s…	FUNCTION: Type I receptor for TGF-beta family ligands BMP9/GDF2 and BMP10 and important regulator of normal blood vessel development. On ligand binding, forms a receptor complex consisting of two type II and two type I transmembrane serine/threonine kinases. Type II receptors phosphorylate and activate type I receptors which autophosphorylate, then bind and activate SMAD transcriptional regulator…
PCDHGA4	PCDHGA4	Protocadherin gamma-A4 (PCDH-gamma-A4)	1.5e-05	2.00388	cell adhesion [GO:0007155]; cell-cell signaling [GO:0007267]; homophilic cell adhesion via plasma membrane adhesion molecules [GO:0007156]; nervous system development [GO:0007399]; spermatogenesis [GO:0007283]	FUNCTION: Potential calcium-dependent cell-adhesion protein. May be involved in the establishment and maintenance of specific neuronal connections in the brain.
CDHR1	CDHR1 KIAA1775 PCDH21 PRCAD	Cadherin-related family member 1 (Photoreceptor cadherin) (prCAD) (Protocadherin-21)	1.01e-23	2.0986	homophilic cell adhesion via plasma membrane adhesion molecules [GO:0007156]; photoreceptor cell maintenance [GO:0045494]; photoreceptor cell morphogenesis [GO:0008594]; photoreceptor cell outer segment organization [GO:0035845]	FUNCTION: Potential calcium-dependent cell-adhesion protein. May be required for the structural integrity of the outer segment (OS) of photoreceptor cells (By similarity). {ECO:0000250}.
ANXA1	ANXA1 ANX1 LPC1	Annexin A1 (Annexin I) (Annexin-1) (Calpactin II) (Calpactin-2) (Chromobindin-9) (Lipocortin I) (Phospholipase A2 inhibitory protein) (p35)	0.000431857	2.11597	actin cytoskeleton reorganization [GO:0031532]; adaptive immune response [GO:0002250]; alpha-beta T cell differentiation [GO:0046632]; arachidonic acid secretion [GO:0050482]; cell surface receptor signaling pathway [GO:0007166]; cellular response to glucocorticoid stimulus [GO:0071385]; cellular response to hydrogen peroxide [GO:0070301]; cellular response to vascular endothelial growth factor s…	FUNCTION: Plays important roles in the innate immune response as effector of glucocorticoid-mediated responses and regulator of the inflammatory process. Has anti-inflammatory activity (PubMed:8425544). Plays a role in glucocorticoid-mediated down-regulation of the early phase of the inflammatory response (By similarity). Promotes resolution of inflammation and wound healing (PubMed:25664854). Fu…
PCDHB13	PCDHB13 UNQ332/PRO531	Protocadherin beta-13 (PCDH-beta-13)	0.000983083	2.17296	calcium-dependent cell-cell adhesion via plasma membrane cell adhesion molecules [GO:0016339]; cell adhesion [GO:0007155]; chemical synaptic transmission [GO:0007268]; homophilic cell adhesion via plasma membrane adhesion molecules [GO:0007156]; synapse assembly [GO:0007416]	FUNCTION: Potential calcium-dependent cell-adhesion protein. May be involved in the establishment and maintenance of specific neuronal connections in the brain.
CLSTN2	CLSTN2 CS2	Calsyntenin-2 (Alcadein-gamma) (Alc-gamma)	1.45e-11	2.34127	homophilic cell adhesion via plasma membrane adhesion molecules [GO:0007156]; positive regulation of synapse assembly [GO:0051965]; positive regulation of synaptic transmission [GO:0050806]	FUNCTION: May modulate calcium-mediated postsynaptic signals. {ECO:0000250}.
DAB1	DAB1	Disabled homolog 1	1.35e-07	2.36192	adult walking behavior [GO:0007628]; axon guidance [GO:0007411]; cell-cell adhesion involved in neuronal-glial interactions involved in cerebral cortex radial glia guided migration [GO:0021813]; cerebellum structural organization [GO:0021589]; dendrite development [GO:0016358]; Golgi localization [GO:0051645]; lateral motor column neuron migration [GO:0097477]; midgut development [GO:0007494]; ne…	FUNCTION: Adapter molecule functioning in neural development. May regulate SIAH1 activity. {ECO:0000250|UniProtKB:P97318}.
PCDH19	PCDH19 KIAA1313	Protocadherin-19	2.69e-06	2.36944	brain development [GO:0007420]; cell adhesion [GO:0007155]; cell-cell signaling [GO:0007267]; homophilic cell adhesion via plasma membrane adhesion molecules [GO:0007156]; nervous system development [GO:0007399]	FUNCTION: Potential calcium-dependent cell-adhesion protein.
CD24	CD24 CD24A	Signal transducer CD24 (Small cell lung carcinoma cluster 4 antigen) (CD antigen CD24)	1.66e-10	2.41405	B cell receptor transport into membrane raft [GO:0032597]; cell activation [GO:0001775]; cell-cell adhesion [GO:0098609]; cell migration [GO:0016477]; chemokine receptor transport out of membrane raft [GO:0032600]; cholesterol homeostasis [GO:0042632]; glomerular parietal epithelial cell differentiation [GO:0072139]; glomerular visceral epithelial cell differentiation [GO:0072112]; immune respons…	FUNCTION: May have a pivotal role in cell differentiation of different cell types. Signaling could be triggered by the binding of a lectin-like ligand to the CD24 carbohydrates, and transduced by the release of second messengers derived from the GPI-anchor. Modulates B-cell activation responses. Promotes AG-dependent proliferation of B-cells, and prevents their terminal differentiation into antib…
PCDHB15	PCDHB15	Protocadherin beta-15 (PCDH-beta-15)	3.38e-06	2.46759	cell adhesion [GO:0007155]; chemical synaptic transmission [GO:0007268]; homophilic cell adhesion via plasma membrane adhesion molecules [GO:0007156]; nervous system development [GO:0007399]; synapse assembly [GO:0007416]	FUNCTION: Potential calcium-dependent cell-adhesion protein. May be involved in the establishment and maintenance of specific neuronal connections in the brain.
TGFBI	TGFBI BIGH3	Transforming growth factor-beta-induced protein ig-h3 (Beta ig-h3) (Kerato-epithelin) (RGD-containing collagen-associated protein) (RGD-CAP)	0.00574159	2.47915	angiogenesis [GO:0001525]; cell adhesion [GO:0007155]; cell proliferation [GO:0008283]; cellular protein metabolic process [GO:0044267]; chondrocyte differentiation [GO:0002062]; extracellular matrix organization [GO:0030198]; negative regulation of cell adhesion [GO:0007162]; response to stimulus [GO:0050896]; visual perception [GO:0007601]	FUNCTION: Plays a role in cell adhesion (PubMed:8024701). May play a role in cell-collagen interactions (By similarity). {ECO:0000250|UniProtKB:O11780, ECO:0000269|PubMed:8024701}.
ADAM12	ADAM12 MLTN UNQ346/PRO545	Disintegrin and metalloproteinase domain-containing protein 12 (ADAM 12) (EC 3.4.24.-) (Meltrin-alpha)	8.41e-20	2.5784	cell adhesion [GO:0007155]; extracellular matrix organization [GO:0030198]; myoblast fusion [GO:0007520]; positive regulation of angiogenesis [GO:0045766]	FUNCTION: Involved in skeletal muscle regeneration, specifically at the onset of cell fusion. Also involved in macrophage-derived giant cells (MGC) and osteoclast formation from mononuclear precursors (By similarity). {ECO:0000250}.
PCDHB2	PCDHB2	Protocadherin beta-2 (PCDH-beta-2)	1.13e-11	2.62305	calcium-dependent cell-cell adhesion via plasma membrane cell adhesion molecules [GO:0016339]; cell adhesion [GO:0007155]; chemical synaptic transmission [GO:0007268]; homophilic cell adhesion via plasma membrane adhesion molecules [GO:0007156]; nervous system development [GO:0007399]; synapse assembly [GO:0007416]	FUNCTION: Potential calcium-dependent cell-adhesion protein. May be involved in the establishment and maintenance of specific neuronal connections in the brain.
TNC	TNC HXB	Tenascin (TN) (Cytotactin) (GMEM) (GP 150-225) (Glioma-associated-extracellular matrix antigen) (Hexabrachion) (JI) (Myotendinous antigen) (Neuronectin) (Tenascin-C) (TN-C)	7.22e-13	2.72245	bud outgrowth involved in lung branching [GO:0060447]; cell adhesion [GO:0007155]; cellular protein metabolic process [GO:0044267]; cellular response to prostaglandin D stimulus [GO:0071799]; cellular response to retinoic acid [GO:0071300]; cellular response to vitamin D [GO:0071305]; extracellular matrix organization [GO:0030198]; mesenchymal-epithelial cell signaling involved in prostate gland …	FUNCTION: Extracellular matrix protein implicated in guidance of migrating neurons as well as axons during development, synaptic plasticity as well as neuronal regeneration. Promotes neurite outgrowth from cortical neurons grown on a monolayer of astrocytes. Ligand for integrins alpha-8/beta-1, alpha-9/beta-1, alpha-V/beta-3 and alpha-V/beta-6. In tumors, stimulates angiogenesis by elongation, mi…
TMIGD2	TMIGD2 CD28H IGPR1 UNQ3059/PRO9879	Transmembrane and immunoglobulin domain-containing protein 2 (CD28 homolog) (Immunoglobulin and proline-rich receptor 1) (IGPR-1)	0.000431857	2.7621	immune response [GO:0006955]; immunoglobulin production [GO:0002377]; positive regulation of activated T cell proliferation [GO:0042104]; positive regulation of angiogenesis [GO:0045766]; positive regulation of cytokine production [GO:0001819]; T cell costimulation [GO:0031295]	FUNCTION: Plays a role in cell-cell interaction, cell migration, and angiogenesis. Through interaction with HHLA2, costimulates T-cells in the context of TCR-mediated activation. Enhances T-cell proliferation and cytokine production via an AKT-dependent signaling cascade. {ECO:0000269|PubMed:22419821, ECO:0000269|PubMed:23784006}.
PCDHB11	PCDHB11	Protocadherin beta-11 (PCDH-beta-11)	0.000547315	2.87838	calcium-dependent cell-cell adhesion via plasma membrane cell adhesion molecules [GO:0016339]; cell adhesion [GO:0007155]; chemical synaptic transmission [GO:0007268]; homophilic cell adhesion via plasma membrane adhesion molecules [GO:0007156]; nervous system development [GO:0007399]; synapse assembly [GO:0007416]	FUNCTION: Potential calcium-dependent cell-adhesion protein. May be involved in the establishment and maintenance of specific neuronal connections in the brain.
NECTIN4	NECTIN4 LNIR PRR4 PVRL4	Nectin-4 (Ig superfamily receptor LNIR) (Nectin cell adhesion molecule 4) (Poliovirus receptor-related protein 4) [Cleaved into: Processed poliovirus receptor-related protein 4]	2.42e-11	2.998	adherens junction organization [GO:0034332]; cell recognition [GO:0008037]; heterophilic cell-cell adhesion via plasma membrane cell adhesion molecules [GO:0007157]; homophilic cell adhesion via plasma membrane adhesion molecules [GO:0007156]	FUNCTION: Seems to be involved in cell adhesion through trans-homophilic and -heterophilic interactions, the latter including specifically interactions with NECTIN1. Does not act as receptor for alpha-herpesvirus entry into cells.; FUNCTION: (Microbial infection) Acts as a receptor for measles virus. {ECO:0000269|PubMed:22048310, ECO:0000269|PubMed:23202587}.
SRPX2	SRPX2 SRPUL	Sushi repeat-containing protein SRPX2 (Sushi-repeat protein upregulated in leukemia)	1.68e-09	3.19197	angiogenesis [GO:0001525]; cell-cell adhesion [GO:0098609]; cell motility [GO:0048870]; positive regulation of cell migration involved in sprouting angiogenesis [GO:0090050]; positive regulation of synapse assembly [GO:0051965]; regulation of phosphorylation [GO:0042325]; vocalization behavior [GO:0071625]	FUNCTION: Acts as a ligand for the urokinase plasminogen activator surface receptor. Plays a role in angiogenesis by inducing endothelial cell migration and the formation of vascular network (cords). Involved in cellular migration and adhesion. Increases the phosphorylation levels of FAK. Interacts with and increases the mitogenic activity of HGF. Promotes synapse formation. May have a role in th…
PCDHB18P	PCDHB18P PCDHB18	Putative protocadherin beta-18 (PCDH-beta-18) (PCDH-psi2)	2.5e-05	3.28535	cell adhesion [GO:0007155]; chemical synaptic transmission [GO:0007268]; homophilic cell adhesion via plasma membrane adhesion molecules [GO:0007156]; synapse assembly [GO:0007416]	FUNCTION: Potential calcium-dependent cell-adhesion protein. {ECO:0000250}.
NTM	NTM IGLON2 NT UNQ297/PRO337	Neurotrimin (hNT) (IgLON family member 2)	1.31e-06	3.36697	cell adhesion [GO:0007155]; neuron recognition [GO:0008038]	FUNCTION: Neural cell adhesion molecule.
CGREF1	CGREF1 CGR11	Cell growth regulator with EF hand domain protein 1 (Cell growth regulatory gene 11 protein) (Hydrophobestin)	0.000632456	3.45956	cell adhesion [GO:0007155]; cell cycle arrest [GO:0007050]; negative regulation of cell proliferation [GO:0008285]	FUNCTION: Mediates cell-cell adhesion in a calcium-dependent manner (By similarity). Able to inhibit growth in several cell lines. {ECO:0000250}.
PCDHA10	PCDHA10 CNRS8	Protocadherin alpha-10 (PCDH-alpha-10)	0.000374148	4.11292	cell adhesion [GO:0007155]; cell-cell signaling [GO:0007267]; homophilic cell adhesion via plasma membrane adhesion molecules [GO:0007156]; nervous system development [GO:0007399]	FUNCTION: Potential calcium-dependent cell-adhesion protein. May be involved in the establishment and maintenance of specific neuronal connections in the brain.
PKP3	PKP3	Plakophilin-3	5.24e-11	4.68022	cornification [GO:0070268]; desmosome assembly [GO:0002159]; keratinization [GO:0031424]; negative regulation of mRNA catabolic process [GO:1902373]; positive regulation of gene expression [GO:0010628]; protein localization to plasma membrane [GO:0072659]; regulation of translation [GO:0006417]	FUNCTION: May play a role in junctional plaques.
BCAN	BCAN BEHAB CSPG7 UNQ2525/PRO6018	Brevican core protein (Brain-enriched hyaluronan-binding protein) (BEHAB) (Chondroitin sulfate proteoglycan 7)	9.85e-68	5.03112	cell adhesion [GO:0007155]; central nervous system development [GO:0007417]; chondroitin sulfate biosynthetic process [GO:0030206]; chondroitin sulfate catabolic process [GO:0030207]; dermatan sulfate biosynthetic process [GO:0030208]; extracellular matrix organization [GO:0030198]; hippocampus development [GO:0021766]; skeletal system development [GO:0001501]; synapse maturation [GO:0060074]	FUNCTION: May play a role in the terminally differentiating and the adult nervous system during postnatal development. Could stabilize interactions between hyaluronan (HA) and brain proteoglycans.
PCDHA11	PCDHA11 CNRS7	Protocadherin alpha-11 (PCDH-alpha-11)	0.000360936	5.38702	cell adhesion [GO:0007155]; cell-cell signaling [GO:0007267]; homophilic cell adhesion via plasma membrane adhesion molecules [GO:0007156]; nervous system development [GO:0007399]	FUNCTION: Potential calcium-dependent cell-adhesion protein. May be involved in the establishment and maintenance of specific neuronal connections in the brain.
PCDHAC1	PCDHAC1	Protocadherin alpha-C1 (PCDH-alpha-C1)	0.000245731	5.66076	cell adhesion [GO:0007155]; cell-cell signaling [GO:0007267]; homophilic cell adhesion via plasma membrane adhesion molecules [GO:0007156]; nervous system development [GO:0007399]	FUNCTION: Potential calcium-dependent cell-adhesion protein. May be involved in the establishment and maintenance of specific neuronal connections in the brain.
PCDH11X	PCDH11X KIAA1326 PCDH11 PCDHX	Protocadherin-11 X-linked (Protocadherin-11) (Protocadherin on the X chromosome) (PCDH-X) (Protocadherin-S)	5.05e-05	5.97421	homophilic cell adhesion via plasma membrane adhesion molecules [GO:0007156]; negative regulation of phosphatase activity [GO:0010923]	FUNCTION: Potential calcium-dependent cell-adhesion protein.
PCDHAC2	PCDHAC2	Protocadherin alpha-C2 (PCDH-alpha-C2)	4.08e-05	6.3373	cell adhesion [GO:0007155]; cell-cell signaling [GO:0007267]; homophilic cell adhesion via plasma membrane adhesion molecules [GO:0007156]; nervous system development [GO:0007399]	FUNCTION: Potential calcium-dependent cell-adhesion protein. May be involved in the establishment and maintenance of specific neuronal connections in the brain.
