# Supplementary material for: Evolution from adherent to suspension: systems biology of HEK293 cell line development
Source: Sci Rep. 2020 Nov 4;10:18996. doi: 10.1038/s41598-020-76137-8 (PMC7642379; doi:10.1038/s41598-020-76137-8)
Supplement: Supplementary file 1 — Supplementary Tables. [file 41598_2020_76137_MOESM1_ESM.zip › Suppl tables/Supplementary table S4.xlsx]

## Sheet: all_mismatches_HIGH_or_MODERATE
Table S4. High and moderate impact SNPs common and unique to all progeny cell lines compared to the parental HEK293.
Sample ID:	Cell line:
P5058_101	HEK293
P5058_102	293T
P5058_103	293E
P5058_104	293-F
P5058_105	293-H
P5058_106	Freestyle 293-F
chr	pos	sample_1	sample_2	match	rsID	gene	ENSGID	ENSTID	REF	ALT	impact	effect	feature	biotype	DP.P5058_101	AD1.P5058_101	AD2.P5058_101	A1.P5058_101	A2.P5058_101	warnings.P5058_101	DP.P5058_104	AD1.P5058_104	AD2.P5058_104	A1.P5058_104	A2.P5058_104	warnings.P5058_104
9	107562804	P5058_101	P5058_102	mismatch	rs2230808	ABCA1	ENSG00000165029	ENST00000374736	T	C	MODERATE	missense_variant	transcript	protein_coding	51	4	47	C	C		42	13	29	T	C
9	107562804	P5058_101	P5058_104	mismatch	rs2230808	ABCA1	ENSG00000165029	ENST00000374736	T	C	MODERATE	missense_variant	transcript	protein_coding	51	4	47	C	C		44	31	13	T	C
9	107562804	P5058_101	P5058_105	mismatch	rs2230808	ABCA1	ENSG00000165029	ENST00000374736	T	C	MODERATE	missense_variant	transcript	protein_coding	51	4	47	C	C		26	10	16	T	C
9	107562804	P5058_101	P5058_106	mismatch	rs2230808	ABCA1	ENSG00000165029	ENST00000374736	T	C	MODERATE	missense_variant	transcript	protein_coding	51	4	47	C	C		33	20	13	T	C
7	48313510	P5058_101	P5058_102	mismatch	rs17547830	ABCA13	ENSG00000179869	ENST00000435803	A	G	MODERATE	missense_variant	transcript	protein_coding	25	10	15	A	G		33	0	33	G	G
7	48313510	P5058_101	P5058_104	mismatch	rs17547830	ABCA13	ENSG00000179869	ENST00000435803	A	G	MODERATE	missense_variant	transcript	protein_coding	25	10	15	A	G		26	0	26	G	G
7	48313510	P5058_101	P5058_105	mismatch	rs17547830	ABCA13	ENSG00000179869	ENST00000435803	A	G	MODERATE	missense_variant	transcript	protein_coding	25	10	15	A	G		22	0	22	G	G
7	48313510	P5058_101	P5058_106	mismatch	rs17547830	ABCA13	ENSG00000179869	ENST00000435803	A	G	MODERATE	missense_variant	transcript	protein_coding	25	10	15	A	G		31	0	31	G	G
16	2374481	P5058_101	P5058_102	mismatch	rs142977595	ABCA3	ENSG00000167972	ENST00000301732	T	C	MODERATE	missense_variant	transcript	protein_coding	37	25	12	T	C		13	1	12	C	C
16	2374481	P5058_101	P5058_103	mismatch	rs142977595	ABCA3	ENSG00000167972	ENST00000301732	T	C	MODERATE	missense_variant	transcript	protein_coding	37	25	12	T	C		39	0	39	C	C
19	1041352	P5058_101	P5058_102	mismatch	rs3752229	ABCA7	ENSG00000064687	ENST00000524850	A	G	HIGH	splice_acceptor_variant&intron_variant	transcript	protein_coding	31	9	22	A	G	WARNING_TRANSCRIPT_NO_STOP_CODON	34	0	34	G	G	WARNING_TRANSCRIPT_NO_STOP_CODON
19	1041352	P5058_101	P5058_103	mismatch	rs3752229	ABCA7	ENSG00000064687	ENST00000524850	A	G	HIGH	splice_acceptor_variant&intron_variant	transcript	protein_coding	31	9	22	A	G	WARNING_TRANSCRIPT_NO_STOP_CODON	31	0	31	G	G	WARNING_TRANSCRIPT_NO_STOP_CODON
7	87160618	P5058_101	P5058_102	mismatch	rs2032582	ABCB1	ENSG00000085563	ENST00000265724	A	C	MODERATE	missense_variant	transcript	protein_coding	28	6	22	A	C		22	0	22	C	C
7	87160618	P5058_101	P5058_104	mismatch	rs2032582	ABCB1	ENSG00000085563	ENST00000265724	A	C	MODERATE	missense_variant	transcript	protein_coding	28	6	22	A	C		37	0	37	C	C
7	87160618	P5058_101	P5058_105	mismatch	rs2032582	ABCB1	ENSG00000085563	ENST00000265724	A	C	MODERATE	missense_variant	transcript	protein_coding	28	6	22	A	C		33	0	33	C	C
7	87160618	P5058_101	P5058_106	mismatch	rs2032582	ABCB1	ENSG00000085563	ENST00000265724	A	C	MODERATE	missense_variant	transcript	protein_coding	28	6	22	A	C		40	0	40	C	C
7	20762646	P5058_101	P5058_102	mismatch	rs62453384	ABCB5	ENSG00000004846	ENST00000258738	G	T	MODERATE	missense_variant	transcript	protein_coding	25	7	18	G	T		30	0	30	T	T
7	20762646	P5058_101	P5058_104	mismatch	rs62453384	ABCB5	ENSG00000004846	ENST00000258738	G	T	MODERATE	missense_variant	transcript	protein_coding	25	7	18	G	T		34	0	34	T	T
7	20762646	P5058_101	P5058_105	mismatch	rs62453384	ABCB5	ENSG00000004846	ENST00000258738	G	T	MODERATE	missense_variant	transcript	protein_coding	25	7	18	G	T		30	0	30	T	T
7	20762646	P5058_101	P5058_106	mismatch	rs62453384	ABCB5	ENSG00000004846	ENST00000258738	G	T	MODERATE	missense_variant	transcript	protein_coding	25	7	18	G	T		28	0	28	T	T
6	43412865	P5058_101	P5058_102	mismatch	rs2125739	ABCC10	ENSG00000124574	ENST00000244533	T	C	MODERATE	missense_variant&splice_region_variant	transcript	protein_coding	33	21	12	T	C		24	0	24	C	C
16	48122582	P5058_101	P5058_103	mismatch	rs7193955	ABCC12	ENSG00000140798	ENST00000311303	G	A	MODERATE	missense_variant	transcript	protein_coding	34	18	16	G	A		27	0	27	A	A
16	48149445	P5058_101	P5058_103	mismatch	None	ABCC12	ENSG00000140798	ENST00000311303	A	G	MODERATE	missense_variant	transcript	protein_coding	33	23	10	A	G		28	0	28	G	G
19	1880950	P5058_101	P5058_102	mismatch	rs4807160	ABHD17A	ENSG00000129968	ENST00000250974	T	C	MODERATE	missense_variant	transcript	protein_coding	39	9	30	T	C		27	0	27	C	C
19	1880950	P5058_101	P5058_103	mismatch	rs4807160	ABHD17A	ENSG00000129968	ENST00000250974	T	C	MODERATE	missense_variant	transcript	protein_coding	39	9	30	T	C		36	0	36	C	C
19	1880950	P5058_101	P5058_106	mismatch	rs4807160	ABHD17A	ENSG00000129968	ENST00000250974	T	C	MODERATE	missense_variant	transcript	protein_coding	39	9	30	T	C		29	2	27	C	C
7	95171731	P5058_101	P5058_102	mismatch	rs7788196	AC002451.1	ENSG00000269449	ENST00000601424	T	G	MODERATE	missense_variant	transcript	protein_coding	17	3	14	T	G		23	0	23	G	G
7	95171731	P5058_101	P5058_104	mismatch	rs7788196	AC002451.1	ENSG00000269449	ENST00000601424	T	G	MODERATE	missense_variant	transcript	protein_coding	17	3	14	T	G		34	0	34	G	G
7	95171731	P5058_101	P5058_105	mismatch	rs7788196	AC002451.1	ENSG00000269449	ENST00000601424	T	G	MODERATE	missense_variant	transcript	protein_coding	17	3	14	T	G		36	0	36	G	G
7	95171731	P5058_101	P5058_106	mismatch	rs7788196	AC002451.1	ENSG00000269449	ENST00000601424	T	G	MODERATE	missense_variant	transcript	protein_coding	17	3	14	T	G		30	0	30	G	G
14	75159007	P5058_101	P5058_102	mismatch	rs2270424	AC007956.1	ENSG00000214670	ENST00000338772	G	A	HIGH	stop_gained	transcript	protein_coding	28	3	25	A	A	WARNING_TRANSCRIPT_NO_START_CODON	25	8	17	G	A	WARNING_TRANSCRIPT_NO_START_CODON
14	75179734	P5058_101	P5058_103	mismatch	rs2270425	AC007956.1	ENSG00000214670	ENST00000338772	C	G	MODERATE	missense_variant	transcript	protein_coding	22	4	18	C	G	WARNING_TRANSCRIPT_NO_START_CODON	20	0	20	G	G	WARNING_TRANSCRIPT_NO_START_CODON
14	75159007	P5058_101	P5058_104	mismatch	rs2270424	AC007956.1	ENSG00000214670	ENST00000338772	G	A	HIGH	stop_gained	transcript	protein_coding	28	3	25	A	A	WARNING_TRANSCRIPT_NO_START_CODON	25	13	12	G	A	WARNING_TRANSCRIPT_NO_START_CODON
14	75159007	P5058_101	P5058_105	mismatch	rs2270424	AC007956.1	ENSG00000214670	ENST00000338772	G	A	HIGH	stop_gained	transcript	protein_coding	28	3	25	A	A	WARNING_TRANSCRIPT_NO_START_CODON	34	13	21	G	A	WARNING_TRANSCRIPT_NO_START_CODON
14	75159007	P5058_101	P5058_106	mismatch	rs2270424	AC007956.1	ENSG00000214670	ENST00000338772	G	A	HIGH	stop_gained	transcript	protein_coding	28	3	25	A	A	WARNING_TRANSCRIPT_NO_START_CODON	36	11	25	G	A	WARNING_TRANSCRIPT_NO_START_CODON
22	18834773	P5058_101	P5058_103	mismatch	None	AC008132.13	ENSG00000161103	ENST00000342005	C	T	MODERATE	missense_variant	transcript	protein_coding	28	4	24	C	T		15	2	13	T	T
5	101570594	P5058_101	P5058_102	mismatch	rs114166100	AC008948.1	ENSG00000268424	ENST00000597120	T	C	MODERATE	missense_variant	transcript	protein_coding	44	0	44	C	C		36	12	24	T	C
5	101570594	P5058_101	P5058_103	mismatch	rs114166100	AC008948.1	ENSG00000268424	ENST00000597120	T	C	MODERATE	missense_variant	transcript	protein_coding	44	0	44	C	C		33	20	13	T	C
5	101570594	P5058_101	P5058_104	mismatch	rs114166100	AC008948.1	ENSG00000268424	ENST00000597120	T	C	MODERATE	missense_variant	transcript	protein_coding	44	0	44	C	C		40	13	27	T	C
5	101570594	P5058_101	P5058_105	mismatch	rs114166100	AC008948.1	ENSG00000268424	ENST00000597120	T	C	MODERATE	missense_variant	transcript	protein_coding	44	0	44	C	C		47	25	22	T	C
5	101570594	P5058_101	P5058_106	mismatch	rs114166100	AC008948.1	ENSG00000268424	ENST00000597120	T	C	MODERATE	missense_variant	transcript	protein_coding	44	0	44	C	C		37	7	30	T	C
2	241624694	P5058_101	P5058_103	mismatch	rs143920483	AC011298.1	ENSG00000268822	ENST00000599492	T	C	MODERATE	missense_variant	transcript	protein_coding	46	19	27	T	C	WARNING_TRANSCRIPT_NO_START_CODON	46	3	43	C	C	WARNING_TRANSCRIPT_NO_START_CODON
19	39932066	P5058_101	P5058_102	mismatch	rs1865091	AC011500.1	ENSG00000213922	ENST00000396843	T	C	MODERATE	missense_variant	transcript	protein_coding	32	11	21	T	C	WARNING_TRANSCRIPT_NO_STOP_CODON	24	0	24	C	C	WARNING_TRANSCRIPT_NO_STOP_CODON
19	39932066	P5058_101	P5058_103	mismatch	rs1865091	AC011500.1	ENSG00000213922	ENST00000396843	T	C	MODERATE	missense_variant	transcript	protein_coding	32	11	21	T	C	WARNING_TRANSCRIPT_NO_STOP_CODON	32	0	32	C	C	WARNING_TRANSCRIPT_NO_STOP_CODON
19	32083250	P5058_101	P5058_102	mismatch	rs79323410	AC011525.4	ENSG00000267465	ENST00000592644	T	C	HIGH	splice_donor_variant&intron_variant	transcript	lincRNA	33	12	21	T	C		27	0	27	C	C
19	32083250	P5058_101	P5058_103	mismatch	rs79323410	AC011525.4	ENSG00000267465	ENST00000592644	T	C	HIGH	splice_donor_variant&intron_variant	transcript	lincRNA	33	12	21	T	C		40	0	40	C	C
19	52097261	P5058_101	P5058_102	mismatch	rs58301181	AC018755.1	ENSG00000167765	ENST00000301439	C	G	MODERATE	missense_variant	transcript	protein_coding	35	10	25	C	G		29	0	29	G	G
19	52097261	P5058_101	P5058_103	mismatch	rs58301181	AC018755.1	ENSG00000167765	ENST00000301439	C	G	MODERATE	missense_variant	transcript	protein_coding	35	10	25	C	G		24	0	24	G	G
5	668513	P5058_101	P5058_104	mismatch	rs448216	AC026740.1	ENSG00000268885	ENST00000594226	A	G	MODERATE	missense_variant	transcript	protein_coding	31	0	31	G	G	WARNING_TRANSCRIPT_NO_STOP_CODON	37	4	33	A	G	WARNING_TRANSCRIPT_NO_STOP_CODON
5	668513	P5058_101	P5058_105	mismatch	rs448216	AC026740.1	ENSG00000268885	ENST00000594226	A	G	MODERATE	missense_variant	transcript	protein_coding	31	0	31	G	G	WARNING_TRANSCRIPT_NO_STOP_CODON	15	1	14	A	G	WARNING_TRANSCRIPT_NO_STOP_CODON
2	128146762	P5058_101	P5058_105	mismatch	rs2276683	AC068282.3	ENSG00000236682	ENST00000433673	G	C	HIGH	splice_donor_variant&intron_variant	transcript	lincRNA	29	10	19	G	C		30	0	30	C	C
7	16828917	P5058_101	P5058_106	mismatch	rs4721540	AC073333.1	ENSG00000267906	ENST00000597084	G	T	MODERATE	missense_variant	transcript	protein_coding	18	3	15	G	T		11	0	11	T	T
19	46262286	P5058_101	P5058_102	mismatch	rs725660	AC074212.3	ENSG00000237452	ENST00000457052	C	A	MODERATE	missense_variant	transcript	protein_coding	42	12	30	C	A		41	0	41	A	A
19	46262286	P5058_101	P5058_103	mismatch	rs725660	AC074212.3	ENSG00000237452	ENST00000457052	C	A	MODERATE	missense_variant	transcript	protein_coding	42	12	30	C	A		43	0	43	A	A
7	1733102	P5058_101	P5058_102	mismatch	rs4720922	AC074389.6	ENSG00000205971	ENST00000382528	G	T	MODERATE	missense_variant	transcript	protein_coding	32	14	18	G	T		27	1	26	T	T
7	1733102	P5058_101	P5058_104	mismatch	rs4720922	AC074389.6	ENSG00000205971	ENST00000382528	G	T	MODERATE	missense_variant	transcript	protein_coding	32	14	18	G	T		37	0	37	T	T
7	1733102	P5058_101	P5058_105	mismatch	rs4720922	AC074389.6	ENSG00000205971	ENST00000382528	G	T	MODERATE	missense_variant	transcript	protein_coding	32	14	18	G	T		29	0	29	T	T
7	1733102	P5058_101	P5058_106	mismatch	rs4720922	AC074389.6	ENSG00000205971	ENST00000382528	G	T	MODERATE	missense_variant	transcript	protein_coding	32	14	18	G	T		32	0	32	T	T
12	131514673	P5058_101	P5058_104	mismatch	rs1195889	AC078925.1	ENSG00000268091	ENST00000601092	G	A	MODERATE	missense_variant	transcript	protein_coding	20	2	18	A	A	WARNING_TRANSCRIPT_NO_STOP_CODON	18	3	15	G	A	WARNING_TRANSCRIPT_NO_STOP_CODON
2	202974360	P5058_101	P5058_105	mismatch	rs12615065	AC079354.1	ENSG00000182329	ENST00000295844	T	G	MODERATE	missense_variant	transcript	protein_coding	25	5	20	T	G	WARNING_TRANSCRIPT_NO_STOP_CODON	34	0	34	G	G	WARNING_TRANSCRIPT_NO_STOP_CODON
2	238500642	P5058_101	P5058_105	mismatch	rs10084167	AC104667.3	ENSG00000234949	ENST00000452801	A	G	MODERATE	missense_variant	transcript	protein_coding	24	10	14	A	G	WARNING_TRANSCRIPT_NO_START_CODON	33	0	33	G	G	WARNING_TRANSCRIPT_NO_START_CODON
7	1878377	P5058_101	P5058_102	mismatch	rs3889573	AC110781.3	ENSG00000176349	ENST00000402221	A	G	HIGH	start_lost	transcript	protein_coding	36	12	24	A	G		25	0	25	G	G
7	1878453	P5058_101	P5058_102	mismatch	rs1078112	AC110781.3	ENSG00000176349	ENST00000318959	T	A	MODERATE	missense_variant	transcript	protein_coding	31	10	21	T	A		26	0	26	A	A
7	1878377	P5058_101	P5058_104	mismatch	rs3889573	AC110781.3	ENSG00000176349	ENST00000402221	A	G	HIGH	start_lost	transcript	protein_coding	36	12	24	A	G		30	0	30	G	G
7	1878453	P5058_101	P5058_104	mismatch	rs1078112	AC110781.3	ENSG00000176349	ENST00000318959	T	A	MODERATE	missense_variant	transcript	protein_coding	31	10	21	T	A		28	0	28	A	A
7	1878377	P5058_101	P5058_105	mismatch	rs3889573	AC110781.3	ENSG00000176349	ENST00000402221	A	G	HIGH	start_lost	transcript	protein_coding	36	12	24	A	G		39	0	39	G	G
7	1878453	P5058_101	P5058_105	mismatch	rs1078112	AC110781.3	ENSG00000176349	ENST00000318959	T	A	MODERATE	missense_variant	transcript	protein_coding	31	10	21	T	A		34	0	34	A	A
7	1878377	P5058_101	P5058_106	mismatch	rs3889573	AC110781.3	ENSG00000176349	ENST00000402221	A	G	HIGH	start_lost	transcript	protein_coding	36	12	24	A	G		24	0	24	G	G
7	1878453	P5058_101	P5058_106	mismatch	rs1078112	AC110781.3	ENSG00000176349	ENST00000318959	T	A	MODERATE	missense_variant	transcript	protein_coding	31	10	21	T	A		23	0	23	A	A
16	30996871	P5058_101	P5058_103	mismatch	rs12443627	AC135048.1	ENSG00000268863	ENST00000602217	G	C	MODERATE	missense_variant	transcript	protein_coding	34	15	19	G	C	WARNING_TRANSCRIPT_NO_START_CODON	64	0	64	C	C	WARNING_TRANSCRIPT_NO_START_CODON
5	179079104	P5058_101	P5058_102	mismatch	rs113370076	AC136604.1	ENSG00000228259	ENST00000425471	G	A	MODERATE	missense_variant	transcript	protein_coding	31	0	31	A	A	WARNING_TRANSCRIPT_NO_START_CODON	46	27	19	G	A	WARNING_TRANSCRIPT_NO_START_CODON
5	179079104	P5058_101	P5058_103	mismatch	rs113370076	AC136604.1	ENSG00000228259	ENST00000425471	G	A	MODERATE	missense_variant	transcript	protein_coding	31	0	31	A	A	WARNING_TRANSCRIPT_NO_START_CODON	28	18	10	G	A	WARNING_TRANSCRIPT_NO_START_CODON
5	179079104	P5058_101	P5058_104	mismatch	rs113370076	AC136604.1	ENSG00000228259	ENST00000425471	G	A	MODERATE	missense_variant	transcript	protein_coding	31	0	31	A	A	WARNING_TRANSCRIPT_NO_START_CODON	51	11	40	G	A	WARNING_TRANSCRIPT_NO_START_CODON
5	179079104	P5058_101	P5058_105	mismatch	rs113370076	AC136604.1	ENSG00000228259	ENST00000425471	G	A	MODERATE	missense_variant	transcript	protein_coding	31	0	31	A	A	WARNING_TRANSCRIPT_NO_START_CODON	28	17	11	G	A	WARNING_TRANSCRIPT_NO_START_CODON
5	179079104	P5058_101	P5058_106	mismatch	rs113370076	AC136604.1	ENSG00000228259	ENST00000425471	G	A	MODERATE	missense_variant	transcript	protein_coding	31	0	31	A	A	WARNING_TRANSCRIPT_NO_START_CODON	33	7	26	G	A	WARNING_TRANSCRIPT_NO_START_CODON
2	239697444	P5058_101	P5058_105	mismatch	rs9711321	AC144525.1	ENSG00000226992	ENST00000441444	T	C	HIGH	splice_acceptor_variant&intron_variant	transcript	lincRNA	42	18	24	T	C		30	0	30	C	C
7	100488658	P5058_101	P5058_102	mismatch	rs1799806	ACHE	ENSG00000087085	ENST00000302913	G	C	MODERATE	missense_variant	transcript	protein_coding	34	13	21	G	C		32	0	32	C	C
7	100488658	P5058_101	P5058_104	mismatch	rs1799806	ACHE	ENSG00000087085	ENST00000302913	G	C	MODERATE	missense_variant	transcript	protein_coding	34	13	21	G	C		35	0	35	C	C
7	100488658	P5058_101	P5058_105	mismatch	rs1799806	ACHE	ENSG00000087085	ENST00000302913	G	C	MODERATE	missense_variant	transcript	protein_coding	34	13	21	G	C		23	0	23	C	C
7	100488658	P5058_101	P5058_106	mismatch	rs1799806	ACHE	ENSG00000087085	ENST00000302913	G	C	MODERATE	missense_variant	transcript	protein_coding	34	13	21	G	C		30	0	30	C	C
2	111598958	P5058_101	P5058_105	mismatch	rs1554005	ACOXL	ENSG00000153093	ENST00000340561	C	T	MODERATE	missense_variant	transcript	protein_coding	34	18	16	C	T		31	0	31	T	T
19	51293700	P5058_101	P5058_102	mismatch	rs202064140	ACPT	ENSG00000142513	ENST00000270593	C	G	MODERATE	missense_variant	transcript	protein_coding	39	9	30	C	G		18	0	18	G	G
19	51293700	P5058_101	P5058_103	mismatch	rs202064140	ACPT	ENSG00000142513	ENST00000270593	C	G	MODERATE	missense_variant	transcript	protein_coding	39	9	30	C	G		32	0	32	G	G
22	51183255	P5058_101	P5058_102	mismatch	rs5771002	ACR	ENSG00000100312	ENST00000216139	A	G	MODERATE	missense_variant	transcript	protein_coding	29	15	14	A	G		30	1	29	G	G
22	51183255	P5058_101	P5058_104	mismatch	rs5771002	ACR	ENSG00000100312	ENST00000216139	A	G	MODERATE	missense_variant	transcript	protein_coding	29	15	14	A	G		26	0	26	G	G
22	51183255	P5058_101	P5058_106	mismatch	rs5771002	ACR	ENSG00000100312	ENST00000216139	A	G	MODERATE	missense_variant	transcript	protein_coding	29	15	14	A	G		28	0	28	G	G
19	6156510	P5058_101	P5058_102	mismatch	rs33937754	ACSBG2	ENSG00000130377	ENST00000252669	A	G	MODERATE	missense_variant	transcript	protein_coding	27	9	18	A	G		41	0	41	G	G
19	6156510	P5058_101	P5058_103	mismatch	rs33937754	ACSBG2	ENSG00000130377	ENST00000252669	A	G	MODERATE	missense_variant	transcript	protein_coding	27	9	18	A	G		34	0	34	G	G
19	6156510	P5058_101	P5058_106	mismatch	rs33937754	ACSBG2	ENSG00000130377	ENST00000252669	A	G	MODERATE	missense_variant	transcript	protein_coding	27	9	18	A	G		45	2	43	G	G
16	20442594	P5058_101	P5058_103	mismatch	rs138834094	ACSM5	ENSG00000183549	ENST00000331849	C	T	MODERATE	missense_variant	transcript	protein_coding	24	16	8	C	T		19	0	19	T	T
14	58669403	P5058_101	P5058_102	mismatch	rs11623828	ACTR10	ENSG00000131966	ENST00000254286	A	G	MODERATE	sequence_feature	cross-link:Glycyl_lysine_isopeptide__Lys-Gly___interchain_with_G-Cter_in_ubiquitin_	protein_coding	25	1	24	G	G		35	13	22	A	G
14	58669409	P5058_101	P5058_102	mismatch	rs11628520	ACTR10	ENSG00000131966	ENST00000254286	T	G	MODERATE	sequence_feature	cross-link:Glycyl_lysine_isopeptide__Lys-Gly___interchain_with_G-Cter_in_ubiquitin_	protein_coding	25	1	24	G	G		34	12	22	T	G
14	58668484	P5058_101	P5058_103	mismatch	rs8012185	ACTR10	ENSG00000131966	ENST00000254286	A	G	MODERATE	sequence_feature	cross-link:Glycyl_lysine_isopeptide__Lys-Gly___interchain_with_G-Cter_in_ubiquitin_	protein_coding	30	4	26	A	G		35	0	35	G	G
14	58668896	P5058_101	P5058_103	mismatch	rs10483697	ACTR10	ENSG00000131966	ENST00000254286	T	A	MODERATE	sequence_feature	cross-link:Glycyl_lysine_isopeptide__Lys-Gly___interchain_with_G-Cter_in_ubiquitin_	protein_coding	20	5	15	T	A		29	0	29	A	A
14	58669232	P5058_101	P5058_103	mismatch	rs11623859	ACTR10	ENSG00000131966	ENST00000254286	G	A	MODERATE	sequence_feature	cross-link:Glycyl_lysine_isopeptide__Lys-Gly___interchain_with_G-Cter_in_ubiquitin_	protein_coding	26	3	23	G	A		37	0	37	A	A
14	58669403	P5058_101	P5058_104	mismatch	rs11623828	ACTR10	ENSG00000131966	ENST00000254286	A	G	MODERATE	sequence_feature	cross-link:Glycyl_lysine_isopeptide__Lys-Gly___interchain_with_G-Cter_in_ubiquitin_	protein_coding	25	1	24	G	G		38	14	24	A	G
14	58669409	P5058_101	P5058_104	mismatch	rs11628520	ACTR10	ENSG00000131966	ENST00000254286	T	G	MODERATE	sequence_feature	cross-link:Glycyl_lysine_isopeptide__Lys-Gly___interchain_with_G-Cter_in_ubiquitin_	protein_coding	25	1	24	G	G		39	14	25	T	G
14	58669403	P5058_101	P5058_105	mismatch	rs11623828	ACTR10	ENSG00000131966	ENST00000254286	A	G	MODERATE	sequence_feature	cross-link:Glycyl_lysine_isopeptide__Lys-Gly___interchain_with_G-Cter_in_ubiquitin_	protein_coding	25	1	24	G	G		46	17	29	A	G
14	58669409	P5058_101	P5058_105	mismatch	rs11628520	ACTR10	ENSG00000131966	ENST00000254286	T	G	MODERATE	sequence_feature	cross-link:Glycyl_lysine_isopeptide__Lys-Gly___interchain_with_G-Cter_in_ubiquitin_	protein_coding	25	1	24	G	G		46	17	29	T	G
14	58669403	P5058_101	P5058_106	mismatch	rs11623828	ACTR10	ENSG00000131966	ENST00000254286	A	G	MODERATE	sequence_feature	cross-link:Glycyl_lysine_isopeptide__Lys-Gly___interchain_with_G-Cter_in_ubiquitin_	protein_coding	25	1	24	G	G		28	8	20	A	G
14	58669409	P5058_101	P5058_106	mismatch	rs11628520	ACTR10	ENSG00000131966	ENST00000254286	T	G	MODERATE	sequence_feature	cross-link:Glycyl_lysine_isopeptide__Lys-Gly___interchain_with_G-Cter_in_ubiquitin_	protein_coding	25	1	24	G	G		29	8	21	T	G
16	84224967	P5058_101	P5058_103	mismatch	rs8044695	ADAD2	ENSG00000140955	ENST00000268624	G	A	MODERATE	missense_variant	transcript	protein_coding	23	15	8	G	A		32	0	32	A	A
16	84224967	P5058_101	P5058_105	mismatch	rs8044695	ADAD2	ENSG00000140955	ENST00000268624	G	A	MODERATE	missense_variant	transcript	protein_coding	23	15	8	G	A		24	3	21	A	A
5	156908653	P5058_101	P5058_102	mismatch	rs11134767	ADAM19	ENSG00000135074	ENST00000517905	C	T	MODERATE	missense_variant	transcript	protein_coding	35	0	35	T	T		31	15	16	C	T
5	156917340	P5058_101	P5058_102	mismatch	rs10067096	ADAM19	ENSG00000135074	ENST00000257527	A	C	MODERATE	missense_variant	transcript	protein_coding	36	0	36	C	C		27	9	18	A	C
5	156936364	P5058_101	P5058_102	mismatch	rs1422795	ADAM19	ENSG00000135074	ENST00000257527	T	C	MODERATE	missense_variant	transcript	protein_coding	36	0	36	C	C		21	12	9	T	C
5	157002695	P5058_101	P5058_102	mismatch	rs11465228	ADAM19	ENSG00000135074	ENST00000257527	C	T	MODERATE	missense_variant	transcript	protein_coding	40	0	40	T	T		24	7	17	C	T
5	156908653	P5058_101	P5058_103	mismatch	rs11134767	ADAM19	ENSG00000135074	ENST00000517905	C	T	MODERATE	missense_variant	transcript	protein_coding	35	0	35	T	T		39	25	14	C	T
5	156917340	P5058_101	P5058_103	mismatch	rs10067096	ADAM19	ENSG00000135074	ENST00000257527	A	C	MODERATE	missense_variant	transcript	protein_coding	36	0	36	C	C		26	20	6	A	C
5	156936364	P5058_101	P5058_103	mismatch	rs1422795	ADAM19	ENSG00000135074	ENST00000257527	T	C	MODERATE	missense_variant	transcript	protein_coding	36	0	36	C	C		37	24	13	T	C
5	157002695	P5058_101	P5058_103	mismatch	rs11465228	ADAM19	ENSG00000135074	ENST00000257527	C	T	MODERATE	missense_variant	transcript	protein_coding	40	0	40	T	T		27	16	11	C	T
5	156908653	P5058_101	P5058_104	mismatch	rs11134767	ADAM19	ENSG00000135074	ENST00000517905	C	T	MODERATE	missense_variant	transcript	protein_coding	35	0	35	T	T		44	9	35	C	T
5	156917340	P5058_101	P5058_104	mismatch	rs10067096	ADAM19	ENSG00000135074	ENST00000257527	A	C	MODERATE	missense_variant	transcript	protein_coding	36	0	36	C	C		31	7	24	A	C
5	156936364	P5058_101	P5058_104	mismatch	rs1422795	ADAM19	ENSG00000135074	ENST00000257527	T	C	MODERATE	missense_variant	transcript	protein_coding	36	0	36	C	C		38	9	29	T	C
5	157002695	P5058_101	P5058_104	mismatch	rs11465228	ADAM19	ENSG00000135074	ENST00000257527	C	T	MODERATE	missense_variant	transcript	protein_coding	40	0	40	T	T		31	8	23	C	T
5	156908653	P5058_101	P5058_105	mismatch	rs11134767	ADAM19	ENSG00000135074	ENST00000517905	C	T	MODERATE	missense_variant	transcript	protein_coding	35	0	35	T	T		55	22	33	C	T
5	156917340	P5058_101	P5058_105	mismatch	rs10067096	ADAM19	ENSG00000135074	ENST00000257527	A	C	MODERATE	missense_variant	transcript	protein_coding	36	0	36	C	C		46	30	16	A	C
5	156936364	P5058_101	P5058_105	mismatch	rs1422795	ADAM19	ENSG00000135074	ENST00000257527	T	C	MODERATE	missense_variant	transcript	protein_coding	36	0	36	C	C		37	18	19	T	C
5	157002695	P5058_101	P5058_105	mismatch	rs11465228	ADAM19	ENSG00000135074	ENST00000257527	C	T	MODERATE	missense_variant	transcript	protein_coding	40	0	40	T	T		32	18	14	C	T
5	156908653	P5058_101	P5058_106	mismatch	rs11134767	ADAM19	ENSG00000135074	ENST00000517905	C	T	MODERATE	missense_variant	transcript	protein_coding	35	0	35	T	T		37	10	27	C	T
5	156917340	P5058_101	P5058_106	mismatch	rs10067096	ADAM19	ENSG00000135074	ENST00000257527	A	C	MODERATE	missense_variant	transcript	protein_coding	36	0	36	C	C		35	12	23	A	C
5	156936364	P5058_101	P5058_106	mismatch	rs1422795	ADAM19	ENSG00000135074	ENST00000257527	T	C	MODERATE	missense_variant	transcript	protein_coding	36	0	36	C	C		33	6	27	T	C
5	157002695	P5058_101	P5058_106	mismatch	rs11465228	ADAM19	ENSG00000135074	ENST00000257527	C	T	MODERATE	missense_variant	transcript	protein_coding	40	0	40	T	T		25	7	18	C	T
16	77323235	P5058_101	P5058_103	mismatch	rs3743749	ADAMTS18	ENSG00000140873	ENST00000282849	C	G	MODERATE	missense_variant	transcript	protein_coding	30	18	12	C	G		36	0	36	G	G
16	77353973	P5058_101	P5058_103	mismatch	rs9930984	ADAMTS18	ENSG00000140873	ENST00000282849	G	T	MODERATE	missense_variant	transcript	protein_coding	35	19	16	G	T		20	0	20	T	T
16	77359919	P5058_101	P5058_103	mismatch	rs11640912	ADAMTS18	ENSG00000140873	ENST00000282849	A	T	MODERATE	missense_variant	transcript	protein_coding	33	22	11	A	T		31	0	31	T	T
9	18829952	P5058_101	P5058_102	mismatch	rs41304755	ADAMTSL1	ENSG00000178031	ENST00000380538	A	G	MODERATE	missense_variant	transcript	protein_coding	22	1	21	G	G	WARNING_TRANSCRIPT_NO_START_CODON	27	7	20	A	G	WARNING_TRANSCRIPT_NO_START_CODON
9	18829952	P5058_101	P5058_104	mismatch	rs41304755	ADAMTSL1	ENSG00000178031	ENST00000380538	A	G	MODERATE	missense_variant	transcript	protein_coding	22	1	21	G	G	WARNING_TRANSCRIPT_NO_START_CODON	15	10	5	A	G	WARNING_TRANSCRIPT_NO_START_CODON
9	18775810	P5058_101	P5058_105	mismatch	rs934472	ADAMTSL1	ENSG00000178031	ENST00000380548	C	A	MODERATE	missense_variant	transcript	protein_coding	35	5	30	C	A		32	0	32	A	A
9	18829952	P5058_101	P5058_106	mismatch	rs41304755	ADAMTSL1	ENSG00000178031	ENST00000380538	A	G	MODERATE	missense_variant	transcript	protein_coding	22	1	21	G	G	WARNING_TRANSCRIPT_NO_START_CODON	21	12	9	A	G	WARNING_TRANSCRIPT_NO_START_CODON
18	907710	P5058_101	P5058_103	mismatch	rs2856966	ADCYAP1	ENSG00000141433	ENST00000450565	A	G	MODERATE	missense_variant	transcript	protein_coding	25	13	12	A	G		26	0	26	G	G
6	147136212	P5058_101	P5058_102	mismatch	rs1052444	ADGB	ENSG00000118492	ENST00000367490	A	T	MODERATE	missense_variant	transcript	protein_coding	43	31	12	A	T	WARNING_TRANSCRIPT_NO_START_CODON	38	0	38	T	T	WARNING_TRANSCRIPT_NO_START_CODON
18	77905340	P5058_101	P5058_103	mismatch	rs56357216	ADNP2	ENSG00000101544	ENST00000561195	T	C	MODERATE	missense_variant	transcript	protein_coding	35	15	20	T	C	WARNING_TRANSCRIPT_NO_START_CODON	22	0	22	C	C	WARNING_TRANSCRIPT_NO_START_CODON
8	26606255	P5058_101	P5058_106	mismatch	rs61759694	ADRA1A	ENSG00000120907	ENST00000380586	C	A	MODERATE	missense_variant	transcript	protein_coding	24	13	11	C	A		27	3	24	A	A
7	44147485	P5058_101	P5058_102	mismatch	rs2537188	AEBP1	ENSG00000106624	ENST00000223357	C	A	MODERATE	missense_variant	transcript	protein_coding	23	4	19	C	A		28	0	28	A	A
7	44147485	P5058_101	P5058_104	mismatch	rs2537188	AEBP1	ENSG00000106624	ENST00000223357	C	A	MODERATE	missense_variant	transcript	protein_coding	23	4	19	C	A		24	0	24	A	A
7	44147485	P5058_101	P5058_105	mismatch	rs2537188	AEBP1	ENSG00000106624	ENST00000223357	C	A	MODERATE	missense_variant	transcript	protein_coding	23	4	19	C	A		27	0	27	A	A
7	44147485	P5058_101	P5058_106	mismatch	rs2537188	AEBP1	ENSG00000106624	ENST00000223357	C	A	MODERATE	missense_variant	transcript	protein_coding	23	4	19	C	A		12	0	12	A	A
7	15427153	P5058_101	P5058_102	mismatch	rs58564185	AGMO	ENSG00000187546	ENST00000342526	A	G	MODERATE	missense_variant	transcript	protein_coding	37	14	23	A	G		26	0	26	G	G
7	15427153	P5058_101	P5058_104	mismatch	rs58564185	AGMO	ENSG00000187546	ENST00000342526	A	G	MODERATE	missense_variant	transcript	protein_coding	37	14	23	A	G		28	0	28	G	G
7	15427153	P5058_101	P5058_105	mismatch	rs58564185	AGMO	ENSG00000187546	ENST00000342526	A	G	MODERATE	missense_variant	transcript	protein_coding	37	14	23	A	G		31	0	31	G	G
7	15427153	P5058_101	P5058_106	mismatch	rs58564185	AGMO	ENSG00000187546	ENST00000342526	A	G	MODERATE	missense_variant	transcript	protein_coding	37	14	23	A	G		34	0	34	G	G
14	105418391	P5058_101	P5058_106	mismatch	rs11625007	AHNAK2	ENSG00000185567	ENST00000333244	C	T	MODERATE	missense_variant	transcript	protein_coding	22	0	22	T	T		30	4	26	C	T
5	434722	P5058_101	P5058_106	mismatch	rs34453673	AHRR	ENSG00000063438	ENST00000316418	G	C	MODERATE	missense_variant	transcript	protein_coding	43	10	33	G	C		62	5	57	C	C
6	106967778	P5058_101	P5058_102	mismatch	rs3747787	AIM1	ENSG00000112297	ENST00000369066	T	C	MODERATE	missense_variant	transcript	protein_coding	46	22	24	T	C		38	0	38	C	C
14	96944955	P5058_101	P5058_102	mismatch	None	AK7	ENSG00000140057	ENST00000267584	T	C	MODERATE	missense_variant	transcript	protein_coding	24	2	22	C	C		32	14	18	T	C
14	96944955	P5058_101	P5058_104	mismatch	None	AK7	ENSG00000140057	ENST00000267584	T	C	MODERATE	missense_variant	transcript	protein_coding	24	2	22	C	C		33	18	15	T	C
14	96944955	P5058_101	P5058_105	mismatch	None	AK7	ENSG00000140057	ENST00000267584	T	C	MODERATE	missense_variant	transcript	protein_coding	24	2	22	C	C		42	15	27	T	C
14	96944955	P5058_101	P5058_106	mismatch	None	AK7	ENSG00000140057	ENST00000267584	T	C	MODERATE	missense_variant	transcript	protein_coding	24	2	22	C	C		37	14	23	T	C
6	109894773	P5058_101	P5058_102	mismatch	rs12175588	AK9	ENSG00000155085	ENST00000424296	T	A	MODERATE	missense_variant	transcript	protein_coding	58	38	20	T	A		25	0	25	A	A
14	64935411	P5058_101	P5058_103	mismatch	rs2230491	AKAP5	ENSG00000179841	ENST00000320636	C	T	MODERATE	missense_variant	transcript	protein_coding	37	6	31	C	T		36	0	36	T	T
7	91630620	P5058_101	P5058_102	mismatch	rs6964587	AKAP9	ENSG00000127914	ENST00000356239	G	T	MODERATE	missense_variant	transcript	protein_coding	37	10	27	G	T		40	0	40	T	T
7	91712698	P5058_101	P5058_102	mismatch	rs6960867	AKAP9	ENSG00000127914	ENST00000356239	A	G	MODERATE	missense_variant	transcript	protein_coding	38	15	23	A	G		32	0	32	G	G
7	91630620	P5058_101	P5058_104	mismatch	rs6964587	AKAP9	ENSG00000127914	ENST00000356239	G	T	MODERATE	missense_variant	transcript	protein_coding	37	10	27	G	T		43	0	43	T	T
7	91712698	P5058_101	P5058_104	mismatch	rs6960867	AKAP9	ENSG00000127914	ENST00000356239	A	G	MODERATE	missense_variant	transcript	protein_coding	38	15	23	A	G		29	0	29	G	G
7	91630620	P5058_101	P5058_105	mismatch	rs6964587	AKAP9	ENSG00000127914	ENST00000356239	G	T	MODERATE	missense_variant	transcript	protein_coding	37	10	27	G	T		39	0	39	T	T
7	91712698	P5058_101	P5058_105	mismatch	rs6960867	AKAP9	ENSG00000127914	ENST00000356239	A	G	MODERATE	missense_variant	transcript	protein_coding	38	15	23	A	G		38	0	38	G	G
7	91630620	P5058_101	P5058_106	mismatch	rs6964587	AKAP9	ENSG00000127914	ENST00000356239	G	T	MODERATE	missense_variant	transcript	protein_coding	37	10	27	G	T		31	0	31	T	T
7	91712698	P5058_101	P5058_106	mismatch	rs6960867	AKAP9	ENSG00000127914	ENST00000356239	A	G	MODERATE	missense_variant	transcript	protein_coding	38	15	23	A	G		30	0	30	G	G
6	168196950	P5058_101	P5058_102	mismatch	rs62426437	AL009178.1	ENSG00000269155	ENST00000597278	C	G	MODERATE	missense_variant	transcript	protein_coding	54	29	25	C	G		51	0	51	G	G
9	131063362	P5058_101	P5058_102	mismatch	rs60514985	AL359091.2	ENSG00000268211	ENST00000601297	A	G	MODERATE	missense_variant	transcript	protein_coding	41	4	37	G	G		24	13	11	A	G
9	131063362	P5058_101	P5058_104	mismatch	rs60514985	AL359091.2	ENSG00000268211	ENST00000601297	A	G	MODERATE	missense_variant	transcript	protein_coding	41	4	37	G	G		28	21	7	A	G
9	131063362	P5058_101	P5058_105	mismatch	rs60514985	AL359091.2	ENSG00000268211	ENST00000601297	A	G	MODERATE	missense_variant	transcript	protein_coding	41	4	37	G	G		19	5	14	A	G
9	131063362	P5058_101	P5058_106	mismatch	rs60514985	AL359091.2	ENSG00000268211	ENST00000601297	A	G	MODERATE	missense_variant	transcript	protein_coding	41	4	37	G	G		17	10	7	A	G
9	38396065	P5058_101	P5058_103	mismatch	rs2073478	ALDH1B1	ENSG00000137124	ENST00000377698	G	T	MODERATE	missense_variant	transcript	protein_coding	41	34	7	G	T		19	0	19	T	T
18	56149099	P5058_101	P5058_103	mismatch	rs7240666	ALPK2	ENSG00000198796	ENST00000361673	T	C	MODERATE	missense_variant	transcript	protein_coding	30	17	13	T	C		27	0	27	C	C
18	56247600	P5058_101	P5058_103	mismatch	rs9944810	ALPK2	ENSG00000198796	ENST00000361673	C	A	MODERATE	missense_variant	transcript	protein_coding	35	19	16	C	A		27	0	27	A	A
18	56279025	P5058_101	P5058_103	mismatch	rs6566987	ALPK2	ENSG00000198796	ENST00000361673	T	G	MODERATE	missense_variant	transcript	protein_coding	25	13	12	T	G		34	0	34	G	G
2	233244930	P5058_101	P5058_105	mismatch	rs1048988	ALPP	ENSG00000163283	ENST00000392027	G	C	MODERATE	missense_variant	transcript	protein_coding	34	13	21	G	C		24	0	24	C	C
2	202575907	P5058_101	P5058_105	mismatch	rs2882231	ALS2	ENSG00000003393	ENST00000264276	A	G	MODERATE	sequence_feature	amino_acid_modification:Phosphoserine	protein_coding	33	8	25	A	G		36	0	36	G	G
19	17392629	P5058_101	P5058_102	mismatch	rs35586766	ANKLE1	ENSG00000160117	ENST00000433424	G	A	MODERATE	missense_variant	transcript	protein_coding	42	8	34	G	A		19	0	19	A	A
19	17392629	P5058_101	P5058_103	mismatch	rs35586766	ANKLE1	ENSG00000160117	ENST00000433424	G	A	MODERATE	missense_variant	transcript	protein_coding	42	8	34	G	A		25	0	25	A	A
19	17392629	P5058_101	P5058_104	mismatch	rs35586766	ANKLE1	ENSG00000160117	ENST00000433424	G	A	MODERATE	missense_variant	transcript	protein_coding	42	8	34	G	A		32	2	30	A	A
2	241463595	P5058_101	P5058_105	mismatch	rs35996697	ANKMY1	ENSG00000144504	ENST00000272972	T	C	MODERATE	missense_variant	transcript	protein_coding	30	6	24	T	C		30	0	30	C	C
2	241496770	P5058_101	P5058_105	mismatch	rs62621191	ANKMY1	ENSG00000144504	ENST00000361678	C	A	HIGH	splice_acceptor_variant&intron_variant	transcript	protein_coding	28	7	21	C	A		23	0	23	A	A
9	33524684	P5058_101	P5058_102	mismatch	rs3843933	ANKRD18B	ENSG00000230453	ENST00000290943	G	A	MODERATE	missense_variant	transcript	protein_coding	27	0	27	A	A		38	11	27	G	A
9	33524684	P5058_101	P5058_104	mismatch	rs3843933	ANKRD18B	ENSG00000230453	ENST00000290943	G	A	MODERATE	missense_variant	transcript	protein_coding	27	0	27	A	A		20	9	11	G	A
9	33524684	P5058_101	P5058_105	mismatch	rs3843933	ANKRD18B	ENSG00000230453	ENST00000290943	G	A	MODERATE	missense_variant	transcript	protein_coding	27	0	27	A	A		20	6	14	G	A
18	14848820	P5058_101	P5058_103	mismatch	rs4090319	ANKRD30B	ENSG00000180777	ENST00000358984	C	T	MODERATE	missense_variant	transcript	protein_coding	35	23	12	C	T		16	0	16	T	T
6	90315789	P5058_101	P5058_102	mismatch	rs3748085	ANKRD6	ENSG00000135299	ENST00000339746	A	G	MODERATE	missense_variant	transcript	protein_coding	44	22	22	A	G		30	0	30	G	G
16	4751045	P5058_101	P5058_103	mismatch	rs863980	ANKS3	ENSG00000168096	ENST00000304283	C	T	MODERATE	missense_variant	transcript	protein_coding	31	22	9	C	T		26	0	26	T	T
16	4752134	P5058_101	P5058_103	mismatch	rs841210	ANKS3	ENSG00000168096	ENST00000588513	A	G	MODERATE	missense_variant	transcript	protein_coding	30	17	13	A	G	WARNING_TRANSCRIPT_INCOMPLETE	29	0	29	G	G	WARNING_TRANSCRIPT_INCOMPLETE
7	36438709	P5058_101	P5058_102	mismatch	rs3735400	ANLN	ENSG00000011426	ENST00000265748	C	G	MODERATE	missense_variant	transcript	protein_coding	37	16	21	C	G		38	0	38	G	G
7	36438709	P5058_101	P5058_104	mismatch	rs3735400	ANLN	ENSG00000011426	ENST00000265748	C	G	MODERATE	missense_variant	transcript	protein_coding	37	16	21	C	G		30	0	30	G	G
7	36438709	P5058_101	P5058_105	mismatch	rs3735400	ANLN	ENSG00000011426	ENST00000265748	C	G	MODERATE	missense_variant	transcript	protein_coding	37	16	21	C	G		30	0	30	G	G
7	36438709	P5058_101	P5058_106	mismatch	rs3735400	ANLN	ENSG00000011426	ENST00000265748	C	G	MODERATE	missense_variant	transcript	protein_coding	37	16	21	C	G		31	0	31	G	G
5	150480520	P5058_101	P5058_102	mismatch	rs11960458	ANXA6	ENSG00000197043	ENST00000522664	C	T	MODERATE	missense_variant	transcript	protein_coding	41	0	41	T	T	WARNING_TRANSCRIPT_NO_START_CODON	35	8	27	C	T	WARNING_TRANSCRIPT_NO_START_CODON
5	150480520	P5058_101	P5058_103	mismatch	rs11960458	ANXA6	ENSG00000197043	ENST00000522664	C	T	MODERATE	missense_variant	transcript	protein_coding	41	0	41	T	T	WARNING_TRANSCRIPT_NO_START_CODON	27	17	10	C	T	WARNING_TRANSCRIPT_NO_START_CODON
5	150480520	P5058_101	P5058_104	mismatch	rs11960458	ANXA6	ENSG00000197043	ENST00000522664	C	T	MODERATE	missense_variant	transcript	protein_coding	41	0	41	T	T	WARNING_TRANSCRIPT_NO_START_CODON	42	8	34	C	T	WARNING_TRANSCRIPT_NO_START_CODON
5	150480520	P5058_101	P5058_105	mismatch	rs11960458	ANXA6	ENSG00000197043	ENST00000522664	C	T	MODERATE	missense_variant	transcript	protein_coding	41	0	41	T	T	WARNING_TRANSCRIPT_NO_START_CODON	37	20	17	C	T	WARNING_TRANSCRIPT_NO_START_CODON
5	150480520	P5058_101	P5058_106	mismatch	rs11960458	ANXA6	ENSG00000197043	ENST00000522664	C	T	MODERATE	missense_variant	transcript	protein_coding	41	0	41	T	T	WARNING_TRANSCRIPT_NO_START_CODON	28	5	23	C	T	WARNING_TRANSCRIPT_NO_START_CODON
2	201571143	P5058_101	P5058_105	mismatch	rs2540051	AOX3P	ENSG00000244301	ENST00000491025	G	A	HIGH	splice_donor_variant&intron_variant	transcript	unitary_pseudogene	42	13	29	G	A		39	0	39	A	A
16	71773190	P5058_101	P5058_103	mismatch	rs904763	AP1G1	ENSG00000166747	ENST00000299980	G	T	MODERATE	missense_variant	transcript	protein_coding	31	15	16	G	T		39	0	39	T	T
11	1010694	P5058_101	P5058_105	mismatch	rs1128413	AP2A2	ENSG00000183020	ENST00000534328	C	T	MODERATE	missense_variant	transcript	protein_coding	49	14	35	C	T		26	0	26	T	T
5	77408842	P5058_101	P5058_102	mismatch	rs41132	AP3B1	ENSG00000132842	ENST00000255194	A	C	MODERATE	sequence_feature	amino_acid_modification:Phosphoserine	protein_coding	44	1	43	C	C		33	9	24	A	C
5	77408842	P5058_101	P5058_103	mismatch	rs41132	AP3B1	ENSG00000132842	ENST00000255194	A	C	MODERATE	sequence_feature	amino_acid_modification:Phosphoserine	protein_coding	44	1	43	C	C		25	16	9	A	C
5	77408842	P5058_101	P5058_104	mismatch	rs41132	AP3B1	ENSG00000132842	ENST00000255194	A	C	MODERATE	sequence_feature	amino_acid_modification:Phosphoserine	protein_coding	44	1	43	C	C		47	12	35	A	C
5	77408842	P5058_101	P5058_105	mismatch	rs41132	AP3B1	ENSG00000132842	ENST00000255194	A	C	MODERATE	sequence_feature	amino_acid_modification:Phosphoserine	protein_coding	44	1	43	C	C		44	21	23	A	C
5	77408842	P5058_101	P5058_106	mismatch	rs41132	AP3B1	ENSG00000132842	ENST00000255194	A	C	MODERATE	sequence_feature	amino_acid_modification:Phosphoserine	protein_coding	44	1	43	C	C		36	12	24	A	C
7	99702947	P5058_101	P5058_102	mismatch	rs41280968	AP4M1	ENSG00000221838	ENST00000359593	G	A	MODERATE	missense_variant	transcript	protein_coding	26	7	19	G	A		24	0	24	A	A
7	99702947	P5058_101	P5058_104	mismatch	rs41280968	AP4M1	ENSG00000221838	ENST00000359593	G	A	MODERATE	missense_variant	transcript	protein_coding	26	7	19	G	A		28	0	28	A	A
7	99702947	P5058_101	P5058_105	mismatch	rs41280968	AP4M1	ENSG00000221838	ENST00000359593	G	A	MODERATE	missense_variant	transcript	protein_coding	26	7	19	G	A		36	0	36	A	A
7	99702947	P5058_101	P5058_106	mismatch	rs41280968	AP4M1	ENSG00000221838	ENST00000359593	G	A	MODERATE	missense_variant	transcript	protein_coding	26	7	19	G	A		29	0	29	A	A
11	116692334	P5058_101	P5058_103	mismatch	rs5104	APOA4	ENSG00000110244	ENST00000357780	C	T	MODERATE	missense_variant	transcript	protein_coding	41	15	26	C	T		21	0	21	T	T
22	39445554	P5058_101	P5058_102	mismatch	rs2076101	APOBEC3F	ENSG00000128394	ENST00000308521	G	A	MODERATE	missense_variant	transcript	protein_coding	38	18	20	G	A		36	0	36	A	A
22	39440149	P5058_101	P5058_104	mismatch	rs5750728	APOBEC3F	ENSG00000128394	ENST00000381565	C	T	MODERATE	missense_variant	transcript	protein_coding	41	17	24	C	T		46	0	46	T	T
22	39441096	P5058_101	P5058_104	mismatch	rs2020390	APOBEC3F	ENSG00000128394	ENST00000308521	G	T	MODERATE	missense_variant	transcript	protein_coding	45	23	22	G	T		30	0	30	T	T
22	39445554	P5058_101	P5058_104	mismatch	rs2076101	APOBEC3F	ENSG00000128394	ENST00000308521	G	A	MODERATE	missense_variant	transcript	protein_coding	38	18	20	G	A		38	0	38	A	A
22	39440149	P5058_101	P5058_106	mismatch	rs5750728	APOBEC3F	ENSG00000128394	ENST00000381565	C	T	MODERATE	missense_variant	transcript	protein_coding	41	17	24	C	T		45	1	44	T	T
22	39441096	P5058_101	P5058_106	mismatch	rs2020390	APOBEC3F	ENSG00000128394	ENST00000308521	G	T	MODERATE	missense_variant	transcript	protein_coding	45	23	22	G	T		36	0	36	T	T
22	39445554	P5058_101	P5058_106	mismatch	rs2076101	APOBEC3F	ENSG00000128394	ENST00000308521	G	A	MODERATE	missense_variant	transcript	protein_coding	38	18	20	G	A		36	0	36	A	A
19	45409167	P5058_101	P5058_102	mismatch	rs440446	APOE	ENSG00000130203	ENST00000434152	C	G	MODERATE	missense_variant	transcript	protein_coding	38	4	34	C	G	WARNING_TRANSCRIPT_NO_STOP_CODON	37	0	37	G	G	WARNING_TRANSCRIPT_NO_STOP_CODON
19	45409167	P5058_101	P5058_103	mismatch	rs440446	APOE	ENSG00000130203	ENST00000434152	C	G	MODERATE	missense_variant	transcript	protein_coding	38	4	34	C	G	WARNING_TRANSCRIPT_NO_STOP_CODON	38	0	38	G	G	WARNING_TRANSCRIPT_NO_STOP_CODON
22	36587202	P5058_101	P5058_102	mismatch	rs6000172	APOL4	ENSG00000100336	ENST00000332987	G	A	MODERATE	missense_variant	transcript	protein_coding	38	15	23	G	A		34	2	32	A	A
22	36587223	P5058_101	P5058_102	mismatch	rs6000173	APOL4	ENSG00000100336	ENST00000332987	G	T	MODERATE	missense_variant	transcript	protein_coding	41	19	22	G	T		35	2	33	T	T
22	36587511	P5058_101	P5058_102	mismatch	rs2227168	APOL4	ENSG00000100336	ENST00000332987	C	T	MODERATE	missense_variant	transcript	protein_coding	42	19	23	C	T		42	2	40	T	T
22	36587202	P5058_101	P5058_104	mismatch	rs6000172	APOL4	ENSG00000100336	ENST00000332987	G	A	MODERATE	missense_variant	transcript	protein_coding	38	15	23	G	A		31	0	31	A	A
22	36587223	P5058_101	P5058_104	mismatch	rs6000173	APOL4	ENSG00000100336	ENST00000332987	G	T	MODERATE	missense_variant	transcript	protein_coding	41	19	22	G	T		31	0	31	T	T
22	36587511	P5058_101	P5058_104	mismatch	rs2227168	APOL4	ENSG00000100336	ENST00000332987	C	T	MODERATE	missense_variant	transcript	protein_coding	42	19	23	C	T		44	0	44	T	T
22	36587202	P5058_101	P5058_106	mismatch	rs6000172	APOL4	ENSG00000100336	ENST00000332987	G	A	MODERATE	missense_variant	transcript	protein_coding	38	15	23	G	A		32	0	32	A	A
22	36587223	P5058_101	P5058_106	mismatch	rs6000173	APOL4	ENSG00000100336	ENST00000332987	G	T	MODERATE	missense_variant	transcript	protein_coding	41	19	22	G	T		27	0	27	T	T
22	36587511	P5058_101	P5058_106	mismatch	rs2227168	APOL4	ENSG00000100336	ENST00000332987	C	T	MODERATE	missense_variant	transcript	protein_coding	42	19	23	C	T		39	0	39	T	T
7	30915263	P5058_101	P5058_102	mismatch	rs10216063	AQP1	ENSG00000240583	ENST00000434909	A	G	HIGH	start_lost	transcript	protein_coding	27	6	21	A	G		40	0	40	G	G
7	30915263	P5058_101	P5058_104	mismatch	rs10216063	AQP1	ENSG00000240583	ENST00000434909	A	G	HIGH	start_lost	transcript	protein_coding	27	6	21	A	G		25	0	25	G	G
7	30915263	P5058_101	P5058_105	mismatch	rs10216063	AQP1	ENSG00000240583	ENST00000434909	A	G	HIGH	start_lost	transcript	protein_coding	27	6	21	A	G		38	0	38	G	G
7	30915263	P5058_101	P5058_106	mismatch	rs10216063	AQP1	ENSG00000240583	ENST00000434909	A	G	HIGH	start_lost	transcript	protein_coding	27	6	21	A	G		28	0	28	G	G
2	241621869	P5058_101	P5058_105	mismatch	rs74882485	AQP12B	ENSG00000185176	ENST00000407834	G	A	MODERATE	missense_variant	transcript	protein_coding	40	22	18	G	A		24	0	24	A	A
16	25239805	P5058_101	P5058_103	mismatch	rs2287798	AQP8	ENSG00000103375	ENST00000219660	G	C	MODERATE	missense_variant	transcript	protein_coding	21	15	6	G	C		33	0	33	C	C
5	115338958	P5058_101	P5058_102	mismatch	rs17138632	AQPEP	ENSG00000172901	ENST00000357872	G	T	MODERATE	missense_variant	transcript	protein_coding	46	1	45	T	T		31	13	18	G	T
5	115338958	P5058_101	P5058_103	mismatch	rs17138632	AQPEP	ENSG00000172901	ENST00000357872	G	T	MODERATE	missense_variant	transcript	protein_coding	46	1	45	T	T		38	22	16	G	T
5	115338958	P5058_101	P5058_104	mismatch	rs17138632	AQPEP	ENSG00000172901	ENST00000357872	G	T	MODERATE	missense_variant	transcript	protein_coding	46	1	45	T	T		53	16	37	G	T
5	115338958	P5058_101	P5058_105	mismatch	rs17138632	AQPEP	ENSG00000172901	ENST00000357872	G	T	MODERATE	missense_variant	transcript	protein_coding	46	1	45	T	T		40	22	18	G	T
5	115338958	P5058_101	P5058_106	mismatch	rs17138632	AQPEP	ENSG00000172901	ENST00000357872	G	T	MODERATE	missense_variant	transcript	protein_coding	46	1	45	T	T		41	8	33	G	T
22	43195109	P5058_101	P5058_102	mismatch	rs11551619	ARFGAP3	ENSG00000242247	ENST00000263245	T	C	MODERATE	missense_variant	transcript	protein_coding	40	13	27	T	C		36	1	35	C	C
22	43195109	P5058_101	P5058_104	mismatch	rs11551619	ARFGAP3	ENSG00000242247	ENST00000263245	T	C	MODERATE	missense_variant	transcript	protein_coding	40	13	27	T	C		34	0	34	C	C
22	43195109	P5058_101	P5058_106	mismatch	rs11551619	ARFGAP3	ENSG00000242247	ENST00000263245	T	C	MODERATE	missense_variant	transcript	protein_coding	40	13	27	T	C		42	0	42	C	C
14	32559924	P5058_101	P5058_103	mismatch	rs17386818	ARHGAP5	ENSG00000100852	ENST00000345122	A	G	MODERATE	missense_variant	transcript	protein_coding	21	2	19	A	G		22	0	22	G	G
8	1857591	P5058_101	P5058_105	mismatch	rs2294039	ARHGEF10	ENSG00000104728	ENST00000262112	G	A	MODERATE	missense_variant	transcript	protein_coding	29	18	11	G	A		14	0	14	A	A
5	73207372	P5058_101	P5058_102	mismatch	rs1478453	ARHGEF28	ENSG00000214944	ENST00000287898	T	A	MODERATE	missense_variant	transcript	protein_coding	35	0	35	A	A		24	8	16	T	A
5	73207372	P5058_101	P5058_103	mismatch	rs1478453	ARHGEF28	ENSG00000214944	ENST00000287898	T	A	MODERATE	missense_variant	transcript	protein_coding	35	0	35	A	A		34	27	7	T	A
5	73207372	P5058_101	P5058_104	mismatch	rs1478453	ARHGEF28	ENSG00000214944	ENST00000287898	T	A	MODERATE	missense_variant	transcript	protein_coding	35	0	35	A	A		20	7	13	T	A
5	73207372	P5058_101	P5058_105	mismatch	rs1478453	ARHGEF28	ENSG00000214944	ENST00000287898	T	A	MODERATE	missense_variant	transcript	protein_coding	35	0	35	A	A		26	10	16	T	A
5	73207372	P5058_101	P5058_106	mismatch	rs1478453	ARHGEF28	ENSG00000214944	ENST00000287898	T	A	MODERATE	missense_variant	transcript	protein_coding	35	0	35	A	A		37	10	27	T	A
5	149001551	P5058_101	P5058_102	mismatch	rs4629585	ARHGEF37	ENSG00000183111	ENST00000333677	A	C	MODERATE	missense_variant	transcript	protein_coding	46	0	46	C	C		38	11	27	A	C
5	149001551	P5058_101	P5058_103	mismatch	rs4629585	ARHGEF37	ENSG00000183111	ENST00000333677	A	C	MODERATE	missense_variant	transcript	protein_coding	46	0	46	C	C		32	20	12	A	C
5	149001551	P5058_101	P5058_104	mismatch	rs4629585	ARHGEF37	ENSG00000183111	ENST00000333677	A	C	MODERATE	missense_variant	transcript	protein_coding	46	0	46	C	C		52	14	38	A	C
5	149001551	P5058_101	P5058_105	mismatch	rs4629585	ARHGEF37	ENSG00000183111	ENST00000333677	A	C	MODERATE	missense_variant	transcript	protein_coding	46	0	46	C	C		32	16	16	A	C
5	149001551	P5058_101	P5058_106	mismatch	rs4629585	ARHGEF37	ENSG00000183111	ENST00000333677	A	C	MODERATE	missense_variant	transcript	protein_coding	46	0	46	C	C		32	9	23	A	C
19	18119399	P5058_101	P5058_102	mismatch	rs28597966	ARRDC2	ENSG00000105643	ENST00000593560	G	A	MODERATE	missense_variant	transcript	protein_coding	23	11	12	G	A	WARNING_TRANSCRIPT_NO_STOP_CODON	27	0	27	A	A	WARNING_TRANSCRIPT_NO_STOP_CODON
19	18123738	P5058_101	P5058_102	mismatch	rs7259041	ARRDC2	ENSG00000105643	ENST00000222250	T	C	MODERATE	missense_variant	transcript	protein_coding	36	9	27	T	C		28	0	28	C	C
19	18119399	P5058_101	P5058_103	mismatch	rs28597966	ARRDC2	ENSG00000105643	ENST00000593560	G	A	MODERATE	missense_variant	transcript	protein_coding	23	11	12	G	A	WARNING_TRANSCRIPT_NO_STOP_CODON	30	0	30	A	A	WARNING_TRANSCRIPT_NO_STOP_CODON
19	18123738	P5058_101	P5058_103	mismatch	rs7259041	ARRDC2	ENSG00000105643	ENST00000222250	T	C	MODERATE	missense_variant	transcript	protein_coding	36	9	27	T	C		31	0	31	C	C
19	18119399	P5058_101	P5058_106	mismatch	rs28597966	ARRDC2	ENSG00000105643	ENST00000593560	G	A	MODERATE	missense_variant	transcript	protein_coding	23	11	12	G	A	WARNING_TRANSCRIPT_NO_STOP_CODON	36	2	34	A	A	WARNING_TRANSCRIPT_NO_STOP_CODON
22	51065361	P5058_101	P5058_102	mismatch	rs6151415	ARSA	ENSG00000100299	ENST00000216124	C	A	MODERATE	missense_variant	transcript	protein_coding	41	20	21	C	A		36	2	34	A	A
22	51065361	P5058_101	P5058_104	mismatch	rs6151415	ARSA	ENSG00000100299	ENST00000216124	C	A	MODERATE	missense_variant	transcript	protein_coding	41	20	21	C	A		36	1	35	A	A
22	51065361	P5058_101	P5058_106	mismatch	rs6151415	ARSA	ENSG00000100299	ENST00000216124	C	A	MODERATE	missense_variant	transcript	protein_coding	41	20	21	C	A		33	0	33	A	A
5	78181477	P5058_101	P5058_102	mismatch	rs1065757	ARSB	ENSG00000113273	ENST00000264914	C	T	MODERATE	missense_variant	transcript	protein_coding	36	0	36	T	T		24	4	20	C	T
5	78181477	P5058_101	P5058_103	mismatch	rs1065757	ARSB	ENSG00000113273	ENST00000264914	C	T	MODERATE	missense_variant	transcript	protein_coding	36	0	36	T	T		31	19	12	C	T
5	78181477	P5058_101	P5058_104	mismatch	rs1065757	ARSB	ENSG00000113273	ENST00000264914	C	T	MODERATE	missense_variant	transcript	protein_coding	36	0	36	T	T		42	10	32	C	T
5	78181477	P5058_101	P5058_105	mismatch	rs1065757	ARSB	ENSG00000113273	ENST00000264914	C	T	MODERATE	missense_variant	transcript	protein_coding	36	0	36	T	T		41	22	19	C	T
5	78181477	P5058_101	P5058_106	mismatch	rs1065757	ARSB	ENSG00000113273	ENST00000264914	C	T	MODERATE	missense_variant	transcript	protein_coding	36	0	36	T	T		35	11	24	C	T
11	3681054	P5058_101	P5058_105	mismatch	rs2280133	ART1	ENSG00000129744	ENST00000250693	G	A	MODERATE	missense_variant	transcript	protein_coding	40	10	30	G	A		29	0	29	A	A
8	17918934	P5058_101	P5058_105	mismatch	rs10103355	ASAH1	ENSG00000104763	ENST00000262097	A	G	MODERATE	missense_variant	transcript	protein_coding	36	21	15	A	G		19	0	19	G	G
2	237123384	P5058_101	P5058_105	mismatch	rs56247246	ASB18	ENSG00000182177	ENST00000330842	C	A	MODERATE	missense_variant	transcript	protein_coding	33	10	23	C	A		27	0	27	A	A
14	94401102	P5058_101	P5058_102	mismatch	rs35858830	ASB2	ENSG00000100628	ENST00000315988	C	T	MODERATE	missense_variant	transcript	protein_coding	20	1	19	T	T		33	10	23	C	T
14	94401102	P5058_101	P5058_104	mismatch	rs35858830	ASB2	ENSG00000100628	ENST00000315988	C	T	MODERATE	missense_variant	transcript	protein_coding	20	1	19	T	T		31	7	24	C	T
14	94401102	P5058_101	P5058_105	mismatch	rs35858830	ASB2	ENSG00000100628	ENST00000315988	C	T	MODERATE	missense_variant	transcript	protein_coding	20	1	19	T	T		20	7	13	C	T
14	94401102	P5058_101	P5058_106	mismatch	rs35858830	ASB2	ENSG00000100628	ENST00000315988	C	T	MODERATE	missense_variant	transcript	protein_coding	20	1	19	T	T		35	11	24	C	T
2	220402671	P5058_101	P5058_105	mismatch	rs11689281	ASIC4	ENSG00000072182	ENST00000347842	G	T	MODERATE	missense_variant	transcript	protein_coding	35	13	22	G	T		25	0	25	T	T
2	220402680	P5058_101	P5058_105	mismatch	rs11695248	ASIC4	ENSG00000072182	ENST00000347842	T	C	MODERATE	missense_variant	transcript	protein_coding	35	12	23	T	C		27	0	27	C	C
14	104559919	P5058_101	P5058_102	mismatch	rs1770984	ASPG	ENSG00000166183	ENST00000455920	T	C	MODERATE	missense_variant	transcript	protein_coding	17	1	16	C	C		20	7	13	T	C
14	104559922	P5058_101	P5058_102	mismatch	rs1744284	ASPG	ENSG00000166183	ENST00000455920	C	G	MODERATE	missense_variant	transcript	protein_coding	18	1	17	G	G		20	7	13	C	G
14	104559919	P5058_101	P5058_104	mismatch	rs1770984	ASPG	ENSG00000166183	ENST00000455920	T	C	MODERATE	missense_variant	transcript	protein_coding	17	1	16	C	C		24	4	20	T	C
14	104559922	P5058_101	P5058_104	mismatch	rs1744284	ASPG	ENSG00000166183	ENST00000455920	C	G	MODERATE	missense_variant	transcript	protein_coding	18	1	17	G	G		24	4	20	C	G
14	104559919	P5058_101	P5058_105	mismatch	rs1770984	ASPG	ENSG00000166183	ENST00000455920	T	C	MODERATE	missense_variant	transcript	protein_coding	17	1	16	C	C		23	7	16	T	C
14	104559922	P5058_101	P5058_105	mismatch	rs1744284	ASPG	ENSG00000166183	ENST00000455920	C	G	MODERATE	missense_variant	transcript	protein_coding	18	1	17	G	G		22	7	15	C	G
14	104559919	P5058_101	P5058_106	mismatch	rs1770984	ASPG	ENSG00000166183	ENST00000455920	T	C	MODERATE	missense_variant	transcript	protein_coding	17	1	16	C	C		16	5	11	T	C
14	104559922	P5058_101	P5058_106	mismatch	rs1744284	ASPG	ENSG00000166183	ENST00000455920	C	G	MODERATE	missense_variant	transcript	protein_coding	18	1	17	G	G		15	4	11	C	G
2	234165157	P5058_101	P5058_105	mismatch	rs6758145	ATG16L1	ENSG00000085978	ENST00000392017	A	T	MODERATE	sequence_feature	amino_acid_modification:Phosphoserine	protein_coding	36	16	20	A	T		30	0	30	T	T
2	234165365	P5058_101	P5058_105	mismatch	rs115292229	ATG16L1	ENSG00000085978	ENST00000392017	C	T	MODERATE	sequence_feature	amino_acid_modification:Phosphoserine	protein_coding	35	12	23	C	T		26	0	26	T	T
2	234165777	P5058_101	P5058_105	mismatch	rs2119503	ATG16L1	ENSG00000085978	ENST00000392017	G	A	MODERATE	sequence_feature	amino_acid_modification:Phosphoserine	protein_coding	44	13	31	G	A		24	2	22	A	A
2	234166322	P5058_101	P5058_105	mismatch	rs11685932	ATG16L1	ENSG00000085978	ENST00000392017	G	A	MODERATE	sequence_feature	amino_acid_modification:Phosphoserine	protein_coding	41	17	24	G	A		30	0	30	A	A
2	234166675	P5058_101	P5058_105	mismatch	rs28554073	ATG16L1	ENSG00000085978	ENST00000392017	C	A	MODERATE	sequence_feature	amino_acid_modification:Phosphoserine	protein_coding	38	16	22	C	A		24	0	24	A	A
2	234167020	P5058_101	P5058_105	mismatch	rs6431659	ATG16L1	ENSG00000085978	ENST00000392017	A	G	MODERATE	sequence_feature	amino_acid_modification:Phosphoserine	protein_coding	35	11	24	A	G		31	0	31	G	G
2	234168951	P5058_101	P5058_105	mismatch	rs6758317	ATG16L1	ENSG00000085978	ENST00000392017	C	T	MODERATE	sequence_feature	amino_acid_modification:Phosphoserine	protein_coding	28	6	22	C	T		36	0	36	T	T
2	234170045	P5058_101	P5058_105	mismatch	rs78446401	ATG16L1	ENSG00000085978	ENST00000392017	G	A	MODERATE	sequence_feature	amino_acid_modification:Phosphoserine	protein_coding	32	16	16	G	A		25	0	25	A	A
2	234170397	P5058_101	P5058_105	mismatch	rs6737398	ATG16L1	ENSG00000085978	ENST00000392017	G	A	MODERATE	sequence_feature	amino_acid_modification:Phosphoserine	protein_coding	38	13	25	G	A		33	0	33	A	A
2	242606036	P5058_101	P5058_105	mismatch	rs6709768	ATG4B	ENSG00000168397	ENST00000428861	G	C	MODERATE	missense_variant	transcript	protein_coding	28	16	12	G	C	WARNING_TRANSCRIPT_INCOMPLETE	31	0	31	C	C	WARNING_TRANSCRIPT_INCOMPLETE
11	108175462	P5058_101	P5058_103	mismatch	rs1801516	ATM	ENSG00000149311	ENST00000278616	G	A	MODERATE	missense_variant	transcript	protein_coding	37	7	30	G	A		17	0	17	A	A
5	160097496	P5058_101	P5058_102	mismatch	rs958912	ATP10B	ENSG00000118322	ENST00000327245	A	G	MODERATE	missense_variant	transcript	protein_coding	21	0	21	G	G		31	14	17	A	G
5	160097496	P5058_101	P5058_103	mismatch	rs958912	ATP10B	ENSG00000118322	ENST00000327245	A	G	MODERATE	missense_variant	transcript	protein_coding	21	0	21	G	G		18	10	8	A	G
5	160097496	P5058_101	P5058_104	mismatch	rs958912	ATP10B	ENSG00000118322	ENST00000327245	A	G	MODERATE	missense_variant	transcript	protein_coding	21	0	21	G	G		36	10	26	A	G
5	160097496	P5058_101	P5058_105	mismatch	rs958912	ATP10B	ENSG00000118322	ENST00000327245	A	G	MODERATE	missense_variant	transcript	protein_coding	21	0	21	G	G		36	23	13	A	G
5	160097496	P5058_101	P5058_106	mismatch	rs958912	ATP10B	ENSG00000118322	ENST00000327245	A	G	MODERATE	missense_variant	transcript	protein_coding	21	0	21	G	G		20	7	13	A	G
18	43673144	P5058_101	P5058_103	mismatch	rs8083998	ATP5A1	ENSG00000152234	ENST00000585650	A	C	HIGH	splice_donor_variant&intron_variant	transcript	nonsense_mediated_decay	39	22	17	A	C		24	0	24	C	C
8	20061469	P5058_101	P5058_106	mismatch	rs1497024	ATP6V1B2	ENSG00000147416	ENST00000520830	G	C	HIGH	splice_acceptor_variant&intron_variant	transcript	nonsense_mediated_decay	53	23	30	G	C		14	0	14	C	C
18	77097360	P5058_101	P5058_103	mismatch	rs585033	ATP9B	ENSG00000166377	ENST00000307671	A	T	MODERATE	missense_variant	transcript	protein_coding	22	11	11	A	T		18	0	18	T	T
7	32623477	P5058_101	P5058_102	mismatch	rs34778959	AVL9	ENSG00000105778	ENST00000446718	C	G	MODERATE	missense_variant	transcript	protein_coding	25	12	13	C	G	WARNING_TRANSCRIPT_NO_START_CODON	20	0	20	G	G	WARNING_TRANSCRIPT_NO_START_CODON
7	32623477	P5058_101	P5058_104	mismatch	rs34778959	AVL9	ENSG00000105778	ENST00000446718	C	G	MODERATE	missense_variant	transcript	protein_coding	25	12	13	C	G	WARNING_TRANSCRIPT_NO_START_CODON	23	0	23	G	G	WARNING_TRANSCRIPT_NO_START_CODON
7	32623477	P5058_101	P5058_105	mismatch	rs34778959	AVL9	ENSG00000105778	ENST00000446718	C	G	MODERATE	missense_variant	transcript	protein_coding	25	12	13	C	G	WARNING_TRANSCRIPT_NO_START_CODON	28	0	28	G	G	WARNING_TRANSCRIPT_NO_START_CODON
7	32623477	P5058_101	P5058_106	mismatch	rs34778959	AVL9	ENSG00000105778	ENST00000446718	C	G	MODERATE	missense_variant	transcript	protein_coding	25	12	13	C	G	WARNING_TRANSCRIPT_NO_START_CODON	36	0	36	G	G	WARNING_TRANSCRIPT_NO_START_CODON
1	179414105	P5058_101	P5058_106	mismatch	rs11577579	AXDND1	ENSG00000162779	ENST00000367618	A	C	MODERATE	missense_variant&splice_region_variant	transcript	protein_coding	30	8	22	A	C		19	1	18	C	C
19	17922795	P5058_101	P5058_102	mismatch	rs36686	B3GNT3	ENSG00000179913	ENST00000318683	G	A	MODERATE	missense_variant	transcript	protein_coding	40	12	28	G	A		36	0	36	A	A
19	17922795	P5058_101	P5058_103	mismatch	rs36686	B3GNT3	ENSG00000179913	ENST00000318683	G	A	MODERATE	missense_variant	transcript	protein_coding	40	12	28	G	A		32	0	32	A	A
19	17922795	P5058_101	P5058_106	mismatch	rs36686	B3GNT3	ENSG00000179913	ENST00000318683	G	A	MODERATE	missense_variant	transcript	protein_coding	40	12	28	G	A		34	2	32	A	A
19	41932275	P5058_101	P5058_102	mismatch	rs284662	B3GNT8	ENSG00000177191	ENST00000321702	T	C	MODERATE	missense_variant	transcript	protein_coding	28	5	23	T	C		22	0	22	C	C
19	41932275	P5058_101	P5058_103	mismatch	rs284662	B3GNT8	ENSG00000177191	ENST00000321702	T	C	MODERATE	missense_variant	transcript	protein_coding	28	5	23	T	C		38	0	38	C	C
11	372157	P5058_101	P5058_105	mismatch	rs34063493	B4GALNT4	ENSG00000182272	ENST00000329962	C	T	MODERATE	missense_variant	transcript	protein_coding	25	5	20	C	T		22	0	22	T	T
19	41869392	P5058_101	P5058_102	mismatch	rs2241714	B9D2	ENSG00000123810	ENST00000243578	T	C	MODERATE	missense_variant	transcript	protein_coding	44	11	33	T	C		26	0	26	C	C
19	41869392	P5058_101	P5058_103	mismatch	rs2241714	B9D2	ENSG00000123810	ENST00000243578	T	C	MODERATE	missense_variant	transcript	protein_coding	44	11	33	T	C		41	0	41	C	C
16	56545175	P5058_101	P5058_103	mismatch	rs11373	BBS2	ENSG00000125124	ENST00000245157	T	C	MODERATE	missense_variant	transcript	protein_coding	31	19	12	T	C		29	0	29	C	C
16	56548501	P5058_101	P5058_103	mismatch	rs4784677	BBS2	ENSG00000125124	ENST00000245157	C	T	MODERATE	missense_variant	transcript	protein_coding	34	21	13	C	T		41	0	41	T	T
19	45322316	P5058_101	P5058_102	mismatch	rs117737673	BCAM	ENSG00000187244	ENST00000270233	C	T	MODERATE	missense_variant	transcript	protein_coding	45	8	37	C	T		38	0	38	T	T
19	45322962	P5058_101	P5058_102	mismatch	rs28399659	BCAM	ENSG00000187244	ENST00000270233	A	T	MODERATE	missense_variant	transcript	protein_coding	41	14	27	A	T		31	0	31	T	T
19	45322316	P5058_101	P5058_103	mismatch	rs117737673	BCAM	ENSG00000187244	ENST00000270233	C	T	MODERATE	missense_variant	transcript	protein_coding	45	8	37	C	T		27	0	27	T	T
19	45322962	P5058_101	P5058_103	mismatch	rs28399659	BCAM	ENSG00000187244	ENST00000270233	A	T	MODERATE	missense_variant	transcript	protein_coding	41	14	27	A	T		29	0	29	T	T
19	49303070	P5058_101	P5058_102	mismatch	rs11548193	BCAT2	ENSG00000105552	ENST00000316273	G	C	MODERATE	missense_variant	transcript	protein_coding	43	13	30	G	C		31	0	31	C	C
19	49303070	P5058_101	P5058_103	mismatch	rs11548193	BCAT2	ENSG00000105552	ENST00000316273	G	C	MODERATE	missense_variant	transcript	protein_coding	43	13	30	G	C		35	0	35	C	C
11	112085537	P5058_101	P5058_103	mismatch	rs139612323	BCO2	ENSG00000197580	ENST00000357685	G	A	MODERATE	missense_variant	transcript	protein_coding	30	10	20	G	A		22	0	22	A	A
14	96730740	P5058_101	P5058_103	mismatch	rs45528332	BDKRB1	ENSG00000100739	ENST00000216629	G	A	MODERATE	missense_variant	transcript	protein_coding	23	3	20	G	A		33	0	33	A	A
5	78421959	P5058_101	P5058_102	mismatch	rs3733890	BHMT	ENSG00000145692	ENST00000274353	G	A	MODERATE	missense_variant	transcript	protein_coding	42	0	42	A	A		24	8	16	G	A
5	78421959	P5058_101	P5058_103	mismatch	rs3733890	BHMT	ENSG00000145692	ENST00000274353	G	A	MODERATE	missense_variant	transcript	protein_coding	42	0	42	A	A		34	25	9	G	A
5	78421959	P5058_101	P5058_104	mismatch	rs3733890	BHMT	ENSG00000145692	ENST00000274353	G	A	MODERATE	missense_variant	transcript	protein_coding	42	0	42	A	A		33	8	25	G	A
5	78421959	P5058_101	P5058_105	mismatch	rs3733890	BHMT	ENSG00000145692	ENST00000274353	G	A	MODERATE	missense_variant	transcript	protein_coding	42	0	42	A	A		32	11	21	G	A
5	78421959	P5058_101	P5058_106	mismatch	rs3733890	BHMT	ENSG00000145692	ENST00000274353	G	A	MODERATE	missense_variant	transcript	protein_coding	42	0	42	A	A		33	5	28	G	A
5	137500665	P5058_101	P5058_102	mismatch	rs11750814	BRD8	ENSG00000112983	ENST00000230901	G	A	MODERATE	missense_variant	transcript	protein_coding	44	0	44	A	A		25	8	17	G	A
5	137500665	P5058_101	P5058_103	mismatch	rs11750814	BRD8	ENSG00000112983	ENST00000230901	G	A	MODERATE	missense_variant	transcript	protein_coding	44	0	44	A	A		43	27	16	G	A
5	137500665	P5058_101	P5058_104	mismatch	rs11750814	BRD8	ENSG00000112983	ENST00000230901	G	A	MODERATE	missense_variant	transcript	protein_coding	44	0	44	A	A		42	9	33	G	A
5	137500665	P5058_101	P5058_105	mismatch	rs11750814	BRD8	ENSG00000112983	ENST00000230901	G	A	MODERATE	missense_variant	transcript	protein_coding	44	0	44	A	A		44	22	22	G	A
5	137500665	P5058_101	P5058_106	mismatch	rs11750814	BRD8	ENSG00000112983	ENST00000230901	G	A	MODERATE	missense_variant	transcript	protein_coding	44	0	44	A	A		40	11	29	G	A
6	36168628	P5058_101	P5058_103	mismatch	rs45504893	BRPF3	ENSG00000096070	ENST00000339717	A	G	MODERATE	missense_variant	transcript	protein_coding	51	29	22	A	G		21	0	21	G	G
19	48495304	P5058_101	P5058_104	mismatch	rs60213124	BSPH1	ENSG00000188334	ENST00000344839	G	A	MODERATE	missense_variant	transcript	protein_coding	36	4	32	A	A		43	8	35	G	A
19	48495304	P5058_101	P5058_105	mismatch	rs60213124	BSPH1	ENSG00000188334	ENST00000344839	G	A	MODERATE	missense_variant	transcript	protein_coding	36	4	32	A	A		32	13	19	G	A
19	48495304	P5058_101	P5058_106	mismatch	rs60213124	BSPH1	ENSG00000188334	ENST00000344839	G	A	MODERATE	missense_variant	transcript	protein_coding	36	4	32	A	A		44	10	34	G	A
6	26505310	P5058_101	P5058_102	mismatch	None	BTN1A1	ENSG00000124557	ENST00000244513	T	G	MODERATE	missense_variant	transcript	protein_coding	46	28	18	T	G		38	0	38	G	G
6	26505362	P5058_101	P5058_103	mismatch	rs3736781	BTN1A1	ENSG00000124557	ENST00000244513	G	A	MODERATE	missense_variant	transcript	protein_coding	52	27	25	G	A		45	0	45	A	A
6	26509330	P5058_101	P5058_103	mismatch	rs9393728	BTN1A1	ENSG00000124557	ENST00000244513	C	G	MODERATE	missense_variant	transcript	protein_coding	55	30	25	C	G		30	0	30	G	G
5	180432564	P5058_101	P5058_102	mismatch	rs73815153	BTNL3	ENSG00000168903	ENST00000342868	G	T	MODERATE	missense_variant	transcript	protein_coding	29	0	29	T	T		34	19	15	G	T
5	180432662	P5058_101	P5058_102	mismatch	rs7726604	BTNL3	ENSG00000168903	ENST00000342868	C	G	MODERATE	missense_variant	transcript	protein_coding	23	0	23	G	G		42	24	18	C	G
5	180432666	P5058_101	P5058_102	mismatch	rs7726607	BTNL3	ENSG00000168903	ENST00000342868	C	G	MODERATE	missense_variant	transcript	protein_coding	23	0	23	G	G		41	22	19	C	G
5	180432747	P5058_101	P5058_102	mismatch	rs59220426	BTNL3	ENSG00000168903	ENST00000342868	C	G	MODERATE	missense_variant	transcript	protein_coding	34	0	34	G	G		53	29	24	C	G
5	180432564	P5058_101	P5058_103	mismatch	rs73815153	BTNL3	ENSG00000168903	ENST00000342868	G	T	MODERATE	missense_variant	transcript	protein_coding	29	0	29	T	T		33	24	9	G	T
5	180432662	P5058_101	P5058_103	mismatch	rs7726604	BTNL3	ENSG00000168903	ENST00000342868	C	G	MODERATE	missense_variant	transcript	protein_coding	23	0	23	G	G		38	28	10	C	G
5	180432666	P5058_101	P5058_103	mismatch	rs7726607	BTNL3	ENSG00000168903	ENST00000342868	C	G	MODERATE	missense_variant	transcript	protein_coding	23	0	23	G	G		37	27	10	C	G
5	180432747	P5058_101	P5058_103	mismatch	rs59220426	BTNL3	ENSG00000168903	ENST00000342868	C	G	MODERATE	missense_variant	transcript	protein_coding	34	0	34	G	G		42	26	16	C	G
5	180432564	P5058_101	P5058_104	mismatch	rs73815153	BTNL3	ENSG00000168903	ENST00000342868	G	T	MODERATE	missense_variant	transcript	protein_coding	29	0	29	T	T		29	12	17	G	T
5	180432662	P5058_101	P5058_104	mismatch	rs7726604	BTNL3	ENSG00000168903	ENST00000342868	C	G	MODERATE	missense_variant	transcript	protein_coding	23	0	23	G	G		42	11	31	C	G
5	180432666	P5058_101	P5058_104	mismatch	rs7726607	BTNL3	ENSG00000168903	ENST00000342868	C	G	MODERATE	missense_variant	transcript	protein_coding	23	0	23	G	G		43	11	32	C	G
5	180432747	P5058_101	P5058_104	mismatch	rs59220426	BTNL3	ENSG00000168903	ENST00000342868	C	G	MODERATE	missense_variant	transcript	protein_coding	34	0	34	G	G		43	13	30	C	G
5	180432564	P5058_101	P5058_105	mismatch	rs73815153	BTNL3	ENSG00000168903	ENST00000342868	G	T	MODERATE	missense_variant	transcript	protein_coding	29	0	29	T	T		35	19	16	G	T
5	180432662	P5058_101	P5058_105	mismatch	rs7726604	BTNL3	ENSG00000168903	ENST00000342868	C	G	MODERATE	missense_variant	transcript	protein_coding	23	0	23	G	G		29	12	17	C	G
5	180432666	P5058_101	P5058_105	mismatch	rs7726607	BTNL3	ENSG00000168903	ENST00000342868	C	G	MODERATE	missense_variant	transcript	protein_coding	23	0	23	G	G		29	12	17	C	G
5	180432747	P5058_101	P5058_105	mismatch	rs59220426	BTNL3	ENSG00000168903	ENST00000342868	C	G	MODERATE	missense_variant	transcript	protein_coding	34	0	34	G	G		28	13	15	C	G
5	180432564	P5058_101	P5058_106	mismatch	rs73815153	BTNL3	ENSG00000168903	ENST00000342868	G	T	MODERATE	missense_variant	transcript	protein_coding	29	0	29	T	T		34	8	26	G	T
5	180432662	P5058_101	P5058_106	mismatch	rs7726604	BTNL3	ENSG00000168903	ENST00000342868	C	G	MODERATE	missense_variant	transcript	protein_coding	23	0	23	G	G		32	8	24	C	G
5	180432666	P5058_101	P5058_106	mismatch	rs7726607	BTNL3	ENSG00000168903	ENST00000342868	C	G	MODERATE	missense_variant	transcript	protein_coding	23	0	23	G	G		32	8	24	C	G
5	180432747	P5058_101	P5058_106	mismatch	rs59220426	BTNL3	ENSG00000168903	ENST00000342868	C	G	MODERATE	missense_variant	transcript	protein_coding	34	0	34	G	G		31	10	21	C	G
5	180374523	P5058_101	P5058_102	mismatch	rs7724813	BTNL8	ENSG00000113303	ENST00000231229	G	A	MODERATE	missense_variant	transcript	protein_coding	44	0	44	A	A		50	22	28	G	A
5	180374523	P5058_101	P5058_103	mismatch	rs7724813	BTNL8	ENSG00000113303	ENST00000231229	G	A	MODERATE	missense_variant	transcript	protein_coding	44	0	44	A	A		37	27	10	G	A
5	180374523	P5058_101	P5058_104	mismatch	rs7724813	BTNL8	ENSG00000113303	ENST00000231229	G	A	MODERATE	missense_variant	transcript	protein_coding	44	0	44	A	A		45	14	31	G	A
5	180374523	P5058_101	P5058_105	mismatch	rs7724813	BTNL8	ENSG00000113303	ENST00000231229	G	A	MODERATE	missense_variant	transcript	protein_coding	44	0	44	A	A		39	22	17	G	A
5	180374523	P5058_101	P5058_106	mismatch	rs7724813	BTNL8	ENSG00000113303	ENST00000231229	G	A	MODERATE	missense_variant	transcript	protein_coding	44	0	44	A	A		46	9	37	G	A
11	111754574	P5058_101	P5058_103	mismatch	rs1045282	C11orf1	ENSG00000137720	ENST00000530214	A	C	MODERATE	missense_variant	transcript	protein_coding	35	6	29	A	C		20	0	20	C	C
11	1910635	P5058_101	P5058_105	mismatch	rs869444	C11orf89	ENSG00000184682	ENST00000391480	C	T	MODERATE	missense_variant	transcript	protein_coding	31	8	23	C	T		30	0	30	T	T
14	77294930	P5058_101	P5058_103	mismatch	rs61740619	C14orf166B	ENSG00000100565	ENST00000216453	G	A	MODERATE	missense_variant	transcript	protein_coding	29	3	26	G	A		21	0	21	A	A
14	104380925	P5058_101	P5058_102	mismatch	rs112997158	C14orf2	ENSG00000156411	ENST00000554713	C	T	MODERATE	missense_variant	transcript	protein_coding	18	1	17	T	T		29	11	18	C	T
14	104381502	P5058_101	P5058_102	mismatch	rs1053419	C14orf2	ENSG00000156411	ENST00000286953	T	C	MODERATE	missense_variant	transcript	protein_coding	27	0	27	C	C		31	14	17	T	C
14	104380925	P5058_101	P5058_104	mismatch	rs112997158	C14orf2	ENSG00000156411	ENST00000554713	C	T	MODERATE	missense_variant	transcript	protein_coding	18	1	17	T	T		24	9	15	C	T
14	104381502	P5058_101	P5058_104	mismatch	rs1053419	C14orf2	ENSG00000156411	ENST00000286953	T	C	MODERATE	missense_variant	transcript	protein_coding	27	0	27	C	C		34	11	23	T	C
14	104380925	P5058_101	P5058_105	mismatch	rs112997158	C14orf2	ENSG00000156411	ENST00000554713	C	T	MODERATE	missense_variant	transcript	protein_coding	18	1	17	T	T		20	6	14	C	T
14	104381502	P5058_101	P5058_105	mismatch	rs1053419	C14orf2	ENSG00000156411	ENST00000286953	T	C	MODERATE	missense_variant	transcript	protein_coding	27	0	27	C	C		27	12	15	T	C
14	104380925	P5058_101	P5058_106	mismatch	rs112997158	C14orf2	ENSG00000156411	ENST00000554713	C	T	MODERATE	missense_variant	transcript	protein_coding	18	1	17	T	T		25	13	12	C	T
14	104381502	P5058_101	P5058_106	mismatch	rs1053419	C14orf2	ENSG00000156411	ENST00000286953	T	C	MODERATE	missense_variant	transcript	protein_coding	27	0	27	C	C		41	12	29	T	C
14	105962227	P5058_101	P5058_102	mismatch	rs113070134	C14orf80	ENSG00000185347	ENST00000392523	C	T	MODERATE	missense_variant	transcript	protein_coding	20	0	20	T	T		37	17	20	C	T
14	105962227	P5058_101	P5058_104	mismatch	rs113070134	C14orf80	ENSG00000185347	ENST00000392523	C	T	MODERATE	missense_variant	transcript	protein_coding	20	0	20	T	T		37	13	24	C	T
14	105962227	P5058_101	P5058_105	mismatch	rs113070134	C14orf80	ENSG00000185347	ENST00000392523	C	T	MODERATE	missense_variant	transcript	protein_coding	20	0	20	T	T		20	7	13	C	T
14	105962227	P5058_101	P5058_106	mismatch	rs113070134	C14orf80	ENSG00000185347	ENST00000392523	C	T	MODERATE	missense_variant	transcript	protein_coding	20	0	20	T	T		23	9	14	C	T
16	90095561	P5058_101	P5058_103	mismatch	rs3785183	C16orf3	ENSG00000221819	ENST00000408886	C	T	MODERATE	missense_variant	transcript	protein_coding	25	15	10	C	T		32	1	31	T	T
16	19716505	P5058_101	P5058_103	mismatch	rs739565	C16orf62	ENSG00000103544	ENST00000542027	A	G	MODERATE	missense_variant	transcript	protein_coding	35	18	17	A	G		28	0	28	G	G
16	4787987	P5058_101	P5058_103	mismatch	rs859310	C16orf71	ENSG00000166246	ENST00000590191	G	A	MODERATE	missense_variant&splice_region_variant	transcript	protein_coding	29	18	11	G	A		37	1	36	A	A
16	4794873	P5058_101	P5058_103	mismatch	rs2075469	C16orf71	ENSG00000166246	ENST00000299320	C	T	MODERATE	missense_variant&splice_region_variant	transcript	protein_coding	29	21	8	C	T		34	0	34	T	T
16	4796393	P5058_101	P5058_103	mismatch	rs737700	C16orf71	ENSG00000166246	ENST00000299320	A	G	MODERATE	missense_variant	transcript	protein_coding	26	18	8	A	G		34	0	34	G	G
16	4797457	P5058_101	P5058_103	mismatch	rs17853375	C16orf71	ENSG00000166246	ENST00000299320	C	T	MODERATE	missense_variant	transcript	protein_coding	36	23	13	C	T		39	0	39	T	T
16	5094706	P5058_101	P5058_103	mismatch	rs11642955	C16orf89	ENSG00000153446	ENST00000315997	A	G	MODERATE	missense_variant	transcript	protein_coding	32	18	14	A	G		28	0	28	G	G
19	2278755	P5058_101	P5058_102	mismatch	rs73518414	C19orf35	ENSG00000188305	ENST00000342063	C	T	MODERATE	missense_variant	transcript	protein_coding	26	11	15	C	T		37	0	37	T	T
19	2280885	P5058_101	P5058_102	mismatch	rs55662626	C19orf35	ENSG00000188305	ENST00000342063	G	A	MODERATE	missense_variant	transcript	protein_coding	20	11	9	G	A		33	0	33	A	A
19	2278755	P5058_101	P5058_103	mismatch	rs73518414	C19orf35	ENSG00000188305	ENST00000342063	C	T	MODERATE	missense_variant	transcript	protein_coding	26	11	15	C	T		32	0	32	T	T
19	2280885	P5058_101	P5058_103	mismatch	rs55662626	C19orf35	ENSG00000188305	ENST00000342063	G	A	MODERATE	missense_variant	transcript	protein_coding	20	11	9	G	A		37	0	37	A	A
19	2278755	P5058_101	P5058_106	mismatch	rs73518414	C19orf35	ENSG00000188305	ENST00000342063	C	T	MODERATE	missense_variant	transcript	protein_coding	26	11	15	C	T		34	3	31	T	T
19	7565932	P5058_101	P5058_102	mismatch	rs187442624	C19orf45	ENSG00000198723	ENST00000361664	G	C	MODERATE	missense_variant	transcript	protein_coding	44	7	37	G	C		28	0	28	C	C
19	7569282	P5058_101	P5058_102	mismatch	rs484870	C19orf45	ENSG00000198723	ENST00000361664	A	G	MODERATE	missense_variant	transcript	protein_coding	33	8	25	A	G		37	0	37	G	G
19	7571030	P5058_101	P5058_102	mismatch	rs3826736	C19orf45	ENSG00000198723	ENST00000361664	T	A	MODERATE	missense_variant	transcript	protein_coding	34	10	24	T	A		17	0	17	A	A
19	7573098	P5058_101	P5058_102	mismatch	rs475923	C19orf45	ENSG00000198723	ENST00000361664	T	A	MODERATE	missense_variant	transcript	protein_coding	33	5	28	T	A		26	0	26	A	A
19	7573287	P5058_101	P5058_102	mismatch	rs1133378	C19orf45	ENSG00000198723	ENST00000361664	C	T	MODERATE	missense_variant	transcript	protein_coding	27	6	21	C	T		40	0	40	T	T
19	7573297	P5058_101	P5058_102	mismatch	rs608144	C19orf45	ENSG00000198723	ENST00000361664	T	C	MODERATE	missense_variant	transcript	protein_coding	27	6	21	T	C		40	0	40	C	C
19	7565932	P5058_101	P5058_103	mismatch	rs187442624	C19orf45	ENSG00000198723	ENST00000361664	G	C	MODERATE	missense_variant	transcript	protein_coding	44	7	37	G	C		25	0	25	C	C
19	7569282	P5058_101	P5058_103	mismatch	rs484870	C19orf45	ENSG00000198723	ENST00000361664	A	G	MODERATE	missense_variant	transcript	protein_coding	33	8	25	A	G		25	0	25	G	G
19	7571030	P5058_101	P5058_103	mismatch	rs3826736	C19orf45	ENSG00000198723	ENST00000361664	T	A	MODERATE	missense_variant	transcript	protein_coding	34	10	24	T	A		23	0	23	A	A
19	7573098	P5058_101	P5058_103	mismatch	rs475923	C19orf45	ENSG00000198723	ENST00000361664	T	A	MODERATE	missense_variant	transcript	protein_coding	33	5	28	T	A		34	0	34	A	A
19	7573287	P5058_101	P5058_103	mismatch	rs1133378	C19orf45	ENSG00000198723	ENST00000361664	C	T	MODERATE	missense_variant	transcript	protein_coding	27	6	21	C	T		43	0	43	T	T
19	7573297	P5058_101	P5058_103	mismatch	rs608144	C19orf45	ENSG00000198723	ENST00000361664	T	C	MODERATE	missense_variant	transcript	protein_coding	27	6	21	T	C		42	0	42	C	C
19	7565932	P5058_101	P5058_106	mismatch	rs187442624	C19orf45	ENSG00000198723	ENST00000361664	G	C	MODERATE	missense_variant	transcript	protein_coding	44	7	37	G	C		32	3	29	C	C
19	7571030	P5058_101	P5058_106	mismatch	rs3826736	C19orf45	ENSG00000198723	ENST00000361664	T	A	MODERATE	missense_variant	transcript	protein_coding	34	10	24	T	A		19	0	19	A	A
19	7573098	P5058_101	P5058_106	mismatch	rs475923	C19orf45	ENSG00000198723	ENST00000361664	T	A	MODERATE	missense_variant	transcript	protein_coding	33	5	28	T	A		33	2	31	A	A
19	49621964	P5058_101	P5058_102	mismatch	rs2232003	C19orf73	ENSG00000221916	ENST00000408991	T	C	MODERATE	missense_variant	transcript	protein_coding	35	8	27	T	C		34	0	34	C	C
19	49621964	P5058_101	P5058_103	mismatch	rs2232003	C19orf73	ENSG00000221916	ENST00000408991	T	C	MODERATE	missense_variant	transcript	protein_coding	35	8	27	T	C		31	0	31	C	C
1	1859131	P5058_101	P5058_102	mismatch	rs4648734	C1orf222	ENSG00000142609	ENST00000493964	C	T	MODERATE	missense_variant	transcript	protein_coding	27	2	25	T	T	WARNING_TRANSCRIPT_NO_START_CODON	40	20	20	C	T	WARNING_TRANSCRIPT_NO_START_CODON
1	1859131	P5058_101	P5058_103	mismatch	rs4648734	C1orf222	ENSG00000142609	ENST00000493964	C	T	MODERATE	missense_variant	transcript	protein_coding	27	2	25	T	T	WARNING_TRANSCRIPT_NO_START_CODON	31	20	11	C	T	WARNING_TRANSCRIPT_NO_START_CODON
1	1859131	P5058_101	P5058_104	mismatch	rs4648734	C1orf222	ENSG00000142609	ENST00000493964	C	T	MODERATE	missense_variant	transcript	protein_coding	27	2	25	T	T	WARNING_TRANSCRIPT_NO_START_CODON	42	18	24	C	T	WARNING_TRANSCRIPT_NO_START_CODON
1	1859131	P5058_101	P5058_105	mismatch	rs4648734	C1orf222	ENSG00000142609	ENST00000493964	C	T	MODERATE	missense_variant	transcript	protein_coding	27	2	25	T	T	WARNING_TRANSCRIPT_NO_START_CODON	31	17	14	C	T	WARNING_TRANSCRIPT_NO_START_CODON
1	1859131	P5058_101	P5058_106	mismatch	rs4648734	C1orf222	ENSG00000142609	ENST00000493964	C	T	MODERATE	missense_variant	transcript	protein_coding	27	2	25	T	T	WARNING_TRANSCRIPT_NO_START_CODON	42	18	24	C	T	WARNING_TRANSCRIPT_NO_START_CODON
22	37581485	P5058_101	P5058_102	mismatch	rs229527	C1QTNF6	ENSG00000133466	ENST00000337843	C	A	MODERATE	missense_variant	transcript	protein_coding	35	23	12	C	A		52	4	48	A	A
22	37581422	P5058_101	P5058_104	mismatch	rs229526	C1QTNF6	ENSG00000133466	ENST00000337843	G	C	MODERATE	missense_variant	transcript	protein_coding	43	24	19	G	C		31	0	31	C	C
22	37581485	P5058_101	P5058_104	mismatch	rs229527	C1QTNF6	ENSG00000133466	ENST00000337843	C	A	MODERATE	missense_variant	transcript	protein_coding	35	23	12	C	A		28	0	28	A	A
22	37581422	P5058_101	P5058_106	mismatch	rs229526	C1QTNF6	ENSG00000133466	ENST00000337843	G	C	MODERATE	missense_variant	transcript	protein_coding	43	24	19	G	C		44	0	44	C	C
22	37581485	P5058_101	P5058_106	mismatch	rs229527	C1QTNF6	ENSG00000133466	ENST00000337843	C	A	MODERATE	missense_variant	transcript	protein_coding	35	23	12	C	A		35	0	35	A	A
2	231902471	P5058_101	P5058_105	mismatch	rs190787545	C2orf72	ENSG00000204128	ENST00000373640	C	G	MODERATE	missense_variant	transcript	protein_coding	21	6	15	C	G		21	0	21	G	G
2	231902471	P5058_101	P5058_106	mismatch	rs190787545	C2orf72	ENSG00000204128	ENST00000373640	C	G	MODERATE	missense_variant	transcript	protein_coding	21	6	15	C	G		20	2	18	G	G
2	120060082	P5058_101	P5058_105	mismatch	rs1052500	C2orf76	ENSG00000186132	ENST00000334816	T	C	MODERATE	missense_variant	transcript	protein_coding	35	12	23	T	C		36	0	36	C	C
2	209033126	P5058_101	P5058_105	mismatch	rs189090184	C2orf80	ENSG00000188674	ENST00000451342	G	A	MODERATE	missense_variant	transcript	protein_coding	41	15	26	G	A	WARNING_TRANSCRIPT_NO_START_CODON	32	0	32	A	A	WARNING_TRANSCRIPT_NO_START_CODON
2	228493211	P5058_101	P5058_105	mismatch	rs28739019	C2orf83	ENSG00000042304	ENST00000264387	G	A	MODERATE	missense_variant	transcript	protein_coding	33	6	27	G	A		23	0	23	A	A
19	6718387	P5058_101	P5058_102	mismatch	rs2230199	C3	ENSG00000125730	ENST00000245907	G	C	MODERATE	missense_variant	transcript	protein_coding	29	13	16	G	C		29	0	29	C	C
19	6718387	P5058_101	P5058_103	mismatch	rs2230199	C3	ENSG00000125730	ENST00000245907	G	C	MODERATE	missense_variant	transcript	protein_coding	29	13	16	G	C		25	0	25	C	C
19	6718387	P5058_101	P5058_106	mismatch	rs2230199	C3	ENSG00000125730	ENST00000245907	G	C	MODERATE	missense_variant	transcript	protein_coding	29	13	16	G	C		24	2	22	C	C
5	31532534	P5058_101	P5058_104	mismatch	rs76256365	C5orf22	ENSG00000082213	ENST00000325366	G	C	MODERATE	missense_variant	transcript	protein_coding	35	9	26	G	C		26	2	24	C	C
5	95194686	P5058_101	P5058_102	mismatch	rs17366761	C5orf27	ENSG00000236882	ENST00000357880	C	T	MODERATE	missense_variant	transcript	protein_coding	33	0	33	T	T		34	14	20	C	T
5	95194686	P5058_101	P5058_103	mismatch	rs17366761	C5orf27	ENSG00000236882	ENST00000357880	C	T	MODERATE	missense_variant	transcript	protein_coding	33	0	33	T	T		38	26	12	C	T
5	95194686	P5058_101	P5058_104	mismatch	rs17366761	C5orf27	ENSG00000236882	ENST00000357880	C	T	MODERATE	missense_variant	transcript	protein_coding	33	0	33	T	T		43	13	30	C	T
5	95194686	P5058_101	P5058_105	mismatch	rs17366761	C5orf27	ENSG00000236882	ENST00000357880	C	T	MODERATE	missense_variant	transcript	protein_coding	33	0	33	T	T		49	23	26	C	T
5	95194686	P5058_101	P5058_106	mismatch	rs17366761	C5orf27	ENSG00000236882	ENST00000357880	C	T	MODERATE	missense_variant	transcript	protein_coding	33	0	33	T	T		40	6	34	C	T
5	179264731	P5058_101	P5058_102	mismatch	rs10277	C5orf45	ENSG00000161010	ENST00000292586	T	C	MODERATE	missense_variant	transcript	protein_coding	41	0	41	C	C		64	33	31	T	C
5	179267949	P5058_101	P5058_102	mismatch	rs248248	C5orf45	ENSG00000161010	ENST00000292586	T	C	MODERATE	missense_variant	transcript	protein_coding	30	0	30	C	C		48	26	22	T	C
5	179280379	P5058_101	P5058_102	mismatch	rs1650893	C5orf45	ENSG00000161010	ENST00000292586	T	C	MODERATE	missense_variant&splice_region_variant	transcript	protein_coding	42	0	42	C	C		39	20	19	T	C
5	179285752	P5058_101	P5058_102	mismatch	rs10060182	C5orf45	ENSG00000161010	ENST00000403396	G	A	MODERATE	missense_variant	transcript	protein_coding	24	0	24	A	A		40	24	16	G	A
5	179267949	P5058_101	P5058_103	mismatch	rs248248	C5orf45	ENSG00000161010	ENST00000292586	T	C	MODERATE	missense_variant	transcript	protein_coding	30	0	30	C	C		36	28	8	T	C
5	179280379	P5058_101	P5058_103	mismatch	rs1650893	C5orf45	ENSG00000161010	ENST00000292586	T	C	MODERATE	missense_variant&splice_region_variant	transcript	protein_coding	42	0	42	C	C		44	32	12	T	C
5	179285752	P5058_101	P5058_103	mismatch	rs10060182	C5orf45	ENSG00000161010	ENST00000403396	G	A	MODERATE	missense_variant	transcript	protein_coding	24	0	24	A	A		27	21	6	G	A
5	179264731	P5058_101	P5058_104	mismatch	rs10277	C5orf45	ENSG00000161010	ENST00000292586	T	C	MODERATE	missense_variant	transcript	protein_coding	41	0	41	C	C		46	19	27	T	C
5	179267949	P5058_101	P5058_104	mismatch	rs248248	C5orf45	ENSG00000161010	ENST00000292586	T	C	MODERATE	missense_variant	transcript	protein_coding	30	0	30	C	C		35	5	30	T	C
5	179280379	P5058_101	P5058_104	mismatch	rs1650893	C5orf45	ENSG00000161010	ENST00000292586	T	C	MODERATE	missense_variant&splice_region_variant	transcript	protein_coding	42	0	42	C	C		48	11	37	T	C
5	179285752	P5058_101	P5058_104	mismatch	rs10060182	C5orf45	ENSG00000161010	ENST00000403396	G	A	MODERATE	missense_variant	transcript	protein_coding	24	0	24	A	A		45	9	36	G	A
5	179264731	P5058_101	P5058_105	mismatch	rs10277	C5orf45	ENSG00000161010	ENST00000292586	T	C	MODERATE	missense_variant	transcript	protein_coding	41	0	41	C	C		48	24	24	T	C
5	179267949	P5058_101	P5058_105	mismatch	rs248248	C5orf45	ENSG00000161010	ENST00000292586	T	C	MODERATE	missense_variant	transcript	protein_coding	30	0	30	C	C		24	13	11	T	C
5	179280379	P5058_101	P5058_105	mismatch	rs1650893	C5orf45	ENSG00000161010	ENST00000292586	T	C	MODERATE	missense_variant&splice_region_variant	transcript	protein_coding	42	0	42	C	C		49	32	17	T	C
5	179285752	P5058_101	P5058_105	mismatch	rs10060182	C5orf45	ENSG00000161010	ENST00000403396	G	A	MODERATE	missense_variant	transcript	protein_coding	24	0	24	A	A		30	16	14	G	A
5	179264731	P5058_101	P5058_106	mismatch	rs10277	C5orf45	ENSG00000161010	ENST00000292586	T	C	MODERATE	missense_variant	transcript	protein_coding	41	0	41	C	C		40	10	30	T	C
5	179267949	P5058_101	P5058_106	mismatch	rs248248	C5orf45	ENSG00000161010	ENST00000292586	T	C	MODERATE	missense_variant	transcript	protein_coding	30	0	30	C	C		39	6	33	T	C
5	179280379	P5058_101	P5058_106	mismatch	rs1650893	C5orf45	ENSG00000161010	ENST00000292586	T	C	MODERATE	missense_variant&splice_region_variant	transcript	protein_coding	42	0	42	C	C		39	8	31	T	C
5	179285752	P5058_101	P5058_106	mismatch	rs10060182	C5orf45	ENSG00000161010	ENST00000403396	G	A	MODERATE	missense_variant	transcript	protein_coding	24	0	24	A	A		36	5	31	G	A
5	147286054	P5058_101	P5058_102	mismatch	rs2250145	C5orf46	ENSG00000178776	ENST00000318315	G	A	MODERATE	missense_variant	transcript	protein_coding	33	0	33	A	A		27	10	17	G	A
5	147286054	P5058_101	P5058_103	mismatch	rs2250145	C5orf46	ENSG00000178776	ENST00000318315	G	A	MODERATE	missense_variant	transcript	protein_coding	33	0	33	A	A		44	28	16	G	A
5	147286054	P5058_101	P5058_104	mismatch	rs2250145	C5orf46	ENSG00000178776	ENST00000318315	G	A	MODERATE	missense_variant	transcript	protein_coding	33	0	33	A	A		30	8	22	G	A
5	147286054	P5058_101	P5058_105	mismatch	rs2250145	C5orf46	ENSG00000178776	ENST00000318315	G	A	MODERATE	missense_variant	transcript	protein_coding	33	0	33	A	A		32	17	15	G	A
5	147286054	P5058_101	P5058_106	mismatch	rs2250145	C5orf46	ENSG00000178776	ENST00000318315	G	A	MODERATE	missense_variant	transcript	protein_coding	33	0	33	A	A		46	8	38	G	A
5	173416508	P5058_101	P5058_102	mismatch	rs115473626	C5orf47	ENSG00000185056	ENST00000340147	C	T	MODERATE	missense_variant	transcript	protein_coding	30	0	30	T	T		39	17	22	C	T
5	173416508	P5058_101	P5058_103	mismatch	rs115473626	C5orf47	ENSG00000185056	ENST00000340147	C	T	MODERATE	missense_variant	transcript	protein_coding	30	0	30	T	T		30	18	12	C	T
5	173416508	P5058_101	P5058_104	mismatch	rs115473626	C5orf47	ENSG00000185056	ENST00000340147	C	T	MODERATE	missense_variant	transcript	protein_coding	30	0	30	T	T		41	9	32	C	T
5	173416508	P5058_101	P5058_105	mismatch	rs115473626	C5orf47	ENSG00000185056	ENST00000340147	C	T	MODERATE	missense_variant	transcript	protein_coding	30	0	30	T	T		36	16	20	C	T
5	173416508	P5058_101	P5058_106	mismatch	rs115473626	C5orf47	ENSG00000185056	ENST00000340147	C	T	MODERATE	missense_variant	transcript	protein_coding	30	0	30	T	T		37	13	24	C	T
5	157098756	P5058_101	P5058_102	mismatch	rs11740603	C5orf52	ENSG00000187658	ENST00000409999	G	T	MODERATE	missense_variant	transcript	protein_coding	50	0	50	T	T		39	15	24	G	T
5	157102185	P5058_101	P5058_102	mismatch	rs6884959	C5orf52	ENSG00000187658	ENST00000409999	A	G	MODERATE	missense_variant	transcript	protein_coding	38	0	38	G	G		42	13	29	A	G
5	157098756	P5058_101	P5058_103	mismatch	rs11740603	C5orf52	ENSG00000187658	ENST00000409999	G	T	MODERATE	missense_variant	transcript	protein_coding	50	0	50	T	T		38	30	8	G	T
5	157102185	P5058_101	P5058_103	mismatch	rs6884959	C5orf52	ENSG00000187658	ENST00000409999	A	G	MODERATE	missense_variant	transcript	protein_coding	38	0	38	G	G		31	19	12	A	G
5	157098756	P5058_101	P5058_104	mismatch	rs11740603	C5orf52	ENSG00000187658	ENST00000409999	G	T	MODERATE	missense_variant	transcript	protein_coding	50	0	50	T	T		32	7	25	G	T
5	157102185	P5058_101	P5058_104	mismatch	rs6884959	C5orf52	ENSG00000187658	ENST00000409999	A	G	MODERATE	missense_variant	transcript	protein_coding	38	0	38	G	G		46	13	33	A	G
5	157098756	P5058_101	P5058_105	mismatch	rs11740603	C5orf52	ENSG00000187658	ENST00000409999	G	T	MODERATE	missense_variant	transcript	protein_coding	50	0	50	T	T		37	15	22	G	T
5	157102185	P5058_101	P5058_105	mismatch	rs6884959	C5orf52	ENSG00000187658	ENST00000409999	A	G	MODERATE	missense_variant	transcript	protein_coding	38	0	38	G	G		29	18	11	A	G
5	157098756	P5058_101	P5058_106	mismatch	rs11740603	C5orf52	ENSG00000187658	ENST00000409999	G	T	MODERATE	missense_variant	transcript	protein_coding	50	0	50	T	T		28	3	25	G	T
5	157102185	P5058_101	P5058_106	mismatch	rs6884959	C5orf52	ENSG00000187658	ENST00000409999	A	G	MODERATE	missense_variant	transcript	protein_coding	38	0	38	G	G		39	11	28	A	G
5	169661994	P5058_101	P5058_102	mismatch	rs957998	C5orf58	ENSG00000234511	ENST00000521850	G	C	MODERATE	missense_variant	transcript	protein_coding	45	0	45	C	C		51	27	24	G	C
5	169661994	P5058_101	P5058_103	mismatch	rs957998	C5orf58	ENSG00000234511	ENST00000521850	G	C	MODERATE	missense_variant	transcript	protein_coding	45	0	45	C	C		36	24	12	G	C
5	169661994	P5058_101	P5058_104	mismatch	rs957998	C5orf58	ENSG00000234511	ENST00000521850	G	C	MODERATE	missense_variant	transcript	protein_coding	45	0	45	C	C		43	10	33	G	C
5	169661994	P5058_101	P5058_105	mismatch	rs957998	C5orf58	ENSG00000234511	ENST00000521850	G	C	MODERATE	missense_variant	transcript	protein_coding	45	0	45	C	C		44	25	19	G	C
5	169661994	P5058_101	P5058_106	mismatch	rs957998	C5orf58	ENSG00000234511	ENST00000521850	G	C	MODERATE	missense_variant	transcript	protein_coding	45	0	45	C	C		44	14	30	G	C
6	28911802	P5058_101	P5058_102	mismatch	rs2071790	C6orf100	ENSG00000204709	ENST00000377186	G	A	MODERATE	missense_variant&splice_region_variant	transcript	protein_coding	41	24	17	G	A		42	0	42	A	A
6	42074106	P5058_101	P5058_103	mismatch	rs9394866	C6orf132	ENSG00000188112	ENST00000341865	A	G	MODERATE	missense_variant	transcript	protein_coding	41	15	26	A	G		25	0	25	G	G
6	42094553	P5058_101	P5058_103	mismatch	rs9471775	C6orf132	ENSG00000188112	ENST00000356542	C	T	HIGH	stop_gained	transcript	protein_coding	38	20	18	C	T		23	0	23	T	T
6	42110171	P5058_101	P5058_103	mismatch	rs9688934	C6orf132	ENSG00000188112	ENST00000341865	C	G	MODERATE	missense_variant	transcript	protein_coding	41	22	19	C	G		20	0	20	G	G
6	2623930	P5058_101	P5058_102	mismatch	rs9503233	C6orf195	ENSG00000164385	ENST00000296847	G	A	MODERATE	missense_variant	transcript	protein_coding	42	25	17	G	A		43	0	43	A	A
6	4079875	P5058_101	P5058_102	mismatch	rs665728	C6orf201	ENSG00000185689	ENST00000333388	T	C	MODERATE	missense_variant	transcript	protein_coding	40	22	18	T	C		38	0	38	C	C
6	4122249	P5058_101	P5058_102	mismatch	rs643232	C6orf201	ENSG00000185689	ENST00000333388	C	A	MODERATE	missense_variant	transcript	protein_coding	51	33	18	C	A		43	0	43	A	A
6	151789709	P5058_101	P5058_102	mismatch	rs35989216	C6orf211	ENSG00000146476	ENST00000367294	A	G	MODERATE	missense_variant	transcript	protein_coding	42	22	20	A	G		38	0	38	G	G
6	36287312	P5058_101	P5058_102	mismatch	rs743852	C6orf222	ENSG00000189325	ENST00000437635	G	C	MODERATE	missense_variant	transcript	protein_coding	42	22	20	G	C		31	0	31	C	C
6	43968814	P5058_101	P5058_103	mismatch	rs2295333	C6orf223	ENSG00000181577	ENST00000336600	A	G	MODERATE	missense_variant	transcript	protein_coding	45	22	23	A	G		23	0	23	G	G
7	25181912	P5058_101	P5058_102	mismatch	rs2285738	C7orf31	ENSG00000153790	ENST00000283905	T	C	MODERATE	missense_variant	transcript	protein_coding	31	10	21	T	C		34	0	34	C	C
7	25181912	P5058_101	P5058_104	mismatch	rs2285738	C7orf31	ENSG00000153790	ENST00000283905	T	C	MODERATE	missense_variant	transcript	protein_coding	31	10	21	T	C		27	0	27	C	C
7	25181912	P5058_101	P5058_105	mismatch	rs2285738	C7orf31	ENSG00000153790	ENST00000283905	T	C	MODERATE	missense_variant	transcript	protein_coding	31	10	21	T	C		33	0	33	C	C
7	25181912	P5058_101	P5058_106	mismatch	rs2285738	C7orf31	ENSG00000153790	ENST00000283905	T	C	MODERATE	missense_variant	transcript	protein_coding	31	10	21	T	C		30	0	30	C	C
7	48081095	P5058_101	P5058_102	mismatch	rs10951942	C7orf57	ENSG00000164746	ENST00000348904	G	T	MODERATE	missense_variant	transcript	protein_coding	23	9	14	G	T		24	0	24	T	T
7	48081095	P5058_101	P5058_104	mismatch	rs10951942	C7orf57	ENSG00000164746	ENST00000348904	G	T	MODERATE	missense_variant	transcript	protein_coding	23	9	14	G	T		27	0	27	T	T
7	48081095	P5058_101	P5058_105	mismatch	rs10951942	C7orf57	ENSG00000164746	ENST00000348904	G	T	MODERATE	missense_variant	transcript	protein_coding	23	9	14	G	T		33	0	33	T	T
7	48081095	P5058_101	P5058_106	mismatch	rs10951942	C7orf57	ENSG00000164746	ENST00000348904	G	T	MODERATE	missense_variant	transcript	protein_coding	23	9	14	G	T		37	0	37	T	T
8	11296049	P5058_101	P5058_105	mismatch	rs3021518	C8orf12	ENSG00000184608	ENST00000284481	T	A	HIGH	stop_lost	transcript	protein_coding	35	20	15	T	A		32	0	32	A	A
9	35043291	P5058_101	P5058_102	mismatch	rs615474	C9orf131	ENSG00000174038	ENST00000312292	G	T	MODERATE	missense_variant	transcript	protein_coding	30	1	29	T	T		35	9	26	G	T
9	35043291	P5058_101	P5058_104	mismatch	rs615474	C9orf131	ENSG00000174038	ENST00000312292	G	T	MODERATE	missense_variant	transcript	protein_coding	30	1	29	T	T		19	12	7	G	T
9	35043291	P5058_101	P5058_105	mismatch	rs615474	C9orf131	ENSG00000174038	ENST00000312292	G	T	MODERATE	missense_variant	transcript	protein_coding	30	1	29	T	T		28	6	22	G	T
9	35043291	P5058_101	P5058_106	mismatch	rs615474	C9orf131	ENSG00000174038	ENST00000312292	G	T	MODERATE	missense_variant	transcript	protein_coding	30	1	29	T	T		20	10	10	G	T
9	100684757	P5058_101	P5058_102	mismatch	rs3183927	C9orf156	ENSG00000136932	ENST00000375117	A	G	MODERATE	missense_variant	transcript	protein_coding	36	3	33	G	G	WARNING_TRANSCRIPT_NO_START_CODON	28	7	21	A	G	WARNING_TRANSCRIPT_NO_START_CODON
9	100684757	P5058_101	P5058_104	mismatch	rs3183927	C9orf156	ENSG00000136932	ENST00000375117	A	G	MODERATE	missense_variant	transcript	protein_coding	36	3	33	G	G	WARNING_TRANSCRIPT_NO_START_CODON	27	20	7	A	G	WARNING_TRANSCRIPT_NO_START_CODON
9	100684757	P5058_101	P5058_105	mismatch	rs3183927	C9orf156	ENSG00000136932	ENST00000375117	A	G	MODERATE	missense_variant	transcript	protein_coding	36	3	33	G	G	WARNING_TRANSCRIPT_NO_START_CODON	29	8	21	A	G	WARNING_TRANSCRIPT_NO_START_CODON
9	100684757	P5058_101	P5058_106	mismatch	rs3183927	C9orf156	ENSG00000136932	ENST00000375117	A	G	MODERATE	missense_variant	transcript	protein_coding	36	3	33	G	G	WARNING_TRANSCRIPT_NO_START_CODON	20	15	5	A	G	WARNING_TRANSCRIPT_NO_START_CODON
9	116191244	P5058_101	P5058_102	mismatch	rs78738447	C9orf43	ENSG00000157653	ENST00000288462	G	A	HIGH	splice_donor_variant&intron_variant	transcript	protein_coding	38	3	35	A	A		25	8	17	G	A
9	116191244	P5058_101	P5058_103	mismatch	rs78738447	C9orf43	ENSG00000157653	ENST00000288462	G	A	HIGH	splice_donor_variant&intron_variant	transcript	protein_coding	38	3	35	A	A		58	30	28	G	A
9	116191244	P5058_101	P5058_104	mismatch	rs78738447	C9orf43	ENSG00000157653	ENST00000288462	G	A	HIGH	splice_donor_variant&intron_variant	transcript	protein_coding	38	3	35	A	A		30	23	7	G	A
9	116191244	P5058_101	P5058_105	mismatch	rs78738447	C9orf43	ENSG00000157653	ENST00000288462	G	A	HIGH	splice_donor_variant&intron_variant	transcript	protein_coding	38	3	35	A	A		43	19	24	G	A
9	116191244	P5058_101	P5058_106	mismatch	rs78738447	C9orf43	ENSG00000157653	ENST00000288462	G	A	HIGH	splice_donor_variant&intron_variant	transcript	protein_coding	38	3	35	A	A		43	32	11	G	A
9	214706	P5058_101	P5058_102	mismatch	rs540473	C9orf66	ENSG00000183784	ENST00000382387	G	C	MODERATE	missense_variant	transcript	protein_coding	30	1	29	C	C		26	6	20	G	C
9	214804	P5058_101	P5058_102	mismatch	rs76707254	C9orf66	ENSG00000183784	ENST00000382387	A	G	MODERATE	missense_variant	transcript	protein_coding	32	0	32	G	G		35	6	29	A	G
9	214706	P5058_101	P5058_104	mismatch	rs540473	C9orf66	ENSG00000183784	ENST00000382387	G	C	MODERATE	missense_variant	transcript	protein_coding	30	1	29	C	C		19	8	11	G	C
9	214804	P5058_101	P5058_104	mismatch	rs76707254	C9orf66	ENSG00000183784	ENST00000382387	A	G	MODERATE	missense_variant	transcript	protein_coding	32	0	32	G	G		14	6	8	A	G
9	114454544	P5058_101	P5058_102	mismatch	rs7869279	C9orf84	ENSG00000165181	ENST00000318737	T	C	MODERATE	missense_variant	transcript	protein_coding	36	3	33	C	C		31	11	20	T	C
9	114454544	P5058_101	P5058_103	mismatch	rs7869279	C9orf84	ENSG00000165181	ENST00000318737	T	C	MODERATE	missense_variant	transcript	protein_coding	36	3	33	C	C		44	33	11	T	C
9	114454544	P5058_101	P5058_104	mismatch	rs7869279	C9orf84	ENSG00000165181	ENST00000318737	T	C	MODERATE	missense_variant	transcript	protein_coding	36	3	33	C	C		48	25	23	T	C
9	114454544	P5058_101	P5058_105	mismatch	rs7869279	C9orf84	ENSG00000165181	ENST00000318737	T	C	MODERATE	missense_variant	transcript	protein_coding	36	3	33	C	C		31	12	19	T	C
9	114454544	P5058_101	P5058_106	mismatch	rs7869279	C9orf84	ENSG00000165181	ENST00000318737	T	C	MODERATE	missense_variant	transcript	protein_coding	36	3	33	C	C		34	18	16	T	C
22	24466964	P5058_101	P5058_104	mismatch	rs62231971	CABIN1	ENSG00000099991	ENST00000263119	C	T	MODERATE	missense_variant	transcript	protein_coding	27	12	15	C	T		63	0	63	T	T
22	24466964	P5058_101	P5058_106	mismatch	rs62231971	CABIN1	ENSG00000099991	ENST00000263119	C	T	MODERATE	missense_variant	transcript	protein_coding	27	12	15	C	T		45	0	45	T	T
16	1252441	P5058_101	P5058_103	mismatch	rs4984636	CACNA1H	ENSG00000196557	ENST00000348261	T	C	MODERATE	missense_variant	transcript	protein_coding	30	18	12	T	C		31	0	31	C	C
22	40058186	P5058_101	P5058_102	mismatch	rs136853	CACNA1I	ENSG00000100346	ENST00000336649	A	G	MODERATE	missense_variant	transcript	protein_coding	34	14	20	A	G		34	2	32	G	G
22	40058186	P5058_101	P5058_104	mismatch	rs136853	CACNA1I	ENSG00000100346	ENST00000336649	A	G	MODERATE	missense_variant	transcript	protein_coding	34	14	20	A	G		34	0	34	G	G
22	40058186	P5058_101	P5058_106	mismatch	rs136853	CACNA1I	ENSG00000100346	ENST00000336649	A	G	MODERATE	missense_variant	transcript	protein_coding	34	14	20	A	G		26	0	26	G	G
11	115085467	P5058_101	P5058_103	mismatch	rs45525440	CADM1	ENSG00000182985	ENST00000331581	A	C	MODERATE	missense_variant	transcript	protein_coding	27	7	20	A	C		22	0	22	C	C
6	7373757	P5058_101	P5058_102	mismatch	None	CAGE1	ENSG00000164304	ENST00000296742	T	C	MODERATE	missense_variant	transcript	protein_coding	56	26	30	T	C		47	0	47	C	C
6	7374207	P5058_101	P5058_102	mismatch	rs2876098	CAGE1	ENSG00000164304	ENST00000296742	T	G	MODERATE	missense_variant	transcript	protein_coding	41	29	12	T	G		43	0	43	G	G
6	7379031	P5058_101	P5058_103	mismatch	rs10223538	CAGE1	ENSG00000164304	ENST00000296742	G	A	MODERATE	missense_variant	transcript	protein_coding	61	23	38	G	A		34	0	34	A	A
7	93070811	P5058_101	P5058_102	mismatch	rs2106735	CALCR	ENSG00000004948	ENST00000415529	C	T	HIGH	splice_donor_variant&intron_variant	transcript	nonsense_mediated_decay	35	14	21	C	T		42	0	42	T	T
7	93116299	P5058_101	P5058_102	mismatch	rs2301680	CALCR	ENSG00000004948	ENST00000359558	A	G	MODERATE	missense_variant	transcript	protein_coding	38	15	23	A	G		38	0	38	G	G
7	93070811	P5058_101	P5058_104	mismatch	rs2106735	CALCR	ENSG00000004948	ENST00000415529	C	T	HIGH	splice_donor_variant&intron_variant	transcript	nonsense_mediated_decay	35	14	21	C	T		36	0	36	T	T
7	93116299	P5058_101	P5058_104	mismatch	rs2301680	CALCR	ENSG00000004948	ENST00000359558	A	G	MODERATE	missense_variant	transcript	protein_coding	38	15	23	A	G		35	0	35	G	G
7	93070811	P5058_101	P5058_105	mismatch	rs2106735	CALCR	ENSG00000004948	ENST00000415529	C	T	HIGH	splice_donor_variant&intron_variant	transcript	nonsense_mediated_decay	35	14	21	C	T		29	0	29	T	T
7	93116299	P5058_101	P5058_105	mismatch	rs2301680	CALCR	ENSG00000004948	ENST00000359558	A	G	MODERATE	missense_variant	transcript	protein_coding	38	15	23	A	G		34	0	34	G	G
7	93070811	P5058_101	P5058_106	mismatch	rs2106735	CALCR	ENSG00000004948	ENST00000415529	C	T	HIGH	splice_donor_variant&intron_variant	transcript	nonsense_mediated_decay	35	14	21	C	T		33	0	33	T	T
7	93116299	P5058_101	P5058_106	mismatch	rs2301680	CALCR	ENSG00000004948	ENST00000359558	A	G	MODERATE	missense_variant	transcript	protein_coding	38	15	23	A	G		35	0	35	G	G
19	13054781	P5058_101	P5058_102	mismatch	rs1049481	CALR	ENSG00000179218	ENST00000586760	G	T	MODERATE	missense_variant	transcript	protein_coding	33	6	27	G	T	WARNING_TRANSCRIPT_NO_START_CODON	47	0	47	T	T	WARNING_TRANSCRIPT_NO_START_CODON
19	13054781	P5058_101	P5058_103	mismatch	rs1049481	CALR	ENSG00000179218	ENST00000586760	G	T	MODERATE	missense_variant	transcript	protein_coding	33	6	27	G	T	WARNING_TRANSCRIPT_NO_START_CODON	31	0	31	T	T	WARNING_TRANSCRIPT_NO_START_CODON
7	128388648	P5058_101	P5058_102	mismatch	rs2290228	CALU	ENSG00000128595	ENST00000249364	G	A	MODERATE	missense_variant	transcript	protein_coding	33	11	22	G	A		39	0	39	A	A
7	128388648	P5058_101	P5058_104	mismatch	rs2290228	CALU	ENSG00000128595	ENST00000249364	G	A	MODERATE	missense_variant	transcript	protein_coding	33	11	22	G	A		38	0	38	A	A
7	128388648	P5058_101	P5058_105	mismatch	rs2290228	CALU	ENSG00000128595	ENST00000249364	G	A	MODERATE	missense_variant	transcript	protein_coding	33	11	22	G	A		30	0	30	A	A
7	128388648	P5058_101	P5058_106	mismatch	rs2290228	CALU	ENSG00000128595	ENST00000249364	G	A	MODERATE	missense_variant	transcript	protein_coding	33	11	22	G	A		29	0	29	A	A
5	134076812	P5058_101	P5058_102	mismatch	rs12657663	CAMLG	ENSG00000164615	ENST00000297156	G	A	MODERATE	missense_variant	transcript	protein_coding	49	0	49	A	A		34	15	19	G	A
5	134076812	P5058_101	P5058_103	mismatch	rs12657663	CAMLG	ENSG00000164615	ENST00000297156	G	A	MODERATE	missense_variant	transcript	protein_coding	49	0	49	A	A		53	36	17	G	A
5	134076812	P5058_101	P5058_104	mismatch	rs12657663	CAMLG	ENSG00000164615	ENST00000297156	G	A	MODERATE	missense_variant	transcript	protein_coding	49	0	49	A	A		45	13	32	G	A
5	134076812	P5058_101	P5058_105	mismatch	rs12657663	CAMLG	ENSG00000164615	ENST00000297156	G	A	MODERATE	missense_variant	transcript	protein_coding	49	0	49	A	A		46	22	24	G	A
5	134076812	P5058_101	P5058_106	mismatch	rs12657663	CAMLG	ENSG00000164615	ENST00000297156	G	A	MODERATE	missense_variant	transcript	protein_coding	49	0	49	A	A		39	11	28	G	A
6	44145310	P5058_101	P5058_102	mismatch	rs4714765	CAPN11	ENSG00000137225	ENST00000542245	A	C	HIGH	splice_acceptor_variant&intron_variant	transcript	protein_coding	55	29	26	A	C		28	0	28	C	C
6	44147821	P5058_101	P5058_102	mismatch	rs34710081	CAPN11	ENSG00000137225	ENST00000398776	A	G	MODERATE	missense_variant	transcript	protein_coding	49	31	18	A	G		30	0	30	G	G
22	37906262	P5058_101	P5058_102	mismatch	rs9610775	CARD10	ENSG00000100065	ENST00000251973	C	T	MODERATE	missense_variant	transcript	protein_coding	45	22	23	C	T		40	0	40	T	T
22	37906262	P5058_101	P5058_104	mismatch	rs9610775	CARD10	ENSG00000100065	ENST00000251973	C	T	MODERATE	missense_variant	transcript	protein_coding	45	22	23	C	T		53	0	53	T	T
22	37906262	P5058_101	P5058_106	mismatch	rs9610775	CARD10	ENSG00000100065	ENST00000251973	C	T	MODERATE	missense_variant	transcript	protein_coding	45	22	23	C	T		37	0	37	T	T
13	111279817	P5058_101	P5058_102	mismatch	rs3742191	CARKD	ENSG00000213995	ENST00000309957	A	G	MODERATE	missense_variant	transcript	protein_coding	22	11	11	A	G		10	0	10	G	G
2	202122956	P5058_101	P5058_105	mismatch	rs3769824	CASP8	ENSG00000064012	ENST00000358485	T	C	HIGH	start_lost	transcript	protein_coding	25	10	15	T	C		22	0	22	C	C
5	95865526	P5058_101	P5058_102	mismatch	rs13161802	CAST	ENSG00000153113	ENST00000505143	G	A	MODERATE	missense_variant	transcript	protein_coding	39	1	38	A	A	WARNING_TRANSCRIPT_NO_START_CODON	41	16	25	G	A	WARNING_TRANSCRIPT_NO_START_CODON
5	95865526	P5058_101	P5058_103	mismatch	rs13161802	CAST	ENSG00000153113	ENST00000505143	G	A	MODERATE	missense_variant	transcript	protein_coding	39	1	38	A	A	WARNING_TRANSCRIPT_NO_START_CODON	26	21	5	G	A	WARNING_TRANSCRIPT_NO_START_CODON
5	95865526	P5058_101	P5058_104	mismatch	rs13161802	CAST	ENSG00000153113	ENST00000505143	G	A	MODERATE	missense_variant	transcript	protein_coding	39	1	38	A	A	WARNING_TRANSCRIPT_NO_START_CODON	45	8	37	G	A	WARNING_TRANSCRIPT_NO_START_CODON
5	95865526	P5058_101	P5058_105	mismatch	rs13161802	CAST	ENSG00000153113	ENST00000505143	G	A	MODERATE	missense_variant	transcript	protein_coding	39	1	38	A	A	WARNING_TRANSCRIPT_NO_START_CODON	44	21	23	G	A	WARNING_TRANSCRIPT_NO_START_CODON
5	95865526	P5058_101	P5058_106	mismatch	rs13161802	CAST	ENSG00000153113	ENST00000505143	G	A	MODERATE	missense_variant	transcript	protein_coding	39	1	38	A	A	WARNING_TRANSCRIPT_NO_START_CODON	39	10	29	G	A	WARNING_TRANSCRIPT_NO_START_CODON
11	65793454	P5058_101	P5058_102	mismatch	rs1203998	CATSPER1	ENSG00000175294	ENST00000312106	C	T	MODERATE	missense_variant	transcript	protein_coding	28	2	26	T	T		30	12	18	C	T
11	65793454	P5058_101	P5058_103	mismatch	rs1203998	CATSPER1	ENSG00000175294	ENST00000312106	C	T	MODERATE	missense_variant	transcript	protein_coding	28	2	26	T	T		35	14	21	C	T
11	65793454	P5058_101	P5058_104	mismatch	rs1203998	CATSPER1	ENSG00000175294	ENST00000312106	C	T	MODERATE	missense_variant	transcript	protein_coding	28	2	26	T	T		25	8	17	C	T
11	65793454	P5058_101	P5058_105	mismatch	rs1203998	CATSPER1	ENSG00000175294	ENST00000312106	C	T	MODERATE	missense_variant	transcript	protein_coding	28	2	26	T	T		36	13	23	C	T
11	65793454	P5058_101	P5058_106	mismatch	rs1203998	CATSPER1	ENSG00000175294	ENST00000312106	C	T	MODERATE	missense_variant	transcript	protein_coding	28	2	26	T	T		34	11	23	C	T
19	5772950	P5058_101	P5058_102	mismatch	rs61180947	CATSPERD	ENSG00000174898	ENST00000381624	G	A	MODERATE	missense_variant	transcript	protein_coding	26	10	16	G	A		39	0	39	A	A
19	5772950	P5058_101	P5058_103	mismatch	rs61180947	CATSPERD	ENSG00000174898	ENST00000381624	G	A	MODERATE	missense_variant	transcript	protein_coding	26	10	16	G	A		32	0	32	A	A
7	116146074	P5058_101	P5058_102	mismatch	rs8940	CAV2	ENSG00000105971	ENST00000222693	C	G	MODERATE	missense_variant	transcript	protein_coding	38	14	24	C	G		37	0	37	G	G
7	116146074	P5058_101	P5058_104	mismatch	rs8940	CAV2	ENSG00000105971	ENST00000222693	C	G	MODERATE	missense_variant	transcript	protein_coding	38	14	24	C	G		39	0	39	G	G
7	116146074	P5058_101	P5058_105	mismatch	rs8940	CAV2	ENSG00000105971	ENST00000222693	C	G	MODERATE	missense_variant	transcript	protein_coding	38	14	24	C	G		36	0	36	G	G
7	116146074	P5058_101	P5058_106	mismatch	rs8940	CAV2	ENSG00000105971	ENST00000222693	C	G	MODERATE	missense_variant	transcript	protein_coding	38	14	24	C	G		25	0	25	G	G
19	15131330	P5058_101	P5058_102	mismatch	rs35352238	CCDC105	ENSG00000160994	ENST00000292574	G	A	MODERATE	missense_variant	transcript	protein_coding	33	8	25	G	A		41	0	41	A	A
19	15133762	P5058_101	P5058_102	mismatch	rs8111625	CCDC105	ENSG00000160994	ENST00000292574	G	C	MODERATE	missense_variant	transcript	protein_coding	35	10	25	G	C		25	0	25	C	C
19	15133926	P5058_101	P5058_102	mismatch	rs8112667	CCDC105	ENSG00000160994	ENST00000292574	C	A	MODERATE	missense_variant	transcript	protein_coding	37	10	27	C	A		24	0	24	A	A
19	15131330	P5058_101	P5058_103	mismatch	rs35352238	CCDC105	ENSG00000160994	ENST00000292574	G	A	MODERATE	missense_variant	transcript	protein_coding	33	8	25	G	A		36	0	36	A	A
19	15133762	P5058_101	P5058_103	mismatch	rs8111625	CCDC105	ENSG00000160994	ENST00000292574	G	C	MODERATE	missense_variant	transcript	protein_coding	35	10	25	G	C		34	0	34	C	C
19	15133926	P5058_101	P5058_103	mismatch	rs8112667	CCDC105	ENSG00000160994	ENST00000292574	C	A	MODERATE	missense_variant	transcript	protein_coding	37	10	27	C	A		26	0	26	A	A
19	15131330	P5058_101	P5058_104	mismatch	rs35352238	CCDC105	ENSG00000160994	ENST00000292574	G	A	MODERATE	missense_variant	transcript	protein_coding	33	8	25	G	A		34	4	30	A	A
19	15131330	P5058_101	P5058_106	mismatch	rs35352238	CCDC105	ENSG00000160994	ENST00000292574	G	A	MODERATE	missense_variant	transcript	protein_coding	33	8	25	G	A		33	3	30	A	A
2	219878756	P5058_101	P5058_105	mismatch	rs9967806	CCDC108	ENSG00000181378	ENST00000341552	G	A	MODERATE	missense_variant	transcript	protein_coding	43	14	29	G	A		24	0	24	A	A
19	48800751	P5058_101	P5058_102	mismatch	rs61747754	CCDC114	ENSG00000105479	ENST00000315396	C	A	MODERATE	missense_variant	transcript	protein_coding	33	17	16	C	A		27	1	26	A	A
19	48800751	P5058_101	P5058_103	mismatch	rs61747754	CCDC114	ENSG00000105479	ENST00000315396	C	A	MODERATE	missense_variant	transcript	protein_coding	33	17	16	C	A		41	1	40	A	A
5	68616331	P5058_101	P5058_102	mismatch	rs10471774	CCDC125	ENSG00000183323	ENST00000383374	C	T	MODERATE	missense_variant	transcript	protein_coding	35	0	35	T	T		41	12	29	C	T
5	68616331	P5058_101	P5058_103	mismatch	rs10471774	CCDC125	ENSG00000183323	ENST00000383374	C	T	MODERATE	missense_variant	transcript	protein_coding	35	0	35	T	T		46	34	12	C	T
5	68616331	P5058_101	P5058_104	mismatch	rs10471774	CCDC125	ENSG00000183323	ENST00000383374	C	T	MODERATE	missense_variant	transcript	protein_coding	35	0	35	T	T		33	14	19	C	T
5	68616331	P5058_101	P5058_105	mismatch	rs10471774	CCDC125	ENSG00000183323	ENST00000383374	C	T	MODERATE	missense_variant	transcript	protein_coding	35	0	35	T	T		58	25	33	C	T
5	68616331	P5058_101	P5058_106	mismatch	rs10471774	CCDC125	ENSG00000183323	ENST00000383374	C	T	MODERATE	missense_variant	transcript	protein_coding	35	0	35	T	T		27	10	17	C	T
16	57741612	P5058_101	P5058_103	mismatch	rs2122486	CCDC135	ENSG00000159625	ENST00000564132	G	C	MODERATE	missense_variant	transcript	protein_coding	29	14	15	G	C	WARNING_TRANSCRIPT_NO_START_CODON	37	0	37	C	C	WARNING_TRANSCRIPT_NO_START_CODON
16	57762401	P5058_101	P5058_103	mismatch	rs2923147	CCDC135	ENSG00000159625	ENST00000336825	T	C	MODERATE	missense_variant	transcript	protein_coding	36	21	15	T	C		24	0	24	C	C
2	159092241	P5058_101	P5058_105	mismatch	rs6760610	CCDC148-AS1	ENSG00000227480	ENST00000412781	G	C	HIGH	splice_acceptor_variant&intron_variant	transcript	antisense	36	16	20	G	C		35	0	35	C	C
11	124857708	P5058_101	P5058_103	mismatch	rs4936966	CCDC15	ENSG00000149548	ENST00000344762	G	A	MODERATE	missense_variant	transcript	protein_coding	37	9	28	G	A		42	0	42	A	A
11	124908352	P5058_101	P5058_103	mismatch	rs7107487	CCDC15	ENSG00000149548	ENST00000344762	T	C	MODERATE	missense_variant	transcript	protein_coding	37	10	27	T	C		36	0	36	C	C
22	30762140	P5058_101	P5058_102	mismatch	rs740223	CCDC157	ENSG00000187860	ENST00000338306	G	A	MODERATE	missense_variant	transcript	protein_coding	37	19	18	G	A		35	1	34	A	A
22	30762140	P5058_101	P5058_104	mismatch	rs740223	CCDC157	ENSG00000187860	ENST00000338306	G	A	MODERATE	missense_variant	transcript	protein_coding	37	19	18	G	A		34	0	34	A	A
22	30762140	P5058_101	P5058_106	mismatch	rs740223	CCDC157	ENSG00000187860	ENST00000338306	G	A	MODERATE	missense_variant	transcript	protein_coding	37	19	18	G	A		30	0	30	A	A
19	11465316	P5058_101	P5058_102	mismatch	rs6887	CCDC159	ENSG00000183401	ENST00000458408	G	C	MODERATE	missense_variant	transcript	protein_coding	26	11	15	G	C		35	0	35	C	C
19	11465316	P5058_101	P5058_103	mismatch	rs6887	CCDC159	ENSG00000183401	ENST00000458408	G	C	MODERATE	missense_variant	transcript	protein_coding	26	11	15	G	C		30	0	30	C	C
19	11465316	P5058_101	P5058_106	mismatch	rs6887	CCDC159	ENSG00000183401	ENST00000458408	G	C	MODERATE	missense_variant	transcript	protein_coding	26	11	15	G	C		29	2	27	C	C
13	103385534	P5058_101	P5058_102	mismatch	rs17592438	CCDC168	ENSG00000175820	ENST00000322527	C	T	MODERATE	missense_variant	transcript	protein_coding	27	18	9	C	T		16	2	14	T	T
9	15784631	P5058_101	P5058_105	mismatch	rs1539172	CCDC171	ENSG00000164989	ENST00000297641	A	G	MODERATE	missense_variant	transcript	protein_coding	33	7	26	A	G		18	0	18	G	G
14	74489815	P5058_101	P5058_103	mismatch	rs182496407	CCDC176	ENSG00000119636	ENST00000394009	C	A	MODERATE	missense_variant	transcript	protein_coding	28	8	20	C	A		25	0	25	A	A
14	74523869	P5058_101	P5058_103	mismatch	rs3742809	CCDC176	ENSG00000119636	ENST00000394009	A	G	MODERATE	missense_variant	transcript	protein_coding	27	5	22	A	G		29	0	29	G	G
14	70037611	P5058_101	P5058_103	mismatch	rs7494244	CCDC177	ENSG00000255994	ENST00000543986	A	T	MODERATE	missense_variant	transcript	protein_coding	17	5	12	A	T		30	0	30	T	T
14	70039881	P5058_101	P5058_103	mismatch	rs4902734	CCDC177	ENSG00000267909	ENST00000599174	C	G	MODERATE	missense_variant	transcript	protein_coding	29	3	26	C	G		25	0	25	G	G
14	70039881	P5058_101	P5058_105	mismatch	rs4902734	CCDC177	ENSG00000267909	ENST00000599174	C	G	MODERATE	missense_variant	transcript	protein_coding	29	3	26	C	G		18	1	17	G	G
9	100087345	P5058_101	P5058_102	mismatch	rs3747496	CCDC180	ENSG00000197816	ENST00000395220	A	G	MODERATE	missense_variant	transcript	protein_coding	32	3	29	G	G		54	14	40	A	G
9	100105782	P5058_101	P5058_102	mismatch	rs2061634	CCDC180	ENSG00000197816	ENST00000357054	C	G	MODERATE	missense_variant	transcript	protein_coding	45	3	42	G	G		28	5	23	C	G
9	100087345	P5058_101	P5058_104	mismatch	rs3747496	CCDC180	ENSG00000197816	ENST00000395220	A	G	MODERATE	missense_variant	transcript	protein_coding	32	3	29	G	G		30	22	8	A	G
9	100105782	P5058_101	P5058_104	mismatch	rs2061634	CCDC180	ENSG00000197816	ENST00000357054	C	G	MODERATE	missense_variant	transcript	protein_coding	45	3	42	G	G		34	24	10	C	G
9	100087345	P5058_101	P5058_105	mismatch	rs3747496	CCDC180	ENSG00000197816	ENST00000395220	A	G	MODERATE	missense_variant	transcript	protein_coding	32	3	29	G	G		31	13	18	A	G
9	100105782	P5058_101	P5058_105	mismatch	rs2061634	CCDC180	ENSG00000197816	ENST00000357054	C	G	MODERATE	missense_variant	transcript	protein_coding	45	3	42	G	G		31	12	19	C	G
9	100087345	P5058_101	P5058_106	mismatch	rs3747496	CCDC180	ENSG00000197816	ENST00000395220	A	G	MODERATE	missense_variant	transcript	protein_coding	32	3	29	G	G		37	25	12	A	G
9	100105782	P5058_101	P5058_106	mismatch	rs2061634	CCDC180	ENSG00000197816	ENST00000357054	C	G	MODERATE	missense_variant	transcript	protein_coding	45	3	42	G	G		40	28	12	C	G
11	27362257	P5058_101	P5058_105	mismatch	rs80317617	CCDC34	ENSG00000109881	ENST00000328697	T	C	MODERATE	missense_variant	transcript	protein_coding	39	11	28	T	C		23	0	23	C	C
11	27384585	P5058_101	P5058_105	mismatch	rs11549824	CCDC34	ENSG00000109881	ENST00000317945	G	A	MODERATE	missense_variant	transcript	protein_coding	41	14	27	G	A		30	0	30	A	A
19	46518651	P5058_101	P5058_102	mismatch	rs7895	CCDC61	ENSG00000104983	ENST00000263284	A	G	MODERATE	missense_variant	transcript	protein_coding	43	6	37	A	G		34	0	34	G	G
19	46518682	P5058_101	P5058_102	mismatch	rs7271	CCDC61	ENSG00000104983	ENST00000263284	G	A	MODERATE	missense_variant	transcript	protein_coding	42	5	37	G	A		35	0	35	A	A
19	46518651	P5058_101	P5058_103	mismatch	rs7895	CCDC61	ENSG00000104983	ENST00000263284	A	G	MODERATE	missense_variant	transcript	protein_coding	43	6	37	A	G		36	0	36	G	G
19	46518682	P5058_101	P5058_103	mismatch	rs7271	CCDC61	ENSG00000104983	ENST00000263284	G	A	MODERATE	missense_variant	transcript	protein_coding	42	5	37	G	A		34	0	34	A	A
2	130899804	P5058_101	P5058_105	mismatch	rs138331089	CCDC74B	ENSG00000152076	ENST00000310463	T	C	MODERATE	missense_variant	transcript	protein_coding	35	14	21	T	C		20	0	20	C	C
16	774692	P5058_101	P5058_103	mismatch	rs2071950	CCDC78	ENSG00000162004	ENST00000293889	A	G	MODERATE	missense_variant	transcript	protein_coding	34	23	11	A	G		26	0	26	G	G
19	46914921	P5058_101	P5058_102	mismatch	rs34186470	CCDC8	ENSG00000169515	ENST00000307522	G	A	MODERATE	missense_variant	transcript	protein_coding	36	8	28	G	A		22	0	22	A	A
19	46914921	P5058_101	P5058_103	mismatch	rs34186470	CCDC8	ENSG00000169515	ENST00000307522	G	A	MODERATE	missense_variant	transcript	protein_coding	36	8	28	G	A		32	3	29	A	A
19	8122737	P5058_101	P5058_102	mismatch	rs2303164	CCL25	ENSG00000131142	ENST00000315626	G	A	MODERATE	missense_variant	transcript	protein_coding	46	11	35	G	A		31	0	31	A	A
19	8122737	P5058_101	P5058_103	mismatch	rs2303164	CCL25	ENSG00000131142	ENST00000315626	G	A	MODERATE	missense_variant	transcript	protein_coding	46	11	35	G	A		37	0	37	A	A
14	20784718	P5058_101	P5058_102	mismatch	rs1132644	CCNB1IP1	ENSG00000100814	ENST00000556563	G	T	MODERATE	missense_variant&splice_region_variant	transcript	protein_coding	36	3	33	T	T	WARNING_TRANSCRIPT_INCOMPLETE	30	10	20	G	T	WARNING_TRANSCRIPT_INCOMPLETE
14	20784718	P5058_101	P5058_104	mismatch	rs1132644	CCNB1IP1	ENSG00000100814	ENST00000556563	G	T	MODERATE	missense_variant&splice_region_variant	transcript	protein_coding	36	3	33	T	T	WARNING_TRANSCRIPT_INCOMPLETE	35	12	23	G	T	WARNING_TRANSCRIPT_INCOMPLETE
14	20784718	P5058_101	P5058_105	mismatch	rs1132644	CCNB1IP1	ENSG00000100814	ENST00000556563	G	T	MODERATE	missense_variant&splice_region_variant	transcript	protein_coding	36	3	33	T	T	WARNING_TRANSCRIPT_INCOMPLETE	42	14	28	G	T	WARNING_TRANSCRIPT_INCOMPLETE
14	20784718	P5058_101	P5058_106	mismatch	rs1132644	CCNB1IP1	ENSG00000100814	ENST00000556563	G	T	MODERATE	missense_variant&splice_region_variant	transcript	protein_coding	36	3	33	T	T	WARNING_TRANSCRIPT_INCOMPLETE	44	17	27	G	T	WARNING_TRANSCRIPT_INCOMPLETE
6	41903782	P5058_101	P5058_103	mismatch	rs1051130	CCND3	ENSG00000112576	ENST00000372987	A	C	MODERATE	missense_variant	transcript	protein_coding	42	27	15	A	C		26	0	26	C	C
6	74493432	P5058_101	P5058_102	mismatch	rs10455097	CD109	ENSG00000156535	ENST00000287097	A	C	MODERATE	missense_variant&splice_region_variant	transcript	protein_coding	46	26	20	A	C		27	0	27	C	C
6	74497009	P5058_101	P5058_102	mismatch	rs2351528	CD109	ENSG00000156535	ENST00000287097	A	G	MODERATE	missense_variant	transcript	protein_coding	62	38	24	A	G		29	0	29	G	G
6	74497152	P5058_101	P5058_102	mismatch	rs5023688	CD109	ENSG00000156535	ENST00000287097	G	A	MODERATE	missense_variant	transcript	protein_coding	43	27	16	G	A		39	0	39	A	A
5	66492412	P5058_101	P5058_102	mismatch	rs5744463	CD180	ENSG00000134061	ENST00000256447	C	G	MODERATE	missense_variant	transcript	protein_coding	34	0	34	G	G		32	14	18	C	G
5	66492412	P5058_101	P5058_103	mismatch	rs5744463	CD180	ENSG00000134061	ENST00000256447	C	G	MODERATE	missense_variant	transcript	protein_coding	34	0	34	G	G		29	20	9	C	G
5	66492412	P5058_101	P5058_104	mismatch	rs5744463	CD180	ENSG00000134061	ENST00000256447	C	G	MODERATE	missense_variant	transcript	protein_coding	34	0	34	G	G		21	3	18	C	G
5	66492412	P5058_101	P5058_105	mismatch	rs5744463	CD180	ENSG00000134061	ENST00000256447	C	G	MODERATE	missense_variant	transcript	protein_coding	34	0	34	G	G		50	31	19	C	G
5	66492412	P5058_101	P5058_106	mismatch	rs5744463	CD180	ENSG00000134061	ENST00000256447	C	G	MODERATE	missense_variant	transcript	protein_coding	34	0	34	G	G		25	14	11	C	G
19	49839283	P5058_101	P5058_102	mismatch	rs354022	CD37	ENSG00000104894	ENST00000595660	G	A	MODERATE	missense_variant	transcript	protein_coding	29	8	21	G	A	WARNING_TRANSCRIPT_INCOMPLETE	33	0	33	A	A	WARNING_TRANSCRIPT_INCOMPLETE
19	49839283	P5058_101	P5058_103	mismatch	rs354022	CD37	ENSG00000104894	ENST00000595660	G	A	MODERATE	missense_variant	transcript	protein_coding	29	8	21	G	A	WARNING_TRANSCRIPT_INCOMPLETE	20	0	20	A	A	WARNING_TRANSCRIPT_INCOMPLETE
19	45912002	P5058_101	P5058_102	mismatch	rs735482	CD3EAP	ENSG00000117877	ENST00000309424	A	C	MODERATE	missense_variant	transcript	protein_coding	43	11	32	A	C		20	0	20	C	C
19	45912343	P5058_101	P5058_102	mismatch	rs762562	CD3EAP	ENSG00000117877	ENST00000309424	A	G	MODERATE	missense_variant	transcript	protein_coding	45	13	32	A	G		35	0	35	G	G
19	45912406	P5058_101	P5058_102	mismatch	rs2336219	CD3EAP	ENSG00000117877	ENST00000309424	G	A	MODERATE	missense_variant	transcript	protein_coding	40	7	33	G	A		27	0	27	A	A
19	45912002	P5058_101	P5058_103	mismatch	rs735482	CD3EAP	ENSG00000117877	ENST00000309424	A	C	MODERATE	missense_variant	transcript	protein_coding	43	11	32	A	C		32	0	32	C	C
19	45912343	P5058_101	P5058_103	mismatch	rs762562	CD3EAP	ENSG00000117877	ENST00000309424	A	G	MODERATE	missense_variant	transcript	protein_coding	45	13	32	A	G		36	0	36	G	G
19	45912406	P5058_101	P5058_103	mismatch	rs2336219	CD3EAP	ENSG00000117877	ENST00000309424	G	A	MODERATE	missense_variant	transcript	protein_coding	40	7	33	G	A		29	0	29	A	A
11	118221349	P5058_101	P5058_103	mismatch	rs3753058	CD3G	ENSG00000160654	ENST00000532917	G	T	MODERATE	missense_variant	transcript	protein_coding	34	12	22	G	T		23	0	23	T	T
11	60893235	P5058_101	P5058_105	mismatch	rs2229177	CD5	ENSG00000110448	ENST00000347785	C	T	MODERATE	missense_variant	transcript	protein_coding	32	11	21	C	T		29	2	27	T	T
5	54439466	P5058_101	P5058_102	mismatch	rs1021580	CDC20B	ENSG00000164287	ENST00000296733	G	A	MODERATE	missense_variant	transcript	protein_coding	28	0	28	A	A		25	10	15	G	A
5	54439466	P5058_101	P5058_103	mismatch	rs1021580	CDC20B	ENSG00000164287	ENST00000296733	G	A	MODERATE	missense_variant	transcript	protein_coding	28	0	28	A	A		43	34	9	G	A
5	54439466	P5058_101	P5058_104	mismatch	rs1021580	CDC20B	ENSG00000164287	ENST00000296733	G	A	MODERATE	missense_variant	transcript	protein_coding	28	0	28	A	A		38	17	21	G	A
5	54439466	P5058_101	P5058_105	mismatch	rs1021580	CDC20B	ENSG00000164287	ENST00000296733	G	A	MODERATE	missense_variant	transcript	protein_coding	28	0	28	A	A		41	20	21	G	A
5	54439466	P5058_101	P5058_106	mismatch	rs1021580	CDC20B	ENSG00000164287	ENST00000296733	G	A	MODERATE	missense_variant	transcript	protein_coding	28	0	28	A	A		29	8	21	G	A
14	105477990	P5058_101	P5058_102	mismatch	rs17852251	CDCA4	ENSG00000170779	ENST00000336219	C	T	MODERATE	missense_variant	transcript	protein_coding	25	1	24	T	T		25	7	18	C	T
14	105477990	P5058_101	P5058_104	mismatch	rs17852251	CDCA4	ENSG00000170779	ENST00000336219	C	T	MODERATE	missense_variant	transcript	protein_coding	25	1	24	T	T		24	13	11	C	T
14	105477990	P5058_101	P5058_105	mismatch	rs17852251	CDCA4	ENSG00000170779	ENST00000336219	C	T	MODERATE	missense_variant	transcript	protein_coding	25	1	24	T	T		31	10	21	C	T
14	105477990	P5058_101	P5058_106	mismatch	rs17852251	CDCA4	ENSG00000170779	ENST00000336219	C	T	MODERATE	missense_variant	transcript	protein_coding	25	1	24	T	T		38	11	27	C	T
16	65016087	P5058_101	P5058_103	mismatch	rs35213	CDH11	ENSG00000140937	ENST00000268603	A	C	MODERATE	missense_variant	transcript	protein_coding	24	17	7	A	C		21	0	21	C	C
16	65022234	P5058_101	P5058_103	mismatch	rs1130821	CDH11	ENSG00000140937	ENST00000268603	C	T	MODERATE	missense_variant	transcript	protein_coding	38	24	14	C	T		25	0	25	T	T
8	95143172	P5058_101	P5058_104	mismatch	rs1051624	CDH17	ENSG00000079112	ENST00000027335	T	G	MODERATE	missense_variant	transcript	protein_coding	20	12	8	T	G		19	0	19	G	G
16	68719113	P5058_101	P5058_103	mismatch	rs34494880	CDH3	ENSG00000062038	ENST00000264012	G	A	MODERATE	missense_variant	transcript	protein_coding	31	19	12	G	A		30	0	30	A	A
18	63530016	P5058_101	P5058_103	mismatch	rs2291343	CDH7	ENSG00000081138	ENST00000323011	A	G	MODERATE	missense_variant	transcript	protein_coding	33	17	16	A	G		21	0	21	G	G
11	618013	P5058_101	P5058_105	mismatch	rs7108757	CDHR5	ENSG00000099834	ENST00000349570	C	T	MODERATE	missense_variant	transcript	protein_coding	29	6	23	C	T		24	0	24	T	T
7	40031218	P5058_101	P5058_102	mismatch	rs13310480	CDK13	ENSG00000065883	ENST00000181839	C	T	MODERATE	sequence_feature	amino_acid_modification:Phosphoserine	protein_coding	38	11	27	C	T		28	0	28	T	T
7	40031268	P5058_101	P5058_102	mismatch	rs13310449	CDK13	ENSG00000065883	ENST00000181839	A	G	MODERATE	sequence_feature	amino_acid_modification:Phosphoserine	protein_coding	42	15	27	A	G		32	0	32	G	G
7	40034677	P5058_101	P5058_102	mismatch	rs9690347	CDK13	ENSG00000065883	ENST00000181839	G	T	MODERATE	sequence_feature	amino_acid_modification:Phosphoserine	protein_coding	43	17	26	G	T		48	0	48	T	T
7	40035822	P5058_101	P5058_102	mismatch	rs13231977	CDK13	ENSG00000065883	ENST00000181839	C	G	MODERATE	sequence_feature	amino_acid_modification:Phosphoserine	protein_coding	31	11	20	C	G		39	0	39	G	G
7	40036564	P5058_101	P5058_102	mismatch	rs368890455	CDK13	ENSG00000065883	ENST00000181839	A	G	MODERATE	sequence_feature	amino_acid_modification:Phosphoserine	protein_coding	31	5	26	A	G		25	0	25	G	G
7	40036570	P5058_101	P5058_102	mismatch	rs371292039	CDK13	ENSG00000065883	ENST00000181839	A	G	MODERATE	sequence_feature	amino_acid_modification:Phosphoserine	protein_coding	27	3	24	A	G		24	0	24	G	G
7	40036582	P5058_101	P5058_102	mismatch	rs73127862	CDK13	ENSG00000065883	ENST00000181839	A	G	MODERATE	sequence_feature	amino_acid_modification:Phosphoserine	protein_coding	29	4	25	A	G		21	0	21	G	G
7	40089932	P5058_101	P5058_102	mismatch	rs10272641	CDK13	ENSG00000065883	ENST00000181839	C	G	MODERATE	sequence_feature	amino_acid_modification:Phosphoserine	protein_coding	28	13	15	C	G		34	0	34	G	G
7	40090094	P5058_101	P5058_102	mismatch	rs35082351	CDK13	ENSG00000065883	ENST00000181839	G	A	MODERATE	sequence_feature	amino_acid_modification:Phosphoserine	protein_coding	27	13	14	G	A		40	0	40	A	A
7	40090147	P5058_101	P5058_102	mismatch	rs35052806	CDK13	ENSG00000065883	ENST00000181839	T	C	MODERATE	sequence_feature	amino_acid_modification:Phosphoserine	protein_coding	28	12	16	T	C		33	0	33	C	C
7	40091573	P5058_101	P5058_102	mismatch	rs10277853	CDK13	ENSG00000065883	ENST00000181839	G	A	MODERATE	sequence_feature	amino_acid_modification:Phosphoserine	protein_coding	34	12	22	G	A		40	0	40	A	A
7	40091832	P5058_101	P5058_102	mismatch	rs798855	CDK13	ENSG00000065883	ENST00000181839	C	G	MODERATE	sequence_feature	amino_acid_modification:Phosphoserine	protein_coding	37	12	25	C	G		38	0	38	G	G
7	40094641	P5058_101	P5058_102	mismatch	rs9639820	CDK13	ENSG00000065883	ENST00000181839	A	G	MODERATE	sequence_feature	amino_acid_modification:Phosphoserine	protein_coding	36	17	19	A	G		30	0	30	G	G
7	40094917	P5058_101	P5058_102	mismatch	rs10234693	CDK13	ENSG00000065883	ENST00000181839	G	C	MODERATE	sequence_feature	amino_acid_modification:Phosphoserine	protein_coding	41	9	32	G	C		26	0	26	C	C
7	40096299	P5058_101	P5058_102	mismatch	rs12533272	CDK13	ENSG00000065883	ENST00000181839	C	T	MODERATE	sequence_feature	amino_acid_modification:Phosphoserine	protein_coding	35	8	27	C	T		32	0	32	T	T
7	40097662	P5058_101	P5058_102	mismatch	rs2159488	CDK13	ENSG00000065883	ENST00000181839	G	A	MODERATE	sequence_feature	amino_acid_modification:Phosphoserine	protein_coding	28	12	16	G	A		27	0	27	A	A
7	40097798	P5058_101	P5058_102	mismatch	rs6952597	CDK13	ENSG00000065883	ENST00000181839	A	G	MODERATE	sequence_feature	amino_acid_modification:Phosphoserine	protein_coding	33	11	22	A	G		29	0	29	G	G
7	40098787	P5058_101	P5058_102	mismatch	rs2052097	CDK13	ENSG00000065883	ENST00000181839	G	A	MODERATE	sequence_feature	amino_acid_modification:Phosphoserine	protein_coding	30	12	18	G	A		35	0	35	A	A
7	40099138	P5058_101	P5058_102	mismatch	rs798858	CDK13	ENSG00000065883	ENST00000181839	G	A	MODERATE	sequence_feature	amino_acid_modification:Phosphoserine	protein_coding	26	10	16	G	A		37	0	37	A	A
7	40099834	P5058_101	P5058_102	mismatch	rs1024680	CDK13	ENSG00000065883	ENST00000181839	G	A	MODERATE	sequence_feature	amino_acid_modification:Phosphoserine	protein_coding	37	9	28	G	A		32	0	32	A	A
7	40101335	P5058_101	P5058_102	mismatch	rs3800802	CDK13	ENSG00000065883	ENST00000181839	G	A	MODERATE	sequence_feature	amino_acid_modification:Phosphoserine	protein_coding	33	16	17	G	A		38	0	38	A	A
7	40102026	P5058_101	P5058_102	mismatch	rs1267260	CDK13	ENSG00000065883	ENST00000181839	G	A	MODERATE	sequence_feature	amino_acid_modification:Phosphoserine	protein_coding	45	14	31	G	A		36	0	36	A	A
7	40031218	P5058_101	P5058_104	mismatch	rs13310480	CDK13	ENSG00000065883	ENST00000181839	C	T	MODERATE	sequence_feature	amino_acid_modification:Phosphoserine	protein_coding	38	11	27	C	T		42	0	42	T	T
7	40031268	P5058_101	P5058_104	mismatch	rs13310449	CDK13	ENSG00000065883	ENST00000181839	A	G	MODERATE	sequence_feature	amino_acid_modification:Phosphoserine	protein_coding	42	15	27	A	G		33	0	33	G	G
7	40034677	P5058_101	P5058_104	mismatch	rs9690347	CDK13	ENSG00000065883	ENST00000181839	G	T	MODERATE	sequence_feature	amino_acid_modification:Phosphoserine	protein_coding	43	17	26	G	T		39	0	39	T	T
7	40035822	P5058_101	P5058_104	mismatch	rs13231977	CDK13	ENSG00000065883	ENST00000181839	C	G	MODERATE	sequence_feature	amino_acid_modification:Phosphoserine	protein_coding	31	11	20	C	G		41	0	41	G	G
7	40036564	P5058_101	P5058_104	mismatch	rs368890455	CDK13	ENSG00000065883	ENST00000181839	A	G	MODERATE	sequence_feature	amino_acid_modification:Phosphoserine	protein_coding	31	5	26	A	G		36	0	36	G	G
7	40036570	P5058_101	P5058_104	mismatch	rs371292039	CDK13	ENSG00000065883	ENST00000181839	A	G	MODERATE	sequence_feature	amino_acid_modification:Phosphoserine	protein_coding	27	3	24	A	G		38	0	38	G	G
7	40036582	P5058_101	P5058_104	mismatch	rs73127862	CDK13	ENSG00000065883	ENST00000181839	A	G	MODERATE	sequence_feature	amino_acid_modification:Phosphoserine	protein_coding	29	4	25	A	G		35	0	35	G	G
7	40089932	P5058_101	P5058_104	mismatch	rs10272641	CDK13	ENSG00000065883	ENST00000181839	C	G	MODERATE	sequence_feature	amino_acid_modification:Phosphoserine	protein_coding	28	13	15	C	G		22	0	22	G	G
7	40090094	P5058_101	P5058_104	mismatch	rs35082351	CDK13	ENSG00000065883	ENST00000181839	G	A	MODERATE	sequence_feature	amino_acid_modification:Phosphoserine	protein_coding	27	13	14	G	A		29	0	29	A	A
7	40090147	P5058_101	P5058_104	mismatch	rs35052806	CDK13	ENSG00000065883	ENST00000181839	T	C	MODERATE	sequence_feature	amino_acid_modification:Phosphoserine	protein_coding	28	12	16	T	C		33	0	33	C	C
7	40091573	P5058_101	P5058_104	mismatch	rs10277853	CDK13	ENSG00000065883	ENST00000181839	G	A	MODERATE	sequence_feature	amino_acid_modification:Phosphoserine	protein_coding	34	12	22	G	A		43	0	43	A	A
7	40091832	P5058_101	P5058_104	mismatch	rs798855	CDK13	ENSG00000065883	ENST00000181839	C	G	MODERATE	sequence_feature	amino_acid_modification:Phosphoserine	protein_coding	37	12	25	C	G		31	0	31	G	G
7	40094641	P5058_101	P5058_104	mismatch	rs9639820	CDK13	ENSG00000065883	ENST00000181839	A	G	MODERATE	sequence_feature	amino_acid_modification:Phosphoserine	protein_coding	36	17	19	A	G		31	0	31	G	G
7	40094917	P5058_101	P5058_104	mismatch	rs10234693	CDK13	ENSG00000065883	ENST00000181839	G	C	MODERATE	sequence_feature	amino_acid_modification:Phosphoserine	protein_coding	41	9	32	G	C		32	0	32	C	C
7	40096299	P5058_101	P5058_104	mismatch	rs12533272	CDK13	ENSG00000065883	ENST00000181839	C	T	MODERATE	sequence_feature	amino_acid_modification:Phosphoserine	protein_coding	35	8	27	C	T		28	0	28	T	T
7	40097662	P5058_101	P5058_104	mismatch	rs2159488	CDK13	ENSG00000065883	ENST00000181839	G	A	MODERATE	sequence_feature	amino_acid_modification:Phosphoserine	protein_coding	28	12	16	G	A		25	0	25	A	A
7	40097798	P5058_101	P5058_104	mismatch	rs6952597	CDK13	ENSG00000065883	ENST00000181839	A	G	MODERATE	sequence_feature	amino_acid_modification:Phosphoserine	protein_coding	33	11	22	A	G		34	0	34	G	G
7	40098787	P5058_101	P5058_104	mismatch	rs2052097	CDK13	ENSG00000065883	ENST00000181839	G	A	MODERATE	sequence_feature	amino_acid_modification:Phosphoserine	protein_coding	30	12	18	G	A		31	0	31	A	A
7	40099138	P5058_101	P5058_104	mismatch	rs798858	CDK13	ENSG00000065883	ENST00000181839	G	A	MODERATE	sequence_feature	amino_acid_modification:Phosphoserine	protein_coding	26	10	16	G	A		27	0	27	A	A
7	40099834	P5058_101	P5058_104	mismatch	rs1024680	CDK13	ENSG00000065883	ENST00000181839	G	A	MODERATE	sequence_feature	amino_acid_modification:Phosphoserine	protein_coding	37	9	28	G	A		53	0	53	A	A
7	40101335	P5058_101	P5058_104	mismatch	rs3800802	CDK13	ENSG00000065883	ENST00000181839	G	A	MODERATE	sequence_feature	amino_acid_modification:Phosphoserine	protein_coding	33	16	17	G	A		30	0	30	A	A
7	40102026	P5058_101	P5058_104	mismatch	rs1267260	CDK13	ENSG00000065883	ENST00000181839	G	A	MODERATE	sequence_feature	amino_acid_modification:Phosphoserine	protein_coding	45	14	31	G	A		34	0	34	A	A
7	40031218	P5058_101	P5058_105	mismatch	rs13310480	CDK13	ENSG00000065883	ENST00000181839	C	T	MODERATE	sequence_feature	amino_acid_modification:Phosphoserine	protein_coding	38	11	27	C	T		33	0	33	T	T
7	40031268	P5058_101	P5058_105	mismatch	rs13310449	CDK13	ENSG00000065883	ENST00000181839	A	G	MODERATE	sequence_feature	amino_acid_modification:Phosphoserine	protein_coding	42	15	27	A	G		28	0	28	G	G
7	40034677	P5058_101	P5058_105	mismatch	rs9690347	CDK13	ENSG00000065883	ENST00000181839	G	T	MODERATE	sequence_feature	amino_acid_modification:Phosphoserine	protein_coding	43	17	26	G	T		38	0	38	T	T
7	40035822	P5058_101	P5058_105	mismatch	rs13231977	CDK13	ENSG00000065883	ENST00000181839	C	G	MODERATE	sequence_feature	amino_acid_modification:Phosphoserine	protein_coding	31	11	20	C	G		35	0	35	G	G
7	40036564	P5058_101	P5058_105	mismatch	rs368890455	CDK13	ENSG00000065883	ENST00000181839	A	G	MODERATE	sequence_feature	amino_acid_modification:Phosphoserine	protein_coding	31	5	26	A	G		44	0	44	G	G
7	40036570	P5058_101	P5058_105	mismatch	rs371292039	CDK13	ENSG00000065883	ENST00000181839	A	G	MODERATE	sequence_feature	amino_acid_modification:Phosphoserine	protein_coding	27	3	24	A	G		41	0	41	G	G
7	40036582	P5058_101	P5058_105	mismatch	rs73127862	CDK13	ENSG00000065883	ENST00000181839	A	G	MODERATE	sequence_feature	amino_acid_modification:Phosphoserine	protein_coding	29	4	25	A	G		38	0	38	G	G
7	40089932	P5058_101	P5058_105	mismatch	rs10272641	CDK13	ENSG00000065883	ENST00000181839	C	G	MODERATE	sequence_feature	amino_acid_modification:Phosphoserine	protein_coding	28	13	15	C	G		33	0	33	G	G
7	40090094	P5058_101	P5058_105	mismatch	rs35082351	CDK13	ENSG00000065883	ENST00000181839	G	A	MODERATE	sequence_feature	amino_acid_modification:Phosphoserine	protein_coding	27	13	14	G	A		33	0	33	A	A
7	40090147	P5058_101	P5058_105	mismatch	rs35052806	CDK13	ENSG00000065883	ENST00000181839	T	C	MODERATE	sequence_feature	amino_acid_modification:Phosphoserine	protein_coding	28	12	16	T	C		27	0	27	C	C
7	40091573	P5058_101	P5058_105	mismatch	rs10277853	CDK13	ENSG00000065883	ENST00000181839	G	A	MODERATE	sequence_feature	amino_acid_modification:Phosphoserine	protein_coding	34	12	22	G	A		41	0	41	A	A
7	40091832	P5058_101	P5058_105	mismatch	rs798855	CDK13	ENSG00000065883	ENST00000181839	C	G	MODERATE	sequence_feature	amino_acid_modification:Phosphoserine	protein_coding	37	12	25	C	G		23	0	23	G	G
7	40094641	P5058_101	P5058_105	mismatch	rs9639820	CDK13	ENSG00000065883	ENST00000181839	A	G	MODERATE	sequence_feature	amino_acid_modification:Phosphoserine	protein_coding	36	17	19	A	G		32	0	32	G	G
7	40094917	P5058_101	P5058_105	mismatch	rs10234693	CDK13	ENSG00000065883	ENST00000181839	G	C	MODERATE	sequence_feature	amino_acid_modification:Phosphoserine	protein_coding	41	9	32	G	C		35	0	35	C	C
7	40096299	P5058_101	P5058_105	mismatch	rs12533272	CDK13	ENSG00000065883	ENST00000181839	C	T	MODERATE	sequence_feature	amino_acid_modification:Phosphoserine	protein_coding	35	8	27	C	T		25	0	25	T	T
7	40097662	P5058_101	P5058_105	mismatch	rs2159488	CDK13	ENSG00000065883	ENST00000181839	G	A	MODERATE	sequence_feature	amino_acid_modification:Phosphoserine	protein_coding	28	12	16	G	A		32	0	32	A	A
7	40097798	P5058_101	P5058_105	mismatch	rs6952597	CDK13	ENSG00000065883	ENST00000181839	A	G	MODERATE	sequence_feature	amino_acid_modification:Phosphoserine	protein_coding	33	11	22	A	G		31	0	31	G	G
7	40098787	P5058_101	P5058_105	mismatch	rs2052097	CDK13	ENSG00000065883	ENST00000181839	G	A	MODERATE	sequence_feature	amino_acid_modification:Phosphoserine	protein_coding	30	12	18	G	A		29	0	29	A	A
7	40099138	P5058_101	P5058_105	mismatch	rs798858	CDK13	ENSG00000065883	ENST00000181839	G	A	MODERATE	sequence_feature	amino_acid_modification:Phosphoserine	protein_coding	26	10	16	G	A		36	0	36	A	A
7	40099834	P5058_101	P5058_105	mismatch	rs1024680	CDK13	ENSG00000065883	ENST00000181839	G	A	MODERATE	sequence_feature	amino_acid_modification:Phosphoserine	protein_coding	37	9	28	G	A		36	0	36	A	A
7	40101335	P5058_101	P5058_105	mismatch	rs3800802	CDK13	ENSG00000065883	ENST00000181839	G	A	MODERATE	sequence_feature	amino_acid_modification:Phosphoserine	protein_coding	33	16	17	G	A		32	0	32	A	A
7	40102026	P5058_101	P5058_105	mismatch	rs1267260	CDK13	ENSG00000065883	ENST00000181839	G	A	MODERATE	sequence_feature	amino_acid_modification:Phosphoserine	protein_coding	45	14	31	G	A		27	0	27	A	A
7	40031218	P5058_101	P5058_106	mismatch	rs13310480	CDK13	ENSG00000065883	ENST00000181839	C	T	MODERATE	sequence_feature	amino_acid_modification:Phosphoserine	protein_coding	38	11	27	C	T		38	0	38	T	T
7	40031268	P5058_101	P5058_106	mismatch	rs13310449	CDK13	ENSG00000065883	ENST00000181839	A	G	MODERATE	sequence_feature	amino_acid_modification:Phosphoserine	protein_coding	42	15	27	A	G		31	0	31	G	G
7	40034677	P5058_101	P5058_106	mismatch	rs9690347	CDK13	ENSG00000065883	ENST00000181839	G	T	MODERATE	sequence_feature	amino_acid_modification:Phosphoserine	protein_coding	43	17	26	G	T		29	0	29	T	T
7	40035822	P5058_101	P5058_106	mismatch	rs13231977	CDK13	ENSG00000065883	ENST00000181839	C	G	MODERATE	sequence_feature	amino_acid_modification:Phosphoserine	protein_coding	31	11	20	C	G		28	0	28	G	G
7	40036564	P5058_101	P5058_106	mismatch	rs368890455	CDK13	ENSG00000065883	ENST00000181839	A	G	MODERATE	sequence_feature	amino_acid_modification:Phosphoserine	protein_coding	31	5	26	A	G		33	0	33	G	G
7	40036570	P5058_101	P5058_106	mismatch	rs371292039	CDK13	ENSG00000065883	ENST00000181839	A	G	MODERATE	sequence_feature	amino_acid_modification:Phosphoserine	protein_coding	27	3	24	A	G		33	0	33	G	G
7	40036582	P5058_101	P5058_106	mismatch	rs73127862	CDK13	ENSG00000065883	ENST00000181839	A	G	MODERATE	sequence_feature	amino_acid_modification:Phosphoserine	protein_coding	29	4	25	A	G		29	0	29	G	G
7	40089932	P5058_101	P5058_106	mismatch	rs10272641	CDK13	ENSG00000065883	ENST00000181839	C	G	MODERATE	sequence_feature	amino_acid_modification:Phosphoserine	protein_coding	28	13	15	C	G		22	0	22	G	G
7	40090094	P5058_101	P5058_106	mismatch	rs35082351	CDK13	ENSG00000065883	ENST00000181839	G	A	MODERATE	sequence_feature	amino_acid_modification:Phosphoserine	protein_coding	27	13	14	G	A		25	0	25	A	A
7	40090147	P5058_101	P5058_106	mismatch	rs35052806	CDK13	ENSG00000065883	ENST00000181839	T	C	MODERATE	sequence_feature	amino_acid_modification:Phosphoserine	protein_coding	28	12	16	T	C		23	1	22	C	C
7	40091573	P5058_101	P5058_106	mismatch	rs10277853	CDK13	ENSG00000065883	ENST00000181839	G	A	MODERATE	sequence_feature	amino_acid_modification:Phosphoserine	protein_coding	34	12	22	G	A		41	0	41	A	A
7	40091832	P5058_101	P5058_106	mismatch	rs798855	CDK13	ENSG00000065883	ENST00000181839	C	G	MODERATE	sequence_feature	amino_acid_modification:Phosphoserine	protein_coding	37	12	25	C	G		26	0	26	G	G
7	40094641	P5058_101	P5058_106	mismatch	rs9639820	CDK13	ENSG00000065883	ENST00000181839	A	G	MODERATE	sequence_feature	amino_acid_modification:Phosphoserine	protein_coding	36	17	19	A	G		28	0	28	G	G
7	40094917	P5058_101	P5058_106	mismatch	rs10234693	CDK13	ENSG00000065883	ENST00000181839	G	C	MODERATE	sequence_feature	amino_acid_modification:Phosphoserine	protein_coding	41	9	32	G	C		28	0	28	C	C
7	40096299	P5058_101	P5058_106	mismatch	rs12533272	CDK13	ENSG00000065883	ENST00000181839	C	T	MODERATE	sequence_feature	amino_acid_modification:Phosphoserine	protein_coding	35	8	27	C	T		29	0	29	T	T
7	40097662	P5058_101	P5058_106	mismatch	rs2159488	CDK13	ENSG00000065883	ENST00000181839	G	A	MODERATE	sequence_feature	amino_acid_modification:Phosphoserine	protein_coding	28	12	16	G	A		40	0	40	A	A
7	40097798	P5058_101	P5058_106	mismatch	rs6952597	CDK13	ENSG00000065883	ENST00000181839	A	G	MODERATE	sequence_feature	amino_acid_modification:Phosphoserine	protein_coding	33	11	22	A	G		26	0	26	G	G
7	40098787	P5058_101	P5058_106	mismatch	rs2052097	CDK13	ENSG00000065883	ENST00000181839	G	A	MODERATE	sequence_feature	amino_acid_modification:Phosphoserine	protein_coding	30	12	18	G	A		19	0	19	A	A
7	40099138	P5058_101	P5058_106	mismatch	rs798858	CDK13	ENSG00000065883	ENST00000181839	G	A	MODERATE	sequence_feature	amino_acid_modification:Phosphoserine	protein_coding	26	10	16	G	A		24	0	24	A	A
7	40099834	P5058_101	P5058_106	mismatch	rs1024680	CDK13	ENSG00000065883	ENST00000181839	G	A	MODERATE	sequence_feature	amino_acid_modification:Phosphoserine	protein_coding	37	9	28	G	A		31	0	31	A	A
7	40101335	P5058_101	P5058_106	mismatch	rs3800802	CDK13	ENSG00000065883	ENST00000181839	G	A	MODERATE	sequence_feature	amino_acid_modification:Phosphoserine	protein_coding	33	16	17	G	A		27	0	27	A	A
7	40102026	P5058_101	P5058_106	mismatch	rs1267260	CDK13	ENSG00000065883	ENST00000181839	G	A	MODERATE	sequence_feature	amino_acid_modification:Phosphoserine	protein_coding	45	14	31	G	A		32	0	32	A	A
6	36645696	P5058_101	P5058_103	mismatch	rs2395655	CDKN1A	ENSG00000124762	ENST00000448526	A	G	MODERATE	missense_variant	transcript	protein_coding	38	14	24	A	G		16	0	16	G	G
11	125891269	P5058_101	P5058_103	mismatch	rs3740912	CDON	ENSG00000064309	ENST00000263577	C	T	MODERATE	missense_variant	transcript	protein_coding	26	4	22	C	T		32	0	32	T	T
6	31083813	P5058_101	P5058_102	mismatch	rs3130981	CDSN	ENSG00000204539	ENST00000376288	T	C	MODERATE	missense_variant	transcript	protein_coding	44	16	28	T	C		30	0	30	C	C
6	31084163	P5058_101	P5058_102	mismatch	rs3132554	CDSN	ENSG00000204539	ENST00000376288	A	G	MODERATE	missense_variant	transcript	protein_coding	57	26	31	A	G		38	0	38	G	G
6	31084787	P5058_101	P5058_102	mismatch	rs707913	CDSN	ENSG00000204539	ENST00000376288	A	G	MODERATE	missense_variant	transcript	protein_coding	50	30	20	A	G		33	0	33	G	G
6	31084964	P5058_101	P5058_102	mismatch	None	CDSN	ENSG00000204539	ENST00000376288	T	C	MODERATE	missense_variant	transcript	protein_coding	52	30	22	T	C		33	0	33	C	C
6	4735035	P5058_101	P5058_102	mismatch	rs13196069	CDYL	ENSG00000153046	ENST00000328908	T	C	MODERATE	missense_variant	transcript	protein_coding	40	27	13	T	C		34	0	34	C	C
6	4735071	P5058_101	P5058_102	mismatch	rs28360500	CDYL	ENSG00000153046	ENST00000328908	C	G	MODERATE	missense_variant	transcript	protein_coding	41	27	14	C	G		40	0	40	G	G
19	42132314	P5058_101	P5058_102	mismatch	rs1126454	CEACAM4	ENSG00000105352	ENST00000221954	G	C	MODERATE	missense_variant	transcript	protein_coding	38	13	25	G	C		23	0	23	C	C
19	42132314	P5058_101	P5058_103	mismatch	rs1126454	CEACAM4	ENSG00000105352	ENST00000221954	G	C	MODERATE	missense_variant	transcript	protein_coding	38	13	25	G	C		26	0	26	C	C
19	42265889	P5058_101	P5058_102	mismatch	rs11548735	CEACAM6	ENSG00000086548	ENST00000199764	G	T	MODERATE	missense_variant	transcript	protein_coding	35	13	22	G	T		36	0	36	T	T
19	42265889	P5058_101	P5058_103	mismatch	rs11548735	CEACAM6	ENSG00000086548	ENST00000199764	G	T	MODERATE	missense_variant	transcript	protein_coding	35	13	22	G	T		32	0	32	T	T
22	17990852	P5058_101	P5058_102	mismatch	rs5747211	CECR2	ENSG00000099954	ENST00000262608	G	A	MODERATE	missense_variant	transcript	protein_coding	45	24	21	G	A	WARNING_TRANSCRIPT_NO_START_CODON	63	4	59	A	A	WARNING_TRANSCRIPT_NO_START_CODON
22	17990852	P5058_101	P5058_104	mismatch	rs5747211	CECR2	ENSG00000099954	ENST00000262608	G	A	MODERATE	missense_variant	transcript	protein_coding	45	24	21	G	A	WARNING_TRANSCRIPT_NO_START_CODON	37	0	37	A	A	WARNING_TRANSCRIPT_NO_START_CODON
22	17990852	P5058_101	P5058_106	mismatch	rs5747211	CECR2	ENSG00000099954	ENST00000262608	G	A	MODERATE	missense_variant	transcript	protein_coding	45	24	21	G	A	WARNING_TRANSCRIPT_NO_START_CODON	37	0	37	A	A	WARNING_TRANSCRIPT_NO_START_CODON
1	22304428	P5058_101	P5058_102	mismatch	rs12074016	CELA3B	ENSG00000219073	ENST00000374666	C	T	MODERATE	missense_variant	transcript	protein_coding	16	1	15	T	T	WARNING_TRANSCRIPT_INCOMPLETE	20	2	18	C	T	WARNING_TRANSCRIPT_INCOMPLETE
1	22304428	P5058_101	P5058_104	mismatch	rs12074016	CELA3B	ENSG00000219073	ENST00000374666	C	T	MODERATE	missense_variant	transcript	protein_coding	16	1	15	T	T	WARNING_TRANSCRIPT_INCOMPLETE	26	2	24	C	T	WARNING_TRANSCRIPT_INCOMPLETE
16	90037828	P5058_101	P5058_103	mismatch	rs4785755	CENPBD1	ENSG00000177946	ENST00000314994	G	A	MODERATE	missense_variant	transcript	protein_coding	29	21	8	G	A		35	0	35	A	A
22	42341308	P5058_101	P5058_102	mismatch	rs7293091	CENPM	ENSG00000100162	ENST00000402420	A	G	MODERATE	missense_variant	transcript	protein_coding	40	23	17	A	G		47	2	45	G	G
22	42341308	P5058_101	P5058_104	mismatch	rs7293091	CENPM	ENSG00000100162	ENST00000402420	A	G	MODERATE	missense_variant	transcript	protein_coding	40	23	17	A	G		33	0	33	G	G
22	42341308	P5058_101	P5058_106	mismatch	rs7293091	CENPM	ENSG00000100162	ENST00000402420	A	G	MODERATE	missense_variant	transcript	protein_coding	40	23	17	A	G		47	0	47	G	G
16	81061827	P5058_101	P5058_103	mismatch	rs2549887	CENPN	ENSG00000166451	ENST00000305850	G	A	MODERATE	missense_variant	transcript	protein_coding	24	15	9	G	A		30	0	30	A	A
6	126661502	P5058_101	P5058_102	mismatch	rs41285260	CENPW	ENSG00000203760	ENST00000368325	G	T	MODERATE	missense_variant	transcript	protein_coding	48	23	25	G	T		40	0	40	T	T
14	81360958	P5058_101	P5058_102	mismatch	rs2288347	CEP128	ENSG00000100629	ENST00000327841	C	T	MODERATE	missense_variant	transcript	protein_coding	24	2	22	T	T		37	11	26	C	T
14	81382845	P5058_101	P5058_102	mismatch	rs7160694	CEP128	ENSG00000100629	ENST00000216517	C	A	MODERATE	missense_variant	transcript	protein_coding	24	2	22	A	A		28	15	13	C	A
14	81360958	P5058_101	P5058_104	mismatch	rs2288347	CEP128	ENSG00000100629	ENST00000327841	C	T	MODERATE	missense_variant	transcript	protein_coding	24	2	22	T	T		27	8	19	C	T
14	81382845	P5058_101	P5058_104	mismatch	rs7160694	CEP128	ENSG00000100629	ENST00000216517	C	A	MODERATE	missense_variant	transcript	protein_coding	24	2	22	A	A		28	6	22	C	A
14	81360958	P5058_101	P5058_105	mismatch	rs2288347	CEP128	ENSG00000100629	ENST00000327841	C	T	MODERATE	missense_variant	transcript	protein_coding	24	2	22	T	T		31	16	15	C	T
14	81382845	P5058_101	P5058_105	mismatch	rs7160694	CEP128	ENSG00000100629	ENST00000216517	C	A	MODERATE	missense_variant	transcript	protein_coding	24	2	22	A	A		31	6	25	C	A
14	81360958	P5058_101	P5058_106	mismatch	rs2288347	CEP128	ENSG00000100629	ENST00000327841	C	T	MODERATE	missense_variant	transcript	protein_coding	24	2	22	T	T		41	17	24	C	T
14	81382845	P5058_101	P5058_106	mismatch	rs7160694	CEP128	ENSG00000100629	ENST00000216517	C	A	MODERATE	missense_variant	transcript	protein_coding	24	2	22	A	A		30	11	19	C	A
18	13092424	P5058_101	P5058_103	mismatch	rs2027698	CEP192	ENSG00000101639	ENST00000325971	G	A	MODERATE	missense_variant	transcript	protein_coding	30	20	10	G	A		31	0	31	A	A
18	13100451	P5058_101	P5058_103	mismatch	rs3737379	CEP192	ENSG00000101639	ENST00000325971	A	G	MODERATE	missense_variant	transcript	protein_coding	37	24	13	A	G		24	0	24	G	G
6	118887303	P5058_101	P5058_102	mismatch	rs3734381	CEP85L	ENSG00000111860	ENST00000360290	T	C	MODERATE	missense_variant	transcript	protein_coding	52	27	25	T	C		43	0	43	C	C
19	33414420	P5058_101	P5058_102	mismatch	rs4805825	CEP89	ENSG00000121289	ENST00000305768	A	G	MODERATE	missense_variant	transcript	protein_coding	39	16	23	A	G		36	0	36	G	G
19	33414420	P5058_101	P5058_103	mismatch	rs4805825	CEP89	ENSG00000121289	ENST00000305768	A	G	MODERATE	missense_variant	transcript	protein_coding	39	16	23	A	G		33	0	33	G	G
19	33414420	P5058_101	P5058_106	mismatch	rs4805825	CEP89	ENSG00000121289	ENST00000305768	A	G	MODERATE	missense_variant	transcript	protein_coding	39	16	23	A	G		36	3	33	G	G
19	8326904	P5058_101	P5058_102	mismatch	rs36259	CERS4	ENSG00000090661	ENST00000251363	G	A	MODERATE	missense_variant	transcript	protein_coding	45	20	25	G	A		41	0	41	A	A
19	8326904	P5058_101	P5058_103	mismatch	rs36259	CERS4	ENSG00000090661	ENST00000251363	G	A	MODERATE	missense_variant	transcript	protein_coding	45	20	25	G	A		44	0	44	A	A
5	89703641	P5058_101	P5058_102	mismatch	rs4873	CETN3	ENSG00000153140	ENST00000283122	C	G	MODERATE	missense_variant	transcript	protein_coding	40	0	40	G	G		30	13	17	C	G
5	89703641	P5058_101	P5058_103	mismatch	rs4873	CETN3	ENSG00000153140	ENST00000283122	C	G	MODERATE	missense_variant	transcript	protein_coding	40	0	40	G	G		38	30	8	C	G
5	89703641	P5058_101	P5058_104	mismatch	rs4873	CETN3	ENSG00000153140	ENST00000283122	C	G	MODERATE	missense_variant	transcript	protein_coding	40	0	40	G	G		37	10	27	C	G
5	89703641	P5058_101	P5058_105	mismatch	rs4873	CETN3	ENSG00000153140	ENST00000283122	C	G	MODERATE	missense_variant	transcript	protein_coding	40	0	40	G	G		63	31	32	C	G
5	89703641	P5058_101	P5058_106	mismatch	rs4873	CETN3	ENSG00000153140	ENST00000283122	C	G	MODERATE	missense_variant	transcript	protein_coding	40	0	40	G	G		59	12	47	C	G
19	49558210	P5058_101	P5058_103	mismatch	rs62127883	CGB7	ENSG00000196337	ENST00000356213	T	G	MODERATE	missense_variant	transcript	protein_coding	14	5	9	T	G		14	0	14	G	G
19	49558216	P5058_101	P5058_103	mismatch	rs35728583	CGB7	ENSG00000196337	ENST00000356213	C	T	MODERATE	missense_variant	transcript	protein_coding	15	5	10	C	T		16	0	16	T	T
19	4442336	P5058_101	P5058_102	mismatch	rs9352	CHAF1A	ENSG00000167670	ENST00000301280	C	T	MODERATE	missense_variant&splice_region_variant	transcript	protein_coding	41	11	30	C	T		36	0	36	T	T
19	4442999	P5058_101	P5058_102	mismatch	rs243383	CHAF1A	ENSG00000167670	ENST00000301280	T	G	MODERATE	missense_variant	transcript	protein_coding	43	11	32	T	G		30	0	30	G	G
19	4442336	P5058_101	P5058_103	mismatch	rs9352	CHAF1A	ENSG00000167670	ENST00000301280	C	T	MODERATE	missense_variant&splice_region_variant	transcript	protein_coding	41	11	30	C	T		35	0	35	T	T
19	4442999	P5058_101	P5058_103	mismatch	rs243383	CHAF1A	ENSG00000167670	ENST00000301280	T	G	MODERATE	missense_variant	transcript	protein_coding	43	11	32	T	G		33	0	33	G	G
19	4442999	P5058_101	P5058_106	mismatch	rs243383	CHAF1A	ENSG00000167670	ENST00000301280	T	G	MODERATE	missense_variant	transcript	protein_coding	43	11	32	T	G		45	2	43	G	G
22	29085195	P5058_101	P5058_102	mismatch	None	CHEK2	ENSG00000183765	ENST00000328354	G	T	MODERATE	missense_variant	transcript	protein_coding	39	19	20	G	T		46	0	46	T	T
22	29085195	P5058_101	P5058_104	mismatch	None	CHEK2	ENSG00000183765	ENST00000328354	G	T	MODERATE	missense_variant	transcript	protein_coding	39	19	20	G	T		51	0	51	T	T
22	29085195	P5058_101	P5058_106	mismatch	None	CHEK2	ENSG00000183765	ENST00000328354	G	T	MODERATE	missense_variant	transcript	protein_coding	39	19	20	G	T		45	0	45	T	T
14	93398144	P5058_101	P5058_102	mismatch	rs11851859	CHGA	ENSG00000100604	ENST00000216492	A	G	MODERATE	sequence_feature	amino_acid_modification:Phosphoserine	protein_coding	20	1	19	G	G		37	11	26	A	G
14	93398250	P5058_101	P5058_102	mismatch	rs9658659	CHGA	ENSG00000100604	ENST00000216492	G	A	MODERATE	sequence_feature	amino_acid_modification:Phosphoserine	protein_coding	16	0	16	A	A		36	12	24	G	A
14	93398144	P5058_101	P5058_104	mismatch	rs11851859	CHGA	ENSG00000100604	ENST00000216492	A	G	MODERATE	sequence_feature	amino_acid_modification:Phosphoserine	protein_coding	20	1	19	G	G		27	8	19	A	G
14	93398250	P5058_101	P5058_104	mismatch	rs9658659	CHGA	ENSG00000100604	ENST00000216492	G	A	MODERATE	sequence_feature	amino_acid_modification:Phosphoserine	protein_coding	16	0	16	A	A		31	10	21	G	A
14	93398144	P5058_101	P5058_105	mismatch	rs11851859	CHGA	ENSG00000100604	ENST00000216492	A	G	MODERATE	sequence_feature	amino_acid_modification:Phosphoserine	protein_coding	20	1	19	G	G		15	3	12	A	G
14	93398250	P5058_101	P5058_105	mismatch	rs9658659	CHGA	ENSG00000100604	ENST00000216492	G	A	MODERATE	sequence_feature	amino_acid_modification:Phosphoserine	protein_coding	16	0	16	A	A		24	7	17	G	A
14	93398144	P5058_101	P5058_106	mismatch	rs11851859	CHGA	ENSG00000100604	ENST00000216492	A	G	MODERATE	sequence_feature	amino_acid_modification:Phosphoserine	protein_coding	20	1	19	G	G		28	7	21	A	G
14	93398250	P5058_101	P5058_106	mismatch	rs9658659	CHGA	ENSG00000100604	ENST00000216492	G	A	MODERATE	sequence_feature	amino_acid_modification:Phosphoserine	protein_coding	16	0	16	A	A		40	12	28	G	A
16	839084	P5058_101	P5058_103	mismatch	rs2277901	CHTF18	ENSG00000127586	ENST00000262315	A	C	MODERATE	missense_variant	transcript	protein_coding	38	28	10	A	C		37	0	37	C	C
16	840014	P5058_101	P5058_103	mismatch	rs4984926	CHTF18	ENSG00000127586	ENST00000426047	A	C	MODERATE	missense_variant	transcript	protein_coding	37	28	9	A	C	WARNING_TRANSCRIPT_NO_START_CODON	40	0	40	C	C	WARNING_TRANSCRIPT_NO_START_CODON
16	840378	P5058_101	P5058_103	mismatch	rs3765263	CHTF18	ENSG00000127586	ENST00000262315	A	G	MODERATE	missense_variant	transcript	protein_coding	42	21	21	A	G		36	0	36	G	G
19	1271529	P5058_101	P5058_102	mismatch	rs4807050	CIRBP	ENSG00000099622	ENST00000591659	C	T	MODERATE	missense_variant	transcript	protein_coding	33	14	19	C	T	WARNING_TRANSCRIPT_INCOMPLETE	31	0	31	T	T	WARNING_TRANSCRIPT_INCOMPLETE
19	1271529	P5058_101	P5058_103	mismatch	rs4807050	CIRBP	ENSG00000099622	ENST00000591659	C	T	MODERATE	missense_variant	transcript	protein_coding	33	14	19	C	T	WARNING_TRANSCRIPT_INCOMPLETE	25	0	25	T	T	WARNING_TRANSCRIPT_INCOMPLETE
2	113498566	P5058_101	P5058_105	mismatch	rs3811040	CKAP2L	ENSG00000169607	ENST00000302450	A	G	MODERATE	missense_variant	transcript	protein_coding	37	17	20	A	G		32	0	32	G	G
19	45818825	P5058_101	P5058_102	mismatch	rs17875653	CKM	ENSG00000104879	ENST00000221476	G	C	MODERATE	missense_variant	transcript	protein_coding	46	13	33	G	C		38	0	38	C	C
19	45818825	P5058_101	P5058_103	mismatch	rs17875653	CKM	ENSG00000104879	ENST00000221476	G	C	MODERATE	missense_variant	transcript	protein_coding	46	13	33	G	C		33	0	33	C	C
22	19511925	P5058_101	P5058_102	mismatch	rs885985	CLDN5	ENSG00000184113	ENST00000403084	G	A	HIGH	stop_gained	transcript	protein_coding	38	16	22	G	A		46	4	42	A	A
22	19511925	P5058_101	P5058_104	mismatch	rs885985	CLDN5	ENSG00000184113	ENST00000403084	G	A	HIGH	stop_gained	transcript	protein_coding	38	16	22	G	A		45	0	45	A	A
22	19511925	P5058_101	P5058_106	mismatch	rs885985	CLDN5	ENSG00000184113	ENST00000403084	G	A	HIGH	stop_gained	transcript	protein_coding	38	16	22	G	A		27	0	27	A	A
19	14705574	P5058_101	P5058_102	mismatch	rs78269670	CLEC17A	ENSG00000187912	ENST00000397439	T	C	MODERATE	missense_variant	transcript	protein_coding	41	9	32	T	C		44	0	44	C	C
19	14705574	P5058_101	P5058_103	mismatch	rs78269670	CLEC17A	ENSG00000187912	ENST00000397439	T	C	MODERATE	missense_variant	transcript	protein_coding	41	9	32	T	C		33	0	33	C	C
6	46047640	P5058_101	P5058_103	mismatch	rs723580	CLIC5	ENSG00000112782	ENST00000185206	T	C	MODERATE	missense_variant	transcript	protein_coding	41	17	24	T	C		21	0	21	C	C
14	95726941	P5058_101	P5058_102	mismatch	rs78379847	CLMN	ENSG00000165959	ENST00000555336	T	C	HIGH	splice_acceptor_variant&intron_variant	transcript	protein_coding	29	0	29	C	C	WARNING_TRANSCRIPT_INCOMPLETE	37	13	24	T	C	WARNING_TRANSCRIPT_INCOMPLETE
14	95726941	P5058_101	P5058_104	mismatch	rs78379847	CLMN	ENSG00000165959	ENST00000555336	T	C	HIGH	splice_acceptor_variant&intron_variant	transcript	protein_coding	29	0	29	C	C	WARNING_TRANSCRIPT_INCOMPLETE	27	11	16	T	C	WARNING_TRANSCRIPT_INCOMPLETE
14	95726941	P5058_101	P5058_105	mismatch	rs78379847	CLMN	ENSG00000165959	ENST00000555336	T	C	HIGH	splice_acceptor_variant&intron_variant	transcript	protein_coding	29	0	29	C	C	WARNING_TRANSCRIPT_INCOMPLETE	39	13	26	T	C	WARNING_TRANSCRIPT_INCOMPLETE
14	95726941	P5058_101	P5058_106	mismatch	rs78379847	CLMN	ENSG00000165959	ENST00000555336	T	C	HIGH	splice_acceptor_variant&intron_variant	transcript	protein_coding	29	0	29	C	C	WARNING_TRANSCRIPT_INCOMPLETE	36	11	25	T	C	WARNING_TRANSCRIPT_INCOMPLETE
6	35748931	P5058_101	P5058_103	mismatch	rs34109614	CLPSL1	ENSG00000204140	ENST00000373861	T	C	MODERATE	missense_variant	transcript	protein_coding	48	14	34	T	C		27	0	27	C	C
6	35745655	P5058_101	P5058_103	mismatch	rs2478467	CLPSL2	ENSG00000196748	ENST00000360454	C	T	MODERATE	missense_variant	transcript	protein_coding	49	21	28	C	T		21	0	21	T	T
5	79086883	P5058_101	P5058_102	mismatch	rs1129770	CMYA5	ENSG00000164309	ENST00000446378	G	A	MODERATE	missense_variant	transcript	protein_coding	36	0	36	A	A		28	6	22	G	A
5	79086883	P5058_101	P5058_103	mismatch	rs1129770	CMYA5	ENSG00000164309	ENST00000446378	G	A	MODERATE	missense_variant	transcript	protein_coding	36	0	36	A	A		31	19	12	G	A
5	79086883	P5058_101	P5058_105	mismatch	rs1129770	CMYA5	ENSG00000164309	ENST00000446378	G	A	MODERATE	missense_variant	transcript	protein_coding	36	0	36	A	A		45	18	27	G	A
5	79086883	P5058_101	P5058_106	mismatch	rs1129770	CMYA5	ENSG00000164309	ENST00000446378	G	A	MODERATE	missense_variant	transcript	protein_coding	36	0	36	A	A		41	10	31	G	A
8	88622043	P5058_101	P5058_106	mismatch	rs9694259	CNBD1	ENSG00000176571	ENST00000521593	T	G	MODERATE	missense_variant	transcript	protein_coding	23	16	7	T	G	WARNING_TRANSCRIPT_NO_START_CODON	26	2	24	G	G	WARNING_TRANSCRIPT_NO_START_CODON
18	72201918	P5058_101	P5058_103	mismatch	rs11151964	CNDP1	ENSG00000150656	ENST00000358821	G	A	MODERATE	missense_variant	transcript	protein_coding	28	15	13	G	A		19	0	19	A	A
19	54657069	P5058_101	P5058_102	mismatch	rs42318	CNOT3	ENSG00000088038	ENST00000358389	C	T	MODERATE	missense_variant	transcript	protein_coding	54	14	40	C	T		19	0	19	T	T
19	54657069	P5058_101	P5058_103	mismatch	rs42318	CNOT3	ENSG00000088038	ENST00000358389	C	T	MODERATE	missense_variant	transcript	protein_coding	54	14	40	C	T		34	0	34	T	T
2	220037666	P5058_101	P5058_105	mismatch	rs1127102	CNPPD1	ENSG00000115649	ENST00000360507	A	G	MODERATE	missense_variant	transcript	protein_coding	36	12	24	A	G		28	0	28	G	G
2	220037756	P5058_101	P5058_105	mismatch	rs1043160	CNPPD1	ENSG00000115649	ENST00000360507	A	G	MODERATE	missense_variant	transcript	protein_coding	31	9	22	A	G		22	0	22	G	G
7	99720002	P5058_101	P5058_102	mismatch	rs143557149	CNPY4	ENSG00000166997	ENST00000262932	G	T	MODERATE	missense_variant	transcript	protein_coding	34	11	23	G	T		28	0	28	T	T
7	99720002	P5058_101	P5058_104	mismatch	rs143557149	CNPY4	ENSG00000166997	ENST00000262932	G	T	MODERATE	missense_variant	transcript	protein_coding	34	11	23	G	T		24	0	24	T	T
7	99720002	P5058_101	P5058_105	mismatch	rs143557149	CNPY4	ENSG00000166997	ENST00000262932	G	T	MODERATE	missense_variant	transcript	protein_coding	34	11	23	G	T		41	0	41	T	T
7	99720002	P5058_101	P5058_106	mismatch	rs143557149	CNPY4	ENSG00000166997	ENST00000262932	G	T	MODERATE	missense_variant	transcript	protein_coding	34	11	23	G	T		25	0	25	T	T
9	39118196	P5058_101	P5058_103	mismatch	rs146296802	CNTNAP3	ENSG00000106714	ENST00000297668	C	A	MODERATE	missense_variant	transcript	protein_coding	25	20	5	C	A		20	0	20	A	A
16	76587202	P5058_101	P5058_103	mismatch	rs7202925	CNTNAP4	ENSG00000152910	ENST00000307431	T	G	MODERATE	missense_variant	transcript	protein_coding	32	25	7	T	G		34	0	34	G	G
2	99219071	P5058_101	P5058_105	mismatch	rs7585747	COA5	ENSG00000183513	ENST00000409997	T	C	HIGH	stop_lost	transcript	protein_coding	20	10	10	T	C		18	0	18	C	C
2	99219071	P5058_101	P5058_106	mismatch	rs7585747	COA5	ENSG00000183513	ENST00000409997	T	C	HIGH	stop_lost	transcript	protein_coding	20	10	10	T	C		26	1	25	C	C
6	33153528	P5058_101	P5058_103	mismatch	rs9277934	COL11A2	ENSG00000204248	ENST00000341947	C	T	MODERATE	missense_variant	transcript	protein_coding	29	13	16	C	T		17	0	17	T	T
6	56033094	P5058_101	P5058_103	mismatch	rs35471617	COL21A1	ENSG00000124749	ENST00000244728	G	A	MODERATE	missense_variant&splice_region_variant	transcript	protein_coding	36	24	12	G	A		32	0	32	A	A
7	101200727	P5058_101	P5058_102	mismatch	rs17393069	COL26A1	ENSG00000160963	ENST00000313669	G	A	MODERATE	missense_variant	transcript	protein_coding	20	6	14	G	A		31	0	31	A	A
7	101200727	P5058_101	P5058_104	mismatch	rs17393069	COL26A1	ENSG00000160963	ENST00000313669	G	A	MODERATE	missense_variant	transcript	protein_coding	20	6	14	G	A		30	0	30	A	A
7	101200727	P5058_101	P5058_105	mismatch	rs17393069	COL26A1	ENSG00000160963	ENST00000313669	G	A	MODERATE	missense_variant	transcript	protein_coding	20	6	14	G	A		28	0	28	A	A
7	101200727	P5058_101	P5058_106	mismatch	rs17393069	COL26A1	ENSG00000160963	ENST00000313669	G	A	MODERATE	missense_variant	transcript	protein_coding	20	6	14	G	A		25	0	25	A	A
2	238289980	P5058_101	P5058_105	mismatch	rs113897824	COL6A3	ENSG00000163359	ENST00000295550	G	C	MODERATE	missense_variant	transcript	protein_coding	34	13	21	G	C		23	0	23	C	C
2	238289984	P5058_101	P5058_105	mismatch	rs112010940	COL6A3	ENSG00000163359	ENST00000295550	C	G	MODERATE	missense_variant	transcript	protein_coding	33	13	20	C	G		23	0	23	G	G
18	334742	P5058_101	P5058_103	mismatch	rs2305027	COLEC12	ENSG00000158270	ENST00000400256	C	T	MODERATE	missense_variant&splice_region_variant	transcript	protein_coding	20	13	7	C	T		27	0	27	T	T
18	334994	P5058_101	P5058_103	mismatch	rs2305025	COLEC12	ENSG00000158270	ENST00000400256	A	G	MODERATE	missense_variant	transcript	protein_coding	23	8	15	A	G		22	0	22	G	G
9	131085196	P5058_101	P5058_103	mismatch	rs9697215	COQ4	ENSG00000167113	ENST00000300452	G	A	MODERATE	missense_variant	transcript	protein_coding	36	30	6	G	A		20	0	20	A	A
14	74428445	P5058_101	P5058_103	mismatch	rs8500	COQ6	ENSG00000119723	ENST00000238709	G	A	MODERATE	missense_variant	transcript	protein_coding	27	5	22	G	A		29	1	28	A	A
16	19085298	P5058_101	P5058_103	mismatch	rs11074359	COQ7	ENSG00000167186	ENST00000321998	C	T	MODERATE	missense_variant	transcript	protein_coding	33	25	8	C	T		28	0	28	T	T
19	17108053	P5058_101	P5058_102	mismatch	rs12974937	CPAMD8	ENSG00000160111	ENST00000388925	C	T	MODERATE	missense_variant	transcript	protein_coding	26	9	17	C	T		26	0	26	T	T
19	17108053	P5058_101	P5058_103	mismatch	rs12974937	CPAMD8	ENSG00000160111	ENST00000388925	C	T	MODERATE	missense_variant	transcript	protein_coding	26	9	17	C	T		34	0	34	T	T
2	207827220	P5058_101	P5058_105	mismatch	rs62617140	CPO	ENSG00000144410	ENST00000272852	G	A	MODERATE	missense_variant	transcript	protein_coding	32	8	24	G	A		29	0	29	A	A
7	29070209	P5058_101	P5058_102	mismatch	rs7313	CPVL	ENSG00000106066	ENST00000265394	G	A	MODERATE	missense_variant	transcript	protein_coding	31	9	22	G	A		34	0	34	A	A
7	29160604	P5058_101	P5058_102	mismatch	rs34219043	CPVL	ENSG00000106066	ENST00000265394	C	T	MODERATE	missense_variant	transcript	protein_coding	28	11	17	C	T		25	1	24	T	T
7	29070209	P5058_101	P5058_104	mismatch	rs7313	CPVL	ENSG00000106066	ENST00000265394	G	A	MODERATE	missense_variant	transcript	protein_coding	31	9	22	G	A		29	0	29	A	A
7	29160604	P5058_101	P5058_104	mismatch	rs34219043	CPVL	ENSG00000106066	ENST00000265394	C	T	MODERATE	missense_variant	transcript	protein_coding	28	11	17	C	T		28	0	28	T	T
7	29070209	P5058_101	P5058_105	mismatch	rs7313	CPVL	ENSG00000106066	ENST00000265394	G	A	MODERATE	missense_variant	transcript	protein_coding	31	9	22	G	A		30	0	30	A	A
7	29160604	P5058_101	P5058_105	mismatch	rs34219043	CPVL	ENSG00000106066	ENST00000265394	C	T	MODERATE	missense_variant	transcript	protein_coding	28	11	17	C	T		40	0	40	T	T
7	29070209	P5058_101	P5058_106	mismatch	rs7313	CPVL	ENSG00000106066	ENST00000265394	G	A	MODERATE	missense_variant	transcript	protein_coding	31	9	22	G	A		34	0	34	A	A
7	29160604	P5058_101	P5058_106	mismatch	rs34219043	CPVL	ENSG00000106066	ENST00000265394	C	T	MODERATE	missense_variant	transcript	protein_coding	28	11	17	C	T		30	0	30	T	T
19	4168361	P5058_101	P5058_102	mismatch	None	CREB3L3	ENSG00000060566	ENST00000078445	T	G	MODERATE	missense_variant	transcript	protein_coding	23	6	17	T	G		45	0	45	G	G
19	4168361	P5058_101	P5058_103	mismatch	None	CREB3L3	ENSG00000060566	ENST00000078445	T	G	MODERATE	missense_variant	transcript	protein_coding	23	6	17	T	G		31	0	31	G	G
16	84879464	P5058_101	P5058_103	mismatch	rs12051468	CRISPLD2	ENSG00000103196	ENST00000262424	A	G	MODERATE	missense_variant	transcript	protein_coding	36	27	9	A	G		36	0	36	G	G
11	122738261	P5058_101	P5058_103	mismatch	rs2272094	CRTAM	ENSG00000109943	ENST00000227348	A	G	MODERATE	missense_variant&splice_region_variant	transcript	protein_coding	45	10	35	A	G		34	0	34	G	G
11	111781047	P5058_101	P5058_103	mismatch	rs11603779	CRYAB	ENSG00000109846	ENST00000533971	A	C	MODERATE	missense_variant	transcript	protein_coding	32	12	20	A	C		23	0	23	C	C
2	209007559	P5058_101	P5058_105	mismatch	rs796287	CRYGB	ENSG00000182187	ENST00000260988	T	G	MODERATE	missense_variant	transcript	protein_coding	33	11	22	T	G		39	0	39	G	G
8	2909992	P5058_101	P5058_106	mismatch	rs6558702	CSMD1	ENSG00000183117	ENST00000335551	G	A	MODERATE	missense_variant	transcript	protein_coding	35	18	17	G	A	WARNING_TRANSCRIPT_NO_START_CODON	19	1	18	A	A	WARNING_TRANSCRIPT_NO_START_CODON
5	156811443	P5058_101	P5058_102	mismatch	rs10063413	CTB-47B11.3	ENSG00000248544	ENST00000520658	G	A	HIGH	splice_donor_variant&intron_variant	transcript	antisense	48	0	48	A	A		29	10	19	G	A
5	156811443	P5058_101	P5058_103	mismatch	rs10063413	CTB-47B11.3	ENSG00000248544	ENST00000520658	G	A	HIGH	splice_donor_variant&intron_variant	transcript	antisense	48	0	48	A	A		24	20	4	G	A
5	156811443	P5058_101	P5058_104	mismatch	rs10063413	CTB-47B11.3	ENSG00000248544	ENST00000520658	G	A	HIGH	splice_donor_variant&intron_variant	transcript	antisense	48	0	48	A	A		37	7	30	G	A
5	156811443	P5058_101	P5058_105	mismatch	rs10063413	CTB-47B11.3	ENSG00000248544	ENST00000520658	G	A	HIGH	splice_donor_variant&intron_variant	transcript	antisense	48	0	48	A	A		33	15	18	G	A
5	156811443	P5058_101	P5058_106	mismatch	rs10063413	CTB-47B11.3	ENSG00000248544	ENST00000520658	G	A	HIGH	splice_donor_variant&intron_variant	transcript	antisense	48	0	48	A	A		34	10	24	G	A
19	4470611	P5058_101	P5058_102	mismatch	rs10407114	CTB-50L17.16	ENSG00000267011	ENST00000589066	C	T	HIGH	splice_acceptor_variant&intron_variant	transcript	lincRNA	29	8	21	C	T		31	0	31	T	T
19	4470611	P5058_101	P5058_103	mismatch	rs10407114	CTB-50L17.16	ENSG00000267011	ENST00000589066	C	T	HIGH	splice_acceptor_variant&intron_variant	transcript	lincRNA	29	8	21	C	T		33	0	33	T	T
19	4470611	P5058_101	P5058_106	mismatch	rs10407114	CTB-50L17.16	ENSG00000267011	ENST00000589066	C	T	HIGH	splice_acceptor_variant&intron_variant	transcript	lincRNA	29	8	21	C	T		48	3	45	T	T
5	171201499	P5058_101	P5058_102	mismatch	rs12153230	CTB-78H18.1	ENSG00000253110	ENST00000524175	G	C	MODERATE	missense_variant	transcript	protein_coding	24	0	24	C	C		47	22	25	G	C
5	171201499	P5058_101	P5058_103	mismatch	rs12153230	CTB-78H18.1	ENSG00000253110	ENST00000524175	G	C	MODERATE	missense_variant	transcript	protein_coding	24	0	24	C	C		39	22	17	G	C
5	171201499	P5058_101	P5058_104	mismatch	rs12153230	CTB-78H18.1	ENSG00000253110	ENST00000524175	G	C	MODERATE	missense_variant	transcript	protein_coding	24	0	24	C	C		37	9	28	G	C
5	171201499	P5058_101	P5058_105	mismatch	rs12153230	CTB-78H18.1	ENSG00000253110	ENST00000524175	G	C	MODERATE	missense_variant	transcript	protein_coding	24	0	24	C	C		42	16	26	G	C
5	171201499	P5058_101	P5058_106	mismatch	rs12153230	CTB-78H18.1	ENSG00000253110	ENST00000524175	G	C	MODERATE	missense_variant	transcript	protein_coding	24	0	24	C	C		20	8	12	G	C
5	179287576	P5058_101	P5058_102	mismatch	rs248254	CTC-241N9.1	ENSG00000245317	ENST00000499601	C	G	MODERATE	missense_variant	transcript	protein_coding	29	0	29	G	G		47	22	25	C	G
5	179287585	P5058_101	P5058_102	mismatch	rs378684	CTC-241N9.1	ENSG00000245317	ENST00000499601	C	T	MODERATE	missense_variant	transcript	protein_coding	31	0	31	T	T		49	22	27	C	T
5	179287576	P5058_101	P5058_103	mismatch	rs248254	CTC-241N9.1	ENSG00000245317	ENST00000499601	C	G	MODERATE	missense_variant	transcript	protein_coding	29	0	29	G	G		33	21	12	C	G
5	179287585	P5058_101	P5058_103	mismatch	rs378684	CTC-241N9.1	ENSG00000245317	ENST00000499601	C	T	MODERATE	missense_variant	transcript	protein_coding	31	0	31	T	T		35	23	12	C	T
5	179287576	P5058_101	P5058_104	mismatch	rs248254	CTC-241N9.1	ENSG00000245317	ENST00000499601	C	G	MODERATE	missense_variant	transcript	protein_coding	29	0	29	G	G		39	11	28	C	G
5	179287585	P5058_101	P5058_104	mismatch	rs378684	CTC-241N9.1	ENSG00000245317	ENST00000499601	C	T	MODERATE	missense_variant	transcript	protein_coding	31	0	31	T	T		42	11	31	C	T
5	179287576	P5058_101	P5058_105	mismatch	rs248254	CTC-241N9.1	ENSG00000245317	ENST00000499601	C	G	MODERATE	missense_variant	transcript	protein_coding	29	0	29	G	G		41	22	19	C	G
5	179287585	P5058_101	P5058_105	mismatch	rs378684	CTC-241N9.1	ENSG00000245317	ENST00000499601	C	T	MODERATE	missense_variant	transcript	protein_coding	31	0	31	T	T		40	21	19	C	T
5	179287576	P5058_101	P5058_106	mismatch	rs248254	CTC-241N9.1	ENSG00000245317	ENST00000499601	C	G	MODERATE	missense_variant	transcript	protein_coding	29	0	29	G	G		38	11	27	C	G
5	179287585	P5058_101	P5058_106	mismatch	rs378684	CTC-241N9.1	ENSG00000245317	ENST00000499601	C	T	MODERATE	missense_variant	transcript	protein_coding	31	0	31	T	T		39	11	28	C	T
19	41916549	P5058_101	P5058_102	mismatch	rs11549936	CTC-435M10.3	ENSG00000255730	ENST00000540732	C	A	MODERATE	missense_variant	transcript	protein_coding	34	12	22	C	A		23	0	23	A	A
19	41916549	P5058_101	P5058_103	mismatch	rs11549936	CTC-435M10.3	ENSG00000255730	ENST00000540732	C	A	MODERATE	missense_variant	transcript	protein_coding	34	12	22	C	A		35	0	35	A	A
16	85218723	P5058_101	P5058_103	mismatch	rs8050680	CTC-786C10.1	ENSG00000262601	ENST00000574293	A	G	HIGH	splice_acceptor_variant&intron_variant	transcript	protein_coding	35	25	10	A	G	WARNING_TRANSCRIPT_INCOMPLETE	32	0	32	G	G	WARNING_TRANSCRIPT_INCOMPLETE
11	22135029	P5058_101	P5058_105	mismatch	rs78126587	CTD-2019O4.1	ENSG00000254820	ENST00000530837	T	C	HIGH	splice_donor_variant&intron_variant	transcript	lincRNA	24	8	16	T	C		24	0	24	C	C
5	96518792	P5058_101	P5058_102	mismatch	rs3734010	CTD-2215E18.1	ENSG00000251606	ENST00000509481	T	G	MODERATE	missense_variant	transcript	protein_coding	33	0	33	G	G		32	12	20	T	G
5	96518792	P5058_101	P5058_103	mismatch	rs3734010	CTD-2215E18.1	ENSG00000251606	ENST00000509481	T	G	MODERATE	missense_variant	transcript	protein_coding	33	0	33	G	G		31	23	8	T	G
5	96518792	P5058_101	P5058_104	mismatch	rs3734010	CTD-2215E18.1	ENSG00000251606	ENST00000509481	T	G	MODERATE	missense_variant	transcript	protein_coding	33	0	33	G	G		36	11	25	T	G
5	96518792	P5058_101	P5058_105	mismatch	rs3734010	CTD-2215E18.1	ENSG00000251606	ENST00000509481	T	G	MODERATE	missense_variant	transcript	protein_coding	33	0	33	G	G		45	23	22	T	G
5	96518792	P5058_101	P5058_106	mismatch	rs3734010	CTD-2215E18.1	ENSG00000251606	ENST00000509481	T	G	MODERATE	missense_variant	transcript	protein_coding	33	0	33	G	G		44	13	31	T	G
19	53703876	P5058_101	P5058_102	mismatch	rs17206931	CTD-2245F17.3	ENSG00000269051	ENST00000597550	G	A	HIGH	splice_acceptor_variant&intron_variant	transcript	lincRNA	44	8	36	G	A		27	0	27	A	A
19	53703876	P5058_101	P5058_103	mismatch	rs17206931	CTD-2245F17.3	ENSG00000269051	ENST00000597550	G	A	HIGH	splice_acceptor_variant&intron_variant	transcript	lincRNA	44	8	36	G	A		25	0	25	A	A
19	58513807	P5058_101	P5058_102	mismatch	rs4801243	CTD-2368P22.1	ENSG00000176593	ENST00000550135	A	C	MODERATE	missense_variant	transcript	protein_coding	42	10	32	A	C		33	0	33	C	C
19	58513807	P5058_101	P5058_103	mismatch	rs4801243	CTD-2368P22.1	ENSG00000176593	ENST00000550135	A	C	MODERATE	missense_variant	transcript	protein_coding	42	10	32	A	C		31	0	31	C	C
14	65688936	P5058_101	P5058_103	mismatch	rs28440787	CTD-2509G16.2	ENSG00000255002	ENST00000531609	C	T	HIGH	splice_donor_variant&intron_variant	transcript	lincRNA	33	6	27	C	T		42	0	42	T	T
19	48110867	P5058_101	P5058_102	mismatch	rs112498496	CTD-2571L23.8	ENSG00000268746	ENST00000599924	G	T	HIGH	splice_donor_variant&intron_variant	transcript	lincRNA	41	12	29	G	T		29	0	29	T	T
19	48110867	P5058_101	P5058_103	mismatch	rs112498496	CTD-2571L23.8	ENSG00000268746	ENST00000599924	G	T	HIGH	splice_donor_variant&intron_variant	transcript	lincRNA	41	12	29	G	T		27	0	27	T	T
16	11506764	P5058_101	P5058_103	mismatch	rs11074981	CTD-3088G3.8	ENSG00000188897	ENST00000598234	G	C	MODERATE	missense_variant	transcript	protein_coding	28	18	10	G	C	WARNING_TRANSCRIPT_INCOMPLETE	36	0	36	C	C	WARNING_TRANSCRIPT_INCOMPLETE
16	11553883	P5058_101	P5058_103	mismatch	rs35839588	CTD-3088G3.8	ENSG00000188897	ENST00000344649	C	G	MODERATE	missense_variant	transcript	protein_coding	35	24	11	C	G		23	0	23	G	G
19	7935716	P5058_101	P5058_102	mismatch	rs12984133	CTD-3193O13.9	ENSG00000183248	ENST00000539422	G	A	MODERATE	missense_variant	transcript	protein_coding	31	10	21	G	A		21	0	21	A	A
19	7935716	P5058_101	P5058_103	mismatch	rs12984133	CTD-3193O13.9	ENSG00000183248	ENST00000539422	G	A	MODERATE	missense_variant	transcript	protein_coding	31	10	21	G	A		33	1	32	A	A
19	7935716	P5058_101	P5058_106	mismatch	rs12984133	CTD-3193O13.9	ENSG00000183248	ENST00000539422	G	A	MODERATE	missense_variant	transcript	protein_coding	31	10	21	G	A		26	1	25	A	A
19	7743821	P5058_101	P5058_102	mismatch	rs72996468	CTD-3214H19.16	ENSG00000269711	ENST00000597959	A	G	MODERATE	missense_variant	transcript	protein_coding	27	5	22	A	G	WARNING_TRANSCRIPT_NO_START_CODON	22	0	22	G	G	WARNING_TRANSCRIPT_NO_START_CODON
19	7743821	P5058_101	P5058_103	mismatch	rs72996468	CTD-3214H19.16	ENSG00000269711	ENST00000597959	A	G	MODERATE	missense_variant	transcript	protein_coding	27	5	22	A	G	WARNING_TRANSCRIPT_NO_START_CODON	36	0	36	G	G	WARNING_TRANSCRIPT_NO_START_CODON
19	7743821	P5058_101	P5058_106	mismatch	rs72996468	CTD-3214H19.16	ENSG00000269711	ENST00000597959	A	G	MODERATE	missense_variant	transcript	protein_coding	27	5	22	A	G	WARNING_TRANSCRIPT_NO_START_CODON	22	1	21	G	G	WARNING_TRANSCRIPT_NO_START_CODON
18	77440128	P5058_101	P5058_103	mismatch	rs17855830	CTDP1	ENSG00000060069	ENST00000075430	T	G	MODERATE	missense_variant	transcript	protein_coding	28	16	12	T	G		16	0	16	G	G
18	77440128	P5058_101	P5058_106	mismatch	rs17855830	CTDP1	ENSG00000060069	ENST00000075430	T	G	MODERATE	missense_variant	transcript	protein_coding	28	16	12	T	G		10	2	8	G	G
18	46151569	P5058_101	P5058_103	mismatch	rs73443361	CTIF	ENSG00000134030	ENST00000591412	C	T	MODERATE	missense_variant	transcript	protein_coding	27	17	10	C	T	WARNING_TRANSCRIPT_NO_STOP_CODON	27	0	27	T	T	WARNING_TRANSCRIPT_NO_STOP_CODON
2	204732714	P5058_101	P5058_105	mismatch	rs231775	CTLA4	ENSG00000163599	ENST00000295854	A	G	MODERATE	missense_variant	transcript	protein_coding	49	14	35	A	G		36	0	36	G	G
8	11710888	P5058_101	P5058_105	mismatch	rs12338	CTSB	ENSG00000164733	ENST00000345125	G	C	MODERATE	missense_variant	transcript	protein_coding	26	12	14	G	C		17	0	17	C	C
19	51607507	P5058_101	P5058_102	mismatch	rs17855403	CTU1	ENSG00000142544	ENST00000421832	G	A	MODERATE	missense_variant	transcript	protein_coding	34	10	24	G	A		33	1	32	A	A
19	51607507	P5058_101	P5058_103	mismatch	rs17855403	CTU1	ENSG00000142544	ENST00000421832	G	A	MODERATE	missense_variant	transcript	protein_coding	34	10	24	G	A		26	0	26	A	A
16	88779132	P5058_101	P5058_103	mismatch	rs2290895	CTU2	ENSG00000174177	ENST00000312060	C	T	MODERATE	missense_variant	transcript	protein_coding	32	21	11	C	T		25	1	24	T	T
16	88781534	P5058_101	P5058_103	mismatch	rs61737996	CTU2	ENSG00000174177	ENST00000567316	C	T	MODERATE	missense_variant	transcript	protein_coding	38	22	16	C	T	WARNING_TRANSCRIPT_NO_START_CODON	21	0	21	T	T	WARNING_TRANSCRIPT_NO_START_CODON
6	43006408	P5058_101	P5058_102	mismatch	rs41274912	CUL7	ENSG00000044090	ENST00000265348	A	G	MODERATE	missense_variant	transcript	protein_coding	61	33	28	A	G		27	0	27	G	G
7	101917521	P5058_101	P5058_102	mismatch	rs803064	CUX1	ENSG00000257923	ENST00000292538	G	A	MODERATE	missense_variant	transcript	protein_coding	42	10	32	G	A		35	0	35	A	A
7	101917521	P5058_101	P5058_104	mismatch	rs803064	CUX1	ENSG00000257923	ENST00000292538	G	A	MODERATE	missense_variant	transcript	protein_coding	42	10	32	G	A		24	0	24	A	A
7	101917521	P5058_101	P5058_105	mismatch	rs803064	CUX1	ENSG00000257923	ENST00000292538	G	A	MODERATE	missense_variant	transcript	protein_coding	42	10	32	G	A		17	0	17	A	A
7	101917521	P5058_101	P5058_106	mismatch	rs803064	CUX1	ENSG00000257923	ENST00000292538	G	A	MODERATE	missense_variant	transcript	protein_coding	42	10	32	G	A		17	0	17	A	A
2	219029932	P5058_101	P5058_105	mismatch	rs55808468	CXCR1	ENSG00000163464	ENST00000295683	C	T	HIGH	start_lost	transcript	protein_coding	24	5	19	C	T		37	0	37	T	T
5	156693958	P5058_101	P5058_102	mismatch	rs1862874	CYFIP2	ENSG00000055163	ENST00000522423	T	A	HIGH	splice_donor_variant&intron_variant	transcript	nonsense_mediated_decay	36	0	36	A	A		29	12	17	T	A
5	156693958	P5058_101	P5058_103	mismatch	rs1862874	CYFIP2	ENSG00000055163	ENST00000522423	T	A	HIGH	splice_donor_variant&intron_variant	transcript	nonsense_mediated_decay	36	0	36	A	A		35	27	8	T	A
5	156693958	P5058_101	P5058_104	mismatch	rs1862874	CYFIP2	ENSG00000055163	ENST00000522423	T	A	HIGH	splice_donor_variant&intron_variant	transcript	nonsense_mediated_decay	36	0	36	A	A		40	10	30	T	A
5	156693958	P5058_101	P5058_105	mismatch	rs1862874	CYFIP2	ENSG00000055163	ENST00000522423	T	A	HIGH	splice_donor_variant&intron_variant	transcript	nonsense_mediated_decay	36	0	36	A	A		30	15	15	T	A
5	156693958	P5058_101	P5058_106	mismatch	rs1862874	CYFIP2	ENSG00000055163	ENST00000522423	T	A	HIGH	splice_donor_variant&intron_variant	transcript	nonsense_mediated_decay	36	0	36	A	A		36	6	30	T	A
19	41356246	P5058_101	P5058_102	mismatch	rs28399435	CYP2A6	ENSG00000255974	ENST00000301141	C	T	MODERATE	missense_variant	transcript	protein_coding	39	13	26	C	T		23	0	23	T	T
19	41356246	P5058_101	P5058_103	mismatch	rs28399435	CYP2A6	ENSG00000255974	ENST00000301141	C	T	MODERATE	missense_variant	transcript	protein_coding	39	13	26	C	T		39	0	39	T	T
19	41512841	P5058_101	P5058_102	mismatch	rs3745274	CYP2B6	ENSG00000197408	ENST00000324071	G	T	MODERATE	missense_variant	transcript	protein_coding	29	11	18	G	T		35	0	35	T	T
19	41515263	P5058_101	P5058_102	mismatch	rs2279343	CYP2B6	ENSG00000197408	ENST00000324071	A	G	MODERATE	missense_variant	transcript	protein_coding	20	7	13	A	G		13	0	13	G	G
19	41512841	P5058_101	P5058_103	mismatch	rs3745274	CYP2B6	ENSG00000197408	ENST00000324071	G	T	MODERATE	missense_variant	transcript	protein_coding	29	11	18	G	T		28	1	27	T	T
19	41515263	P5058_101	P5058_103	mismatch	rs2279343	CYP2B6	ENSG00000197408	ENST00000324071	A	G	MODERATE	missense_variant	transcript	protein_coding	20	7	13	A	G		16	0	16	G	G
19	41627868	P5058_101	P5058_102	mismatch	rs80319612	CYP2F1	ENSG00000197446	ENST00000331105	G	A	MODERATE	missense_variant	transcript	protein_coding	33	9	24	G	A		23	0	23	A	A
19	41628014	P5058_101	P5058_102	mismatch	rs117958555	CYP2F1	ENSG00000197446	ENST00000331105	G	C	MODERATE	missense_variant	transcript	protein_coding	23	13	10	G	C		19	0	19	C	C
19	41633980	P5058_101	P5058_102	mismatch	rs7246981	CYP2F1	ENSG00000197446	ENST00000331105	C	T	MODERATE	missense_variant	transcript	protein_coding	40	13	27	C	T		33	0	33	T	T
19	41627868	P5058_101	P5058_103	mismatch	rs80319612	CYP2F1	ENSG00000197446	ENST00000331105	G	A	MODERATE	missense_variant	transcript	protein_coding	33	9	24	G	A		13	0	13	A	A
19	41628014	P5058_101	P5058_103	mismatch	rs117958555	CYP2F1	ENSG00000197446	ENST00000331105	G	C	MODERATE	missense_variant	transcript	protein_coding	23	13	10	G	C		21	0	21	C	C
19	41633980	P5058_101	P5058_103	mismatch	rs7246981	CYP2F1	ENSG00000197446	ENST00000331105	C	T	MODERATE	missense_variant	transcript	protein_coding	40	13	27	C	T		26	0	26	T	T
19	16025176	P5058_101	P5058_102	mismatch	rs1060463	CYP4F11	ENSG00000171903	ENST00000248041	C	T	MODERATE	missense_variant	transcript	protein_coding	23	7	16	C	T		29	0	29	T	T
19	16025176	P5058_101	P5058_103	mismatch	rs1060463	CYP4F11	ENSG00000171903	ENST00000248041	C	T	MODERATE	missense_variant	transcript	protein_coding	23	7	16	C	T		25	0	25	T	T
19	15784377	P5058_101	P5058_102	mismatch	rs16995376	CYP4F12	ENSG00000186204	ENST00000324632	C	T	MODERATE	missense_variant	transcript	protein_coding	29	7	22	C	T		21	0	21	T	T
19	15793235	P5058_101	P5058_102	mismatch	rs2285888	CYP4F12	ENSG00000186204	ENST00000324632	T	C	MODERATE	missense_variant	transcript	protein_coding	30	9	21	T	C		34	0	34	C	C
19	15807884	P5058_101	P5058_102	mismatch	rs593818	CYP4F12	ENSG00000186204	ENST00000324632	A	G	MODERATE	missense_variant	transcript	protein_coding	41	13	28	A	G		28	0	28	G	G
19	15784377	P5058_101	P5058_103	mismatch	rs16995376	CYP4F12	ENSG00000186204	ENST00000324632	C	T	MODERATE	missense_variant	transcript	protein_coding	29	7	22	C	T		31	0	31	T	T
19	15793235	P5058_101	P5058_103	mismatch	rs2285888	CYP4F12	ENSG00000186204	ENST00000324632	T	C	MODERATE	missense_variant	transcript	protein_coding	30	9	21	T	C		39	0	39	C	C
19	15807884	P5058_101	P5058_103	mismatch	rs593818	CYP4F12	ENSG00000186204	ENST00000324632	A	G	MODERATE	missense_variant	transcript	protein_coding	41	13	28	A	G		23	0	23	G	G
19	15807884	P5058_101	P5058_106	mismatch	rs593818	CYP4F12	ENSG00000186204	ENST00000324632	A	G	MODERATE	missense_variant	transcript	protein_coding	41	13	28	A	G		34	2	32	G	G
2	242688292	P5058_101	P5058_105	mismatch	rs34767042	D2HGDH	ENSG00000180902	ENST00000342518	C	T	MODERATE	missense_variant	transcript	protein_coding	27	9	18	C	T		29	0	29	T	T
2	242688366	P5058_101	P5058_105	mismatch	rs35386923	D2HGDH	ENSG00000180902	ENST00000537090	C	T	HIGH	stop_gained	transcript	protein_coding	34	10	24	C	T		28	0	28	T	T
2	242690675	P5058_101	P5058_105	mismatch	rs1106639	D2HGDH	ENSG00000180902	ENST00000321264	G	A	MODERATE	missense_variant	transcript	protein_coding	36	10	26	G	A		41	0	41	A	A
14	59112732	P5058_101	P5058_103	mismatch	rs17832998	DACT1	ENSG00000165617	ENST00000335867	C	T	MODERATE	missense_variant	transcript	protein_coding	24	3	21	C	T		15	0	15	T	T
2	228776996	P5058_101	P5058_105	mismatch	rs3748862	DAW1	ENSG00000123977	ENST00000373666	T	C	MODERATE	missense_variant	transcript	protein_coding	34	10	24	T	C		22	0	22	C	C
5	176885499	P5058_101	P5058_102	mismatch	rs2544809	DBN1	ENSG00000113758	ENST00000292385	T	C	MODERATE	missense_variant	transcript	protein_coding	29	0	29	C	C		38	21	17	T	C
5	176885499	P5058_101	P5058_103	mismatch	rs2544809	DBN1	ENSG00000113758	ENST00000292385	T	C	MODERATE	missense_variant	transcript	protein_coding	29	0	29	C	C		21	16	5	T	C
5	176885499	P5058_101	P5058_104	mismatch	rs2544809	DBN1	ENSG00000113758	ENST00000292385	T	C	MODERATE	missense_variant	transcript	protein_coding	29	0	29	C	C		42	9	33	T	C
5	176885499	P5058_101	P5058_105	mismatch	rs2544809	DBN1	ENSG00000113758	ENST00000292385	T	C	MODERATE	missense_variant	transcript	protein_coding	29	0	29	C	C		30	9	21	T	C
5	176885499	P5058_101	P5058_106	mismatch	rs2544809	DBN1	ENSG00000113758	ENST00000292385	T	C	MODERATE	missense_variant	transcript	protein_coding	29	0	29	C	C		31	6	25	T	C
8	104427359	P5058_101	P5058_104	mismatch	rs3134295	DCAF13	ENSG00000164934	ENST00000297579	A	C	MODERATE	missense_variant	transcript	protein_coding	19	7	12	A	C		31	2	29	C	C
8	104427359	P5058_101	P5058_106	mismatch	rs3134295	DCAF13	ENSG00000164934	ENST00000297579	A	C	MODERATE	missense_variant	transcript	protein_coding	19	7	12	A	C		17	1	16	C	C
8	104427541	P5058_101	P5058_106	mismatch	rs3134296	DCAF13	ENSG00000164934	ENST00000297579	C	T	MODERATE	missense_variant	transcript	protein_coding	19	11	8	C	T		17	1	16	T	T
18	50942653	P5058_101	P5058_103	mismatch	rs2270951	DCC	ENSG00000187323	ENST00000412726	C	T	MODERATE	missense_variant	transcript	protein_coding	19	9	10	C	T		12	0	12	T	T
6	24291203	P5058_101	P5058_103	mismatch	rs2274305	DCDC2	ENSG00000146038	ENST00000378454	T	C	MODERATE	missense_variant	transcript	protein_coding	48	20	28	T	C		40	0	40	C	C
11	6644427	P5058_101	P5058_105	mismatch	rs35599968	DCHS1	ENSG00000166341	ENST00000299441	C	G	MODERATE	missense_variant	transcript	protein_coding	48	10	38	C	G		36	0	36	G	G
11	6661420	P5058_101	P5058_105	mismatch	None	DCHS1	ENSG00000166341	ENST00000299441	C	G	MODERATE	missense_variant	transcript	protein_coding	29	14	15	C	G		38	0	38	G	G
16	23662116	P5058_101	P5058_103	mismatch	None	DCTN5	ENSG00000166847	ENST00000568272	T	A	MODERATE	missense_variant	transcript	protein_coding	32	24	8	T	A		30	0	30	A	A
2	118575215	P5058_101	P5058_105	mismatch	rs1052637	DDX18	ENSG00000088205	ENST00000263239	C	G	MODERATE	missense_variant	transcript	protein_coding	36	19	17	C	G		35	0	35	G	G
19	6467910	P5058_101	P5058_102	mismatch	rs35173535	DENND1C	ENSG00000205744	ENST00000381480	T	C	MODERATE	missense_variant	transcript	protein_coding	32	8	24	T	C		18	0	18	C	C
19	6468331	P5058_101	P5058_102	mismatch	rs62107586	DENND1C	ENSG00000205744	ENST00000381480	T	C	MODERATE	missense_variant	transcript	protein_coding	33	8	25	T	C		28	0	28	C	C
19	6476087	P5058_101	P5058_102	mismatch	rs45616634	DENND1C	ENSG00000205744	ENST00000588988	C	T	HIGH	splice_acceptor_variant&intron_variant	transcript	retained_intron	30	11	19	C	T		34	0	34	T	T
19	6467910	P5058_101	P5058_103	mismatch	rs35173535	DENND1C	ENSG00000205744	ENST00000381480	T	C	MODERATE	missense_variant	transcript	protein_coding	32	8	24	T	C		39	0	39	C	C
19	6468331	P5058_101	P5058_103	mismatch	rs62107586	DENND1C	ENSG00000205744	ENST00000381480	T	C	MODERATE	missense_variant	transcript	protein_coding	33	8	25	T	C		25	0	25	C	C
19	6476087	P5058_101	P5058_103	mismatch	rs45616634	DENND1C	ENSG00000205744	ENST00000588988	C	T	HIGH	splice_acceptor_variant&intron_variant	transcript	retained_intron	30	11	19	C	T		29	0	29	T	T
19	6467910	P5058_101	P5058_104	mismatch	rs35173535	DENND1C	ENSG00000205744	ENST00000381480	T	C	MODERATE	missense_variant	transcript	protein_coding	32	8	24	T	C		27	1	26	C	C
11	9225486	P5058_101	P5058_105	mismatch	rs952374	DENND5A	ENSG00000184014	ENST00000328194	C	G	MODERATE	missense_variant	transcript	protein_coding	37	8	29	C	G		38	0	38	G	G
9	117170241	P5058_101	P5058_102	mismatch	rs12339210	DFNB31	ENSG00000095397	ENST00000265134	G	C	MODERATE	missense_variant	transcript	protein_coding	38	3	35	C	C		31	9	22	G	C
9	117170241	P5058_101	P5058_103	mismatch	rs12339210	DFNB31	ENSG00000095397	ENST00000265134	G	C	MODERATE	missense_variant	transcript	protein_coding	38	3	35	C	C		53	34	19	G	C
9	117170241	P5058_101	P5058_104	mismatch	rs12339210	DFNB31	ENSG00000095397	ENST00000265134	G	C	MODERATE	missense_variant	transcript	protein_coding	38	3	35	C	C		27	16	11	G	C
9	117170241	P5058_101	P5058_105	mismatch	rs12339210	DFNB31	ENSG00000095397	ENST00000265134	G	C	MODERATE	missense_variant	transcript	protein_coding	38	3	35	C	C		35	15	20	G	C
9	117170241	P5058_101	P5058_106	mismatch	rs12339210	DFNB31	ENSG00000095397	ENST00000265134	G	C	MODERATE	missense_variant	transcript	protein_coding	38	3	35	C	C		46	30	16	G	C
22	19026613	P5058_101	P5058_102	mismatch	rs2072123	DGCR2	ENSG00000070413	ENST00000263196	A	G	MODERATE	missense_variant	transcript	protein_coding	47	26	21	A	G		53	2	51	G	G
22	19026613	P5058_101	P5058_104	mismatch	rs2072123	DGCR2	ENSG00000070413	ENST00000263196	A	G	MODERATE	missense_variant	transcript	protein_coding	47	26	21	A	G		37	0	37	G	G
22	19026613	P5058_101	P5058_106	mismatch	rs2072123	DGCR2	ENSG00000070413	ENST00000263196	A	G	MODERATE	missense_variant	transcript	protein_coding	47	26	21	A	G		39	0	39	G	G
5	79935092	P5058_101	P5058_102	mismatch	rs245099	DHFR	ENSG00000228716	ENST00000505337	C	T	MODERATE	sequence_feature	cross-link:Glycyl_lysine_isopeptide__Lys-Gly___interchain_with_G-Cter_in_ubiquitin_	protein_coding	45	0	45	T	T		42	15	27	C	T
5	79944196	P5058_101	P5058_102	mismatch	rs2434329	DHFR	ENSG00000228716	ENST00000505337	A	T	MODERATE	sequence_feature	cross-link:Glycyl_lysine_isopeptide__Lys-Gly___interchain_with_G-Cter_in_ubiquitin_	protein_coding	31	0	31	T	T		51	17	34	A	T
5	79935092	P5058_101	P5058_103	mismatch	rs245099	DHFR	ENSG00000228716	ENST00000505337	C	T	MODERATE	sequence_feature	cross-link:Glycyl_lysine_isopeptide__Lys-Gly___interchain_with_G-Cter_in_ubiquitin_	protein_coding	45	0	45	T	T		36	21	15	C	T
5	79944196	P5058_101	P5058_103	mismatch	rs2434329	DHFR	ENSG00000228716	ENST00000505337	A	T	MODERATE	sequence_feature	cross-link:Glycyl_lysine_isopeptide__Lys-Gly___interchain_with_G-Cter_in_ubiquitin_	protein_coding	31	0	31	T	T		26	17	9	A	T
5	79935092	P5058_101	P5058_104	mismatch	rs245099	DHFR	ENSG00000228716	ENST00000505337	C	T	MODERATE	sequence_feature	cross-link:Glycyl_lysine_isopeptide__Lys-Gly___interchain_with_G-Cter_in_ubiquitin_	protein_coding	45	0	45	T	T		38	8	30	C	T
5	79944196	P5058_101	P5058_104	mismatch	rs2434329	DHFR	ENSG00000228716	ENST00000505337	A	T	MODERATE	sequence_feature	cross-link:Glycyl_lysine_isopeptide__Lys-Gly___interchain_with_G-Cter_in_ubiquitin_	protein_coding	31	0	31	T	T		40	14	26	A	T
5	79935092	P5058_101	P5058_105	mismatch	rs245099	DHFR	ENSG00000228716	ENST00000505337	C	T	MODERATE	sequence_feature	cross-link:Glycyl_lysine_isopeptide__Lys-Gly___interchain_with_G-Cter_in_ubiquitin_	protein_coding	45	0	45	T	T		44	21	23	C	T
5	79944196	P5058_101	P5058_105	mismatch	rs2434329	DHFR	ENSG00000228716	ENST00000505337	A	T	MODERATE	sequence_feature	cross-link:Glycyl_lysine_isopeptide__Lys-Gly___interchain_with_G-Cter_in_ubiquitin_	protein_coding	31	0	31	T	T		30	15	15	A	T
5	79935092	P5058_101	P5058_106	mismatch	rs245099	DHFR	ENSG00000228716	ENST00000505337	C	T	MODERATE	sequence_feature	cross-link:Glycyl_lysine_isopeptide__Lys-Gly___interchain_with_G-Cter_in_ubiquitin_	protein_coding	45	0	45	T	T		49	9	40	C	T
5	79944196	P5058_101	P5058_106	mismatch	rs2434329	DHFR	ENSG00000228716	ENST00000505337	A	T	MODERATE	sequence_feature	cross-link:Glycyl_lysine_isopeptide__Lys-Gly___interchain_with_G-Cter_in_ubiquitin_	protein_coding	31	0	31	T	T		25	3	22	A	T
14	24760764	P5058_101	P5058_103	mismatch	rs10134537	DHRS1	ENSG00000157379	ENST00000288111	G	A	MODERATE	missense_variant&splice_region_variant	transcript	protein_coding	28	3	25	G	A		35	0	35	A	A
19	49869051	P5058_101	P5058_102	mismatch	rs2303759	DKKL1	ENSG00000104901	ENST00000221498	T	G	MODERATE	missense_variant&splice_region_variant	transcript	protein_coding	35	12	23	T	G		28	0	28	G	G
19	49878115	P5058_101	P5058_102	mismatch	rs1054770	DKKL1	ENSG00000104901	ENST00000221498	G	A	MODERATE	missense_variant	transcript	protein_coding	39	11	28	G	A		33	0	33	A	A
19	49878196	P5058_101	P5058_102	mismatch	rs2288481	DKKL1	ENSG00000104901	ENST00000221498	G	A	MODERATE	missense_variant	transcript	protein_coding	37	8	29	G	A		32	0	32	A	A
19	49869051	P5058_101	P5058_103	mismatch	rs2303759	DKKL1	ENSG00000104901	ENST00000221498	T	G	MODERATE	missense_variant&splice_region_variant	transcript	protein_coding	35	12	23	T	G		42	0	42	G	G
19	49878115	P5058_101	P5058_103	mismatch	rs1054770	DKKL1	ENSG00000104901	ENST00000221498	G	A	MODERATE	missense_variant	transcript	protein_coding	39	11	28	G	A		33	0	33	A	A
19	49878196	P5058_101	P5058_103	mismatch	rs2288481	DKKL1	ENSG00000104901	ENST00000221498	G	A	MODERATE	missense_variant	transcript	protein_coding	37	8	29	G	A		31	0	31	A	A
8	12957475	P5058_101	P5058_105	mismatch	rs532841	DLC1	ENSG00000164741	ENST00000276297	C	T	MODERATE	missense_variant	transcript	protein_coding	27	13	14	C	T		18	0	18	T	T
8	1514009	P5058_101	P5058_104	mismatch	rs2301963	DLGAP2	ENSG00000198010	ENST00000421627	C	A	MODERATE	missense_variant	transcript	protein_coding	25	15	10	C	A		29	2	27	A	A
8	1514009	P5058_101	P5058_106	mismatch	rs2301963	DLGAP2	ENSG00000198010	ENST00000421627	C	A	MODERATE	missense_variant	transcript	protein_coding	25	15	10	C	A		21	1	20	A	A
19	39993560	P5058_101	P5058_102	mismatch	rs8107127	DLL3	ENSG00000090932	ENST00000205143	T	G	MODERATE	missense_variant	transcript	protein_coding	33	10	23	T	G		28	0	28	G	G
19	39994711	P5058_101	P5058_102	mismatch	rs1110627	DLL3	ENSG00000090932	ENST00000205143	T	C	MODERATE	missense_variant&splice_region_variant	transcript	protein_coding	28	10	18	T	C		34	0	34	C	C
19	39993560	P5058_101	P5058_103	mismatch	rs8107127	DLL3	ENSG00000090932	ENST00000205143	T	G	MODERATE	missense_variant	transcript	protein_coding	33	10	23	T	G		32	0	32	G	G
19	39994711	P5058_101	P5058_103	mismatch	rs1110627	DLL3	ENSG00000090932	ENST00000205143	T	C	MODERATE	missense_variant&splice_region_variant	transcript	protein_coding	28	10	18	T	C		39	0	39	C	C
19	46288706	P5058_101	P5058_102	mismatch	rs3760843	DMWD	ENSG00000185800	ENST00000602829	A	T	MODERATE	missense_variant	transcript	protein_coding	44	15	29	A	T	WARNING_TRANSCRIPT_NO_START_CODON	41	0	41	T	T	WARNING_TRANSCRIPT_NO_START_CODON
19	46288706	P5058_101	P5058_103	mismatch	rs3760843	DMWD	ENSG00000185800	ENST00000602829	A	T	MODERATE	missense_variant	transcript	protein_coding	44	15	29	A	T	WARNING_TRANSCRIPT_NO_START_CODON	24	0	24	T	T	WARNING_TRANSCRIPT_NO_START_CODON
16	84208335	P5058_101	P5058_103	mismatch	rs3826151	DNAAF1	ENSG00000154099	ENST00000570298	G	T	HIGH	splice_donor_variant&intron_variant	transcript	retained_intron	20	13	7	G	T		37	0	37	T	T
16	84209738	P5058_101	P5058_103	mismatch	rs2288020	DNAAF1	ENSG00000154099	ENST00000378553	T	C	MODERATE	missense_variant	transcript	protein_coding	28	16	12	T	C		40	0	40	C	C
16	84209816	P5058_101	P5058_103	mismatch	rs2288022	DNAAF1	ENSG00000154099	ENST00000378553	T	C	MODERATE	missense_variant	transcript	protein_coding	27	17	10	T	C		45	0	45	C	C
16	84209864	P5058_101	P5058_103	mismatch	rs2288023	DNAAF1	ENSG00000154099	ENST00000378553	G	C	MODERATE	missense_variant	transcript	protein_coding	24	15	9	G	C		39	0	39	C	C
7	21640361	P5058_101	P5058_102	mismatch	rs10269582	DNAH11	ENSG00000105877	ENST00000328843	T	C	MODERATE	missense_variant	transcript	protein_coding	29	6	23	T	C		33	0	33	C	C
7	21779278	P5058_101	P5058_102	mismatch	rs9639393	DNAH11	ENSG00000105877	ENST00000328843	A	G	MODERATE	missense_variant	transcript	protein_coding	32	9	23	A	G		35	0	35	G	G
7	21893993	P5058_101	P5058_102	mismatch	rs4722064	DNAH11	ENSG00000105877	ENST00000328843	G	T	MODERATE	missense_variant	transcript	protein_coding	28	13	15	G	T		21	0	21	T	T
7	21640361	P5058_101	P5058_104	mismatch	rs10269582	DNAH11	ENSG00000105877	ENST00000328843	T	C	MODERATE	missense_variant	transcript	protein_coding	29	6	23	T	C		29	0	29	C	C
7	21779278	P5058_101	P5058_104	mismatch	rs9639393	DNAH11	ENSG00000105877	ENST00000328843	A	G	MODERATE	missense_variant	transcript	protein_coding	32	9	23	A	G		32	0	32	G	G
7	21893993	P5058_101	P5058_104	mismatch	rs4722064	DNAH11	ENSG00000105877	ENST00000328843	G	T	MODERATE	missense_variant	transcript	protein_coding	28	13	15	G	T		24	0	24	T	T
7	21640361	P5058_101	P5058_105	mismatch	rs10269582	DNAH11	ENSG00000105877	ENST00000328843	T	C	MODERATE	missense_variant	transcript	protein_coding	29	6	23	T	C		27	0	27	C	C
7	21779278	P5058_101	P5058_105	mismatch	rs9639393	DNAH11	ENSG00000105877	ENST00000328843	A	G	MODERATE	missense_variant	transcript	protein_coding	32	9	23	A	G		25	0	25	G	G
7	21893993	P5058_101	P5058_105	mismatch	rs4722064	DNAH11	ENSG00000105877	ENST00000328843	G	T	MODERATE	missense_variant	transcript	protein_coding	28	13	15	G	T		25	0	25	T	T
7	21640361	P5058_101	P5058_106	mismatch	rs10269582	DNAH11	ENSG00000105877	ENST00000328843	T	C	MODERATE	missense_variant	transcript	protein_coding	29	6	23	T	C		27	0	27	C	C
7	21779278	P5058_101	P5058_106	mismatch	rs9639393	DNAH11	ENSG00000105877	ENST00000328843	A	G	MODERATE	missense_variant	transcript	protein_coding	32	9	23	A	G		27	0	27	G	G
7	21893993	P5058_101	P5058_106	mismatch	rs4722064	DNAH11	ENSG00000105877	ENST00000328843	G	T	MODERATE	missense_variant	transcript	protein_coding	28	13	15	G	T		34	0	34	T	T
16	21051209	P5058_101	P5058_103	mismatch	rs330150	DNAH3	ENSG00000158486	ENST00000261383	G	C	MODERATE	missense_variant	transcript	protein_coding	26	15	11	G	C		28	0	28	C	C
6	38747770	P5058_101	P5058_103	mismatch	rs1738254	DNAH8	ENSG00000124721	ENST00000327475	G	A	MODERATE	missense_variant	transcript	protein_coding	59	20	39	G	A	WARNING_TRANSCRIPT_NO_START_CODON	26	0	26	A	A	WARNING_TRANSCRIPT_NO_START_CODON
6	38759379	P5058_101	P5058_103	mismatch	rs1678674	DNAH8	ENSG00000124721	ENST00000327475	G	A	MODERATE	missense_variant	transcript	protein_coding	51	22	29	G	A	WARNING_TRANSCRIPT_NO_START_CODON	24	0	24	A	A	WARNING_TRANSCRIPT_NO_START_CODON
6	38773293	P5058_101	P5058_103	mismatch	rs874808	DNAH8	ENSG00000124721	ENST00000327475	G	A	MODERATE	missense_variant	transcript	protein_coding	38	19	19	G	A	WARNING_TRANSCRIPT_NO_START_CODON	23	0	23	A	A	WARNING_TRANSCRIPT_NO_START_CODON
9	34500821	P5058_101	P5058_102	mismatch	rs11793196	DNAI1	ENSG00000122735	ENST00000242317	G	A	MODERATE	missense_variant	transcript	protein_coding	33	2	31	A	A		28	6	22	G	A
9	34500821	P5058_101	P5058_104	mismatch	rs11793196	DNAI1	ENSG00000122735	ENST00000242317	G	A	MODERATE	missense_variant	transcript	protein_coding	33	2	31	A	A		22	14	8	G	A
9	34500821	P5058_101	P5058_105	mismatch	rs11793196	DNAI1	ENSG00000122735	ENST00000242317	G	A	MODERATE	missense_variant	transcript	protein_coding	33	2	31	A	A		31	10	21	G	A
9	34500821	P5058_101	P5058_106	mismatch	rs11793196	DNAI1	ENSG00000122735	ENST00000242317	G	A	MODERATE	missense_variant	transcript	protein_coding	33	2	31	A	A		28	16	12	G	A
16	4476089	P5058_101	P5058_103	mismatch	rs1139652	DNAJA3	ENSG00000103423	ENST00000431375	T	C	MODERATE	missense_variant	transcript	protein_coding	31	21	10	T	C		26	0	26	C	C
16	4484396	P5058_101	P5058_103	mismatch	rs1139653	DNAJA3	ENSG00000103423	ENST00000262375	A	T	MODERATE	missense_variant	transcript	protein_coding	38	24	14	A	T		38	0	38	T	T
2	220145637	P5058_101	P5058_105	mismatch	rs115665065	DNAJB2	ENSG00000135924	ENST00000336576	A	G	MODERATE	sequence_feature	cross-link:Glycyl_lysine_isopeptide__Lys-Gly___interchain_with_G-Cter_in_ubiquitin_	protein_coding	34	12	22	A	G		29	0	29	G	G
7	73097713	P5058_101	P5058_102	mismatch	rs61751896	DNAJC30	ENSG00000176410	ENST00000395176	G	A	MODERATE	missense_variant	transcript	protein_coding	30	9	21	G	A		27	0	27	A	A
7	73097713	P5058_101	P5058_104	mismatch	rs61751896	DNAJC30	ENSG00000176410	ENST00000395176	G	A	MODERATE	missense_variant	transcript	protein_coding	30	9	21	G	A		27	0	27	A	A
7	73097713	P5058_101	P5058_105	mismatch	rs61751896	DNAJC30	ENSG00000176410	ENST00000395176	G	A	MODERATE	missense_variant	transcript	protein_coding	30	9	21	G	A		32	1	31	A	A
7	73097713	P5058_101	P5058_106	mismatch	rs61751896	DNAJC30	ENSG00000176410	ENST00000395176	G	A	MODERATE	missense_variant	transcript	protein_coding	30	9	21	G	A		22	0	22	A	A
11	6555365	P5058_101	P5058_105	mismatch	rs7103810	DNHD1	ENSG00000179532	ENST00000254579	A	G	MODERATE	missense_variant	transcript	protein_coding	30	11	19	A	G		24	0	24	G	G
11	6579106	P5058_101	P5058_105	mismatch	rs11040920	DNHD1	ENSG00000179532	ENST00000254579	C	A	MODERATE	missense_variant	transcript	protein_coding	29	6	23	C	A		20	0	20	A	A
11	6588228	P5058_101	P5058_105	mismatch	rs10769699	DNHD1	ENSG00000179532	ENST00000254579	G	A	MODERATE	missense_variant	transcript	protein_coding	38	9	29	G	A		27	0	27	A	A
19	10258390	P5058_101	P5058_102	mismatch	None	DNMT1	ENSG00000130816	ENST00000340748	G	C	MODERATE	sequence_feature	amino_acid_modification:N6-acetyllysine	protein_coding	32	9	23	G	C		39	0	39	C	C
19	10258910	P5058_101	P5058_102	mismatch	rs6511611	DNMT1	ENSG00000130816	ENST00000340748	C	T	MODERATE	sequence_feature	amino_acid_modification:N6-acetyllysine	protein_coding	42	14	28	C	T		43	0	43	T	T
19	10258390	P5058_101	P5058_103	mismatch	None	DNMT1	ENSG00000130816	ENST00000340748	G	C	MODERATE	sequence_feature	amino_acid_modification:N6-acetyllysine	protein_coding	32	9	23	G	C		35	0	35	C	C
19	10258910	P5058_101	P5058_103	mismatch	rs6511611	DNMT1	ENSG00000130816	ENST00000340748	C	T	MODERATE	sequence_feature	amino_acid_modification:N6-acetyllysine	protein_coding	42	14	28	C	T		44	0	44	T	T
19	10258390	P5058_101	P5058_106	mismatch	None	DNMT1	ENSG00000130816	ENST00000340748	G	C	MODERATE	sequence_feature	amino_acid_modification:N6-acetyllysine	protein_coding	32	9	23	G	C		31	3	28	C	C
19	11324965	P5058_101	P5058_102	mismatch	rs34243815	DOCK6	ENSG00000130158	ENST00000294618	C	T	MODERATE	missense_variant	transcript	protein_coding	29	10	19	C	T		26	0	26	T	T
19	11324965	P5058_101	P5058_103	mismatch	rs34243815	DOCK6	ENSG00000130158	ENST00000294618	C	T	MODERATE	missense_variant	transcript	protein_coding	29	10	19	C	T		32	0	32	T	T
9	271638	P5058_101	P5058_102	mismatch	rs506121	DOCK8	ENSG00000107099	ENST00000453981	C	T	MODERATE	missense_variant	transcript	protein_coding	32	2	30	T	T		29	11	18	C	T
9	286593	P5058_101	P5058_102	mismatch	rs529208	DOCK8	ENSG00000107099	ENST00000432829	C	A	MODERATE	missense_variant	transcript	protein_coding	30	1	29	A	A		25	8	17	C	A
9	271638	P5058_101	P5058_104	mismatch	rs506121	DOCK8	ENSG00000107099	ENST00000453981	C	T	MODERATE	missense_variant	transcript	protein_coding	32	2	30	T	T		16	6	10	C	T
9	286593	P5058_101	P5058_104	mismatch	rs529208	DOCK8	ENSG00000107099	ENST00000432829	C	A	MODERATE	missense_variant	transcript	protein_coding	30	1	29	A	A		23	7	16	C	A
9	271638	P5058_101	P5058_106	mismatch	rs506121	DOCK8	ENSG00000107099	ENST00000453981	C	T	MODERATE	missense_variant	transcript	protein_coding	32	2	30	T	T		23	11	12	C	T
9	286593	P5058_101	P5058_106	mismatch	rs529208	DOCK8	ENSG00000107099	ENST00000432829	C	A	MODERATE	missense_variant	transcript	protein_coding	30	1	29	A	A		18	11	7	C	A
19	2215482	P5058_101	P5058_102	mismatch	rs151190829	DOT1L	ENSG00000104885	ENST00000586024	C	T	MODERATE	missense_variant	transcript	protein_coding	32	7	25	C	T	WARNING_TRANSCRIPT_NO_START_CODON	34	0	34	T	T	WARNING_TRANSCRIPT_NO_START_CODON
19	2226772	P5058_101	P5058_102	mismatch	rs2302061	DOT1L	ENSG00000104885	ENST00000398665	G	C	MODERATE	missense_variant	transcript	protein_coding	38	7	31	G	C		31	0	31	C	C
19	2215482	P5058_101	P5058_103	mismatch	rs151190829	DOT1L	ENSG00000104885	ENST00000586024	C	T	MODERATE	missense_variant	transcript	protein_coding	32	7	25	C	T	WARNING_TRANSCRIPT_NO_START_CODON	44	0	44	T	T	WARNING_TRANSCRIPT_NO_START_CODON
19	2226772	P5058_101	P5058_103	mismatch	rs2302061	DOT1L	ENSG00000104885	ENST00000398665	G	C	MODERATE	missense_variant	transcript	protein_coding	38	7	31	G	C		44	0	44	C	C
19	2215482	P5058_101	P5058_106	mismatch	rs151190829	DOT1L	ENSG00000104885	ENST00000586024	C	T	MODERATE	missense_variant	transcript	protein_coding	32	7	25	C	T	WARNING_TRANSCRIPT_NO_START_CODON	29	1	28	T	T	WARNING_TRANSCRIPT_NO_START_CODON
6	30918400	P5058_101	P5058_102	mismatch	rs2844699	DPCR1	ENSG00000168631	ENST00000462446	A	G	MODERATE	missense_variant	transcript	protein_coding	40	27	13	A	G		22	2	20	G	G
6	30920890	P5058_101	P5058_102	mismatch	rs2240804	DPCR1	ENSG00000168631	ENST00000304311	G	A	MODERATE	missense_variant	transcript	protein_coding	45	20	25	G	A		34	0	34	A	A
14	73145908	P5058_101	P5058_102	mismatch	rs4903046	DPF3	ENSG00000205683	ENST00000556891	G	A	HIGH	splice_donor_variant&intron_variant	transcript	processed_transcript	28	2	26	A	A		38	10	28	G	A
14	73145908	P5058_101	P5058_104	mismatch	rs4903046	DPF3	ENSG00000205683	ENST00000556891	G	A	HIGH	splice_donor_variant&intron_variant	transcript	processed_transcript	28	2	26	A	A		24	8	16	G	A
14	73145908	P5058_101	P5058_105	mismatch	rs4903046	DPF3	ENSG00000205683	ENST00000556891	G	A	HIGH	splice_donor_variant&intron_variant	transcript	processed_transcript	28	2	26	A	A		35	13	22	G	A
14	73145908	P5058_101	P5058_106	mismatch	rs4903046	DPF3	ENSG00000205683	ENST00000556891	G	A	HIGH	splice_donor_variant&intron_variant	transcript	processed_transcript	28	2	26	A	A		25	11	14	G	A
18	28934681	P5058_101	P5058_103	mismatch	rs3752095	DSG1	ENSG00000134760	ENST00000257192	A	T	MODERATE	missense_variant	transcript	protein_coding	28	13	15	A	T		20	0	20	T	T
7	76131645	P5058_101	P5058_102	mismatch	rs6979487	DTX2	ENSG00000091073	ENST00000307569	A	G	MODERATE	missense_variant	transcript	protein_coding	26	5	21	A	G		29	0	29	G	G
7	76131645	P5058_101	P5058_104	mismatch	rs6979487	DTX2	ENSG00000091073	ENST00000307569	A	G	MODERATE	missense_variant	transcript	protein_coding	26	5	21	A	G		28	0	28	G	G
7	76131645	P5058_101	P5058_105	mismatch	rs6979487	DTX2	ENSG00000091073	ENST00000307569	A	G	MODERATE	missense_variant	transcript	protein_coding	26	5	21	A	G		30	0	30	G	G
7	76131645	P5058_101	P5058_106	mismatch	rs6979487	DTX2	ENSG00000091073	ENST00000307569	A	G	MODERATE	missense_variant	transcript	protein_coding	26	5	21	A	G		31	0	31	G	G
2	242622326	P5058_101	P5058_105	mismatch	rs4347866	DTYMK	ENSG00000168393	ENST00000420144	T	C	MODERATE	missense_variant	transcript	protein_coding	27	6	21	T	C	WARNING_TRANSCRIPT_NO_START_CODON	34	0	34	C	C	WARNING_TRANSCRIPT_NO_START_CODON
4	191003219	P5058_101	P5058_102	mismatch	rs200466727	DUX4L4	ENSG00000258834	ENST00000538692	C	A	MODERATE	missense_variant	transcript	protein_coding	10	2	8	C	A		17	0	17	A	A
4	191003242	P5058_101	P5058_102	mismatch	None	DUX4L4	ENSG00000258834	ENST00000538692	G	A	MODERATE	missense_variant	transcript	protein_coding	10	2	8	G	A		17	0	17	A	A
4	191003219	P5058_101	P5058_105	mismatch	rs200466727	DUX4L4	ENSG00000258834	ENST00000538692	C	A	MODERATE	missense_variant	transcript	protein_coding	10	2	8	C	A		20	0	19	A	A
4	191003242	P5058_101	P5058_105	mismatch	None	DUX4L4	ENSG00000258834	ENST00000538692	G	A	MODERATE	missense_variant	transcript	protein_coding	10	2	8	G	A		20	1	19	A	A
4	191003219	P5058_101	P5058_106	mismatch	rs200466727	DUX4L4	ENSG00000258834	ENST00000538692	C	A	MODERATE	missense_variant	transcript	protein_coding	10	2	8	C	A		13	0	13	A	A
4	191003242	P5058_101	P5058_106	mismatch	None	DUX4L4	ENSG00000258834	ENST00000538692	G	A	MODERATE	missense_variant	transcript	protein_coding	10	2	8	G	A		13	0	13	A	A
4	191003274	P5058_101	P5058_106	mismatch	rs199879627	DUX4L4	ENSG00000258834	ENST00000538692	G	C	MODERATE	missense_variant	transcript	protein_coding	10	3	7	G	C		13	0	13	C	C
6	4116262	P5058_101	P5058_102	mismatch	rs7166	ECI2	ENSG00000198721	ENST00000361538	G	A	MODERATE	missense_variant&splice_region_variant	transcript	protein_coding	67	38	29	G	A		41	0	41	A	A
6	4133855	P5058_101	P5058_102	mismatch	rs3177253	ECI2	ENSG00000198721	ENST00000361538	C	T	MODERATE	missense_variant	transcript	protein_coding	59	33	26	C	T		41	0	41	T	T
6	8095629	P5058_101	P5058_102	mismatch	rs9392961	EEF1E1	ENSG00000124802	ENST00000515633	G	A	HIGH	stop_gained	transcript	protein_coding	39	22	17	G	A	WARNING_TRANSCRIPT_NO_START_CODON	33	0	33	A	A	WARNING_TRANSCRIPT_NO_START_CODON
6	8095667	P5058_101	P5058_102	mismatch	rs113910260	EEF1E1	ENSG00000124802	ENST00000515633	C	T	MODERATE	missense_variant	transcript	protein_coding	45	27	18	C	T	WARNING_TRANSCRIPT_NO_START_CODON	34	0	34	T	T	WARNING_TRANSCRIPT_NO_START_CODON
22	44131803	P5058_101	P5058_102	mismatch	rs146629974	EFCAB6	ENSG00000186976	ENST00000262726	C	T	MODERATE	missense_variant	transcript	protein_coding	43	19	24	C	T		53	2	51	T	T
22	44131803	P5058_101	P5058_104	mismatch	rs146629974	EFCAB6	ENSG00000186976	ENST00000262726	C	T	MODERATE	missense_variant	transcript	protein_coding	43	19	24	C	T		36	0	36	T	T
22	44131803	P5058_101	P5058_106	mismatch	rs146629974	EFCAB6	ENSG00000186976	ENST00000262726	C	T	MODERATE	missense_variant	transcript	protein_coding	43	19	24	C	T		48	0	48	T	T
6	52357071	P5058_101	P5058_103	mismatch	rs17851770	EFHC1	ENSG00000096093	ENST00000371068	A	C	MODERATE	missense_variant	transcript	protein_coding	56	22	34	A	C		30	0	30	C	C
14	23828893	P5058_101	P5058_103	mismatch	rs2231806	EFS	ENSG00000100842	ENST00000216733	G	A	MODERATE	missense_variant	transcript	protein_coding	19	2	17	G	A		28	1	27	A	A
14	23829164	P5058_101	P5058_103	mismatch	rs2231805	EFS	ENSG00000100842	ENST00000216733	G	A	MODERATE	missense_variant	transcript	protein_coding	18	2	16	G	A		30	0	30	A	A
14	23830042	P5058_101	P5058_103	mismatch	rs2231798	EFS	ENSG00000100842	ENST00000216733	T	C	MODERATE	missense_variant&splice_region_variant	transcript	protein_coding	18	3	15	T	C		39	0	39	C	C
11	125452313	P5058_101	P5058_103	mismatch	rs4627097	EI24	ENSG00000149547	ENST00000343678	A	G	MODERATE	missense_variant	transcript	protein_coding	28	9	19	A	G		27	0	27	G	G
2	233432633	P5058_101	P5058_105	mismatch	rs3791712	EIF4E2	ENSG00000135930	ENST00000258416	A	T	MODERATE	sequence_feature	cross-link:Glycyl_lysine_isopeptide__Lys-Gly___interchain_with_G-Cter_in_ISG15_	protein_coding	28	13	15	A	T		34	0	34	T	T
2	233432883	P5058_101	P5058_105	mismatch	rs3791711	EIF4E2	ENSG00000135930	ENST00000258416	A	G	MODERATE	sequence_feature	cross-link:Glycyl_lysine_isopeptide__Lys-Gly___interchain_with_G-Cter_in_ISG15_	protein_coding	35	11	24	A	G		28	0	28	G	G
7	73470714	P5058_101	P5058_102	mismatch	rs2071307	ELN	ENSG00000049540	ENST00000252034	G	A	MODERATE	missense_variant	transcript	protein_coding	28	7	21	G	A		27	0	27	A	A
7	73470714	P5058_101	P5058_104	mismatch	rs2071307	ELN	ENSG00000049540	ENST00000252034	G	A	MODERATE	missense_variant	transcript	protein_coding	28	7	21	G	A		22	0	22	A	A
7	73470714	P5058_101	P5058_105	mismatch	rs2071307	ELN	ENSG00000049540	ENST00000252034	G	A	MODERATE	missense_variant	transcript	protein_coding	28	7	21	G	A		28	0	28	A	A
7	73470714	P5058_101	P5058_106	mismatch	rs2071307	ELN	ENSG00000049540	ENST00000252034	G	A	MODERATE	missense_variant	transcript	protein_coding	28	7	21	G	A		22	1	21	A	A
6	80626375	P5058_101	P5058_102	mismatch	rs3812153	ELOVL4	ENSG00000118402	ENST00000369816	T	C	MODERATE	missense_variant	transcript	protein_coding	43	24	19	T	C		34	0	34	C	C
18	33718326	P5058_101	P5058_103	mismatch	rs1785934	ELP2	ENSG00000134759	ENST00000350494	A	C	MODERATE	missense_variant	transcript	protein_coding	29	17	12	A	C		25	0	25	C	C
18	33725931	P5058_101	P5058_103	mismatch	rs1785928	ELP2	ENSG00000134759	ENST00000350494	G	A	MODERATE	missense_variant	transcript	protein_coding	38	25	13	G	A		19	0	19	A	A
19	6896483	P5058_101	P5058_102	mismatch	rs330877	EMR1	ENSG00000174837	ENST00000250572	G	A	MODERATE	missense_variant	transcript	protein_coding	27	13	14	G	A		37	0	37	A	A
19	6897464	P5058_101	P5058_102	mismatch	rs330880	EMR1	ENSG00000174837	ENST00000450315	C	G	HIGH	splice_donor_variant&intron_variant	transcript	protein_coding	29	6	23	C	G		40	0	40	G	G
19	6901891	P5058_101	P5058_102	mismatch	rs897738	EMR1	ENSG00000174837	ENST00000250572	G	A	MODERATE	missense_variant	transcript	protein_coding	37	13	24	G	A		47	0	47	A	A
19	6903920	P5058_101	P5058_102	mismatch	rs443658	EMR1	ENSG00000174837	ENST00000250572	A	G	MODERATE	missense_variant	transcript	protein_coding	36	7	29	A	G		26	0	26	G	G
19	6904137	P5058_101	P5058_102	mismatch	rs370094	EMR1	ENSG00000174837	ENST00000250572	C	T	MODERATE	missense_variant	transcript	protein_coding	38	13	25	C	T		36	0	36	T	T
19	6896483	P5058_101	P5058_103	mismatch	rs330877	EMR1	ENSG00000174837	ENST00000250572	G	A	MODERATE	missense_variant	transcript	protein_coding	27	13	14	G	A		35	0	35	A	A
19	6897464	P5058_101	P5058_103	mismatch	rs330880	EMR1	ENSG00000174837	ENST00000450315	C	G	HIGH	splice_donor_variant&intron_variant	transcript	protein_coding	29	6	23	C	G		33	0	33	G	G
19	6901891	P5058_101	P5058_103	mismatch	rs897738	EMR1	ENSG00000174837	ENST00000250572	G	A	MODERATE	missense_variant	transcript	protein_coding	37	13	24	G	A		29	0	29	A	A
19	6903920	P5058_101	P5058_103	mismatch	rs443658	EMR1	ENSG00000174837	ENST00000250572	A	G	MODERATE	missense_variant	transcript	protein_coding	36	7	29	A	G		28	0	28	G	G
19	6904137	P5058_101	P5058_103	mismatch	rs370094	EMR1	ENSG00000174837	ENST00000250572	C	T	MODERATE	missense_variant	transcript	protein_coding	38	13	25	C	T		41	0	41	T	T
19	6897464	P5058_101	P5058_106	mismatch	rs330880	EMR1	ENSG00000174837	ENST00000450315	C	G	HIGH	splice_donor_variant&intron_variant	transcript	protein_coding	29	6	23	C	G		21	2	19	G	G
19	6903920	P5058_101	P5058_106	mismatch	rs443658	EMR1	ENSG00000174837	ENST00000250572	A	G	MODERATE	missense_variant	transcript	protein_coding	36	7	29	A	G		39	2	37	G	G
19	14875388	P5058_101	P5058_102	mismatch	rs35612307	EMR2	ENSG00000127507	ENST00000315576	G	A	MODERATE	missense_variant	transcript	protein_coding	47	11	36	G	A		18	0	18	A	A
19	14877799	P5058_101	P5058_102	mismatch	rs12976472	EMR2	ENSG00000127507	ENST00000315576	G	C	MODERATE	missense_variant	transcript	protein_coding	14	6	8	G	C		20	0	20	C	C
19	14877816	P5058_101	P5058_102	mismatch	rs12985807	EMR2	ENSG00000127507	ENST00000315576	T	A	MODERATE	missense_variant	transcript	protein_coding	11	6	5	T	A		14	0	14	A	A
19	14877820	P5058_101	P5058_102	mismatch	rs12976493	EMR2	ENSG00000127507	ENST00000315576	G	A	MODERATE	missense_variant	transcript	protein_coding	10	5	5	G	A		13	0	13	A	A
19	14875388	P5058_101	P5058_103	mismatch	rs35612307	EMR2	ENSG00000127507	ENST00000315576	G	A	MODERATE	missense_variant	transcript	protein_coding	47	11	36	G	A		23	0	23	A	A
18	691266	P5058_101	P5058_103	mismatch	rs2612086	ENOSF1	ENSG00000132199	ENST00000251101	A	G	MODERATE	missense_variant	transcript	protein_coding	36	20	16	A	G		23	0	23	G	G
6	46135884	P5058_101	P5058_103	mismatch	rs34109856	ENPP5	ENSG00000112796	ENST00000230565	C	G	MODERATE	missense_variant	transcript	protein_coding	45	19	26	C	G		30	0	30	G	G
22	41548008	P5058_101	P5058_102	mismatch	rs20551	EP300	ENSG00000100393	ENST00000263253	A	G	MODERATE	missense_variant	transcript	protein_coding	51	22	29	A	G		42	4	38	G	G
22	41548008	P5058_101	P5058_104	mismatch	rs20551	EP300	ENSG00000100393	ENST00000263253	A	G	MODERATE	missense_variant	transcript	protein_coding	51	22	29	A	G		37	0	37	G	G
22	41548008	P5058_101	P5058_106	mismatch	rs20551	EP300	ENSG00000100393	ENST00000263253	A	G	MODERATE	missense_variant	transcript	protein_coding	51	22	29	A	G		45	0	45	G	G
5	111504479	P5058_101	P5058_102	mismatch	rs7703522	EPB41L4A	ENSG00000129595	ENST00000261486	C	T	MODERATE	missense_variant	transcript	protein_coding	39	0	39	T	T		28	12	16	C	T
5	111519740	P5058_101	P5058_102	mismatch	rs1560058	EPB41L4A	ENSG00000129595	ENST00000261486	T	C	MODERATE	missense_variant	transcript	protein_coding	34	0	34	C	C		31	12	19	T	C
5	111530284	P5058_101	P5058_102	mismatch	rs7719346	EPB41L4A	ENSG00000129595	ENST00000261486	A	G	MODERATE	missense_variant	transcript	protein_coding	35	0	35	G	G		21	6	15	A	G
5	111542008	P5058_101	P5058_102	mismatch	rs6876893	EPB41L4A	ENSG00000129595	ENST00000261486	A	C	MODERATE	sequence_feature	amino_acid_modification:Phosphoserine	protein_coding	37	0	37	C	C		21	9	12	A	C
5	111542304	P5058_101	P5058_102	mismatch	rs11241153	EPB41L4A	ENSG00000129595	ENST00000261486	G	T	MODERATE	sequence_feature	amino_acid_modification:Phosphoserine	protein_coding	25	0	25	T	T		25	11	14	G	T
5	111542683	P5058_101	P5058_102	mismatch	rs10056561	EPB41L4A	ENSG00000129595	ENST00000261486	T	C	MODERATE	sequence_feature	amino_acid_modification:Phosphoserine	protein_coding	41	0	41	C	C		33	13	20	T	C
5	111542784	P5058_101	P5058_102	mismatch	rs66697654	EPB41L4A	ENSG00000129595	ENST00000261486	G	A	MODERATE	sequence_feature	amino_acid_modification:Phosphoserine	protein_coding	35	0	35	A	A		28	12	16	G	A
5	111544774	P5058_101	P5058_102	mismatch	rs4958015	EPB41L4A	ENSG00000129595	ENST00000261486	A	G	MODERATE	sequence_feature	amino_acid_modification:Phosphoserine	protein_coding	28	0	28	G	G		27	8	19	A	G
5	111545048	P5058_101	P5058_102	mismatch	rs1109590	EPB41L4A	ENSG00000129595	ENST00000261486	T	C	MODERATE	sequence_feature	amino_acid_modification:Phosphoserine	protein_coding	38	0	38	C	C		29	12	17	T	C
5	111545670	P5058_101	P5058_102	mismatch	rs890757	EPB41L4A	ENSG00000129595	ENST00000261486	C	G	MODERATE	missense_variant	transcript	protein_coding	52	0	52	G	G		30	8	22	C	G
5	111504479	P5058_101	P5058_103	mismatch	rs7703522	EPB41L4A	ENSG00000129595	ENST00000261486	C	T	MODERATE	missense_variant	transcript	protein_coding	39	0	39	T	T		32	21	11	C	T
5	111519740	P5058_101	P5058_103	mismatch	rs1560058	EPB41L4A	ENSG00000129595	ENST00000261486	T	C	MODERATE	missense_variant	transcript	protein_coding	34	0	34	C	C		36	27	9	T	C
5	111530284	P5058_101	P5058_103	mismatch	rs7719346	EPB41L4A	ENSG00000129595	ENST00000261486	A	G	MODERATE	missense_variant	transcript	protein_coding	35	0	35	G	G		29	21	8	A	G
5	111542008	P5058_101	P5058_103	mismatch	rs6876893	EPB41L4A	ENSG00000129595	ENST00000261486	A	C	MODERATE	sequence_feature	amino_acid_modification:Phosphoserine	protein_coding	37	0	37	C	C		35	23	12	A	C
5	111542304	P5058_101	P5058_103	mismatch	rs11241153	EPB41L4A	ENSG00000129595	ENST00000261486	G	T	MODERATE	sequence_feature	amino_acid_modification:Phosphoserine	protein_coding	25	0	25	T	T		35	21	14	G	T
5	111542683	P5058_101	P5058_103	mismatch	rs10056561	EPB41L4A	ENSG00000129595	ENST00000261486	T	C	MODERATE	sequence_feature	amino_acid_modification:Phosphoserine	protein_coding	41	0	41	C	C		31	22	9	T	C
5	111542784	P5058_101	P5058_103	mismatch	rs66697654	EPB41L4A	ENSG00000129595	ENST00000261486	G	A	MODERATE	sequence_feature	amino_acid_modification:Phosphoserine	protein_coding	35	0	35	A	A		28	18	10	G	A
5	111544774	P5058_101	P5058_103	mismatch	rs4958015	EPB41L4A	ENSG00000129595	ENST00000261486	A	G	MODERATE	sequence_feature	amino_acid_modification:Phosphoserine	protein_coding	28	0	28	G	G		39	24	15	A	G
5	111545048	P5058_101	P5058_103	mismatch	rs1109590	EPB41L4A	ENSG00000129595	ENST00000261486	T	C	MODERATE	sequence_feature	amino_acid_modification:Phosphoserine	protein_coding	38	0	38	C	C		38	22	16	T	C
5	111545670	P5058_101	P5058_103	mismatch	rs890757	EPB41L4A	ENSG00000129595	ENST00000261486	C	G	MODERATE	missense_variant	transcript	protein_coding	52	0	52	G	G		40	25	15	C	G
5	111504479	P5058_101	P5058_104	mismatch	rs7703522	EPB41L4A	ENSG00000129595	ENST00000261486	C	T	MODERATE	missense_variant	transcript	protein_coding	39	0	39	T	T		42	10	32	C	T
5	111519740	P5058_101	P5058_104	mismatch	rs1560058	EPB41L4A	ENSG00000129595	ENST00000261486	T	C	MODERATE	missense_variant	transcript	protein_coding	34	0	34	C	C		50	13	37	T	C
5	111530284	P5058_101	P5058_104	mismatch	rs7719346	EPB41L4A	ENSG00000129595	ENST00000261486	A	G	MODERATE	missense_variant	transcript	protein_coding	35	0	35	G	G		44	9	35	A	G
5	111542008	P5058_101	P5058_104	mismatch	rs6876893	EPB41L4A	ENSG00000129595	ENST00000261486	A	C	MODERATE	sequence_feature	amino_acid_modification:Phosphoserine	protein_coding	37	0	37	C	C		36	9	27	A	C
5	111542304	P5058_101	P5058_104	mismatch	rs11241153	EPB41L4A	ENSG00000129595	ENST00000261486	G	T	MODERATE	sequence_feature	amino_acid_modification:Phosphoserine	protein_coding	25	0	25	T	T		38	10	28	G	T
5	111542683	P5058_101	P5058_104	mismatch	rs10056561	EPB41L4A	ENSG00000129595	ENST00000261486	T	C	MODERATE	sequence_feature	amino_acid_modification:Phosphoserine	protein_coding	41	0	41	C	C		38	11	27	T	C
5	111542784	P5058_101	P5058_104	mismatch	rs66697654	EPB41L4A	ENSG00000129595	ENST00000261486	G	A	MODERATE	sequence_feature	amino_acid_modification:Phosphoserine	protein_coding	35	0	35	A	A		39	7	32	G	A
5	111544774	P5058_101	P5058_104	mismatch	rs4958015	EPB41L4A	ENSG00000129595	ENST00000261486	A	G	MODERATE	sequence_feature	amino_acid_modification:Phosphoserine	protein_coding	28	0	28	G	G		29	5	24	A	G
5	111545048	P5058_101	P5058_104	mismatch	rs1109590	EPB41L4A	ENSG00000129595	ENST00000261486	T	C	MODERATE	sequence_feature	amino_acid_modification:Phosphoserine	protein_coding	38	0	38	C	C		36	12	24	T	C
5	111545670	P5058_101	P5058_104	mismatch	rs890757	EPB41L4A	ENSG00000129595	ENST00000261486	C	G	MODERATE	missense_variant	transcript	protein_coding	52	0	52	G	G		45	8	37	C	G
5	111504479	P5058_101	P5058_105	mismatch	rs7703522	EPB41L4A	ENSG00000129595	ENST00000261486	C	T	MODERATE	missense_variant	transcript	protein_coding	39	0	39	T	T		45	28	17	C	T
5	111519740	P5058_101	P5058_105	mismatch	rs1560058	EPB41L4A	ENSG00000129595	ENST00000261486	T	C	MODERATE	missense_variant	transcript	protein_coding	34	0	34	C	C		44	26	18	T	C
5	111530284	P5058_101	P5058_105	mismatch	rs7719346	EPB41L4A	ENSG00000129595	ENST00000261486	A	G	MODERATE	missense_variant	transcript	protein_coding	35	0	35	G	G		48	21	27	A	G
5	111542008	P5058_101	P5058_105	mismatch	rs6876893	EPB41L4A	ENSG00000129595	ENST00000261486	A	C	MODERATE	sequence_feature	amino_acid_modification:Phosphoserine	protein_coding	37	0	37	C	C		39	18	21	A	C
5	111542304	P5058_101	P5058_105	mismatch	rs11241153	EPB41L4A	ENSG00000129595	ENST00000261486	G	T	MODERATE	sequence_feature	amino_acid_modification:Phosphoserine	protein_coding	25	0	25	T	T		46	18	28	G	T
5	111542683	P5058_101	P5058_105	mismatch	rs10056561	EPB41L4A	ENSG00000129595	ENST00000261486	T	C	MODERATE	sequence_feature	amino_acid_modification:Phosphoserine	protein_coding	41	0	41	C	C		42	21	21	T	C
5	111542784	P5058_101	P5058_105	mismatch	rs66697654	EPB41L4A	ENSG00000129595	ENST00000261486	G	A	MODERATE	sequence_feature	amino_acid_modification:Phosphoserine	protein_coding	35	0	35	A	A		38	18	20	G	A
5	111544774	P5058_101	P5058_105	mismatch	rs4958015	EPB41L4A	ENSG00000129595	ENST00000261486	A	G	MODERATE	sequence_feature	amino_acid_modification:Phosphoserine	protein_coding	28	0	28	G	G		41	22	19	A	G
5	111545048	P5058_101	P5058_105	mismatch	rs1109590	EPB41L4A	ENSG00000129595	ENST00000261486	T	C	MODERATE	sequence_feature	amino_acid_modification:Phosphoserine	protein_coding	38	0	38	C	C		34	20	14	T	C
5	111545670	P5058_101	P5058_105	mismatch	rs890757	EPB41L4A	ENSG00000129595	ENST00000261486	C	G	MODERATE	missense_variant	transcript	protein_coding	52	0	52	G	G		47	24	23	C	G
5	111504479	P5058_101	P5058_106	mismatch	rs7703522	EPB41L4A	ENSG00000129595	ENST00000261486	C	T	MODERATE	missense_variant	transcript	protein_coding	39	0	39	T	T		43	8	35	C	T
5	111519740	P5058_101	P5058_106	mismatch	rs1560058	EPB41L4A	ENSG00000129595	ENST00000261486	T	C	MODERATE	missense_variant	transcript	protein_coding	34	0	34	C	C		38	11	27	T	C
5	111530284	P5058_101	P5058_106	mismatch	rs7719346	EPB41L4A	ENSG00000129595	ENST00000261486	A	G	MODERATE	missense_variant	transcript	protein_coding	35	0	35	G	G		44	11	33	A	G
5	111542008	P5058_101	P5058_106	mismatch	rs6876893	EPB41L4A	ENSG00000129595	ENST00000261486	A	C	MODERATE	sequence_feature	amino_acid_modification:Phosphoserine	protein_coding	37	0	37	C	C		23	4	19	A	C
5	111542304	P5058_101	P5058_106	mismatch	rs11241153	EPB41L4A	ENSG00000129595	ENST00000261486	G	T	MODERATE	sequence_feature	amino_acid_modification:Phosphoserine	protein_coding	25	0	25	T	T		32	6	26	G	T
5	111542683	P5058_101	P5058_106	mismatch	rs10056561	EPB41L4A	ENSG00000129595	ENST00000261486	T	C	MODERATE	sequence_feature	amino_acid_modification:Phosphoserine	protein_coding	41	0	41	C	C		35	8	27	T	C
5	111542784	P5058_101	P5058_106	mismatch	rs66697654	EPB41L4A	ENSG00000129595	ENST00000261486	G	A	MODERATE	sequence_feature	amino_acid_modification:Phosphoserine	protein_coding	35	0	35	A	A		45	10	35	G	A
5	111544774	P5058_101	P5058_106	mismatch	rs4958015	EPB41L4A	ENSG00000129595	ENST00000261486	A	G	MODERATE	sequence_feature	amino_acid_modification:Phosphoserine	protein_coding	28	0	28	G	G		36	5	31	A	G
5	111545048	P5058_101	P5058_106	mismatch	rs1109590	EPB41L4A	ENSG00000129595	ENST00000261486	T	C	MODERATE	sequence_feature	amino_acid_modification:Phosphoserine	protein_coding	38	0	38	C	C		37	9	28	T	C
5	111545670	P5058_101	P5058_106	mismatch	rs890757	EPB41L4A	ENSG00000129595	ENST00000261486	C	G	MODERATE	missense_variant	transcript	protein_coding	52	0	52	G	G		35	7	28	C	G
5	96130836	P5058_101	P5058_102	mismatch	rs26618	ERAP1	ENSG00000164307	ENST00000296754	T	C	MODERATE	missense_variant	transcript	protein_coding	38	0	38	C	C		32	10	22	T	C
5	96130836	P5058_101	P5058_103	mismatch	rs26618	ERAP1	ENSG00000164307	ENST00000296754	T	C	MODERATE	missense_variant	transcript	protein_coding	38	0	38	C	C		24	15	9	T	C
5	96130836	P5058_101	P5058_104	mismatch	rs26618	ERAP1	ENSG00000164307	ENST00000296754	T	C	MODERATE	missense_variant	transcript	protein_coding	38	0	38	C	C		40	12	28	T	C
5	96130836	P5058_101	P5058_105	mismatch	rs26618	ERAP1	ENSG00000164307	ENST00000296754	T	C	MODERATE	missense_variant	transcript	protein_coding	38	0	38	C	C		31	14	17	T	C
5	96130836	P5058_101	P5058_106	mismatch	rs26618	ERAP1	ENSG00000164307	ENST00000296754	T	C	MODERATE	missense_variant	transcript	protein_coding	38	0	38	C	C		43	8	35	T	C
5	65321311	P5058_101	P5058_102	mismatch	rs3213837	ERBB2IP	ENSG00000112851	ENST00000284037	C	T	MODERATE	missense_variant	transcript	protein_coding	47	1	46	T	T		43	12	31	C	T
5	65321311	P5058_101	P5058_103	mismatch	rs3213837	ERBB2IP	ENSG00000112851	ENST00000284037	C	T	MODERATE	missense_variant	transcript	protein_coding	47	1	46	T	T		44	36	8	C	T
5	65321311	P5058_101	P5058_104	mismatch	rs3213837	ERBB2IP	ENSG00000112851	ENST00000284037	C	T	MODERATE	missense_variant	transcript	protein_coding	47	1	46	T	T		31	12	19	C	T
5	65321311	P5058_101	P5058_105	mismatch	rs3213837	ERBB2IP	ENSG00000112851	ENST00000284037	C	T	MODERATE	missense_variant	transcript	protein_coding	47	1	46	T	T		42	27	15	C	T
5	65321311	P5058_101	P5058_106	mismatch	rs3213837	ERBB2IP	ENSG00000112851	ENST00000284037	C	T	MODERATE	missense_variant	transcript	protein_coding	47	1	46	T	T		26	9	17	C	T
9	98691137	P5058_101	P5058_102	mismatch	rs2274654	ERCC6L2	ENSG00000182150	ENST00000288985	T	C	MODERATE	missense_variant	transcript	protein_coding	35	3	32	C	C		34	6	28	T	C
9	98691137	P5058_101	P5058_104	mismatch	rs2274654	ERCC6L2	ENSG00000182150	ENST00000288985	T	C	MODERATE	missense_variant	transcript	protein_coding	35	3	32	C	C		37	23	14	T	C
9	98691137	P5058_101	P5058_105	mismatch	rs2274654	ERCC6L2	ENSG00000182150	ENST00000288985	T	C	MODERATE	missense_variant	transcript	protein_coding	35	3	32	C	C		35	14	21	T	C
9	98691137	P5058_101	P5058_106	mismatch	rs2274654	ERCC6L2	ENSG00000182150	ENST00000288985	T	C	MODERATE	missense_variant	transcript	protein_coding	35	3	32	C	C		37	24	13	T	C
16	20810067	P5058_101	P5058_103	mismatch	rs3213646	ERI2	ENSG00000196678	ENST00000357967	T	C	MODERATE	missense_variant	transcript	protein_coding	37	26	11	T	C		34	0	34	C	C
7	92098776	P5058_101	P5058_102	mismatch	rs10266695	ERVW-1	ENSG00000242950	ENST00000493463	C	T	MODERATE	missense_variant	transcript	protein_coding	32	13	19	C	T		33	0	33	T	T
7	92098776	P5058_101	P5058_104	mismatch	rs10266695	ERVW-1	ENSG00000242950	ENST00000493463	C	T	MODERATE	missense_variant	transcript	protein_coding	32	13	19	C	T		38	0	38	T	T
7	92098776	P5058_101	P5058_105	mismatch	rs10266695	ERVW-1	ENSG00000242950	ENST00000493463	C	T	MODERATE	missense_variant	transcript	protein_coding	32	13	19	C	T		30	0	30	T	T
7	92098776	P5058_101	P5058_106	mismatch	rs10266695	ERVW-1	ENSG00000242950	ENST00000493463	C	T	MODERATE	missense_variant	transcript	protein_coding	32	13	19	C	T		34	0	34	T	T
18	19154143	P5058_101	P5058_103	mismatch	rs13381941	ESCO1	ENSG00000141446	ENST00000269214	G	A	MODERATE	missense_variant	transcript	protein_coding	33	17	16	G	A		26	0	26	A	A
2	239039637	P5058_101	P5058_105	mismatch	rs4663845	ESPNL	ENSG00000144488	ENST00000343063	T	C	MODERATE	missense_variant	transcript	protein_coding	33	10	23	T	C		27	0	27	C	C
2	239039841	P5058_101	P5058_105	mismatch	rs10172220	ESPNL	ENSG00000144488	ENST00000343063	A	G	MODERATE	missense_variant	transcript	protein_coding	33	12	21	A	G		35	0	35	G	G
14	103576443	P5058_101	P5058_102	mismatch	rs744153	EXOC3L4	ENSG00000205436	ENST00000380069	C	G	MODERATE	missense_variant	transcript	protein_coding	29	1	28	G	G		36	13	23	C	G
14	103568488	P5058_101	P5058_103	mismatch	rs138887682	EXOC3L4	ENSG00000205436	ENST00000380069	G	A	MODERATE	missense_variant	transcript	protein_coding	32	3	29	G	A		32	0	32	A	A
14	103576443	P5058_101	P5058_104	mismatch	rs744153	EXOC3L4	ENSG00000205436	ENST00000380069	C	G	MODERATE	missense_variant	transcript	protein_coding	29	1	28	G	G		40	11	29	C	G
14	103576443	P5058_101	P5058_105	mismatch	rs744153	EXOC3L4	ENSG00000205436	ENST00000380069	C	G	MODERATE	missense_variant	transcript	protein_coding	29	1	28	G	G		37	9	28	C	G
14	103576443	P5058_101	P5058_106	mismatch	rs744153	EXOC3L4	ENSG00000205436	ENST00000380069	C	G	MODERATE	missense_variant	transcript	protein_coding	29	1	28	G	G		32	7	25	C	G
7	133502211	P5058_101	P5058_102	mismatch	rs149782824	EXOC4	ENSG00000131558	ENST00000253861	G	A	MODERATE	missense_variant	transcript	protein_coding	37	12	25	G	A		21	0	21	A	A
7	133502211	P5058_101	P5058_104	mismatch	rs149782824	EXOC4	ENSG00000131558	ENST00000253861	G	A	MODERATE	missense_variant	transcript	protein_coding	37	12	25	G	A		34	0	34	A	A
7	133502211	P5058_101	P5058_105	mismatch	rs149782824	EXOC4	ENSG00000131558	ENST00000253861	G	A	MODERATE	missense_variant	transcript	protein_coding	37	12	25	G	A		27	0	27	A	A
7	133502211	P5058_101	P5058_106	mismatch	rs149782824	EXOC4	ENSG00000131558	ENST00000253861	G	A	MODERATE	missense_variant	transcript	protein_coding	37	12	25	G	A		23	0	23	A	A
19	41903220	P5058_101	P5058_102	mismatch	rs10853751	EXOSC5	ENSG00000077348	ENST00000221233	G	A	MODERATE	missense_variant	transcript	protein_coding	36	8	28	G	A		24	0	24	A	A
19	41903220	P5058_101	P5058_103	mismatch	rs10853751	EXOSC5	ENSG00000077348	ENST00000221233	G	A	MODERATE	missense_variant	transcript	protein_coding	36	8	28	G	A		29	0	29	A	A
6	64694354	P5058_101	P5058_102	mismatch	rs4710457	EYS	ENSG00000188107	ENST00000370616	C	T	MODERATE	missense_variant	transcript	protein_coding	53	34	19	C	T		30	0	30	T	T
6	65149185	P5058_101	P5058_102	mismatch	rs9353806	EYS	ENSG00000188107	ENST00000370616	T	A	MODERATE	missense_variant	transcript	protein_coding	52	31	21	T	A		35	0	35	A	A
6	66204945	P5058_101	P5058_102	mismatch	rs12193967	EYS	ENSG00000188107	ENST00000342421	G	A	MODERATE	missense_variant	transcript	protein_coding	37	28	9	G	A		31	0	31	A	A
7	143417083	P5058_101	P5058_105	mismatch	rs144677924	FAM115C	ENSG00000170379	ENST00000357344	T	C	MODERATE	missense_variant	transcript	protein_coding	21	2	19	C	C		14	2	12	T	C
2	203627887	P5058_101	P5058_105	mismatch	rs111485191	FAM117B	ENSG00000138439	ENST00000392238	C	T	MODERATE	sequence_feature	amino_acid_modification:Phosphoserine	protein_coding	27	10	17	C	T		25	0	25	T	T
22	45728370	P5058_101	P5058_102	mismatch	rs6007594	FAM118A	ENSG00000100376	ENST00000216214	G	A	MODERATE	missense_variant	transcript	protein_coding	41	21	20	G	A		48	4	44	A	A
22	45723807	P5058_101	P5058_104	mismatch	rs11556482	FAM118A	ENSG00000100376	ENST00000216214	G	C	MODERATE	missense_variant	transcript	protein_coding	37	20	17	G	C		41	0	41	C	C
22	45728370	P5058_101	P5058_104	mismatch	rs6007594	FAM118A	ENSG00000100376	ENST00000216214	G	A	MODERATE	missense_variant	transcript	protein_coding	41	21	20	G	A		38	0	38	A	A
22	45723807	P5058_101	P5058_106	mismatch	rs11556482	FAM118A	ENSG00000100376	ENST00000216214	G	C	MODERATE	missense_variant	transcript	protein_coding	37	20	17	G	C		34	0	34	C	C
22	45728370	P5058_101	P5058_106	mismatch	rs6007594	FAM118A	ENSG00000100376	ENST00000216214	G	A	MODERATE	missense_variant	transcript	protein_coding	41	21	20	G	A		48	0	48	A	A
9	96214928	P5058_101	P5058_103	mismatch	rs1055710	FAM120AOS	ENSG00000188938	ENST00000375412	G	A	MODERATE	missense_variant	transcript	protein_coding	34	29	5	G	A		27	0	27	A	A
2	225244888	P5058_101	P5058_105	mismatch	rs3738954	FAM124B	ENSG00000124019	ENST00000409685	A	G	MODERATE	missense_variant	transcript	protein_coding	28	3	25	A	G		25	0	25	G	G
2	220046975	P5058_101	P5058_105	mismatch	rs3731900	FAM134A	ENSG00000144567	ENST00000420189	C	A	MODERATE	missense_variant	transcript	protein_coding	26	8	18	C	A	WARNING_TRANSCRIPT_NO_START_CODON	26	0	26	A	A	WARNING_TRANSCRIPT_NO_START_CODON
6	71234106	P5058_101	P5058_102	mismatch	None	FAM135A	ENSG00000082269	ENST00000418814	A	C	MODERATE	missense_variant	transcript	protein_coding	54	29	25	A	C		34	0	34	C	C
9	18950787	P5058_101	P5058_105	mismatch	rs6475273	FAM154A	ENSG00000155875	ENST00000380530	G	A	MODERATE	missense_variant	transcript	protein_coding	41	4	37	G	A		25	0	25	A	A
9	18950895	P5058_101	P5058_105	mismatch	rs7021572	FAM154A	ENSG00000155875	ENST00000380530	T	C	MODERATE	missense_variant	transcript	protein_coding	35	4	31	T	C		20	0	20	C	C
14	74404756	P5058_101	P5058_103	mismatch	rs28927675	FAM161B	ENSG00000156050	ENST00000286544	T	C	MODERATE	missense_variant	transcript	protein_coding	29	5	24	T	C		29	0	29	C	C
8	11301601	P5058_101	P5058_105	mismatch	rs3021512	FAM167A	ENSG00000154319	ENST00000284486	G	C	MODERATE	missense_variant	transcript	protein_coding	36	18	18	G	C		23	0	23	C	C
16	772141	P5058_101	P5058_103	mismatch	rs11867009	FAM173A	ENSG00000103254	ENST00000564000	G	C	MODERATE	missense_variant	transcript	protein_coding	45	34	11	G	C		37	0	37	C	C
20	25755526	P5058_101	P5058_103	mismatch	[None,rs112684378]	FAM182B	ENSG00000175170	ENST00000376403	C	[A,T]	MODERATE	missense_variant	transcript	protein_coding	36	29	5	C	A		33	24	9	C	T
20	25755526	P5058_101	P5058_104	mismatch	[None,rs112684378]	FAM182B	ENSG00000175170	ENST00000376403	C	[A,T]	MODERATE	missense_variant	transcript	protein_coding	36	29	5	C	A		32	26	6	C	T
19	35718891	P5058_101	P5058_102	mismatch	rs35001809	FAM187B	ENSG00000177558	ENST00000324675	C	T	HIGH	stop_gained	transcript	protein_coding	40	13	27	C	T		35	0	35	T	T
19	35718938	P5058_101	P5058_102	mismatch	rs564117	FAM187B	ENSG00000177558	ENST00000324675	C	T	MODERATE	missense_variant	transcript	protein_coding	34	12	22	C	T		29	0	29	T	T
19	35719020	P5058_101	P5058_102	mismatch	rs541169	FAM187B	ENSG00000177558	ENST00000324675	C	T	HIGH	stop_gained	transcript	protein_coding	37	13	24	C	T		20	0	20	T	T
19	35718891	P5058_101	P5058_103	mismatch	rs35001809	FAM187B	ENSG00000177558	ENST00000324675	C	T	HIGH	stop_gained	transcript	protein_coding	40	13	27	C	T		27	0	27	T	T
19	35718938	P5058_101	P5058_103	mismatch	rs564117	FAM187B	ENSG00000177558	ENST00000324675	C	T	MODERATE	missense_variant	transcript	protein_coding	34	12	22	C	T		34	0	34	T	T
19	35719020	P5058_101	P5058_103	mismatch	rs541169	FAM187B	ENSG00000177558	ENST00000324675	C	T	HIGH	stop_gained	transcript	protein_coding	37	13	24	C	T		37	0	37	T	T
16	694174	P5058_101	P5058_103	mismatch	rs11643113	FAM195A	ENSG00000172366	ENST00000307650	T	C	MODERATE	sequence_feature	amino_acid_modification:Phosphoserine	protein_coding	31	22	9	T	C		33	0	33	C	C
16	695287	P5058_101	P5058_103	mismatch	rs1810458	FAM195A	ENSG00000172366	ENST00000307650	T	C	MODERATE	sequence_feature	amino_acid_modification:Phosphoserine	protein_coding	19	13	6	T	C		30	0	30	C	C
5	169310213	P5058_101	P5058_102	mismatch	rs17646221	FAM196B	ENSG00000204767	ENST00000377365	A	C	MODERATE	missense_variant	transcript	protein_coding	26	0	26	C	C		41	19	22	A	C
5	169310213	P5058_101	P5058_103	mismatch	rs17646221	FAM196B	ENSG00000204767	ENST00000377365	A	C	MODERATE	missense_variant	transcript	protein_coding	26	0	26	C	C		31	22	9	A	C
5	169310213	P5058_101	P5058_104	mismatch	rs17646221	FAM196B	ENSG00000204767	ENST00000377365	A	C	MODERATE	missense_variant	transcript	protein_coding	26	0	26	C	C		29	5	24	A	C
5	169310213	P5058_101	P5058_105	mismatch	rs17646221	FAM196B	ENSG00000204767	ENST00000377365	A	C	MODERATE	missense_variant	transcript	protein_coding	26	0	26	C	C		27	11	16	A	C
5	169310213	P5058_101	P5058_106	mismatch	rs17646221	FAM196B	ENSG00000204767	ENST00000377365	A	C	MODERATE	missense_variant	transcript	protein_coding	26	0	26	C	C		36	9	27	A	C
9	34724796	P5058_101	P5058_102	mismatch	rs150496452	FAM205A	ENSG00000205108	ENST00000378788	T	A	MODERATE	missense_variant	transcript	protein_coding	32	1	31	A	A		29	3	26	T	A
9	34724796	P5058_101	P5058_105	mismatch	rs150496452	FAM205A	ENSG00000205108	ENST00000378788	T	A	MODERATE	missense_variant	transcript	protein_coding	32	1	31	A	A		26	3	23	T	A
18	13681962	P5058_101	P5058_103	mismatch	rs35493157	FAM210A	ENSG00000177150	ENST00000322247	A	T	MODERATE	missense_variant	transcript	protein_coding	31	20	11	A	T		21	0	21	T	T
22	24984215	P5058_101	P5058_102	mismatch	rs62231188	FAM211B	ENSG00000178026	ENST00000318753	C	G	MODERATE	missense_variant	transcript	protein_coding	29	12	17	C	G		42	3	39	G	G
22	24988966	P5058_101	P5058_102	mismatch	None	FAM211B	ENSG00000178026	ENST00000318753	C	G	MODERATE	missense_variant	transcript	protein_coding	43	23	20	C	G		45	3	42	G	G
22	24984215	P5058_101	P5058_104	mismatch	rs62231188	FAM211B	ENSG00000178026	ENST00000318753	C	G	MODERATE	missense_variant	transcript	protein_coding	29	12	17	C	G		35	0	35	G	G
22	24988966	P5058_101	P5058_104	mismatch	None	FAM211B	ENSG00000178026	ENST00000318753	C	G	MODERATE	missense_variant	transcript	protein_coding	43	23	20	C	G		33	0	33	G	G
22	24984215	P5058_101	P5058_106	mismatch	rs62231188	FAM211B	ENSG00000178026	ENST00000318753	C	G	MODERATE	missense_variant	transcript	protein_coding	29	12	17	C	G		35	0	35	G	G
22	24988966	P5058_101	P5058_106	mismatch	None	FAM211B	ENSG00000178026	ENST00000318753	C	G	MODERATE	missense_variant	transcript	protein_coding	43	23	20	C	G		25	0	25	G	G
7	6370194	P5058_101	P5058_102	mismatch	rs6952125	FAM220A	ENSG00000178397	ENST00000313324	C	T	MODERATE	missense_variant	transcript	protein_coding	34	11	23	C	T		32	0	32	T	T
7	6370305	P5058_101	P5058_102	mismatch	rs3750039	FAM220A	ENSG00000178397	ENST00000313324	C	G	MODERATE	missense_variant	transcript	protein_coding	31	14	17	C	G		38	0	38	G	G
7	6370406	P5058_101	P5058_102	mismatch	rs3750040	FAM220A	ENSG00000178397	ENST00000313324	C	T	MODERATE	missense_variant	transcript	protein_coding	22	10	12	C	T		33	0	33	T	T
7	6370194	P5058_101	P5058_104	mismatch	rs6952125	FAM220A	ENSG00000178397	ENST00000313324	C	T	MODERATE	missense_variant	transcript	protein_coding	34	11	23	C	T		34	0	34	T	T
7	6370305	P5058_101	P5058_104	mismatch	rs3750039	FAM220A	ENSG00000178397	ENST00000313324	C	G	MODERATE	missense_variant	transcript	protein_coding	31	14	17	C	G		27	0	27	G	G
7	6370406	P5058_101	P5058_104	mismatch	rs3750040	FAM220A	ENSG00000178397	ENST00000313324	C	T	MODERATE	missense_variant	transcript	protein_coding	22	10	12	C	T		33	0	33	T	T
7	6370194	P5058_101	P5058_105	mismatch	rs6952125	FAM220A	ENSG00000178397	ENST00000313324	C	T	MODERATE	missense_variant	transcript	protein_coding	34	11	23	C	T		35	0	35	T	T
7	6370305	P5058_101	P5058_105	mismatch	rs3750039	FAM220A	ENSG00000178397	ENST00000313324	C	G	MODERATE	missense_variant	transcript	protein_coding	31	14	17	C	G		32	0	32	G	G
7	6370406	P5058_101	P5058_105	mismatch	rs3750040	FAM220A	ENSG00000178397	ENST00000313324	C	T	MODERATE	missense_variant	transcript	protein_coding	22	10	12	C	T		44	0	44	T	T
7	6370194	P5058_101	P5058_106	mismatch	rs6952125	FAM220A	ENSG00000178397	ENST00000313324	C	T	MODERATE	missense_variant	transcript	protein_coding	34	11	23	C	T		26	0	26	T	T
7	6370305	P5058_101	P5058_106	mismatch	rs3750039	FAM220A	ENSG00000178397	ENST00000313324	C	G	MODERATE	missense_variant	transcript	protein_coding	31	14	17	C	G		30	0	30	G	G
7	6370406	P5058_101	P5058_106	mismatch	rs3750040	FAM220A	ENSG00000178397	ENST00000313324	C	T	MODERATE	missense_variant	transcript	protein_coding	22	10	12	C	T		30	0	30	T	T
22	20708641	P5058_101	P5058_102	mismatch	rs9754433	FAM230A	ENSG00000188280	ENST00000434783	G	T	MODERATE	missense_variant	transcript	protein_coding	36	17	19	G	T		52	0	52	T	T
22	20708641	P5058_101	P5058_104	mismatch	rs9754433	FAM230A	ENSG00000188280	ENST00000434783	G	T	MODERATE	missense_variant	transcript	protein_coding	36	17	19	G	T		48	0	48	T	T
22	20708641	P5058_101	P5058_106	mismatch	rs9754433	FAM230A	ENSG00000188280	ENST00000434783	G	T	MODERATE	missense_variant	transcript	protein_coding	36	17	19	G	T		41	0	41	T	T
6	116783619	P5058_101	P5058_102	mismatch	rs117361304	FAM26F	ENSG00000188820	ENST00000368605	T	G	HIGH	splice_donor_variant&intron_variant	transcript	protein_coding	44	20	24	T	G		43	0	43	G	G
9	46386740	P5058_101	P5058_102	mismatch	rs374969031	FAM27E1	ENSG00000237198	ENST00000377525	T	C	MODERATE	missense_variant	transcript	protein_coding	14	3	11	T	C		10	0	10	C	C
9	46386740	P5058_101	P5058_105	mismatch	rs374969031	FAM27E1	ENSG00000237198	ENST00000377525	T	C	MODERATE	missense_variant	transcript	protein_coding	14	3	11	T	C		11	0	11	C	C
6	24806594	P5058_101	P5058_103	mismatch	rs9358799	FAM65B	ENSG00000111913	ENST00000562221	C	T	HIGH	splice_donor_variant&intron_variant	transcript	protein_coding	50	23	27	C	T	WARNING_TRANSCRIPT_NO_START_CODON	38	0	38	T	T	WARNING_TRANSCRIPT_NO_START_CODON
6	24828490	P5058_101	P5058_103	mismatch	rs9461073	FAM65B	ENSG00000111913	ENST00000259698	C	T	MODERATE	missense_variant	transcript	protein_coding	47	22	25	C	T		33	0	33	T	T
18	72103782	P5058_101	P5058_103	mismatch	rs2278154	FAM69C	ENSG00000187773	ENST00000343998	T	C	MODERATE	missense_variant	transcript	protein_coding	26	14	12	T	C		16	0	16	C	C
7	128312463	P5058_101	P5058_102	mismatch	rs74343948	FAM71F2	ENSG00000205085	ENST00000378704	C	G	MODERATE	missense_variant	transcript	protein_coding	27	14	13	C	G		42	0	42	G	G
7	128315882	P5058_101	P5058_102	mismatch	rs17169357	FAM71F2	ENSG00000205085	ENST00000378704	C	A	MODERATE	missense_variant	transcript	protein_coding	31	9	22	C	A		42	0	42	A	A
7	128317658	P5058_101	P5058_102	mismatch	rs6467210	FAM71F2	ENSG00000205085	ENST00000378704	C	T	MODERATE	missense_variant	transcript	protein_coding	38	14	24	C	T		39	0	39	T	T
7	128323034	P5058_101	P5058_102	mismatch	rs1109552	FAM71F2	ENSG00000205085	ENST00000378704	A	G	MODERATE	missense_variant	transcript	protein_coding	29	9	20	A	G		25	0	25	G	G
7	128312463	P5058_101	P5058_104	mismatch	rs74343948	FAM71F2	ENSG00000205085	ENST00000378704	C	G	MODERATE	missense_variant	transcript	protein_coding	27	14	13	C	G		37	0	37	G	G
7	128315882	P5058_101	P5058_104	mismatch	rs17169357	FAM71F2	ENSG00000205085	ENST00000378704	C	A	MODERATE	missense_variant	transcript	protein_coding	31	9	22	C	A		22	0	22	A	A
7	128317658	P5058_101	P5058_104	mismatch	rs6467210	FAM71F2	ENSG00000205085	ENST00000378704	C	T	MODERATE	missense_variant	transcript	protein_coding	38	14	24	C	T		24	0	24	T	T
7	128323034	P5058_101	P5058_104	mismatch	rs1109552	FAM71F2	ENSG00000205085	ENST00000378704	A	G	MODERATE	missense_variant	transcript	protein_coding	29	9	20	A	G		30	0	30	G	G
7	128312463	P5058_101	P5058_105	mismatch	rs74343948	FAM71F2	ENSG00000205085	ENST00000378704	C	G	MODERATE	missense_variant	transcript	protein_coding	27	14	13	C	G		26	0	26	G	G
7	128315882	P5058_101	P5058_105	mismatch	rs17169357	FAM71F2	ENSG00000205085	ENST00000378704	C	A	MODERATE	missense_variant	transcript	protein_coding	31	9	22	C	A		19	0	19	A	A
7	128317658	P5058_101	P5058_105	mismatch	rs6467210	FAM71F2	ENSG00000205085	ENST00000378704	C	T	MODERATE	missense_variant	transcript	protein_coding	38	14	24	C	T		28	0	28	T	T
7	128323034	P5058_101	P5058_105	mismatch	rs1109552	FAM71F2	ENSG00000205085	ENST00000378704	A	G	MODERATE	missense_variant	transcript	protein_coding	29	9	20	A	G		23	0	23	G	G
7	128312463	P5058_101	P5058_106	mismatch	rs74343948	FAM71F2	ENSG00000205085	ENST00000378704	C	G	MODERATE	missense_variant	transcript	protein_coding	27	14	13	C	G		31	0	31	G	G
7	128315882	P5058_101	P5058_106	mismatch	rs17169357	FAM71F2	ENSG00000205085	ENST00000378704	C	A	MODERATE	missense_variant	transcript	protein_coding	31	9	22	C	A		24	0	24	A	A
7	128317658	P5058_101	P5058_106	mismatch	rs6467210	FAM71F2	ENSG00000205085	ENST00000378704	C	T	MODERATE	missense_variant	transcript	protein_coding	38	14	24	C	T		31	0	31	T	T
7	128323034	P5058_101	P5058_106	mismatch	rs1109552	FAM71F2	ENSG00000205085	ENST00000378704	A	G	MODERATE	missense_variant	transcript	protein_coding	29	9	20	A	G		30	0	30	G	G
5	94756010	P5058_101	P5058_102	mismatch	rs11555275	FAM81B	ENSG00000153347	ENST00000283357	C	T	MODERATE	missense_variant	transcript	protein_coding	35	0	35	T	T		33	15	18	C	T
5	94756010	P5058_101	P5058_103	mismatch	rs11555275	FAM81B	ENSG00000153347	ENST00000283357	C	T	MODERATE	missense_variant	transcript	protein_coding	35	0	35	T	T		37	23	14	C	T
5	94756010	P5058_101	P5058_104	mismatch	rs11555275	FAM81B	ENSG00000153347	ENST00000283357	C	T	MODERATE	missense_variant	transcript	protein_coding	35	0	35	T	T		40	10	30	C	T
5	94756010	P5058_101	P5058_105	mismatch	rs11555275	FAM81B	ENSG00000153347	ENST00000283357	C	T	MODERATE	missense_variant	transcript	protein_coding	35	0	35	T	T		51	27	24	C	T
5	94756010	P5058_101	P5058_106	mismatch	rs11555275	FAM81B	ENSG00000153347	ENST00000283357	C	T	MODERATE	missense_variant	transcript	protein_coding	35	0	35	T	T		34	6	28	C	T
8	12291593	P5058_101	P5058_105	mismatch	rs146321506	FAM86B2	ENSG00000145002	ENST00000262365	C	A	MODERATE	missense_variant	transcript	protein_coding	11	2	9	C	A		17	0	17	A	A
16	89805472	P5058_101	P5058_103	mismatch	None	FANCA	ENSG00000187741	ENST00000561722	A	C	MODERATE	missense_variant	transcript	protein_coding	38	27	11	A	C	WARNING_TRANSCRIPT_NO_START_CODON	35	0	35	C	C	WARNING_TRANSCRIPT_NO_START_CODON
2	170403030	P5058_101	P5058_105	mismatch	rs2253680	FASTKD1	ENSG00000138399	ENST00000453153	T	C	MODERATE	missense_variant	transcript	protein_coding	23	5	18	T	C		29	0	29	C	C
5	127622491	P5058_101	P5058_102	mismatch	rs32209	FBN2	ENSG00000138829	ENST00000262464	T	C	MODERATE	missense_variant	transcript	protein_coding	49	0	49	C	C		38	14	24	T	C
5	127685135	P5058_101	P5058_102	mismatch	rs154001	FBN2	ENSG00000138829	ENST00000262464	C	T	MODERATE	missense_variant	transcript	protein_coding	49	0	49	T	T		30	12	18	C	T
5	127622491	P5058_101	P5058_103	mismatch	rs32209	FBN2	ENSG00000138829	ENST00000262464	T	C	MODERATE	missense_variant	transcript	protein_coding	49	0	49	C	C		33	21	12	T	C
5	127685135	P5058_101	P5058_103	mismatch	rs154001	FBN2	ENSG00000138829	ENST00000262464	C	T	MODERATE	missense_variant	transcript	protein_coding	49	0	49	T	T		36	19	17	C	T
5	127622491	P5058_101	P5058_104	mismatch	rs32209	FBN2	ENSG00000138829	ENST00000262464	T	C	MODERATE	missense_variant	transcript	protein_coding	49	0	49	C	C		36	4	32	T	C
5	127685135	P5058_101	P5058_104	mismatch	rs154001	FBN2	ENSG00000138829	ENST00000262464	C	T	MODERATE	missense_variant	transcript	protein_coding	49	0	49	T	T		47	11	36	C	T
5	127622491	P5058_101	P5058_105	mismatch	rs32209	FBN2	ENSG00000138829	ENST00000262464	T	C	MODERATE	missense_variant	transcript	protein_coding	49	0	49	C	C		41	25	16	T	C
5	127685135	P5058_101	P5058_105	mismatch	rs154001	FBN2	ENSG00000138829	ENST00000262464	C	T	MODERATE	missense_variant	transcript	protein_coding	49	0	49	T	T		33	10	23	C	T
5	127622491	P5058_101	P5058_106	mismatch	rs32209	FBN2	ENSG00000138829	ENST00000262464	T	C	MODERATE	missense_variant	transcript	protein_coding	49	0	49	C	C		36	12	24	T	C
5	127685135	P5058_101	P5058_106	mismatch	rs154001	FBN2	ENSG00000138829	ENST00000262464	C	T	MODERATE	missense_variant	transcript	protein_coding	49	0	49	T	T		26	10	16	C	T
19	8159339	P5058_101	P5058_102	mismatch	rs34167077	FBN3	ENSG00000142449	ENST00000270509	G	C	MODERATE	missense_variant	transcript	protein_coding	47	19	28	G	C		42	0	42	C	C
19	8161450	P5058_101	P5058_102	mismatch	rs3829817	FBN3	ENSG00000142449	ENST00000270509	C	T	MODERATE	missense_variant	transcript	protein_coding	31	10	21	C	T		23	0	23	T	T
19	8159339	P5058_101	P5058_103	mismatch	rs34167077	FBN3	ENSG00000142449	ENST00000270509	G	C	MODERATE	missense_variant	transcript	protein_coding	47	19	28	G	C		25	0	25	C	C
19	8161450	P5058_101	P5058_103	mismatch	rs3829817	FBN3	ENSG00000142449	ENST00000270509	C	T	MODERATE	missense_variant	transcript	protein_coding	31	10	21	C	T		37	0	37	T	T
19	8161450	P5058_101	P5058_104	mismatch	rs3829817	FBN3	ENSG00000142449	ENST00000270509	C	T	MODERATE	missense_variant	transcript	protein_coding	31	10	21	C	T		40	3	37	T	T
19	8159339	P5058_101	P5058_106	mismatch	rs34167077	FBN3	ENSG00000142449	ENST00000270509	G	C	MODERATE	missense_variant	transcript	protein_coding	47	19	28	G	C		32	2	30	C	C
14	55818517	P5058_101	P5058_102	mismatch	rs1045002	FBXO34	ENSG00000178974	ENST00000313833	T	A	MODERATE	missense_variant	transcript	protein_coding	27	1	26	A	A		30	14	16	T	A
14	55818706	P5058_101	P5058_103	mismatch	rs3742569	FBXO34	ENSG00000178974	ENST00000313833	T	C	MODERATE	missense_variant	transcript	protein_coding	22	2	20	T	C		28	0	28	C	C
14	55818517	P5058_101	P5058_104	mismatch	rs1045002	FBXO34	ENSG00000178974	ENST00000313833	T	A	MODERATE	missense_variant	transcript	protein_coding	27	1	26	A	A		31	14	17	T	A
14	55818517	P5058_101	P5058_105	mismatch	rs1045002	FBXO34	ENSG00000178974	ENST00000313833	T	A	MODERATE	missense_variant	transcript	protein_coding	27	1	26	A	A		25	10	15	T	A
14	55818517	P5058_101	P5058_106	mismatch	rs1045002	FBXO34	ENSG00000178974	ENST00000313833	T	A	MODERATE	missense_variant	transcript	protein_coding	27	1	26	A	A		25	4	21	T	A
2	230861519	P5058_101	P5058_105	mismatch	rs1035834	FBXO36	ENSG00000153832	ENST00000283946	G	T	MODERATE	missense_variant	transcript	protein_coding	32	11	21	G	T		34	1	33	T	T
5	147805120	P5058_101	P5058_102	mismatch	rs10043775	FBXO38	ENSG00000145868	ENST00000296701	T	C	MODERATE	missense_variant	transcript	protein_coding	31	0	31	C	C		24	9	15	T	C
5	147805120	P5058_101	P5058_103	mismatch	rs10043775	FBXO38	ENSG00000145868	ENST00000296701	T	C	MODERATE	missense_variant	transcript	protein_coding	31	0	31	C	C		29	15	14	T	C
5	147805120	P5058_101	P5058_104	mismatch	rs10043775	FBXO38	ENSG00000145868	ENST00000296701	T	C	MODERATE	missense_variant	transcript	protein_coding	31	0	31	C	C		42	10	32	T	C
5	147805120	P5058_101	P5058_105	mismatch	rs10043775	FBXO38	ENSG00000145868	ENST00000296701	T	C	MODERATE	missense_variant	transcript	protein_coding	31	0	31	C	C		38	15	23	T	C
5	147805120	P5058_101	P5058_106	mismatch	rs10043775	FBXO38	ENSG00000145868	ENST00000296701	T	C	MODERATE	missense_variant	transcript	protein_coding	31	0	31	C	C		31	11	20	T	C
6	153296541	P5058_101	P5058_102	mismatch	rs2073260	FBXO5	ENSG00000112029	ENST00000229758	G	C	MODERATE	missense_variant	transcript	protein_coding	46	36	10	G	C		52	0	52	C	C
19	55396913	P5058_101	P5058_102	mismatch	rs11666735	FCAR	ENSG00000186431	ENST00000345937	G	A	MODERATE	missense_variant	transcript	protein_coding	37	11	26	G	A		34	0	34	A	A
19	55396913	P5058_101	P5058_103	mismatch	rs11666735	FCAR	ENSG00000186431	ENST00000345937	G	A	MODERATE	missense_variant	transcript	protein_coding	37	11	26	G	A		38	0	38	A	A
19	40392585	P5058_101	P5058_102	mismatch	rs79253448	FCGBP	ENSG00000090920	ENST00000221347	T	G	MODERATE	missense_variant	transcript	protein_coding	43	15	28	T	G		28	0	28	G	G
19	40392585	P5058_101	P5058_103	mismatch	rs79253448	FCGBP	ENSG00000090920	ENST00000221347	T	G	MODERATE	missense_variant	transcript	protein_coding	43	15	28	T	G		25	0	25	G	G
18	55247336	P5058_101	P5058_103	mismatch	rs3848519	FECH	ENSG00000066926	ENST00000262093	C	A	MODERATE	missense_variant	transcript	protein_coding	29	20	9	C	A		36	0	36	A	A
19	35941248	P5058_101	P5058_102	mismatch	rs409093	FFAR2	ENSG00000126262	ENST00000246549	T	A	MODERATE	missense_variant	transcript	protein_coding	34	9	25	T	A		38	0	38	A	A
19	35941248	P5058_101	P5058_103	mismatch	rs409093	FFAR2	ENSG00000126262	ENST00000246549	T	A	MODERATE	missense_variant	transcript	protein_coding	34	9	25	T	A		26	0	26	A	A
5	176516631	P5058_101	P5058_102	mismatch	rs1966265	FGFR4	ENSG00000160867	ENST00000292408	G	A	MODERATE	missense_variant	transcript	protein_coding	36	0	36	A	A		56	24	32	G	A
5	176516631	P5058_101	P5058_103	mismatch	rs1966265	FGFR4	ENSG00000160867	ENST00000292408	G	A	MODERATE	missense_variant	transcript	protein_coding	36	0	36	A	A		35	25	10	G	A
5	176516631	P5058_101	P5058_104	mismatch	rs1966265	FGFR4	ENSG00000160867	ENST00000292408	G	A	MODERATE	missense_variant	transcript	protein_coding	36	0	36	A	A		38	8	30	G	A
5	176516631	P5058_101	P5058_105	mismatch	rs1966265	FGFR4	ENSG00000160867	ENST00000292408	G	A	MODERATE	missense_variant	transcript	protein_coding	36	0	36	A	A		33	23	10	G	A
5	176516631	P5058_101	P5058_106	mismatch	rs1966265	FGFR4	ENSG00000160867	ENST00000292408	G	A	MODERATE	missense_variant	transcript	protein_coding	36	0	36	A	A		37	6	31	G	A
18	34232610	P5058_101	P5058_103	mismatch	rs2848901	FHOD3	ENSG00000134775	ENST00000590592	C	T	MODERATE	missense_variant	transcript	protein_coding	21	9	12	C	T		16	0	16	T	T
6	76024869	P5058_101	P5058_102	mismatch	None	FILIP1	ENSG00000118407	ENST00000237172	T	G	MODERATE	missense_variant	transcript	protein_coding	71	38	33	T	G		34	0	34	G	G
9	35042785	P5058_101	P5058_102	mismatch	rs72722952	FLJ00273	ENSG00000269510	ENST00000595331	C	G	MODERATE	missense_variant	transcript	protein_coding	39	1	38	G	G	WARNING_TRANSCRIPT_NO_START_CODON	36	11	25	C	G	WARNING_TRANSCRIPT_NO_START_CODON
9	35042785	P5058_101	P5058_104	mismatch	rs72722952	FLJ00273	ENSG00000269510	ENST00000595331	C	G	MODERATE	missense_variant	transcript	protein_coding	39	1	38	G	G	WARNING_TRANSCRIPT_NO_START_CODON	17	9	8	C	G	WARNING_TRANSCRIPT_NO_START_CODON
9	35042785	P5058_101	P5058_105	mismatch	rs72722952	FLJ00273	ENSG00000269510	ENST00000595331	C	G	MODERATE	missense_variant	transcript	protein_coding	39	1	38	G	G	WARNING_TRANSCRIPT_NO_START_CODON	37	11	26	C	G	WARNING_TRANSCRIPT_NO_START_CODON
9	35042785	P5058_101	P5058_106	mismatch	rs72722952	FLJ00273	ENSG00000269510	ENST00000595331	C	G	MODERATE	missense_variant	transcript	protein_coding	39	1	38	G	G	WARNING_TRANSCRIPT_NO_START_CODON	22	13	9	C	G	WARNING_TRANSCRIPT_NO_START_CODON
14	86089315	P5058_101	P5058_103	mismatch	rs17646457	FLRT2	ENSG00000185070	ENST00000330753	G	A	MODERATE	missense_variant	transcript	protein_coding	19	3	16	G	A		19	0	19	A	A
5	180030322	P5058_101	P5058_102	mismatch	rs79620092	FLT4	ENSG00000037280	ENST00000261937	C	T	MODERATE	missense_variant	transcript	protein_coding	51	0	51	T	T		57	25	32	C	T
5	180030322	P5058_101	P5058_103	mismatch	rs79620092	FLT4	ENSG00000037280	ENST00000261937	C	T	MODERATE	missense_variant	transcript	protein_coding	51	0	51	T	T		49	38	11	C	T
5	180030322	P5058_101	P5058_104	mismatch	rs79620092	FLT4	ENSG00000037280	ENST00000261937	C	T	MODERATE	missense_variant	transcript	protein_coding	51	0	51	T	T		40	7	33	C	T
5	180030322	P5058_101	P5058_105	mismatch	rs79620092	FLT4	ENSG00000037280	ENST00000261937	C	T	MODERATE	missense_variant	transcript	protein_coding	51	0	51	T	T		39	22	17	C	T
5	180030322	P5058_101	P5058_106	mismatch	rs79620092	FLT4	ENSG00000037280	ENST00000261937	C	T	MODERATE	missense_variant	transcript	protein_coding	51	0	51	T	T		35	9	26	C	T
14	76045362	P5058_101	P5058_102	mismatch	rs2287015	FLVCR2	ENSG00000119686	ENST00000238667	T	C	MODERATE	missense_variant	transcript	protein_coding	21	1	20	C	C		30	7	23	T	C
14	76045362	P5058_101	P5058_104	mismatch	rs2287015	FLVCR2	ENSG00000119686	ENST00000238667	T	C	MODERATE	missense_variant	transcript	protein_coding	21	1	20	C	C		33	18	15	T	C
14	76045362	P5058_101	P5058_105	mismatch	rs2287015	FLVCR2	ENSG00000119686	ENST00000238667	T	C	MODERATE	missense_variant	transcript	protein_coding	21	1	20	C	C		32	15	17	T	C
14	76045362	P5058_101	P5058_106	mismatch	rs2287015	FLVCR2	ENSG00000119686	ENST00000238667	T	C	MODERATE	missense_variant	transcript	protein_coding	21	1	20	C	C		18	9	9	T	C
9	117713	P5058_101	P5058_103	mismatch	rs2492216	FOXD4	ENSG00000170122	ENST00000382500	T	C	MODERATE	missense_variant	transcript	protein_coding	33	28	5	T	C		22	0	22	C	C
2	114256859	P5058_101	P5058_105	mismatch	rs189095552	FOXD4L1	ENSG00000184492	ENST00000306507	C	T	MODERATE	missense_variant	transcript	protein_coding	21	10	11	C	T		13	0	13	T	T
22	36900271	P5058_101	P5058_102	mismatch	rs2277841	FOXRED2	ENSG00000100350	ENST00000216187	T	C	MODERATE	missense_variant	transcript	protein_coding	42	21	21	T	C		54	4	50	C	C
22	36900806	P5058_101	P5058_102	mismatch	rs760718	FOXRED2	ENSG00000100350	ENST00000216187	A	G	MODERATE	missense_variant	transcript	protein_coding	35	15	20	A	G		37	3	34	G	G
22	36900271	P5058_101	P5058_104	mismatch	rs2277841	FOXRED2	ENSG00000100350	ENST00000216187	T	C	MODERATE	missense_variant	transcript	protein_coding	42	21	21	T	C		46	0	46	C	C
22	36900806	P5058_101	P5058_104	mismatch	rs760718	FOXRED2	ENSG00000100350	ENST00000216187	A	G	MODERATE	missense_variant	transcript	protein_coding	35	15	20	A	G		45	0	45	G	G
22	36900271	P5058_101	P5058_106	mismatch	rs2277841	FOXRED2	ENSG00000100350	ENST00000216187	T	C	MODERATE	missense_variant	transcript	protein_coding	42	21	21	T	C		36	0	36	C	C
22	36900806	P5058_101	P5058_106	mismatch	rs760718	FOXRED2	ENSG00000100350	ENST00000216187	A	G	MODERATE	missense_variant	transcript	protein_coding	35	15	20	A	G		32	0	32	G	G
19	52249211	P5058_101	P5058_102	mismatch	rs867228	FPR1	ENSG00000171051	ENST00000304748	T	G	MODERATE	missense_variant	transcript	protein_coding	42	11	31	T	G		23	0	23	G	G
19	52249680	P5058_101	P5058_102	mismatch	rs5030880	FPR1	ENSG00000171051	ENST00000304748	T	A	MODERATE	missense_variant	transcript	protein_coding	36	12	24	T	A		16	0	16	A	A
19	52250216	P5058_101	P5058_102	mismatch	rs5030878	FPR1	ENSG00000171051	ENST00000304748	A	G	MODERATE	missense_variant	transcript	protein_coding	30	5	25	A	G		27	0	27	G	G
19	52249211	P5058_101	P5058_103	mismatch	rs867228	FPR1	ENSG00000171051	ENST00000304748	T	G	MODERATE	missense_variant	transcript	protein_coding	42	11	31	T	G		25	0	25	G	G
19	52249680	P5058_101	P5058_103	mismatch	rs5030880	FPR1	ENSG00000171051	ENST00000304748	T	A	MODERATE	missense_variant	transcript	protein_coding	36	12	24	T	A		18	0	18	A	A
19	52250216	P5058_101	P5058_103	mismatch	rs5030878	FPR1	ENSG00000171051	ENST00000304748	A	G	MODERATE	missense_variant	transcript	protein_coding	30	5	25	A	G		27	0	27	G	G
9	14816829	P5058_101	P5058_105	mismatch	rs7041710	FREM1	ENSG00000164946	ENST00000380880	G	C	MODERATE	missense_variant	transcript	protein_coding	28	4	24	G	C		14	0	14	C	C
6	116325142	P5058_101	P5058_102	mismatch	rs3756772	FRK	ENSG00000111816	ENST00000606080	C	T	MODERATE	missense_variant	transcript	protein_coding	40	22	18	C	T		39	0	39	T	T
14	44974189	P5058_101	P5058_103	mismatch	rs11621923	FSCB	ENSG00000189139	ENST00000340446	C	A	MODERATE	missense_variant	transcript	protein_coding	19	6	13	C	A		23	3	20	A	A
14	44974189	P5058_101	P5058_104	mismatch	rs11621923	FSCB	ENSG00000189139	ENST00000340446	C	A	MODERATE	missense_variant	transcript	protein_coding	19	6	13	C	A		28	3	25	A	A
9	108234207	P5058_101	P5058_102	mismatch	rs28503319	FSD1L	ENSG00000106701	ENST00000374710	A	G	MODERATE	missense_variant	transcript	protein_coding	33	0	33	G	G		26	10	16	A	G
9	108234207	P5058_101	P5058_105	mismatch	rs28503319	FSD1L	ENSG00000106701	ENST00000374710	A	G	MODERATE	missense_variant	transcript	protein_coding	33	0	33	G	G		18	10	8	A	G
9	108234207	P5058_101	P5058_106	mismatch	rs28503319	FSD1L	ENSG00000106701	ENST00000374710	A	G	MODERATE	missense_variant	transcript	protein_coding	33	0	33	G	G		33	20	13	A	G
2	186667360	P5058_101	P5058_105	mismatch	rs7565527	FSIP2	ENSG00000188738	ENST00000343098	A	C	MODERATE	missense_variant	transcript	protein_coding	32	12	20	A	C		24	0	24	C	C
5	132535046	P5058_101	P5058_102	mismatch	rs3749817	FSTL4	ENSG00000053108	ENST00000265342	G	A	MODERATE	missense_variant	transcript	protein_coding	44	0	44	A	A		37	8	29	G	A
5	132535046	P5058_101	P5058_103	mismatch	rs3749817	FSTL4	ENSG00000053108	ENST00000265342	G	A	MODERATE	missense_variant	transcript	protein_coding	44	0	44	A	A		33	25	8	G	A
5	132535046	P5058_101	P5058_104	mismatch	rs3749817	FSTL4	ENSG00000053108	ENST00000265342	G	A	MODERATE	missense_variant	transcript	protein_coding	44	0	44	A	A		37	7	30	G	A
5	132535046	P5058_101	P5058_105	mismatch	rs3749817	FSTL4	ENSG00000053108	ENST00000265342	G	A	MODERATE	missense_variant	transcript	protein_coding	44	0	44	A	A		36	18	18	G	A
5	132535046	P5058_101	P5058_106	mismatch	rs3749817	FSTL4	ENSG00000053108	ENST00000265342	G	A	MODERATE	missense_variant	transcript	protein_coding	44	0	44	A	A		35	9	26	G	A
6	143825104	P5058_101	P5058_102	mismatch	rs11155297	FUCA2	ENSG00000001036	ENST00000002165	G	T	MODERATE	missense_variant	transcript	protein_coding	48	17	31	G	T		38	0	38	T	T
19	49206674	P5058_101	P5058_102	mismatch	rs601338	FUT2	ENSG00000176920	ENST00000391876	G	A	HIGH	stop_gained	transcript	protein_coding	35	10	25	G	A		32	0	32	A	A
19	49206985	P5058_101	P5058_102	mismatch	rs602662	FUT2	ENSG00000176920	ENST00000391876	G	A	MODERATE	missense_variant	transcript	protein_coding	34	8	26	G	A		29	0	29	A	A
19	49206674	P5058_101	P5058_103	mismatch	rs601338	FUT2	ENSG00000176920	ENST00000391876	G	A	HIGH	stop_gained	transcript	protein_coding	35	10	25	G	A		29	0	29	A	A
19	49206985	P5058_101	P5058_103	mismatch	rs602662	FUT2	ENSG00000176920	ENST00000391876	G	A	MODERATE	missense_variant	transcript	protein_coding	34	8	26	G	A		24	0	24	A	A
19	49206985	P5058_101	P5058_105	mismatch	rs602662	FUT2	ENSG00000176920	ENST00000391876	G	A	MODERATE	missense_variant	transcript	protein_coding	34	8	26	G	A		27	1	26	A	A
19	35642297	P5058_101	P5058_102	mismatch	rs11673428	FXYD7	ENSG00000221946	ENST00000588265	T	C	MODERATE	missense_variant	transcript	protein_coding	23	8	15	T	C		23	0	23	C	C
19	35642297	P5058_101	P5058_103	mismatch	rs11673428	FXYD7	ENSG00000221946	ENST00000588265	T	C	MODERATE	missense_variant	transcript	protein_coding	23	8	15	T	C		28	0	28	C	C
3	46010077	P5058_101	P5058_102	mismatch	rs4683158	FYCO1	ENSG00000163820	ENST00000296137	C	T	MODERATE	missense_variant	transcript	protein_coding	28	9	19	C	T		33	2	31	T	T
9	101056122	P5058_101	P5058_102	mismatch	rs10985765	GABBR2	ENSG00000136928	ENST00000259455	T	C	MODERATE	missense_variant	transcript	protein_coding	60	4	56	C	C		33	10	23	T	C
9	101056122	P5058_101	P5058_104	mismatch	rs10985765	GABBR2	ENSG00000136928	ENST00000259455	T	C	MODERATE	missense_variant	transcript	protein_coding	60	4	56	C	C		37	26	11	T	C
9	101056122	P5058_101	P5058_105	mismatch	rs10985765	GABBR2	ENSG00000136928	ENST00000259455	T	C	MODERATE	missense_variant	transcript	protein_coding	60	4	56	C	C		31	15	16	T	C
9	101056122	P5058_101	P5058_106	mismatch	rs10985765	GABBR2	ENSG00000136928	ENST00000259455	T	C	MODERATE	missense_variant	transcript	protein_coding	60	4	56	C	C		30	19	11	T	C
5	161529571	P5058_101	P5058_102	mismatch	rs211035	GABRG2	ENSG00000113327	ENST00000414552	A	G	MODERATE	missense_variant	transcript	protein_coding	30	0	30	G	G		24	5	19	A	G
5	161529571	P5058_101	P5058_103	mismatch	rs211035	GABRG2	ENSG00000113327	ENST00000414552	A	G	MODERATE	missense_variant	transcript	protein_coding	30	0	30	G	G		27	17	10	A	G
5	161529571	P5058_101	P5058_104	mismatch	rs211035	GABRG2	ENSG00000113327	ENST00000414552	A	G	MODERATE	missense_variant	transcript	protein_coding	30	0	30	G	G		42	17	25	A	G
5	161529571	P5058_101	P5058_105	mismatch	rs211035	GABRG2	ENSG00000113327	ENST00000414552	A	G	MODERATE	missense_variant	transcript	protein_coding	30	0	30	G	G		43	24	19	A	G
5	161529571	P5058_101	P5058_106	mismatch	rs211035	GABRG2	ENSG00000113327	ENST00000414552	A	G	MODERATE	missense_variant	transcript	protein_coding	30	0	30	G	G		33	8	25	A	G
6	89967498	P5058_101	P5058_102	mismatch	rs282129	GABRR2	ENSG00000111886	ENST00000402938	G	A	MODERATE	missense_variant	transcript	protein_coding	46	29	17	G	A		42	0	42	A	A
X	49179711	P5058_101	P5058_102	mismatch	rs7064105	GAGE12J	ENSG00000224659	ENST00000442437	A	T	MODERATE	missense_variant	transcript	protein_coding	49	0	49	T	T		34	3	31	A	T
2	242716380	P5058_101	P5058_105	mismatch	rs12469459	GAL3ST2	ENSG00000154252	ENST00000192314	A	T	MODERATE	missense_variant	transcript	protein_coding	32	15	17	A	T		25	0	25	T	T
14	88442712	P5058_101	P5058_102	mismatch	rs34362748	GALC	ENSG00000054983	ENST00000261304	C	T	MODERATE	missense_variant	transcript	protein_coding	21	0	21	T	T		29	4	25	C	T
14	88459448	P5058_101	P5058_102	mismatch	rs111887056	GALC	ENSG00000054983	ENST00000261304	C	G	MODERATE	missense_variant	transcript	protein_coding	25	2	23	G	G		30	9	21	C	G
14	88442712	P5058_101	P5058_104	mismatch	rs34362748	GALC	ENSG00000054983	ENST00000261304	C	T	MODERATE	missense_variant	transcript	protein_coding	21	0	21	T	T		22	4	18	C	T
14	88459448	P5058_101	P5058_104	mismatch	rs111887056	GALC	ENSG00000054983	ENST00000261304	C	G	MODERATE	missense_variant	transcript	protein_coding	25	2	23	G	G		27	9	18	C	G
14	88442712	P5058_101	P5058_105	mismatch	rs34362748	GALC	ENSG00000054983	ENST00000261304	C	T	MODERATE	missense_variant	transcript	protein_coding	21	0	21	T	T		20	8	12	C	T
14	88459448	P5058_101	P5058_105	mismatch	rs111887056	GALC	ENSG00000054983	ENST00000261304	C	G	MODERATE	missense_variant	transcript	protein_coding	25	2	23	G	G		26	9	17	C	G
14	88442712	P5058_101	P5058_106	mismatch	rs34362748	GALC	ENSG00000054983	ENST00000261304	C	T	MODERATE	missense_variant	transcript	protein_coding	21	0	21	T	T		30	9	21	C	T
14	88459448	P5058_101	P5058_106	mismatch	rs111887056	GALC	ENSG00000054983	ENST00000261304	C	G	MODERATE	missense_variant	transcript	protein_coding	25	2	23	G	G		20	4	16	C	G
19	56693620	P5058_101	P5058_102	mismatch	rs3745833	GALP	ENSG00000197487	ENST00000357330	C	G	MODERATE	missense_variant&splice_region_variant	transcript	protein_coding	40	11	29	C	G		32	0	32	G	G
19	56693620	P5058_101	P5058_103	mismatch	rs3745833	GALP	ENSG00000197487	ENST00000357330	C	G	MODERATE	missense_variant&splice_region_variant	transcript	protein_coding	40	11	29	C	G		30	1	29	G	G
18	29867091	P5058_101	P5058_103	mismatch	rs16962974	GAREM	ENSG00000141441	ENST00000269209	G	A	MODERATE	missense_variant	transcript	protein_coding	31	19	12	G	A		24	0	24	A	A
7	92077203	P5058_101	P5058_102	mismatch	rs10281879	GATAD1	ENSG00000157259	ENST00000287957	G	A	MODERATE	missense_variant	transcript	protein_coding	32	10	22	G	A		34	0	34	A	A
7	92077203	P5058_101	P5058_104	mismatch	rs10281879	GATAD1	ENSG00000157259	ENST00000287957	G	A	MODERATE	missense_variant	transcript	protein_coding	32	10	22	G	A		36	0	36	A	A
7	92077203	P5058_101	P5058_105	mismatch	rs10281879	GATAD1	ENSG00000157259	ENST00000287957	G	A	MODERATE	missense_variant	transcript	protein_coding	32	10	22	G	A		23	0	23	A	A
7	92077203	P5058_101	P5058_106	mismatch	rs10281879	GATAD1	ENSG00000157259	ENST00000287957	G	A	MODERATE	missense_variant	transcript	protein_coding	32	10	22	G	A		19	0	19	A	A
22	38205989	P5058_101	P5058_102	mismatch	rs2285178	GCAT	ENSG00000100116	ENST00000323205	T	C	MODERATE	missense_variant	transcript	protein_coding	37	17	20	T	C		48	2	46	C	C
22	38205989	P5058_101	P5058_104	mismatch	rs2285178	GCAT	ENSG00000100116	ENST00000323205	T	C	MODERATE	missense_variant	transcript	protein_coding	37	17	20	T	C		36	0	36	C	C
22	38205989	P5058_101	P5058_106	mismatch	rs2285178	GCAT	ENSG00000100116	ENST00000323205	T	C	MODERATE	missense_variant	transcript	protein_coding	37	17	20	T	C		36	0	36	C	C
19	18980172	P5058_101	P5058_102	mismatch	rs4808863	GDF1	ENSG00000130283	ENST00000247005	G	A	MODERATE	missense_variant	transcript	protein_coding	25	10	15	G	A		41	0	41	A	A
19	18980172	P5058_101	P5058_103	mismatch	rs4808863	GDF1	ENSG00000130283	ENST00000247005	G	A	MODERATE	missense_variant	transcript	protein_coding	25	10	15	G	A		31	0	31	A	A
19	18497024	P5058_101	P5058_102	mismatch	rs1059519	GDF15	ENSG00000130513	ENST00000252809	G	C	MODERATE	missense_variant	transcript	protein_coding	32	10	22	G	C		34	0	34	C	C
19	18499422	P5058_101	P5058_102	mismatch	rs1058587	GDF15	ENSG00000130513	ENST00000252809	C	G	MODERATE	missense_variant	transcript	protein_coding	31	13	18	C	G		38	0	38	G	G
19	18497024	P5058_101	P5058_103	mismatch	rs1059519	GDF15	ENSG00000130513	ENST00000252809	G	C	MODERATE	missense_variant	transcript	protein_coding	32	10	22	G	C		38	0	38	C	C
19	18499422	P5058_101	P5058_103	mismatch	rs1058587	GDF15	ENSG00000130513	ENST00000252809	C	G	MODERATE	missense_variant	transcript	protein_coding	31	13	18	C	G		28	0	28	G	G
19	18499422	P5058_101	P5058_104	mismatch	rs1058587	GDF15	ENSG00000130513	ENST00000252809	C	G	MODERATE	missense_variant	transcript	protein_coding	31	13	18	C	G		44	3	41	G	G
19	18499422	P5058_101	P5058_106	mismatch	rs1058587	GDF15	ENSG00000130513	ENST00000252809	C	G	MODERATE	missense_variant	transcript	protein_coding	31	13	18	C	G		36	2	34	G	G
19	38876352	P5058_101	P5058_102	mismatch	rs56854837	GGN	ENSG00000179168	ENST00000334928	G	A	MODERATE	missense_variant	transcript	protein_coding	30	8	22	G	A		25	0	25	A	A
19	38876464	P5058_101	P5058_102	mismatch	rs11083455	GGN	ENSG00000179168	ENST00000334928	C	G	MODERATE	missense_variant	transcript	protein_coding	32	10	22	C	G		23	0	23	G	G
19	38876352	P5058_101	P5058_103	mismatch	rs56854837	GGN	ENSG00000179168	ENST00000334928	G	A	MODERATE	missense_variant	transcript	protein_coding	30	8	22	G	A		26	0	26	A	A
19	38876464	P5058_101	P5058_103	mismatch	rs11083455	GGN	ENSG00000179168	ENST00000334928	C	G	MODERATE	missense_variant	transcript	protein_coding	32	10	22	C	G		31	0	31	G	G
22	25019155	P5058_101	P5058_102	mismatch	rs4049829	GGT1	ENSG00000100031	ENST00000248923	T	C	MODERATE	missense_variant	transcript	protein_coding	34	20	14	T	C		34	2	32	C	C
22	25019155	P5058_101	P5058_104	mismatch	rs4049829	GGT1	ENSG00000100031	ENST00000248923	T	C	MODERATE	missense_variant	transcript	protein_coding	34	20	14	T	C		26	0	26	C	C
22	25019155	P5058_101	P5058_106	mismatch	rs4049829	GGT1	ENSG00000100031	ENST00000248923	T	C	MODERATE	missense_variant	transcript	protein_coding	34	20	14	T	C		19	0	19	C	C
5	42657725	P5058_101	P5058_102	mismatch	rs35004902	GHR	ENSG00000112964	ENST00000230882	G	T	MODERATE	sequence_feature	glycosylation_site:N-linked__GlcNAc..._	protein_coding	37	3	34	T	T		38	8	30	G	T
5	42657725	P5058_101	P5058_103	mismatch	rs35004902	GHR	ENSG00000112964	ENST00000230882	G	T	MODERATE	sequence_feature	glycosylation_site:N-linked__GlcNAc..._	protein_coding	37	3	34	T	T		41	29	12	G	T
5	42657725	P5058_101	P5058_104	mismatch	rs35004902	GHR	ENSG00000112964	ENST00000230882	G	T	MODERATE	sequence_feature	glycosylation_site:N-linked__GlcNAc..._	protein_coding	37	3	34	T	T		52	14	38	G	T
5	42657725	P5058_101	P5058_105	mismatch	rs35004902	GHR	ENSG00000112964	ENST00000230882	G	T	MODERATE	sequence_feature	glycosylation_site:N-linked__GlcNAc..._	protein_coding	37	3	34	T	T		31	19	12	G	T
5	42657725	P5058_101	P5058_106	mismatch	rs35004902	GHR	ENSG00000112964	ENST00000230882	G	T	MODERATE	sequence_feature	glycosylation_site:N-linked__GlcNAc..._	protein_coding	37	3	34	T	T		47	5	42	G	T
6	38650628	P5058_101	P5058_102	mismatch	rs4746	GLO1	ENSG00000124767	ENST00000373365	T	G	MODERATE	missense_variant	transcript	protein_coding	56	27	29	T	G		31	0	31	G	G
6	39016636	P5058_101	P5058_102	mismatch	rs10305420	GLP1R	ENSG00000112164	ENST00000373256	C	T	MODERATE	missense_variant	transcript	protein_coding	47	24	23	C	T		39	0	39	T	T
6	39034072	P5058_101	P5058_102	mismatch	rs6923761	GLP1R	ENSG00000112164	ENST00000373256	G	A	MODERATE	missense_variant	transcript	protein_coding	53	30	23	G	A		43	0	43	A	A
14	96001630	P5058_101	P5058_102	mismatch	rs71431696	GLRX5	ENSG00000182512	ENST00000557731	C	T	MODERATE	missense_variant	transcript	protein_coding	33	1	32	T	T	WARNING_TRANSCRIPT_NO_START_CODON	19	7	12	C	T	WARNING_TRANSCRIPT_NO_START_CODON
14	96001630	P5058_101	P5058_104	mismatch	rs71431696	GLRX5	ENSG00000182512	ENST00000557731	C	T	MODERATE	missense_variant	transcript	protein_coding	33	1	32	T	T	WARNING_TRANSCRIPT_NO_START_CODON	34	13	21	C	T	WARNING_TRANSCRIPT_NO_START_CODON
14	96001630	P5058_101	P5058_105	mismatch	rs71431696	GLRX5	ENSG00000182512	ENST00000557731	C	T	MODERATE	missense_variant	transcript	protein_coding	33	1	32	T	T	WARNING_TRANSCRIPT_NO_START_CODON	32	12	20	C	T	WARNING_TRANSCRIPT_NO_START_CODON
14	96001630	P5058_101	P5058_106	mismatch	rs71431696	GLRX5	ENSG00000182512	ENST00000557731	C	T	MODERATE	missense_variant	transcript	protein_coding	33	1	32	T	T	WARNING_TRANSCRIPT_NO_START_CODON	27	14	13	C	T	WARNING_TRANSCRIPT_NO_START_CODON
6	2399099	P5058_101	P5058_103	mismatch	rs12210286	GMDS-AS1	ENSG00000250903	ENST00000505870	G	A	HIGH	splice_acceptor_variant&intron_variant	transcript	lincRNA	41	18	23	G	A		29	0	29	A	A
7	2854010	P5058_101	P5058_102	mismatch	rs2644275	GNA12	ENSG00000146535	ENST00000407904	G	A	MODERATE	missense_variant	transcript	protein_coding	29	7	22	G	A		28	0	28	A	A
7	2854010	P5058_101	P5058_104	mismatch	rs2644275	GNA12	ENSG00000146535	ENST00000407904	G	A	MODERATE	missense_variant	transcript	protein_coding	29	7	22	G	A		25	0	25	A	A
7	2854010	P5058_101	P5058_105	mismatch	rs2644275	GNA12	ENSG00000146535	ENST00000407904	G	A	MODERATE	missense_variant	transcript	protein_coding	29	7	22	G	A		28	0	28	A	A
7	2854010	P5058_101	P5058_106	mismatch	rs2644275	GNA12	ENSG00000146535	ENST00000407904	G	A	MODERATE	missense_variant	transcript	protein_coding	29	7	22	G	A		29	0	29	A	A
19	3151780	P5058_101	P5058_102	mismatch	rs2230330	GNA15	ENSG00000060558	ENST00000262958	G	A	MODERATE	missense_variant	transcript	protein_coding	38	9	29	G	A		36	0	36	A	A
19	3151780	P5058_101	P5058_103	mismatch	rs2230330	GNA15	ENSG00000060558	ENST00000262958	G	A	MODERATE	missense_variant	transcript	protein_coding	38	9	29	G	A		39	0	39	A	A
7	93540153	P5058_101	P5058_102	mismatch	rs17243826	GNGT1	ENSG00000127928	ENST00000248572	G	A	MODERATE	missense_variant	transcript	protein_coding	29	10	19	G	A		35	0	35	A	A
7	93540153	P5058_101	P5058_104	mismatch	rs17243826	GNGT1	ENSG00000127928	ENST00000248572	G	A	MODERATE	missense_variant	transcript	protein_coding	29	10	19	G	A		27	0	27	A	A
7	93540153	P5058_101	P5058_105	mismatch	rs17243826	GNGT1	ENSG00000127928	ENST00000248572	G	A	MODERATE	missense_variant	transcript	protein_coding	29	10	19	G	A		32	0	32	A	A
7	93540153	P5058_101	P5058_106	mismatch	rs17243826	GNGT1	ENSG00000127928	ENST00000248572	G	A	MODERATE	missense_variant	transcript	protein_coding	29	10	19	G	A		24	0	24	A	A
14	93276654	P5058_101	P5058_102	mismatch	rs1040835	GOLGA5	ENSG00000066455	ENST00000163416	T	C	MODERATE	missense_variant	transcript	protein_coding	25	2	23	C	C		39	14	25	T	C
14	93276654	P5058_101	P5058_104	mismatch	rs1040835	GOLGA5	ENSG00000066455	ENST00000163416	T	C	MODERATE	missense_variant	transcript	protein_coding	25	2	23	C	C		25	9	16	T	C
14	93276654	P5058_101	P5058_105	mismatch	rs1040835	GOLGA5	ENSG00000066455	ENST00000163416	T	C	MODERATE	missense_variant	transcript	protein_coding	25	2	23	C	C		44	14	30	T	C
14	93276654	P5058_101	P5058_106	mismatch	rs1040835	GOLGA5	ENSG00000066455	ENST00000163416	T	C	MODERATE	missense_variant	transcript	protein_coding	25	2	23	C	C		32	10	22	T	C
15	23686673	P5058_101	P5058_105	mismatch	rs59122400	GOLGA6L2	ENSG00000174450	ENST00000312015	G	A	MODERATE	missense_variant	transcript	protein_coding	13	1	12	A	A		11	4	7	G	A
15	23264985	P5058_101	P5058_105	mismatch	rs62000634	GOLGA8I	ENSG00000153666	ENST00000450802	G	T	MODERATE	missense_variant	transcript	protein_coding	17	0	17	T	T		15	2	13	G	T
15	32685243	P5058_101	P5058_104	mismatch	rs201263042	GOLGA8K	ENSG00000249931	ENST00000512626	C	G	MODERATE	missense_variant&splice_region_variant	transcript	protein_coding	13	7	6	C	G		11	0	11	G	G
19	55525497	P5058_101	P5058_102	mismatch	rs1671150	GP6	ENSG00000088053	ENST00000310373	A	G	MODERATE	missense_variant	transcript	protein_coding	48	13	35	A	G		38	0	38	G	G
19	55525596	P5058_101	P5058_102	mismatch	rs1654412	GP6	ENSG00000088053	ENST00000310373	T	C	MODERATE	missense_variant	transcript	protein_coding	43	14	29	T	C		38	0	38	C	C
19	55526345	P5058_101	P5058_102	mismatch	rs1671152	GP6	ENSG00000088053	ENST00000310373	T	G	MODERATE	missense_variant	transcript	protein_coding	42	9	33	T	G		20	0	20	G	G
19	55526359	P5058_101	P5058_102	mismatch	rs1654413	GP6	ENSG00000088053	ENST00000333884	A	T	MODERATE	missense_variant	transcript	protein_coding	45	10	35	A	T		22	0	22	T	T
19	55526373	P5058_101	P5058_102	mismatch	rs2304166	GP6	ENSG00000088053	ENST00000310373	G	C	MODERATE	missense_variant	transcript	protein_coding	39	9	30	G	C		21	0	21	C	C
19	55527081	P5058_101	P5058_102	mismatch	rs2304167	GP6	ENSG00000088053	ENST00000310373	C	T	MODERATE	missense_variant	transcript	protein_coding	31	10	21	C	T		36	0	36	T	T
19	55530035	P5058_101	P5058_102	mismatch	rs1654416	GP6	ENSG00000088053	ENST00000310373	C	T	MODERATE	missense_variant	transcript	protein_coding	39	13	26	C	T		33	0	33	T	T
19	55536595	P5058_101	P5058_102	mismatch	rs1613662	GP6	ENSG00000088053	ENST00000310373	G	A	MODERATE	missense_variant	transcript	protein_coding	33	7	26	G	A		28	0	28	A	A
19	55525497	P5058_101	P5058_103	mismatch	rs1671150	GP6	ENSG00000088053	ENST00000310373	A	G	MODERATE	missense_variant	transcript	protein_coding	48	13	35	A	G		33	0	33	G	G
19	55525596	P5058_101	P5058_103	mismatch	rs1654412	GP6	ENSG00000088053	ENST00000310373	T	C	MODERATE	missense_variant	transcript	protein_coding	43	14	29	T	C		33	0	33	C	C
19	55526345	P5058_101	P5058_103	mismatch	rs1671152	GP6	ENSG00000088053	ENST00000310373	T	G	MODERATE	missense_variant	transcript	protein_coding	42	9	33	T	G		50	0	50	G	G
19	55526359	P5058_101	P5058_103	mismatch	rs1654413	GP6	ENSG00000088053	ENST00000333884	A	T	MODERATE	missense_variant	transcript	protein_coding	45	10	35	A	T		47	0	47	T	T
19	55526373	P5058_101	P5058_103	mismatch	rs2304166	GP6	ENSG00000088053	ENST00000310373	G	C	MODERATE	missense_variant	transcript	protein_coding	39	9	30	G	C		50	0	50	C	C
19	55527081	P5058_101	P5058_103	mismatch	rs2304167	GP6	ENSG00000088053	ENST00000310373	C	T	MODERATE	missense_variant	transcript	protein_coding	31	10	21	C	T		32	0	32	T	T
19	55530035	P5058_101	P5058_103	mismatch	rs1654416	GP6	ENSG00000088053	ENST00000310373	C	T	MODERATE	missense_variant	transcript	protein_coding	39	13	26	C	T		36	0	36	T	T
19	55536595	P5058_101	P5058_103	mismatch	rs1613662	GP6	ENSG00000088053	ENST00000310373	G	A	MODERATE	missense_variant	transcript	protein_coding	33	7	26	G	A		35	0	35	A	A
14	67496329	P5058_101	P5058_103	mismatch	rs150571968	GPHN	ENSG00000171723	ENST00000315266	C	T	MODERATE	sequence_feature	amino_acid_modification:Phosphoserine	protein_coding	26	5	21	C	T		28	0	28	T	T
6	24437458	P5058_101	P5058_102	mismatch	rs1042303	GPLD1	ENSG00000112293	ENST00000230036	T	C	MODERATE	missense_variant	transcript	protein_coding	50	25	25	T	C		61	0	61	C	C
6	24463020	P5058_101	P5058_103	mismatch	rs17300770	GPLD1	ENSG00000112293	ENST00000230036	G	C	MODERATE	missense_variant	transcript	protein_coding	45	17	28	G	C		37	0	37	C	C
2	207041053	P5058_101	P5058_105	mismatch	rs3732083	GPR1	ENSG00000183671	ENST00000407325	T	C	MODERATE	missense_variant	transcript	protein_coding	26	4	22	T	C		34	0	34	C	C
6	47626833	P5058_101	P5058_102	mismatch	rs12201065	GPR111	ENSG00000164393	ENST00000296862	C	A	MODERATE	missense_variant	transcript	protein_coding	46	22	24	C	A		42	0	42	A	A
6	47646842	P5058_101	P5058_102	mismatch	rs6907125	GPR111	ENSG00000164393	ENST00000296862	A	G	MODERATE	missense_variant	transcript	protein_coding	54	35	19	A	G		28	0	28	G	G
6	47649573	P5058_101	P5058_102	mismatch	rs10807372	GPR111	ENSG00000164393	ENST00000296862	A	G	MODERATE	missense_variant	transcript	protein_coding	30	11	19	A	G		32	0	32	G	G
6	47649694	P5058_101	P5058_102	mismatch	rs9381594	GPR111	ENSG00000164393	ENST00000296862	A	G	MODERATE	missense_variant	transcript	protein_coding	47	28	19	A	G		39	0	39	G	G
6	47646748	P5058_101	P5058_103	mismatch	rs13212023	GPR111	ENSG00000164393	ENST00000296862	T	C	MODERATE	missense_variant	transcript	protein_coding	38	13	25	T	C		28	0	28	C	C
6	47649265	P5058_101	P5058_103	mismatch	rs17541107	GPR111	ENSG00000164393	ENST00000296862	T	A	MODERATE	missense_variant	transcript	protein_coding	44	18	26	T	A		30	0	30	A	A
6	47649849	P5058_101	P5058_103	mismatch	rs184516434	GPR111	ENSG00000164393	ENST00000296862	T	G	MODERATE	missense_variant	transcript	protein_coding	38	18	20	T	G		34	0	34	G	G
6	47682604	P5058_101	P5058_102	mismatch	rs9369738	GPR115	ENSG00000153294	ENST00000283303	A	C	MODERATE	missense_variant	transcript	protein_coding	58	31	27	A	C		28	0	28	C	C
6	46867771	P5058_101	P5058_103	mismatch	rs138615507	GPR116	ENSG00000069122	ENST00000265417	C	T	MODERATE	missense_variant	transcript	protein_coding	51	22	29	C	T		25	0	25	T	T
9	127230891	P5058_101	P5058_102	mismatch	rs10760365	GPR144	ENSG00000180264	ENST00000334810	G	A	MODERATE	missense_variant	transcript	protein_coding	39	2	37	A	A		30	9	21	G	A
9	127230891	P5058_101	P5058_104	mismatch	rs10760365	GPR144	ENSG00000180264	ENST00000334810	G	A	MODERATE	missense_variant	transcript	protein_coding	39	2	37	A	A		28	16	12	G	A
9	127230891	P5058_101	P5058_105	mismatch	rs10760365	GPR144	ENSG00000180264	ENST00000334810	G	A	MODERATE	missense_variant	transcript	protein_coding	39	2	37	A	A		38	15	23	G	A
9	127230891	P5058_101	P5058_106	mismatch	rs10760365	GPR144	ENSG00000180264	ENST00000334810	G	A	MODERATE	missense_variant	transcript	protein_coding	39	2	37	A	A		29	18	11	G	A
7	1097947	P5058_101	P5058_102	mismatch	rs55677825	GPR146	ENSG00000164849	ENST00000297468	G	A	MODERATE	missense_variant	transcript	protein_coding	28	9	19	G	A		27	0	27	A	A
7	1097947	P5058_101	P5058_104	mismatch	rs55677825	GPR146	ENSG00000164849	ENST00000297468	G	A	MODERATE	missense_variant	transcript	protein_coding	28	9	19	G	A		29	0	29	A	A
7	1097947	P5058_101	P5058_105	mismatch	rs55677825	GPR146	ENSG00000164849	ENST00000297468	G	A	MODERATE	missense_variant	transcript	protein_coding	28	9	19	G	A		33	0	33	A	A
7	1097947	P5058_101	P5058_106	mismatch	rs55677825	GPR146	ENSG00000164849	ENST00000297468	G	A	MODERATE	missense_variant	transcript	protein_coding	28	9	19	G	A		32	0	32	A	A
3	154147063	P5058_101	P5058_102	mismatch	None	GPR149	ENSG00000174948	ENST00000389740	G	C	MODERATE	missense_variant	transcript	protein_coding	19	13	6	G	C		36	3	33	C	C
5	145894896	P5058_101	P5058_102	mismatch	rs7709485	GPR151	ENSG00000173250	ENST00000311104	G	C	MODERATE	missense_variant	transcript	protein_coding	46	0	46	C	C		33	13	20	G	C
5	145894896	P5058_101	P5058_103	mismatch	rs7709485	GPR151	ENSG00000173250	ENST00000311104	G	C	MODERATE	missense_variant	transcript	protein_coding	46	0	46	C	C		19	13	6	G	C
5	145894896	P5058_101	P5058_104	mismatch	rs7709485	GPR151	ENSG00000173250	ENST00000311104	G	C	MODERATE	missense_variant	transcript	protein_coding	46	0	46	C	C		36	10	26	G	C
5	145894896	P5058_101	P5058_105	mismatch	rs7709485	GPR151	ENSG00000173250	ENST00000311104	G	C	MODERATE	missense_variant	transcript	protein_coding	46	0	46	C	C		34	15	19	G	C
5	145894896	P5058_101	P5058_106	mismatch	rs7709485	GPR151	ENSG00000173250	ENST00000311104	G	C	MODERATE	missense_variant	transcript	protein_coding	46	0	46	C	C		35	8	27	G	C
5	90086955	P5058_101	P5058_102	mismatch	rs41304892	GPR98	ENSG00000164199	ENST00000405460	G	A	MODERATE	missense_variant	transcript	protein_coding	35	0	35	A	A		27	11	16	G	A
5	90086955	P5058_101	P5058_103	mismatch	rs41304892	GPR98	ENSG00000164199	ENST00000405460	G	A	MODERATE	missense_variant	transcript	protein_coding	35	0	35	A	A		43	29	14	G	A
5	90086955	P5058_101	P5058_104	mismatch	rs41304892	GPR98	ENSG00000164199	ENST00000405460	G	A	MODERATE	missense_variant	transcript	protein_coding	35	0	35	A	A		35	10	25	G	A
5	90086955	P5058_101	P5058_105	mismatch	rs41304892	GPR98	ENSG00000164199	ENST00000405460	G	A	MODERATE	missense_variant	transcript	protein_coding	35	0	35	A	A		46	27	19	G	A
5	90086955	P5058_101	P5058_106	mismatch	rs41304892	GPR98	ENSG00000164199	ENST00000405460	G	A	MODERATE	missense_variant	transcript	protein_coding	35	0	35	A	A		60	14	46	G	A
6	117114290	P5058_101	P5058_102	mismatch	rs35937022	GPRC6A	ENSG00000173612	ENST00000310357	A	G	MODERATE	missense_variant	transcript	protein_coding	44	26	18	A	G		53	0	53	G	G
6	117130544	P5058_101	P5058_102	mismatch	rs28360548	GPRC6A	ENSG00000173612	ENST00000310357	A	C	MODERATE	missense_variant	transcript	protein_coding	54	29	25	A	C		39	0	39	C	C
6	28483482	P5058_101	P5058_103	mismatch	rs406113	GPX6	ENSG00000198704	ENST00000361902	A	C	MODERATE	missense_variant	transcript	protein_coding	44	19	25	A	C		30	0	30	C	C
2	165476253	P5058_101	P5058_105	mismatch	rs61748245	GRB14	ENSG00000115290	ENST00000263915	A	T	MODERATE	missense_variant	transcript	protein_coding	33	12	21	A	T		33	0	33	T	T
17	37898543	P5058_101	P5058_102	mismatch	rs2952142	GRB7	ENSG00000141738	ENST00000445327	T	C	MODERATE	missense_variant	transcript	protein_coding	33	0	33	C	C		16	2	14	T	C
16	9936040	P5058_101	P5058_103	mismatch	rs75339517	GRIN2A	ENSG00000183454	ENST00000396575	G	A	MODERATE	sequence_feature	glycosylation_site:N-linked__GlcNAc..._	protein_coding	29	22	7	G	A		29	0	29	A	A
9	104449098	P5058_101	P5058_102	mismatch	rs10989591	GRIN3A	ENSG00000198785	ENST00000361820	C	T	MODERATE	missense_variant	transcript	protein_coding	34	1	33	T	T		32	7	25	C	T
9	104449098	P5058_101	P5058_104	mismatch	rs10989591	GRIN3A	ENSG00000198785	ENST00000361820	C	T	MODERATE	missense_variant	transcript	protein_coding	34	1	33	T	T		37	25	12	C	T
9	104449098	P5058_101	P5058_105	mismatch	rs10989591	GRIN3A	ENSG00000198785	ENST00000361820	C	T	MODERATE	missense_variant	transcript	protein_coding	34	1	33	T	T		26	6	20	C	T
9	104449098	P5058_101	P5058_106	mismatch	rs10989591	GRIN3A	ENSG00000198785	ENST00000361820	C	T	MODERATE	missense_variant	transcript	protein_coding	34	1	33	T	T		22	17	5	C	T
5	178415937	P5058_101	P5058_102	mismatch	rs2067011	GRM6	ENSG00000113262	ENST00000517717	A	G	MODERATE	sequence_feature	glycosylation_site:N-linked__GlcNAc..._	protein_coding	36	0	36	G	G		39	16	23	A	G
5	178421770	P5058_101	P5058_102	mismatch	rs2645329	GRM6	ENSG00000113262	ENST00000231188	T	G	MODERATE	missense_variant	transcript	protein_coding	37	0	37	G	G		38	17	21	T	G
5	178415937	P5058_101	P5058_103	mismatch	rs2067011	GRM6	ENSG00000113262	ENST00000517717	A	G	MODERATE	sequence_feature	glycosylation_site:N-linked__GlcNAc..._	protein_coding	36	0	36	G	G		27	20	7	A	G
5	178421770	P5058_101	P5058_103	mismatch	rs2645329	GRM6	ENSG00000113262	ENST00000231188	T	G	MODERATE	missense_variant	transcript	protein_coding	37	0	37	G	G		22	17	5	T	G
5	178415937	P5058_101	P5058_104	mismatch	rs2067011	GRM6	ENSG00000113262	ENST00000517717	A	G	MODERATE	sequence_feature	glycosylation_site:N-linked__GlcNAc..._	protein_coding	36	0	36	G	G		28	7	21	A	G
5	178421770	P5058_101	P5058_104	mismatch	rs2645329	GRM6	ENSG00000113262	ENST00000231188	T	G	MODERATE	missense_variant	transcript	protein_coding	37	0	37	G	G		34	6	28	T	G
5	178415937	P5058_101	P5058_105	mismatch	rs2067011	GRM6	ENSG00000113262	ENST00000517717	A	G	MODERATE	sequence_feature	glycosylation_site:N-linked__GlcNAc..._	protein_coding	36	0	36	G	G		34	14	20	A	G
5	178421770	P5058_101	P5058_105	mismatch	rs2645329	GRM6	ENSG00000113262	ENST00000231188	T	G	MODERATE	missense_variant	transcript	protein_coding	37	0	37	G	G		27	11	16	T	G
5	178415937	P5058_101	P5058_106	mismatch	rs2067011	GRM6	ENSG00000113262	ENST00000517717	A	G	MODERATE	sequence_feature	glycosylation_site:N-linked__GlcNAc..._	protein_coding	36	0	36	G	G		30	6	24	A	G
5	178421770	P5058_101	P5058_106	mismatch	rs2645329	GRM6	ENSG00000113262	ENST00000231188	T	G	MODERATE	missense_variant	transcript	protein_coding	37	0	37	G	G		21	7	14	T	G
9	124088908	P5058_101	P5058_102	mismatch	rs77681311	GSN	ENSG00000148180	ENST00000341272	C	G	MODERATE	missense_variant	transcript	protein_coding	48	3	45	G	G		25	11	14	C	G
9	124089692	P5058_101	P5058_102	mismatch	rs76463933	GSN	ENSG00000148180	ENST00000341272	C	T	MODERATE	missense_variant	transcript	protein_coding	41	3	38	T	T		39	14	25	C	T
9	124088908	P5058_101	P5058_104	mismatch	rs77681311	GSN	ENSG00000148180	ENST00000341272	C	G	MODERATE	missense_variant	transcript	protein_coding	48	3	45	G	G		19	14	5	C	G
9	124089692	P5058_101	P5058_104	mismatch	rs76463933	GSN	ENSG00000148180	ENST00000341272	C	T	MODERATE	missense_variant	transcript	protein_coding	41	3	38	T	T		27	18	9	C	T
9	124088908	P5058_101	P5058_105	mismatch	rs77681311	GSN	ENSG00000148180	ENST00000341272	C	G	MODERATE	missense_variant	transcript	protein_coding	48	3	45	G	G		30	9	21	C	G
9	124089692	P5058_101	P5058_105	mismatch	rs76463933	GSN	ENSG00000148180	ENST00000341272	C	T	MODERATE	missense_variant	transcript	protein_coding	41	3	38	T	T		23	5	18	C	T
9	124088908	P5058_101	P5058_106	mismatch	rs77681311	GSN	ENSG00000148180	ENST00000341272	C	G	MODERATE	missense_variant	transcript	protein_coding	48	3	45	G	G		38	28	10	C	G
9	124089692	P5058_101	P5058_106	mismatch	rs76463933	GSN	ENSG00000148180	ENST00000341272	C	T	MODERATE	missense_variant	transcript	protein_coding	41	3	38	T	T		35	17	18	C	T
16	12009304	P5058_101	P5058_103	mismatch	rs11544193	GSPT1	ENSG00000103342	ENST00000434724	C	A	MODERATE	missense_variant	transcript	protein_coding	21	14	7	C	A		28	0	28	A	A
6	52617731	P5058_101	P5058_103	mismatch	rs2180314	GSTA2	ENSG00000244067	ENST00000493422	C	G	MODERATE	missense_variant	transcript	protein_coding	44	21	23	C	G		38	0	38	G	G
22	24325062	P5058_101	P5058_104	mismatch	rs78284383	GSTT2	ENSG00000099984	ENST00000215780	G	A	MODERATE	missense_variant&splice_region_variant	transcript	protein_coding	29	7	22	G	A		38	3	35	A	A
2	144899559	P5058_101	P5058_105	mismatch	rs3731958	GTDC1	ENSG00000121964	ENST00000241391	C	A	MODERATE	missense_variant	transcript	protein_coding	28	9	19	C	A		34	0	34	A	A
14	81676282	P5058_101	P5058_102	mismatch	rs12895990	GTF2A1	ENSG00000165417	ENST00000298173	T	C	HIGH	splice_acceptor_variant&intron_variant	transcript	nonsense_mediated_decay	27	2	25	C	C		34	10	24	T	C
14	81676282	P5058_101	P5058_104	mismatch	rs12895990	GTF2A1	ENSG00000165417	ENST00000298173	T	C	HIGH	splice_acceptor_variant&intron_variant	transcript	nonsense_mediated_decay	27	2	25	C	C		33	12	21	T	C
14	81676282	P5058_101	P5058_105	mismatch	rs12895990	GTF2A1	ENSG00000165417	ENST00000298173	T	C	HIGH	splice_acceptor_variant&intron_variant	transcript	nonsense_mediated_decay	27	2	25	C	C		35	10	25	T	C
14	81676282	P5058_101	P5058_106	mismatch	rs12895990	GTF2A1	ENSG00000165417	ENST00000298173	T	C	HIGH	splice_acceptor_variant&intron_variant	transcript	nonsense_mediated_decay	27	2	25	C	C		26	12	14	T	C
7	90001496	P5058_101	P5058_102	mismatch	rs35001814	GTPBP10	ENSG00000105793	ENST00000222511	G	C	MODERATE	missense_variant	transcript	protein_coding	33	7	26	G	C		43	0	43	C	C
7	90014408	P5058_101	P5058_102	mismatch	rs17863999	GTPBP10	ENSG00000105793	ENST00000222511	G	A	MODERATE	missense_variant	transcript	protein_coding	30	9	21	G	A		30	0	30	A	A
7	90001496	P5058_101	P5058_104	mismatch	rs35001814	GTPBP10	ENSG00000105793	ENST00000222511	G	C	MODERATE	missense_variant	transcript	protein_coding	33	7	26	G	C		40	0	40	C	C
7	90014408	P5058_101	P5058_104	mismatch	rs17863999	GTPBP10	ENSG00000105793	ENST00000222511	G	A	MODERATE	missense_variant	transcript	protein_coding	30	9	21	G	A		38	0	38	A	A
7	90001496	P5058_101	P5058_105	mismatch	rs35001814	GTPBP10	ENSG00000105793	ENST00000222511	G	C	MODERATE	missense_variant	transcript	protein_coding	33	7	26	G	C		31	0	31	C	C
7	90014408	P5058_101	P5058_105	mismatch	rs17863999	GTPBP10	ENSG00000105793	ENST00000222511	G	A	MODERATE	missense_variant	transcript	protein_coding	30	9	21	G	A		46	0	46	A	A
7	90001496	P5058_101	P5058_106	mismatch	rs35001814	GTPBP10	ENSG00000105793	ENST00000222511	G	C	MODERATE	missense_variant	transcript	protein_coding	33	7	26	G	C		36	0	36	C	C
7	90014408	P5058_101	P5058_106	mismatch	rs17863999	GTPBP10	ENSG00000105793	ENST00000222511	G	A	MODERATE	missense_variant	transcript	protein_coding	30	9	21	G	A		32	0	32	A	A
19	17450016	P5058_101	P5058_102	mismatch	rs3810206	GTPBP3	ENSG00000130299	ENST00000324894	T	C	MODERATE	missense_variant	transcript	protein_coding	49	8	41	T	C		66	0	66	C	C
19	17450016	P5058_101	P5058_103	mismatch	rs3810206	GTPBP3	ENSG00000130299	ENST00000324894	T	C	MODERATE	missense_variant	transcript	protein_coding	49	8	41	T	C		73	0	73	C	C
19	17450016	P5058_101	P5058_104	mismatch	rs3810206	GTPBP3	ENSG00000130299	ENST00000324894	T	C	MODERATE	missense_variant	transcript	protein_coding	49	8	41	T	C		73	7	66	C	C
19	17450016	P5058_101	P5058_106	mismatch	rs3810206	GTPBP3	ENSG00000130299	ENST00000324894	T	C	MODERATE	missense_variant	transcript	protein_coding	49	8	41	T	C		52	5	47	C	C
19	548612	P5058_101	P5058_102	mismatch	rs114537924	GZMM	ENSG00000197540	ENST00000264553	G	A	MODERATE	missense_variant	transcript	protein_coding	26	4	22	G	A		29	0	29	A	A
19	548612	P5058_101	P5058_103	mismatch	rs114537924	GZMM	ENSG00000197540	ENST00000264553	G	A	MODERATE	missense_variant	transcript	protein_coding	26	4	22	G	A		44	0	44	A	A
19	548612	P5058_101	P5058_106	mismatch	rs114537924	GZMM	ENSG00000197540	ENST00000264553	G	A	MODERATE	missense_variant	transcript	protein_coding	26	4	22	G	A		29	2	27	A	A
16	778158	P5058_101	P5058_103	mismatch	rs1406815	HAGHL	ENSG00000103253	ENST00000564545	C	G	MODERATE	missense_variant	transcript	protein_coding	18	7	11	C	G		31	0	31	G	G
16	778820	P5058_101	P5058_103	mismatch	rs12448432	HAGHL	ENSG00000103253	ENST00000549114	G	A	MODERATE	missense_variant	transcript	protein_coding	33	23	10	G	A		34	0	34	A	A
19	19372287	P5058_101	P5058_102	mismatch	None	HAPLN4	ENSG00000187664	ENST00000291481	T	A	MODERATE	missense_variant	transcript	protein_coding	31	5	26	T	A		35	0	35	A	A
19	19372287	P5058_101	P5058_103	mismatch	None	HAPLN4	ENSG00000187664	ENST00000291481	T	A	MODERATE	missense_variant	transcript	protein_coding	31	5	26	T	A		33	0	33	A	A
19	52223180	P5058_101	P5058_102	mismatch	rs56166910	HAS1	ENSG00000105509	ENST00000601714	A	G	HIGH	start_lost	transcript	protein_coding	38	10	28	A	G		23	0	23	G	G
19	52223180	P5058_101	P5058_103	mismatch	rs56166910	HAS1	ENSG00000105509	ENST00000601714	A	G	HIGH	start_lost	transcript	protein_coding	38	10	28	A	G		21	0	21	G	G
7	808810	P5058_101	P5058_102	mismatch	rs6946758	HEATR2	ENSG00000164818	ENST00000403952	C	G	MODERATE	missense_variant	transcript	protein_coding	23	5	18	C	G		28	0	28	G	G
7	810219	P5058_101	P5058_102	mismatch	rs4720951	HEATR2	ENSG00000164818	ENST00000297440	T	C	MODERATE	missense_variant	transcript	protein_coding	39	12	27	T	C		23	0	23	C	C
7	814788	P5058_101	P5058_102	mismatch	rs3922641	HEATR2	ENSG00000164818	ENST00000297440	G	A	MODERATE	missense_variant	transcript	protein_coding	26	9	17	G	A		26	0	26	A	A
7	808810	P5058_101	P5058_104	mismatch	rs6946758	HEATR2	ENSG00000164818	ENST00000403952	C	G	MODERATE	missense_variant	transcript	protein_coding	23	5	18	C	G		26	0	26	G	G
7	810219	P5058_101	P5058_104	mismatch	rs4720951	HEATR2	ENSG00000164818	ENST00000297440	T	C	MODERATE	missense_variant	transcript	protein_coding	39	12	27	T	C		33	0	33	C	C
7	814788	P5058_101	P5058_104	mismatch	rs3922641	HEATR2	ENSG00000164818	ENST00000297440	G	A	MODERATE	missense_variant	transcript	protein_coding	26	9	17	G	A		41	0	41	A	A
7	808810	P5058_101	P5058_105	mismatch	rs6946758	HEATR2	ENSG00000164818	ENST00000403952	C	G	MODERATE	missense_variant	transcript	protein_coding	23	5	18	C	G		21	0	21	G	G
7	810219	P5058_101	P5058_105	mismatch	rs4720951	HEATR2	ENSG00000164818	ENST00000297440	T	C	MODERATE	missense_variant	transcript	protein_coding	39	12	27	T	C		30	0	30	C	C
7	814788	P5058_101	P5058_105	mismatch	rs3922641	HEATR2	ENSG00000164818	ENST00000297440	G	A	MODERATE	missense_variant	transcript	protein_coding	26	9	17	G	A		24	0	24	A	A
7	808810	P5058_101	P5058_106	mismatch	rs6946758	HEATR2	ENSG00000164818	ENST00000403952	C	G	MODERATE	missense_variant	transcript	protein_coding	23	5	18	C	G		36	0	36	G	G
7	810219	P5058_101	P5058_106	mismatch	rs4720951	HEATR2	ENSG00000164818	ENST00000297440	T	C	MODERATE	missense_variant	transcript	protein_coding	39	12	27	T	C		24	0	24	C	C
7	814788	P5058_101	P5058_106	mismatch	rs3922641	HEATR2	ENSG00000164818	ENST00000297440	G	A	MODERATE	missense_variant	transcript	protein_coding	26	9	17	G	A		43	0	43	A	A
6	26091179	P5058_101	P5058_102	mismatch	rs1799945	HFE	ENSG00000010704	ENST00000309234	C	G	MODERATE	missense_variant	transcript	protein_coding	37	24	13	C	G		33	0	33	G	G
22	19364576	P5058_101	P5058_102	mismatch	None	HIRA	ENSG00000100084	ENST00000263208	G	C	MODERATE	sequence_feature	amino_acid_modification:Phosphoserine	protein_coding	44	22	22	G	C		36	2	34	C	C
22	19364630	P5058_101	P5058_102	mismatch	rs2051670	HIRA	ENSG00000100084	ENST00000263208	T	C	MODERATE	sequence_feature	amino_acid_modification:Phosphoserine	protein_coding	48	18	30	T	C		36	2	34	C	C
22	19364576	P5058_101	P5058_104	mismatch	None	HIRA	ENSG00000100084	ENST00000263208	G	C	MODERATE	sequence_feature	amino_acid_modification:Phosphoserine	protein_coding	44	22	22	G	C		29	0	29	C	C
22	19364630	P5058_101	P5058_104	mismatch	rs2051670	HIRA	ENSG00000100084	ENST00000263208	T	C	MODERATE	sequence_feature	amino_acid_modification:Phosphoserine	protein_coding	48	18	30	T	C		22	0	22	C	C
22	19364576	P5058_101	P5058_106	mismatch	None	HIRA	ENSG00000100084	ENST00000263208	G	C	MODERATE	sequence_feature	amino_acid_modification:Phosphoserine	protein_coding	44	22	22	G	C		45	0	45	C	C
22	19364630	P5058_101	P5058_106	mismatch	rs2051670	HIRA	ENSG00000100084	ENST00000263208	T	C	MODERATE	sequence_feature	amino_acid_modification:Phosphoserine	protein_coding	48	18	30	T	C		42	0	42	C	C
6	26107790	P5058_101	P5058_103	mismatch	rs198845	HIST1H1T	ENSG00000187475	ENST00000338379	G	T	MODERATE	missense_variant	transcript	protein_coding	35	15	20	G	T		36	0	36	T	T
6	26108282	P5058_101	P5058_103	mismatch	rs198844	HIST1H1T	ENSG00000187475	ENST00000338379	C	G	MODERATE	missense_variant	transcript	protein_coding	35	16	19	C	G		31	0	31	G	G
6	26033631	P5058_101	P5058_103	mismatch	None	HIST1H2AB	ENSG00000137259	ENST00000259791	G	A	MODERATE	missense_variant	transcript	protein_coding	43	25	18	G	A		43	0	43	A	A
6	26247198	P5058_101	P5058_102	mismatch	rs41266821	HIST1H4G	ENSG00000124578	ENST00000244537	A	G	MODERATE	missense_variant	transcript	protein_coding	36	15	21	A	G		32	0	32	G	G
6	12124587	P5058_101	P5058_103	mismatch	rs2228212	HIVEP1	ENSG00000095951	ENST00000379388	C	G	MODERATE	missense_variant	transcript	protein_coding	49	24	25	C	G		37	0	37	G	G
2	234749783	P5058_101	P5058_105	mismatch	rs17863822	HJURP	ENSG00000123485	ENST00000411486	C	G	MODERATE	missense_variant	transcript	protein_coding	31	13	18	C	G		24	0	24	G	G
5	176316455	P5058_101	P5058_102	mismatch	rs35610191	HK3	ENSG00000160883	ENST00000292432	C	T	MODERATE	missense_variant	transcript	protein_coding	45	0	45	T	T		54	20	34	C	T
5	176316455	P5058_101	P5058_103	mismatch	rs35610191	HK3	ENSG00000160883	ENST00000292432	C	T	MODERATE	missense_variant	transcript	protein_coding	45	0	45	T	T		39	26	13	C	T
5	176316455	P5058_101	P5058_104	mismatch	rs35610191	HK3	ENSG00000160883	ENST00000292432	C	T	MODERATE	missense_variant	transcript	protein_coding	45	0	45	T	T		44	6	38	C	T
5	176316455	P5058_101	P5058_105	mismatch	rs35610191	HK3	ENSG00000160883	ENST00000292432	C	T	MODERATE	missense_variant	transcript	protein_coding	45	0	45	T	T		49	30	19	C	T
5	176316455	P5058_101	P5058_106	mismatch	rs35610191	HK3	ENSG00000160883	ENST00000292432	C	T	MODERATE	missense_variant	transcript	protein_coding	45	0	45	T	T		38	8	30	C	T
6	29910358	P5058_101	P5058_102	mismatch	rs1143146	HLA-A	ENSG00000206503	ENST00000376802	C	G	MODERATE	missense_variant	transcript	protein_coding	30	16	14	C	G		32	0	32	G	G
6	29910716	P5058_101	P5058_102	mismatch	rs1064588	HLA-A	ENSG00000206503	ENST00000376802	A	G	MODERATE	missense_variant	transcript	protein_coding	41	24	17	A	G		29	0	29	G	G
6	29910730	P5058_101	P5058_102	mismatch	rs199474436	HLA-A	ENSG00000206503	ENST00000376802	T	A	MODERATE	missense_variant	transcript	protein_coding	41	24	17	T	A		28	0	28	A	A
6	29910742	P5058_101	P5058_102	mismatch	rs78306866	HLA-A	ENSG00000206503	ENST00000376802	G	C	MODERATE	missense_variant	transcript	protein_coding	45	26	19	G	C		27	0	27	C	C
6	29910752	P5058_101	P5058_102	mismatch	rs1136683	HLA-A	ENSG00000206503	ENST00000376802	G	C	MODERATE	missense_variant	transcript	protein_coding	47	27	20	G	C		28	0	28	C	C
6	29911056	P5058_101	P5058_102	mismatch	rs1071743	HLA-A	ENSG00000206503	ENST00000376802	A	G	MODERATE	missense_variant	transcript	protein_coding	50	24	26	A	G		28	0	28	G	G
6	29911063	P5058_101	P5058_102	mismatch	rs1136695	HLA-A	ENSG00000206503	ENST00000376802	A	G	MODERATE	missense_variant	transcript	protein_coding	49	23	26	A	G		29	0	29	G	G
6	29911092	P5058_101	P5058_102	mismatch	rs1136702	HLA-A	ENSG00000206503	ENST00000376802	G	T	MODERATE	missense_variant	transcript	protein_coding	43	22	21	G	T		31	0	31	T	T
6	29911119	P5058_101	P5058_102	mismatch	rs3173419	HLA-A	ENSG00000206503	ENST00000376802	G	T	MODERATE	missense_variant	transcript	protein_coding	39	20	19	G	T		30	0	30	T	T
6	29911154	P5058_101	P5058_102	mismatch	rs1059509	HLA-A	ENSG00000206503	ENST00000376802	C	A	MODERATE	missense_variant	transcript	protein_coding	46	25	21	C	A		30	0	30	A	A
6	29911198	P5058_101	P5058_102	mismatch	rs1059516	HLA-A	ENSG00000206503	ENST00000376802	T	C	MODERATE	missense_variant	transcript	protein_coding	48	29	19	T	C		31	1	30	C	C
6	29911207	P5058_101	P5058_102	mismatch	rs1059520	HLA-A	ENSG00000206503	ENST00000376802	G	A	MODERATE	missense_variant	transcript	protein_coding	46	24	22	G	A		35	2	33	A	A
6	29911256	P5058_101	P5058_102	mismatch	rs1059542	HLA-A	ENSG00000206503	ENST00000376802	T	G	MODERATE	missense_variant	transcript	protein_coding	55	25	30	T	G		48	0	48	G	G
6	29912280	P5058_101	P5058_102	mismatch	rs1136903	HLA-A	ENSG00000206503	ENST00000376806	T	C	MODERATE	missense_variant	transcript	protein_coding	53	31	22	T	C		20	0	20	C	C
6	29912333	P5058_101	P5058_102	mismatch	rs3179982	HLA-A	ENSG00000206503	ENST00000376806	C	T	MODERATE	missense_variant	transcript	protein_coding	53	28	25	C	T		21	0	21	T	T
6	29912856	P5058_101	P5058_102	mismatch	rs2231119	HLA-A	ENSG00000206503	ENST00000376806	A	T	MODERATE	missense_variant	transcript	protein_coding	64	30	34	A	T		33	0	33	T	T
6	32904981	P5058_101	P5058_103	mismatch	rs1042337	HLA-DMB	ENSG00000242574	ENST00000414017	G	A	MODERATE	missense_variant	transcript	protein_coding	33	17	16	G	A	WARNING_TRANSCRIPT_NO_START_CODON	23	0	23	A	A	WARNING_TRANSCRIPT_NO_START_CODON
6	33048542	P5058_101	P5058_102	mismatch	rs1042121	HLA-DPB1	ENSG00000223865	ENST00000416804	C	T	MODERATE	missense_variant	transcript	protein_coding	52	29	23	C	T	WARNING_TRANSCRIPT_NO_START_CODON	33	0	33	T	T	WARNING_TRANSCRIPT_NO_START_CODON
6	33048599	P5058_101	P5058_102	mismatch	rs707958	HLA-DPB1	ENSG00000223865	ENST00000416804	C	A	MODERATE	missense_variant	transcript	protein_coding	59	36	23	C	A	WARNING_TRANSCRIPT_NO_START_CODON	38	0	38	A	A	WARNING_TRANSCRIPT_NO_START_CODON
6	33048602	P5058_101	P5058_102	mismatch	rs1042131	HLA-DPB1	ENSG00000223865	ENST00000416804	C	A	MODERATE	missense_variant	transcript	protein_coding	60	37	23	C	A	WARNING_TRANSCRIPT_NO_START_CODON	36	0	36	A	A	WARNING_TRANSCRIPT_NO_START_CODON
6	33052981	P5058_101	P5058_102	mismatch	rs14362	HLA-DPB1	ENSG00000223865	ENST00000416804	C	A	MODERATE	missense_variant	transcript	protein_coding	52	37	15	C	A	WARNING_TRANSCRIPT_NO_START_CODON	45	0	45	A	A	WARNING_TRANSCRIPT_NO_START_CODON
6	33096523	P5058_101	P5058_103	mismatch	rs28361079	HLA-DPB2	ENSG00000224557	ENST00000470997	T	G	HIGH	splice_donor_variant&intron_variant	transcript	transcribed_unprocessed_pseudogene	53	23	30	T	G		32	0	32	G	G
6	32725625	P5058_101	P5058_103	mismatch	rs9276572	HLA-DQB2	ENSG00000232629	ENST00000435145	T	C	MODERATE	missense_variant	transcript	protein_coding	39	16	23	T	C		27	0	27	C	C
6	32726803	P5058_101	P5058_103	mismatch	rs1049110	HLA-DQB2	ENSG00000232629	ENST00000411527	C	T	MODERATE	missense_variant	transcript	protein_coding	47	19	28	C	T		28	0	28	T	T
6	29691857	P5058_101	P5058_102	mismatch	rs2072895	HLA-F	ENSG00000204642	ENST00000429294	C	G	MODERATE	missense_variant&splice_region_variant	transcript	protein_coding	41	23	18	C	G	WARNING_TRANSCRIPT_NO_START_CODON	29	0	29	G	G	WARNING_TRANSCRIPT_NO_START_CODON
6	29693011	P5058_101	P5058_102	mismatch	rs1736924	HLA-F	ENSG00000204642	ENST00000259951	C	T	MODERATE	missense_variant	transcript	protein_coding	34	20	14	C	T		37	0	37	T	T
22	35660875	P5058_101	P5058_102	mismatch	rs1053593	HMGXB4	ENSG00000100281	ENST00000216106	G	T	MODERATE	missense_variant	transcript	protein_coding	42	21	21	G	T		44	2	42	T	T
22	35660875	P5058_101	P5058_104	mismatch	rs1053593	HMGXB4	ENSG00000100281	ENST00000216106	G	T	MODERATE	missense_variant	transcript	protein_coding	42	21	21	G	T		41	0	41	T	T
22	35660875	P5058_101	P5058_106	mismatch	rs1053593	HMGXB4	ENSG00000100281	ENST00000216106	G	T	MODERATE	missense_variant	transcript	protein_coding	42	21	21	G	T		47	0	47	T	T
5	162911075	P5058_101	P5058_102	mismatch	rs2230363	HMMR	ENSG00000072571	ENST00000353866	C	A	MODERATE	missense_variant&splice_region_variant	transcript	protein_coding	47	0	47	A	A		52	16	36	C	A
5	162911075	P5058_101	P5058_103	mismatch	rs2230363	HMMR	ENSG00000072571	ENST00000353866	C	A	MODERATE	missense_variant&splice_region_variant	transcript	protein_coding	47	0	47	A	A		34	16	18	C	A
5	162911075	P5058_101	P5058_104	mismatch	rs2230363	HMMR	ENSG00000072571	ENST00000353866	C	A	MODERATE	missense_variant&splice_region_variant	transcript	protein_coding	47	0	47	A	A		46	17	29	C	A
5	162911075	P5058_101	P5058_105	mismatch	rs2230363	HMMR	ENSG00000072571	ENST00000353866	C	A	MODERATE	missense_variant&splice_region_variant	transcript	protein_coding	47	0	47	A	A		40	15	25	C	A
5	162911075	P5058_101	P5058_106	mismatch	rs2230363	HMMR	ENSG00000072571	ENST00000353866	C	A	MODERATE	missense_variant&splice_region_variant	transcript	protein_coding	47	0	47	A	A		44	12	32	C	A
7	27135314	P5058_101	P5058_102	mismatch	rs10951154	HOXA1	ENSG00000105991	ENST00000343060	C	T	MODERATE	missense_variant	transcript	protein_coding	24	11	13	C	T		23	0	23	T	T
7	27135314	P5058_101	P5058_104	mismatch	rs10951154	HOXA1	ENSG00000105991	ENST00000343060	C	T	MODERATE	missense_variant	transcript	protein_coding	24	11	13	C	T		29	0	29	T	T
7	27135314	P5058_101	P5058_105	mismatch	rs10951154	HOXA1	ENSG00000105991	ENST00000343060	C	T	MODERATE	missense_variant	transcript	protein_coding	24	11	13	C	T		23	0	23	T	T
7	27135314	P5058_101	P5058_106	mismatch	rs10951154	HOXA1	ENSG00000105991	ENST00000343060	C	T	MODERATE	missense_variant	transcript	protein_coding	24	11	13	C	T		21	1	20	T	T
7	27170159	P5058_101	P5058_102	mismatch	rs6962314	HOXA4	ENSG00000197576	ENST00000360046	C	T	MODERATE	missense_variant	transcript	protein_coding	30	12	18	C	T		23	0	23	T	T
7	27170159	P5058_101	P5058_104	mismatch	rs6962314	HOXA4	ENSG00000197576	ENST00000360046	C	T	MODERATE	missense_variant	transcript	protein_coding	30	12	18	C	T		23	0	23	T	T
7	27170159	P5058_101	P5058_105	mismatch	rs6962314	HOXA4	ENSG00000197576	ENST00000360046	C	T	MODERATE	missense_variant	transcript	protein_coding	30	12	18	C	T		26	0	26	T	T
7	27170159	P5058_101	P5058_106	mismatch	rs6962314	HOXA4	ENSG00000197576	ENST00000360046	C	T	MODERATE	missense_variant	transcript	protein_coding	30	12	18	C	T		22	0	22	T	T
2	176965086	P5058_101	P5058_105	mismatch	rs35817516	HOXD12	ENSG00000170178	ENST00000404162	G	A	MODERATE	missense_variant	transcript	protein_coding	28	13	15	G	A		17	0	17	A	A
11	18320380	P5058_101	P5058_105	mismatch	None	HPS5	ENSG00000110756	ENST00000349215	G	A	MODERATE	missense_variant	transcript	protein_coding	42	11	31	G	A		14	0	14	A	A
19	14185226	P5058_101	P5058_102	mismatch	rs7258963	hsa-mir-1199	ENSG00000141854	ENST00000269720	T	C	MODERATE	missense_variant	transcript	protein_coding	35	12	23	T	C		36	0	36	C	C
19	14185226	P5058_101	P5058_103	mismatch	rs7258963	hsa-mir-1199	ENSG00000141854	ENST00000269720	T	C	MODERATE	missense_variant	transcript	protein_coding	35	12	23	T	C		41	0	41	C	C
19	14185226	P5058_101	P5058_106	mismatch	rs7258963	hsa-mir-1199	ENSG00000141854	ENST00000269720	T	C	MODERATE	missense_variant	transcript	protein_coding	35	12	23	T	C		40	3	37	C	C
19	49339098	P5058_101	P5058_102	mismatch	rs8110220	HSD17B14	ENSG00000087076	ENST00000263278	T	C	MODERATE	missense_variant&splice_region_variant	transcript	protein_coding	38	9	29	T	C		31	0	31	C	C
19	49339098	P5058_101	P5058_103	mismatch	rs8110220	HSD17B14	ENSG00000087076	ENST00000263278	T	C	MODERATE	missense_variant&splice_region_variant	transcript	protein_coding	38	9	29	T	C		32	0	32	C	C
19	49339098	P5058_101	P5058_104	mismatch	rs8110220	HSD17B14	ENSG00000087076	ENST00000263278	T	C	MODERATE	missense_variant&splice_region_variant	transcript	protein_coding	38	9	29	T	C		36	2	34	C	C
5	118811533	P5058_101	P5058_102	mismatch	rs25640	HSD17B4	ENSG00000133835	ENST00000256216	G	A	MODERATE	missense_variant	transcript	protein_coding	26	0	26	A	A		45	12	33	G	A
5	118861713	P5058_101	P5058_102	mismatch	rs11205	HSD17B4	ENSG00000133835	ENST00000256216	A	G	MODERATE	missense_variant	transcript	protein_coding	40	0	40	G	G		37	12	25	A	G
5	118811533	P5058_101	P5058_103	mismatch	rs25640	HSD17B4	ENSG00000133835	ENST00000256216	G	A	MODERATE	missense_variant	transcript	protein_coding	26	0	26	A	A		20	13	7	G	A
5	118861713	P5058_101	P5058_103	mismatch	rs11205	HSD17B4	ENSG00000133835	ENST00000256216	A	G	MODERATE	missense_variant	transcript	protein_coding	40	0	40	G	G		39	27	12	A	G
5	118811533	P5058_101	P5058_104	mismatch	rs25640	HSD17B4	ENSG00000133835	ENST00000256216	G	A	MODERATE	missense_variant	transcript	protein_coding	26	0	26	A	A		37	11	26	G	A
5	118861713	P5058_101	P5058_104	mismatch	rs11205	HSD17B4	ENSG00000133835	ENST00000256216	A	G	MODERATE	missense_variant	transcript	protein_coding	40	0	40	G	G		30	13	17	A	G
5	118811533	P5058_101	P5058_105	mismatch	rs25640	HSD17B4	ENSG00000133835	ENST00000256216	G	A	MODERATE	missense_variant	transcript	protein_coding	26	0	26	A	A		43	22	21	G	A
5	118861713	P5058_101	P5058_105	mismatch	rs11205	HSD17B4	ENSG00000133835	ENST00000256216	A	G	MODERATE	missense_variant	transcript	protein_coding	40	0	40	G	G		36	18	18	A	G
5	118811533	P5058_101	P5058_106	mismatch	rs25640	HSD17B4	ENSG00000133835	ENST00000256216	G	A	MODERATE	missense_variant	transcript	protein_coding	26	0	26	A	A		38	13	25	G	A
5	118861713	P5058_101	P5058_106	mismatch	rs11205	HSD17B4	ENSG00000133835	ENST00000256216	A	G	MODERATE	missense_variant	transcript	protein_coding	40	0	40	G	G		38	11	27	A	G
16	30999142	P5058_101	P5058_103	mismatch	rs9938550	HSD3B7	ENSG00000099377	ENST00000297679	A	G	MODERATE	missense_variant	transcript	protein_coding	46	14	32	A	G		64	0	64	G	G
16	71100838	P5058_101	P5058_103	mismatch	rs74361942	HYDIN	ENSG00000157423	ENST00000393550	T	C	HIGH	splice_acceptor_variant&intron_variant	transcript	protein_coding	30	18	12	T	C		40	1	39	C	C
7	8196529	P5058_101	P5058_102	mismatch	rs10282493	ICA1	ENSG00000003147	ENST00000407906	A	T	MODERATE	missense_variant	transcript	protein_coding	35	14	21	A	T		34	0	34	T	T
7	8257988	P5058_101	P5058_102	mismatch	rs148267518	ICA1	ENSG00000003147	ENST00000265577	C	T	MODERATE	missense_variant	transcript	protein_coding	29	9	20	C	T		31	0	31	T	T
7	8196529	P5058_101	P5058_104	mismatch	rs10282493	ICA1	ENSG00000003147	ENST00000407906	A	T	MODERATE	missense_variant	transcript	protein_coding	35	14	21	A	T		34	0	34	T	T
7	8257988	P5058_101	P5058_104	mismatch	rs148267518	ICA1	ENSG00000003147	ENST00000265577	C	T	MODERATE	missense_variant	transcript	protein_coding	29	9	20	C	T		29	0	29	T	T
7	8196529	P5058_101	P5058_105	mismatch	rs10282493	ICA1	ENSG00000003147	ENST00000407906	A	T	MODERATE	missense_variant	transcript	protein_coding	35	14	21	A	T		34	0	34	T	T
7	8257988	P5058_101	P5058_105	mismatch	rs148267518	ICA1	ENSG00000003147	ENST00000265577	C	T	MODERATE	missense_variant	transcript	protein_coding	29	9	20	C	T		31	0	31	T	T
7	8196529	P5058_101	P5058_106	mismatch	rs10282493	ICA1	ENSG00000003147	ENST00000407906	A	T	MODERATE	missense_variant	transcript	protein_coding	35	14	21	A	T		28	0	28	T	T
7	8257988	P5058_101	P5058_106	mismatch	rs148267518	ICA1	ENSG00000003147	ENST00000265577	C	T	MODERATE	missense_variant	transcript	protein_coding	29	9	20	C	T		21	0	21	T	T
6	30711805	P5058_101	P5058_102	mismatch	rs3094124	IER3	ENSG00000137331	ENST00000259874	C	G	MODERATE	missense_variant	transcript	protein_coding	55	25	30	C	G		37	0	37	G	G
11	308290	P5058_101	P5058_105	mismatch	rs1058900	IFITM2	ENSG00000185201	ENST00000399817	T	C	MODERATE	missense_variant	transcript	protein_coding	31	8	23	T	C		28	0	28	C	C
11	308314	P5058_101	P5058_105	mismatch	rs14408	IFITM2	ENSG00000185201	ENST00000399817	T	C	MODERATE	missense_variant	transcript	protein_coding	30	8	22	T	C		27	0	27	C	C
11	309127	P5058_101	P5058_105	mismatch	rs1059091	IFITM2	ENSG00000185201	ENST00000399817	A	G	MODERATE	missense_variant	transcript	protein_coding	31	12	19	A	G		24	0	24	G	G
9	21440535	P5058_101	P5058_103	mismatch	rs1758567	IFNA1	ENSG00000197919	ENST00000276927	T	C	MODERATE	missense_variant	transcript	protein_coding	32	27	5	T	C		15	0	15	C	C
9	21216908	P5058_101	P5058_103	mismatch	rs28368163	IFNA16	ENSG00000147885	ENST00000380216	C	G	MODERATE	missense_variant	transcript	protein_coding	30	25	5	C	G		14	0	14	G	G
9	21216910	P5058_101	P5058_103	mismatch	rs28368162	IFNA16	ENSG00000147885	ENST00000380216	A	G	MODERATE	missense_variant	transcript	protein_coding	30	25	5	A	G		14	0	14	G	G
9	21481556	P5058_101	P5058_105	mismatch	rs1125488	IFNE	ENSG00000184995	ENST00000448696	T	G	MODERATE	missense_variant	transcript	protein_coding	38	5	33	T	G		27	0	27	G	G
19	39760191	P5058_101	P5058_102	mismatch	rs8103362	IFNL2	ENSG00000183709	ENST00000331982	A	G	MODERATE	missense_variant	transcript	protein_coding	39	16	23	A	G		25	0	25	G	G
19	39760435	P5058_101	P5058_102	mismatch	rs59746524	IFNL2	ENSG00000183709	ENST00000331982	T	C	MODERATE	missense_variant	transcript	protein_coding	31	12	19	T	C		23	0	23	C	C
19	39760191	P5058_101	P5058_103	mismatch	rs8103362	IFNL2	ENSG00000183709	ENST00000331982	A	G	MODERATE	missense_variant	transcript	protein_coding	39	16	23	A	G		32	0	32	G	G
19	39760435	P5058_101	P5058_103	mismatch	rs59746524	IFNL2	ENSG00000183709	ENST00000331982	T	C	MODERATE	missense_variant	transcript	protein_coding	31	12	19	T	C		22	0	22	C	C
19	39735106	P5058_101	P5058_102	mismatch	rs8103142	IFNL3	ENSG00000197110	ENST00000413851	T	C	MODERATE	missense_variant	transcript	protein_coding	29	13	16	T	C		25	0	25	C	C
19	39735106	P5058_101	P5058_103	mismatch	rs8103142	IFNL3	ENSG00000197110	ENST00000413851	T	C	MODERATE	missense_variant	transcript	protein_coding	29	13	16	T	C		27	0	27	C	C
19	39735106	P5058_101	P5058_106	mismatch	rs8103142	IFNL3	ENSG00000197110	ENST00000413851	T	C	MODERATE	missense_variant	transcript	protein_coding	29	13	16	T	C		29	3	26	C	C
7	112097121	P5058_101	P5058_102	mismatch	rs6968084	IFRD1	ENSG00000006652	ENST00000429071	C	T	MODERATE	missense_variant	transcript	protein_coding	37	15	22	C	T		27	0	27	T	T
7	112097121	P5058_101	P5058_104	mismatch	rs6968084	IFRD1	ENSG00000006652	ENST00000429071	C	T	MODERATE	missense_variant	transcript	protein_coding	37	15	22	C	T		32	0	32	T	T
7	112097121	P5058_101	P5058_105	mismatch	rs6968084	IFRD1	ENSG00000006652	ENST00000429071	C	T	MODERATE	missense_variant	transcript	protein_coding	37	15	22	C	T		34	0	34	T	T
7	112097121	P5058_101	P5058_106	mismatch	rs6968084	IFRD1	ENSG00000006652	ENST00000429071	C	T	MODERATE	missense_variant	transcript	protein_coding	37	15	22	C	T		37	0	37	T	T
7	45932669	P5058_101	P5058_102	mismatch	rs4619	IGFBP1	ENSG00000146678	ENST00000275525	A	G	MODERATE	missense_variant	transcript	protein_coding	27	10	17	A	G		30	0	30	G	G
7	45932669	P5058_101	P5058_104	mismatch	rs4619	IGFBP1	ENSG00000146678	ENST00000275525	A	G	MODERATE	missense_variant	transcript	protein_coding	27	10	17	A	G		31	0	31	G	G
7	45932669	P5058_101	P5058_105	mismatch	rs4619	IGFBP1	ENSG00000146678	ENST00000275525	A	G	MODERATE	missense_variant	transcript	protein_coding	27	10	17	A	G		30	0	30	G	G
7	45932669	P5058_101	P5058_106	mismatch	rs4619	IGFBP1	ENSG00000146678	ENST00000275525	A	G	MODERATE	missense_variant	transcript	protein_coding	27	10	17	A	G		34	0	34	G	G
19	46543566	P5058_101	P5058_102	mismatch	rs17271272	IGFL4	ENSG00000204869	ENST00000377697	C	T	MODERATE	missense_variant	transcript	protein_coding	31	10	21	C	T		34	0	34	T	T
19	46543566	P5058_101	P5058_103	mismatch	rs17271272	IGFL4	ENSG00000204869	ENST00000377697	C	T	MODERATE	missense_variant	transcript	protein_coding	31	10	21	C	T		30	0	30	T	T
14	106174261	P5058_101	P5058_102	mismatch	rs1407	IGHA1	ENSG00000211895	ENST00000390547	C	G	MODERATE	missense_variant	transcript	IG_C_gene	27	2	25	G	G	WARNING_TRANSCRIPT_NO_START_CODON	27	11	16	C	G	WARNING_TRANSCRIPT_NO_START_CODON
14	106174261	P5058_101	P5058_104	mismatch	rs1407	IGHA1	ENSG00000211895	ENST00000390547	C	G	MODERATE	missense_variant	transcript	IG_C_gene	27	2	25	G	G	WARNING_TRANSCRIPT_NO_START_CODON	20	7	13	C	G	WARNING_TRANSCRIPT_NO_START_CODON
14	106174261	P5058_101	P5058_105	mismatch	rs1407	IGHA1	ENSG00000211895	ENST00000390547	C	G	MODERATE	missense_variant	transcript	IG_C_gene	27	2	25	G	G	WARNING_TRANSCRIPT_NO_START_CODON	27	11	16	C	G	WARNING_TRANSCRIPT_NO_START_CODON
14	106174261	P5058_101	P5058_106	mismatch	rs1407	IGHA1	ENSG00000211895	ENST00000390547	C	G	MODERATE	missense_variant	transcript	IG_C_gene	27	2	25	G	G	WARNING_TRANSCRIPT_NO_START_CODON	26	7	19	C	G	WARNING_TRANSCRIPT_NO_START_CODON
14	106236143	P5058_101	P5058_102	mismatch	rs74093865	IGHG3	ENSG00000211897	ENST00000390551	G	A	MODERATE	missense_variant	transcript	IG_C_gene	24	1	23	A	A	WARNING_TRANSCRIPT_NO_START_CODON	29	7	22	G	A	WARNING_TRANSCRIPT_NO_START_CODON
14	106235611	P5058_101	P5058_103	mismatch	rs1051112	IGHG3	ENSG00000211897	ENST00000390551	A	T	MODERATE	missense_variant	transcript	IG_C_gene	16	2	14	A	T	WARNING_TRANSCRIPT_NO_START_CODON	26	0	26	T	T	WARNING_TRANSCRIPT_NO_START_CODON
14	106235692	P5058_101	P5058_103	mismatch	rs187517394	IGHG3	ENSG00000211897	ENST00000390551	T	C	MODERATE	missense_variant	transcript	IG_C_gene	14	2	12	T	C	WARNING_TRANSCRIPT_NO_START_CODON	22	1	21	C	C	WARNING_TRANSCRIPT_NO_START_CODON
14	106235766	P5058_101	P5058_103	mismatch	rs77307099	IGHG3	ENSG00000211897	ENST00000390551	C	T	MODERATE	missense_variant	transcript	IG_C_gene	19	2	17	C	T	WARNING_TRANSCRIPT_NO_START_CODON	17	0	17	T	T	WARNING_TRANSCRIPT_NO_START_CODON
14	106236143	P5058_101	P5058_104	mismatch	rs74093865	IGHG3	ENSG00000211897	ENST00000390551	G	A	MODERATE	missense_variant	transcript	IG_C_gene	24	1	23	A	A	WARNING_TRANSCRIPT_NO_START_CODON	19	5	14	G	A	WARNING_TRANSCRIPT_NO_START_CODON
14	106236143	P5058_101	P5058_105	mismatch	rs74093865	IGHG3	ENSG00000211897	ENST00000390551	G	A	MODERATE	missense_variant	transcript	IG_C_gene	24	1	23	A	A	WARNING_TRANSCRIPT_NO_START_CODON	28	8	20	G	A	WARNING_TRANSCRIPT_NO_START_CODON
14	106236143	P5058_101	P5058_106	mismatch	rs74093865	IGHG3	ENSG00000211897	ENST00000390551	G	A	MODERATE	missense_variant	transcript	IG_C_gene	24	1	23	A	A	WARNING_TRANSCRIPT_NO_START_CODON	23	11	12	G	A	WARNING_TRANSCRIPT_NO_START_CODON
14	107078567	P5058_101	P5058_102	mismatch	rs2516904	IGHV1-58	ENSG00000211968	ENST00000390628	T	C	MODERATE	missense_variant	transcript	IG_V_gene	43	2	41	C	C	WARNING_TRANSCRIPT_NO_STOP_CODON	26	6	20	T	C	WARNING_TRANSCRIPT_NO_STOP_CODON
14	107078790	P5058_101	P5058_102	mismatch	rs1858692	IGHV1-58	ENSG00000211968	ENST00000390628	C	T	MODERATE	missense_variant	transcript	IG_V_gene	34	2	32	T	T	WARNING_TRANSCRIPT_NO_STOP_CODON	20	8	12	C	T	WARNING_TRANSCRIPT_NO_STOP_CODON
14	107078567	P5058_101	P5058_104	mismatch	rs2516904	IGHV1-58	ENSG00000211968	ENST00000390628	T	C	MODERATE	missense_variant	transcript	IG_V_gene	43	2	41	C	C	WARNING_TRANSCRIPT_NO_STOP_CODON	23	8	15	T	C	WARNING_TRANSCRIPT_NO_STOP_CODON
14	107078790	P5058_101	P5058_104	mismatch	rs1858692	IGHV1-58	ENSG00000211968	ENST00000390628	C	T	MODERATE	missense_variant	transcript	IG_V_gene	34	2	32	T	T	WARNING_TRANSCRIPT_NO_STOP_CODON	28	3	25	C	T	WARNING_TRANSCRIPT_NO_STOP_CODON
14	107078567	P5058_101	P5058_105	mismatch	rs2516904	IGHV1-58	ENSG00000211968	ENST00000390628	T	C	MODERATE	missense_variant	transcript	IG_V_gene	43	2	41	C	C	WARNING_TRANSCRIPT_NO_STOP_CODON	30	14	16	T	C	WARNING_TRANSCRIPT_NO_STOP_CODON
14	107078790	P5058_101	P5058_105	mismatch	rs1858692	IGHV1-58	ENSG00000211968	ENST00000390628	C	T	MODERATE	missense_variant	transcript	IG_V_gene	34	2	32	T	T	WARNING_TRANSCRIPT_NO_STOP_CODON	23	9	14	C	T	WARNING_TRANSCRIPT_NO_STOP_CODON
14	107078567	P5058_101	P5058_106	mismatch	rs2516904	IGHV1-58	ENSG00000211968	ENST00000390628	T	C	MODERATE	missense_variant	transcript	IG_V_gene	43	2	41	C	C	WARNING_TRANSCRIPT_NO_STOP_CODON	25	11	14	T	C	WARNING_TRANSCRIPT_NO_STOP_CODON
14	107078790	P5058_101	P5058_106	mismatch	rs1858692	IGHV1-58	ENSG00000211968	ENST00000390628	C	T	MODERATE	missense_variant	transcript	IG_V_gene	34	2	32	T	T	WARNING_TRANSCRIPT_NO_STOP_CODON	24	6	18	C	T	WARNING_TRANSCRIPT_NO_STOP_CODON
14	107170005	P5058_101	P5058_102	mismatch	rs1141720	IGHV1-69	ENSG00000211973	ENST00000390633	T	C	MODERATE	missense_variant	transcript	IG_V_gene	36	1	35	C	C	WARNING_TRANSCRIPT_NO_STOP_CODON	26	11	15	T	C	WARNING_TRANSCRIPT_NO_STOP_CODON
14	107170005	P5058_101	P5058_104	mismatch	rs1141720	IGHV1-69	ENSG00000211973	ENST00000390633	T	C	MODERATE	missense_variant	transcript	IG_V_gene	36	1	35	C	C	WARNING_TRANSCRIPT_NO_STOP_CODON	27	11	16	T	C	WARNING_TRANSCRIPT_NO_STOP_CODON
14	107170005	P5058_101	P5058_105	mismatch	rs1141720	IGHV1-69	ENSG00000211973	ENST00000390633	T	C	MODERATE	missense_variant	transcript	IG_V_gene	36	1	35	C	C	WARNING_TRANSCRIPT_NO_STOP_CODON	32	13	19	T	C	WARNING_TRANSCRIPT_NO_STOP_CODON
14	107170005	P5058_101	P5058_106	mismatch	rs1141720	IGHV1-69	ENSG00000211973	ENST00000390633	T	C	MODERATE	missense_variant	transcript	IG_V_gene	36	1	35	C	C	WARNING_TRANSCRIPT_NO_STOP_CODON	24	6	18	T	C	WARNING_TRANSCRIPT_NO_STOP_CODON
21	10862874	P5058_101	P5058_102	mismatch	rs1807747	IGHV1OR21-1	ENSG00000169861	ENST00000302092	A	G	MODERATE	missense_variant	transcript	IG_V_gene	51	2	49	G	G	WARNING_TRANSCRIPT_INCOMPLETE	54	7	47	A	G	WARNING_TRANSCRIPT_INCOMPLETE
21	10862874	P5058_101	P5058_104	mismatch	rs1807747	IGHV1OR21-1	ENSG00000169861	ENST00000302092	A	G	MODERATE	missense_variant	transcript	IG_V_gene	51	2	49	G	G	WARNING_TRANSCRIPT_INCOMPLETE	47	6	41	A	G	WARNING_TRANSCRIPT_INCOMPLETE
21	10862874	P5058_101	P5058_105	mismatch	rs1807747	IGHV1OR21-1	ENSG00000169861	ENST00000302092	A	G	MODERATE	missense_variant	transcript	IG_V_gene	51	2	49	G	G	WARNING_TRANSCRIPT_INCOMPLETE	69	9	60	A	G	WARNING_TRANSCRIPT_INCOMPLETE
21	10862874	P5058_101	P5058_106	mismatch	rs1807747	IGHV1OR21-1	ENSG00000169861	ENST00000302092	A	G	MODERATE	missense_variant	transcript	IG_V_gene	51	2	49	G	G	WARNING_TRANSCRIPT_INCOMPLETE	56	7	49	A	G	WARNING_TRANSCRIPT_INCOMPLETE
22	23248758	P5058_101	P5058_102	mismatch	rs1059142	IGLC3	ENSG00000211679	ENST00000390325	G	A	MODERATE	missense_variant	transcript	IG_C_gene	48	20	28	G	A	WARNING_TRANSCRIPT_NO_START_CODON	35	1	34	A	A	WARNING_TRANSCRIPT_NO_START_CODON
22	23248758	P5058_101	P5058_104	mismatch	rs1059142	IGLC3	ENSG00000211679	ENST00000390325	G	A	MODERATE	missense_variant	transcript	IG_C_gene	48	20	28	G	A	WARNING_TRANSCRIPT_NO_START_CODON	25	0	25	A	A	WARNING_TRANSCRIPT_NO_START_CODON
22	23248758	P5058_101	P5058_106	mismatch	rs1059142	IGLC3	ENSG00000211679	ENST00000390325	G	A	MODERATE	missense_variant	transcript	IG_C_gene	48	20	28	G	A	WARNING_TRANSCRIPT_NO_START_CODON	32	0	32	A	A	WARNING_TRANSCRIPT_NO_START_CODON
22	23247169	P5058_101	P5058_104	mismatch	None	IGLJ3	ENSG00000211678	ENST00000390324	G	T	MODERATE	missense_variant	transcript	IG_J_gene	40	16	24	G	T	WARNING_TRANSCRIPT_INCOMPLETE	19	0	19	T	T	WARNING_TRANSCRIPT_INCOMPLETE
22	23247169	P5058_101	P5058_106	mismatch	None	IGLJ3	ENSG00000211678	ENST00000390324	G	T	MODERATE	missense_variant	transcript	IG_J_gene	40	16	24	G	T	WARNING_TRANSCRIPT_INCOMPLETE	18	0	18	T	T	WARNING_TRANSCRIPT_INCOMPLETE
22	22786792	P5058_101	P5058_102	mismatch	rs57337788	IGLV1-36	ENSG00000211655	ENST00000390301	C	G	MODERATE	missense_variant	transcript	IG_V_gene	35	16	19	C	G	WARNING_TRANSCRIPT_INCOMPLETE	41	3	38	G	G	WARNING_TRANSCRIPT_INCOMPLETE
22	22786792	P5058_101	P5058_104	mismatch	rs57337788	IGLV1-36	ENSG00000211655	ENST00000390301	C	G	MODERATE	missense_variant	transcript	IG_V_gene	35	16	19	C	G	WARNING_TRANSCRIPT_INCOMPLETE	32	0	32	G	G	WARNING_TRANSCRIPT_INCOMPLETE
22	22786792	P5058_101	P5058_106	mismatch	rs57337788	IGLV1-36	ENSG00000211655	ENST00000390301	C	G	MODERATE	missense_variant	transcript	IG_V_gene	35	16	19	C	G	WARNING_TRANSCRIPT_INCOMPLETE	45	0	45	G	G	WARNING_TRANSCRIPT_INCOMPLETE
22	22677182	P5058_101	P5058_104	mismatch	rs11703618	IGLV1-51	ENSG00000211644	ENST00000390290	C	A	MODERATE	missense_variant	transcript	IG_V_gene	28	17	11	C	A	WARNING_TRANSCRIPT_INCOMPLETE	35	0	35	A	A	WARNING_TRANSCRIPT_INCOMPLETE
22	22677182	P5058_101	P5058_106	mismatch	rs11703618	IGLV1-51	ENSG00000211644	ENST00000390290	C	A	MODERATE	missense_variant	transcript	IG_V_gene	28	17	11	C	A	WARNING_TRANSCRIPT_INCOMPLETE	31	0	31	A	A	WARNING_TRANSCRIPT_INCOMPLETE
22	22516998	P5058_101	P5058_102	mismatch	rs2073453	IGLV4-60	ENSG00000211639	ENST00000390284	C	T	MODERATE	missense_variant	transcript	IG_V_gene	44	16	28	C	T	WARNING_TRANSCRIPT_INCOMPLETE	42	2	40	T	T	WARNING_TRANSCRIPT_INCOMPLETE
22	22517026	P5058_101	P5058_102	mismatch	rs738885	IGLV4-60	ENSG00000211639	ENST00000390284	T	C	MODERATE	missense_variant	transcript	IG_V_gene	47	15	32	T	C	WARNING_TRANSCRIPT_INCOMPLETE	43	2	41	C	C	WARNING_TRANSCRIPT_INCOMPLETE
22	22516998	P5058_101	P5058_104	mismatch	rs2073453	IGLV4-60	ENSG00000211639	ENST00000390284	C	T	MODERATE	missense_variant	transcript	IG_V_gene	44	16	28	C	T	WARNING_TRANSCRIPT_INCOMPLETE	42	0	42	T	T	WARNING_TRANSCRIPT_INCOMPLETE
22	22517026	P5058_101	P5058_104	mismatch	rs738885	IGLV4-60	ENSG00000211639	ENST00000390284	T	C	MODERATE	missense_variant	transcript	IG_V_gene	47	15	32	T	C	WARNING_TRANSCRIPT_INCOMPLETE	46	0	46	C	C	WARNING_TRANSCRIPT_INCOMPLETE
22	22516998	P5058_101	P5058_106	mismatch	rs2073453	IGLV4-60	ENSG00000211639	ENST00000390284	C	T	MODERATE	missense_variant	transcript	IG_V_gene	44	16	28	C	T	WARNING_TRANSCRIPT_INCOMPLETE	36	0	36	T	T	WARNING_TRANSCRIPT_INCOMPLETE
22	22517026	P5058_101	P5058_106	mismatch	rs738885	IGLV4-60	ENSG00000211639	ENST00000390284	T	C	MODERATE	missense_variant	transcript	IG_V_gene	47	15	32	T	C	WARNING_TRANSCRIPT_INCOMPLETE	44	0	44	C	C	WARNING_TRANSCRIPT_INCOMPLETE
22	22550450	P5058_101	P5058_102	mismatch	rs2073447	IGLV6-57	ENSG00000211640	ENST00000390285	C	G	MODERATE	missense_variant	transcript	IG_V_gene	43	21	22	C	G		54	3	51	G	G
22	22550510	P5058_101	P5058_102	mismatch	rs2073448	IGLV6-57	ENSG00000211640	ENST00000390285	T	G	MODERATE	missense_variant	transcript	IG_V_gene	40	18	22	T	G		59	1	58	G	G
22	22550760	P5058_101	P5058_102	mismatch	rs5757323	IGLV6-57	ENSG00000211640	ENST00000390285	A	G	MODERATE	missense_variant	transcript	IG_V_gene	42	19	23	A	G		51	3	48	G	G
22	22550450	P5058_101	P5058_104	mismatch	rs2073447	IGLV6-57	ENSG00000211640	ENST00000390285	C	G	MODERATE	missense_variant	transcript	IG_V_gene	43	21	22	C	G		39	0	39	G	G
22	22550510	P5058_101	P5058_104	mismatch	rs2073448	IGLV6-57	ENSG00000211640	ENST00000390285	T	G	MODERATE	missense_variant	transcript	IG_V_gene	40	18	22	T	G		40	0	40	G	G
22	22550760	P5058_101	P5058_104	mismatch	rs5757323	IGLV6-57	ENSG00000211640	ENST00000390285	A	G	MODERATE	missense_variant	transcript	IG_V_gene	42	19	23	A	G		44	0	44	G	G
22	22550450	P5058_101	P5058_106	mismatch	rs2073447	IGLV6-57	ENSG00000211640	ENST00000390285	C	G	MODERATE	missense_variant	transcript	IG_V_gene	43	21	22	C	G		41	0	41	G	G
22	22550510	P5058_101	P5058_106	mismatch	rs2073448	IGLV6-57	ENSG00000211640	ENST00000390285	T	G	MODERATE	missense_variant	transcript	IG_V_gene	40	18	22	T	G		44	0	44	G	G
22	22550760	P5058_101	P5058_106	mismatch	rs5757323	IGLV6-57	ENSG00000211640	ENST00000390285	A	G	MODERATE	missense_variant	transcript	IG_V_gene	42	19	23	A	G		43	0	43	G	G
11	117869670	P5058_101	P5058_103	mismatch	rs2229113	IL10RA	ENSG00000110324	ENST00000227752	A	G	MODERATE	missense_variant	transcript	protein_coding	31	8	23	A	G		33	0	33	G	G
22	17589209	P5058_101	P5058_102	mismatch	rs879577	IL17RA	ENSG00000177663	ENST00000319363	C	T	MODERATE	missense_variant	transcript	protein_coding	33	20	13	C	T		44	2	42	T	T
22	17589209	P5058_101	P5058_104	mismatch	rs879577	IL17RA	ENSG00000177663	ENST00000319363	C	T	MODERATE	missense_variant	transcript	protein_coding	33	20	13	C	T		37	0	37	T	T
22	17589209	P5058_101	P5058_106	mismatch	rs879577	IL17RA	ENSG00000177663	ENST00000319363	C	T	MODERATE	missense_variant	transcript	protein_coding	33	20	13	C	T		44	0	44	T	T
6	137330503	P5058_101	P5058_102	mismatch	rs146644651	IL20RA	ENSG00000016402	ENST00000316649	G	T	MODERATE	missense_variant	transcript	protein_coding	49	27	22	G	T		44	0	44	T	T
6	137330503	P5058_101	P5058_104	mismatch	rs146644651	IL20RA	ENSG00000016402	ENST00000316649	G	T	MODERATE	missense_variant	transcript	protein_coding	49	27	22	G	T		37	3	34	T	T
16	70690989	P5058_101	P5058_103	mismatch	rs8046424	IL34	ENSG00000157368	ENST00000288098	G	C	MODERATE	missense_variant	transcript	protein_coding	25	17	8	G	C		27	0	27	C	C
X	155239827	P5058_101	P5058_105	mismatch	None	IL9R	ENSG00000124334	ENST00000244174	A	G	MODERATE	missense_variant	transcript	protein_coding	32	1	31	G	G		33	3	30	A	G
2	131100734	P5058_101	P5058_105	mismatch	rs11542411	IMP4	ENSG00000136718	ENST00000259239	G	A	MODERATE	missense_variant	transcript	protein_coding	31	11	20	G	A		26	0	26	A	A
18	22020467	P5058_101	P5058_103	mismatch	rs582234	IMPACT	ENSG00000154059	ENST00000284202	T	A	MODERATE	missense_variant	transcript	protein_coding	34	18	16	T	A		34	0	34	A	A
6	76633385	P5058_101	P5058_102	mismatch	rs3778005	IMPG1	ENSG00000112706	ENST00000369950	C	T	MODERATE	missense_variant	transcript	protein_coding	56	35	21	C	T		39	0	39	T	T
6	76731854	P5058_101	P5058_102	mismatch	rs41269331	IMPG1	ENSG00000112706	ENST00000369950	G	A	MODERATE	sequence_feature	glycosylation_site:N-linked__GlcNAc..._	protein_coding	32	18	14	G	A		33	0	33	A	A
2	220439916	P5058_101	P5058_105	mismatch	rs12720062	INHA	ENSG00000123999	ENST00000243786	G	A	MODERATE	missense_variant	transcript	protein_coding	39	10	29	G	A		37	0	37	A	A
2	99172244	P5058_101	P5058_105	mismatch	rs2278206	INPP4A	ENSG00000040933	ENST00000074304	A	G	MODERATE	missense_variant	transcript	protein_coding	22	8	14	A	G		30	0	30	G	G
22	31521404	P5058_101	P5058_102	mismatch	rs2240432	INPP5J	ENSG00000185133	ENST00000331075	G	A	MODERATE	missense_variant	transcript	protein_coding	58	32	26	G	A		51	1	50	A	A
22	31521404	P5058_101	P5058_104	mismatch	rs2240432	INPP5J	ENSG00000185133	ENST00000331075	G	A	MODERATE	missense_variant	transcript	protein_coding	58	32	26	G	A		43	0	43	A	A
22	31521404	P5058_101	P5058_106	mismatch	rs2240432	INPP5J	ENSG00000185133	ENST00000331075	G	A	MODERATE	missense_variant	transcript	protein_coding	58	32	26	G	A		45	0	45	A	A
11	2181073	P5058_101	P5058_105	mismatch	rs3842752	INS	ENSG00000254647	ENST00000421783	G	A	MODERATE	missense_variant	transcript	protein_coding	39	12	27	G	A	WARNING_TRANSCRIPT_INCOMPLETE	33	0	33	A	A	WARNING_TRANSCRIPT_INCOMPLETE
19	17932138	P5058_101	P5058_102	mismatch	rs6523	INSL3	ENSG00000248099	ENST00000317306	T	C	MODERATE	missense_variant	transcript	protein_coding	35	11	24	T	C		32	0	32	C	C
19	17932138	P5058_101	P5058_103	mismatch	rs6523	INSL3	ENSG00000248099	ENST00000317306	T	C	MODERATE	missense_variant	transcript	protein_coding	35	11	24	T	C		45	0	45	C	C
9	5185587	P5058_101	P5058_102	mismatch	None	INSL6	ENSG00000120210	ENST00000381641	G	A	MODERATE	missense_variant	transcript	protein_coding	25	0	25	A	A		33	9	24	G	A
9	5185587	P5058_101	P5058_104	mismatch	None	INSL6	ENSG00000120210	ENST00000381641	G	A	MODERATE	missense_variant	transcript	protein_coding	25	0	25	A	A		16	9	7	G	A
9	5185587	P5058_101	P5058_106	mismatch	None	INSL6	ENSG00000120210	ENST00000381641	G	A	MODERATE	missense_variant	transcript	protein_coding	25	0	25	A	A		13	7	6	G	A
16	19775403	P5058_101	P5058_103	mismatch	rs149444739	IQCK	ENSG00000174628	ENST00000320394	A	C	MODERATE	missense_variant	transcript	protein_coding	35	20	15	A	C		37	0	37	C	C
5	75727731	P5058_101	P5058_102	mismatch	rs13183341	IQGAP2	ENSG00000145703	ENST00000274364	G	A	MODERATE	sequence_feature	amino_acid_modification:Phosphoserine	protein_coding	37	0	37	A	A		46	13	33	G	A
5	75727871	P5058_101	P5058_102	mismatch	rs7731045	IQGAP2	ENSG00000145703	ENST00000274364	T	C	MODERATE	sequence_feature	amino_acid_modification:Phosphoserine	protein_coding	22	0	22	C	C		41	13	28	T	C
5	75729751	P5058_101	P5058_102	mismatch	rs34483409	IQGAP2	ENSG00000145703	ENST00000274364	G	C	MODERATE	sequence_feature	amino_acid_modification:Phosphoserine	protein_coding	45	0	45	C	C		45	17	28	G	C
5	75729836	P5058_101	P5058_102	mismatch	rs35997496	IQGAP2	ENSG00000145703	ENST00000274364	G	T	MODERATE	sequence_feature	amino_acid_modification:Phosphoserine	protein_coding	43	0	43	T	T		38	14	24	G	T
5	75733778	P5058_101	P5058_102	mismatch	rs35450692	IQGAP2	ENSG00000145703	ENST00000274364	C	A	MODERATE	sequence_feature	amino_acid_modification:Phosphoserine	protein_coding	22	0	22	A	A		33	4	29	C	A
5	75743907	P5058_101	P5058_102	mismatch	rs35145043	IQGAP2	ENSG00000145703	ENST00000274364	A	C	MODERATE	sequence_feature	amino_acid_modification:Phosphoserine	protein_coding	39	0	39	C	C		28	7	21	A	C
5	75746741	P5058_101	P5058_102	mismatch	rs6859929	IQGAP2	ENSG00000145703	ENST00000274364	C	A	MODERATE	sequence_feature	amino_acid_modification:Phosphoserine	protein_coding	40	0	40	A	A		28	7	21	C	A
5	75748221	P5058_101	P5058_102	mismatch	rs9763690	IQGAP2	ENSG00000145703	ENST00000274364	C	G	MODERATE	sequence_feature	amino_acid_modification:Phosphoserine	protein_coding	40	0	40	G	G		23	7	16	C	G
5	75750197	P5058_101	P5058_102	mismatch	rs6892126	IQGAP2	ENSG00000145703	ENST00000274364	C	T	MODERATE	sequence_feature	amino_acid_modification:Phosphoserine	protein_coding	47	0	47	T	T		35	14	21	C	T
5	75755549	P5058_101	P5058_102	mismatch	rs139117921	IQGAP2	ENSG00000145703	ENST00000274364	C	T	MODERATE	sequence_feature	amino_acid_modification:Phosphoserine	protein_coding	39	0	39	T	T		25	7	18	C	T
5	75757207	P5058_101	P5058_102	mismatch	rs10056768	IQGAP2	ENSG00000145703	ENST00000274364	T	A	MODERATE	sequence_feature	amino_acid_modification:Phosphoserine	protein_coding	34	0	34	A	A		13	5	8	T	A
5	75932869	P5058_101	P5058_102	mismatch	rs2910819	IQGAP2	ENSG00000145703	ENST00000509074	C	T	MODERATE	missense_variant	transcript	protein_coding	43	0	43	T	T	WARNING_TRANSCRIPT_INCOMPLETE	44	18	26	C	T	WARNING_TRANSCRIPT_INCOMPLETE
5	75932965	P5058_101	P5058_102	mismatch	rs2455230	IQGAP2	ENSG00000145703	ENST00000274364	G	C	MODERATE	missense_variant	transcript	protein_coding	43	0	43	C	C		40	19	21	G	C
5	75948650	P5058_101	P5058_102	mismatch	rs2431363	IQGAP2	ENSG00000145703	ENST00000274364	A	G	MODERATE	missense_variant	transcript	protein_coding	32	0	32	G	G		44	17	27	A	G
5	75727731	P5058_101	P5058_103	mismatch	rs13183341	IQGAP2	ENSG00000145703	ENST00000274364	G	A	MODERATE	sequence_feature	amino_acid_modification:Phosphoserine	protein_coding	37	0	37	A	A		35	29	6	G	A
5	75727871	P5058_101	P5058_103	mismatch	rs7731045	IQGAP2	ENSG00000145703	ENST00000274364	T	C	MODERATE	sequence_feature	amino_acid_modification:Phosphoserine	protein_coding	22	0	22	C	C		26	20	6	T	C
5	75729751	P5058_101	P5058_103	mismatch	rs34483409	IQGAP2	ENSG00000145703	ENST00000274364	G	C	MODERATE	sequence_feature	amino_acid_modification:Phosphoserine	protein_coding	45	0	45	C	C		46	30	16	G	C
5	75733778	P5058_101	P5058_103	mismatch	rs35450692	IQGAP2	ENSG00000145703	ENST00000274364	C	A	MODERATE	sequence_feature	amino_acid_modification:Phosphoserine	protein_coding	22	0	22	A	A		41	26	15	C	A
5	75743907	P5058_101	P5058_103	mismatch	rs35145043	IQGAP2	ENSG00000145703	ENST00000274364	A	C	MODERATE	sequence_feature	amino_acid_modification:Phosphoserine	protein_coding	39	0	39	C	C		37	23	14	A	C
5	75746741	P5058_101	P5058_103	mismatch	rs6859929	IQGAP2	ENSG00000145703	ENST00000274364	C	A	MODERATE	sequence_feature	amino_acid_modification:Phosphoserine	protein_coding	40	0	40	A	A		41	28	13	C	A
5	75748221	P5058_101	P5058_103	mismatch	rs9763690	IQGAP2	ENSG00000145703	ENST00000274364	C	G	MODERATE	sequence_feature	amino_acid_modification:Phosphoserine	protein_coding	40	0	40	G	G		33	23	10	C	G
5	75750197	P5058_101	P5058_103	mismatch	rs6892126	IQGAP2	ENSG00000145703	ENST00000274364	C	T	MODERATE	sequence_feature	amino_acid_modification:Phosphoserine	protein_coding	47	0	47	T	T		36	25	11	C	T
5	75755549	P5058_101	P5058_103	mismatch	rs139117921	IQGAP2	ENSG00000145703	ENST00000274364	C	T	MODERATE	sequence_feature	amino_acid_modification:Phosphoserine	protein_coding	39	0	39	T	T		33	24	9	C	T
5	75757207	P5058_101	P5058_103	mismatch	rs10056768	IQGAP2	ENSG00000145703	ENST00000274364	T	A	MODERATE	sequence_feature	amino_acid_modification:Phosphoserine	protein_coding	34	0	34	A	A		32	24	8	T	A
5	75932869	P5058_101	P5058_103	mismatch	rs2910819	IQGAP2	ENSG00000145703	ENST00000509074	C	T	MODERATE	missense_variant	transcript	protein_coding	43	0	43	T	T	WARNING_TRANSCRIPT_INCOMPLETE	36	26	10	C	T	WARNING_TRANSCRIPT_INCOMPLETE
5	75932965	P5058_101	P5058_103	mismatch	rs2455230	IQGAP2	ENSG00000145703	ENST00000274364	G	C	MODERATE	missense_variant	transcript	protein_coding	43	0	43	C	C		36	26	10	G	C
5	75948650	P5058_101	P5058_103	mismatch	rs2431363	IQGAP2	ENSG00000145703	ENST00000274364	A	G	MODERATE	missense_variant	transcript	protein_coding	32	0	32	G	G		32	18	14	A	G
5	75727731	P5058_101	P5058_104	mismatch	rs13183341	IQGAP2	ENSG00000145703	ENST00000274364	G	A	MODERATE	sequence_feature	amino_acid_modification:Phosphoserine	protein_coding	37	0	37	A	A		25	3	22	G	A
5	75727871	P5058_101	P5058_104	mismatch	rs7731045	IQGAP2	ENSG00000145703	ENST00000274364	T	C	MODERATE	sequence_feature	amino_acid_modification:Phosphoserine	protein_coding	22	0	22	C	C		26	7	19	T	C
5	75729751	P5058_101	P5058_104	mismatch	rs34483409	IQGAP2	ENSG00000145703	ENST00000274364	G	C	MODERATE	sequence_feature	amino_acid_modification:Phosphoserine	protein_coding	45	0	45	C	C		41	8	33	G	C
5	75729836	P5058_101	P5058_104	mismatch	rs35997496	IQGAP2	ENSG00000145703	ENST00000274364	G	T	MODERATE	sequence_feature	amino_acid_modification:Phosphoserine	protein_coding	43	0	43	T	T		43	12	31	G	T
5	75733778	P5058_101	P5058_104	mismatch	rs35450692	IQGAP2	ENSG00000145703	ENST00000274364	C	A	MODERATE	sequence_feature	amino_acid_modification:Phosphoserine	protein_coding	22	0	22	A	A		39	14	25	C	A
5	75743907	P5058_101	P5058_104	mismatch	rs35145043	IQGAP2	ENSG00000145703	ENST00000274364	A	C	MODERATE	sequence_feature	amino_acid_modification:Phosphoserine	protein_coding	39	0	39	C	C		39	9	30	A	C
5	75746741	P5058_101	P5058_104	mismatch	rs6859929	IQGAP2	ENSG00000145703	ENST00000274364	C	A	MODERATE	sequence_feature	amino_acid_modification:Phosphoserine	protein_coding	40	0	40	A	A		42	7	35	C	A
5	75748221	P5058_101	P5058_104	mismatch	rs9763690	IQGAP2	ENSG00000145703	ENST00000274364	C	G	MODERATE	sequence_feature	amino_acid_modification:Phosphoserine	protein_coding	40	0	40	G	G		45	13	32	C	G
5	75750197	P5058_101	P5058_104	mismatch	rs6892126	IQGAP2	ENSG00000145703	ENST00000274364	C	T	MODERATE	sequence_feature	amino_acid_modification:Phosphoserine	protein_coding	47	0	47	T	T		31	13	18	C	T
5	75755549	P5058_101	P5058_104	mismatch	rs139117921	IQGAP2	ENSG00000145703	ENST00000274364	C	T	MODERATE	sequence_feature	amino_acid_modification:Phosphoserine	protein_coding	39	0	39	T	T		35	10	25	C	T
5	75757207	P5058_101	P5058_104	mismatch	rs10056768	IQGAP2	ENSG00000145703	ENST00000274364	T	A	MODERATE	sequence_feature	amino_acid_modification:Phosphoserine	protein_coding	34	0	34	A	A		30	10	20	T	A
5	75932869	P5058_101	P5058_104	mismatch	rs2910819	IQGAP2	ENSG00000145703	ENST00000509074	C	T	MODERATE	missense_variant	transcript	protein_coding	43	0	43	T	T	WARNING_TRANSCRIPT_INCOMPLETE	36	15	21	C	T	WARNING_TRANSCRIPT_INCOMPLETE
5	75932965	P5058_101	P5058_104	mismatch	rs2455230	IQGAP2	ENSG00000145703	ENST00000274364	G	C	MODERATE	missense_variant	transcript	protein_coding	43	0	43	C	C		36	10	26	G	C
5	75948650	P5058_101	P5058_104	mismatch	rs2431363	IQGAP2	ENSG00000145703	ENST00000274364	A	G	MODERATE	missense_variant	transcript	protein_coding	32	0	32	G	G		44	14	30	A	G
5	75727731	P5058_101	P5058_105	mismatch	rs13183341	IQGAP2	ENSG00000145703	ENST00000274364	G	A	MODERATE	sequence_feature	amino_acid_modification:Phosphoserine	protein_coding	37	0	37	A	A		35	16	19	G	A
5	75727871	P5058_101	P5058_105	mismatch	rs7731045	IQGAP2	ENSG00000145703	ENST00000274364	T	C	MODERATE	sequence_feature	amino_acid_modification:Phosphoserine	protein_coding	22	0	22	C	C		35	14	21	T	C
5	75729751	P5058_101	P5058_105	mismatch	rs34483409	IQGAP2	ENSG00000145703	ENST00000274364	G	C	MODERATE	sequence_feature	amino_acid_modification:Phosphoserine	protein_coding	45	0	45	C	C		61	35	26	G	C
5	75729836	P5058_101	P5058_105	mismatch	rs35997496	IQGAP2	ENSG00000145703	ENST00000274364	G	T	MODERATE	sequence_feature	amino_acid_modification:Phosphoserine	protein_coding	43	0	43	T	T		50	26	24	G	T
5	75733778	P5058_101	P5058_105	mismatch	rs35450692	IQGAP2	ENSG00000145703	ENST00000274364	C	A	MODERATE	sequence_feature	amino_acid_modification:Phosphoserine	protein_coding	22	0	22	A	A		37	14	23	C	A
5	75743907	P5058_101	P5058_105	mismatch	rs35145043	IQGAP2	ENSG00000145703	ENST00000274364	A	C	MODERATE	sequence_feature	amino_acid_modification:Phosphoserine	protein_coding	39	0	39	C	C		28	14	14	A	C
5	75746741	P5058_101	P5058_105	mismatch	rs6859929	IQGAP2	ENSG00000145703	ENST00000274364	C	A	MODERATE	sequence_feature	amino_acid_modification:Phosphoserine	protein_coding	40	0	40	A	A		36	21	15	C	A
5	75748221	P5058_101	P5058_105	mismatch	rs9763690	IQGAP2	ENSG00000145703	ENST00000274364	C	G	MODERATE	sequence_feature	amino_acid_modification:Phosphoserine	protein_coding	40	0	40	G	G		42	21	21	C	G
5	75750197	P5058_101	P5058_105	mismatch	rs6892126	IQGAP2	ENSG00000145703	ENST00000274364	C	T	MODERATE	sequence_feature	amino_acid_modification:Phosphoserine	protein_coding	47	0	47	T	T		39	24	15	C	T
5	75755549	P5058_101	P5058_105	mismatch	rs139117921	IQGAP2	ENSG00000145703	ENST00000274364	C	T	MODERATE	sequence_feature	amino_acid_modification:Phosphoserine	protein_coding	39	0	39	T	T		48	20	28	C	T
5	75757207	P5058_101	P5058_105	mismatch	rs10056768	IQGAP2	ENSG00000145703	ENST00000274364	T	A	MODERATE	sequence_feature	amino_acid_modification:Phosphoserine	protein_coding	34	0	34	A	A		40	27	13	T	A
5	75932869	P5058_101	P5058_105	mismatch	rs2910819	IQGAP2	ENSG00000145703	ENST00000509074	C	T	MODERATE	missense_variant	transcript	protein_coding	43	0	43	T	T	WARNING_TRANSCRIPT_INCOMPLETE	32	16	16	C	T	WARNING_TRANSCRIPT_INCOMPLETE
5	75932965	P5058_101	P5058_105	mismatch	rs2455230	IQGAP2	ENSG00000145703	ENST00000274364	G	C	MODERATE	missense_variant	transcript	protein_coding	43	0	43	C	C		42	23	19	G	C
5	75948650	P5058_101	P5058_105	mismatch	rs2431363	IQGAP2	ENSG00000145703	ENST00000274364	A	G	MODERATE	missense_variant	transcript	protein_coding	32	0	32	G	G		46	23	23	A	G
5	75727731	P5058_101	P5058_106	mismatch	rs13183341	IQGAP2	ENSG00000145703	ENST00000274364	G	A	MODERATE	sequence_feature	amino_acid_modification:Phosphoserine	protein_coding	37	0	37	A	A		37	9	28	G	A
5	75727871	P5058_101	P5058_106	mismatch	rs7731045	IQGAP2	ENSG00000145703	ENST00000274364	T	C	MODERATE	sequence_feature	amino_acid_modification:Phosphoserine	protein_coding	22	0	22	C	C		45	9	36	T	C
5	75729751	P5058_101	P5058_106	mismatch	rs34483409	IQGAP2	ENSG00000145703	ENST00000274364	G	C	MODERATE	sequence_feature	amino_acid_modification:Phosphoserine	protein_coding	45	0	45	C	C		32	8	24	G	C
5	75729836	P5058_101	P5058_106	mismatch	rs35997496	IQGAP2	ENSG00000145703	ENST00000274364	G	T	MODERATE	sequence_feature	amino_acid_modification:Phosphoserine	protein_coding	43	0	43	T	T		41	10	31	G	T
5	75733778	P5058_101	P5058_106	mismatch	rs35450692	IQGAP2	ENSG00000145703	ENST00000274364	C	A	MODERATE	sequence_feature	amino_acid_modification:Phosphoserine	protein_coding	22	0	22	A	A		39	11	28	C	A
5	75743907	P5058_101	P5058_106	mismatch	rs35145043	IQGAP2	ENSG00000145703	ENST00000274364	A	C	MODERATE	sequence_feature	amino_acid_modification:Phosphoserine	protein_coding	39	0	39	C	C		33	8	25	A	C
5	75746741	P5058_101	P5058_106	mismatch	rs6859929	IQGAP2	ENSG00000145703	ENST00000274364	C	A	MODERATE	sequence_feature	amino_acid_modification:Phosphoserine	protein_coding	40	0	40	A	A		24	7	17	C	A
5	75748221	P5058_101	P5058_106	mismatch	rs9763690	IQGAP2	ENSG00000145703	ENST00000274364	C	G	MODERATE	sequence_feature	amino_acid_modification:Phosphoserine	protein_coding	40	0	40	G	G		39	17	22	C	G
5	75750197	P5058_101	P5058_106	mismatch	rs6892126	IQGAP2	ENSG00000145703	ENST00000274364	C	T	MODERATE	sequence_feature	amino_acid_modification:Phosphoserine	protein_coding	47	0	47	T	T		48	12	36	C	T
5	75755549	P5058_101	P5058_106	mismatch	rs139117921	IQGAP2	ENSG00000145703	ENST00000274364	C	T	MODERATE	sequence_feature	amino_acid_modification:Phosphoserine	protein_coding	39	0	39	T	T		34	7	27	C	T
5	75757207	P5058_101	P5058_106	mismatch	rs10056768	IQGAP2	ENSG00000145703	ENST00000274364	T	A	MODERATE	sequence_feature	amino_acid_modification:Phosphoserine	protein_coding	34	0	34	A	A		42	9	33	T	A
5	75932869	P5058_101	P5058_106	mismatch	rs2910819	IQGAP2	ENSG00000145703	ENST00000509074	C	T	MODERATE	missense_variant	transcript	protein_coding	43	0	43	T	T	WARNING_TRANSCRIPT_INCOMPLETE	50	14	36	C	T	WARNING_TRANSCRIPT_INCOMPLETE
5	75932965	P5058_101	P5058_106	mismatch	rs2455230	IQGAP2	ENSG00000145703	ENST00000274364	G	C	MODERATE	missense_variant	transcript	protein_coding	43	0	43	C	C		43	19	24	G	C
5	75948650	P5058_101	P5058_106	mismatch	rs2431363	IQGAP2	ENSG00000145703	ENST00000274364	A	G	MODERATE	missense_variant	transcript	protein_coding	32	0	32	G	G		35	7	28	A	G
12	176139	P5058_101	P5058_103	mismatch	rs17852242	IQSEC3	ENSG00000120645	ENST00000326261	A	T	MODERATE	missense_variant	transcript	protein_coding	49	7	42	A	T		26	1	25	T	T
12	176139	P5058_101	P5058_106	mismatch	rs17852242	IQSEC3	ENSG00000120645	ENST00000326261	A	T	MODERATE	missense_variant	transcript	protein_coding	49	7	42	A	T		42	5	37	T	T
11	613208	P5058_101	P5058_105	mismatch	rs1131665	IRF7	ENSG00000185507	ENST00000330243	T	C	MODERATE	missense_variant&splice_region_variant	transcript	protein_coding	42	12	30	T	C		23	0	23	C	C
11	614318	P5058_101	P5058_105	mismatch	rs1061502	IRF7	ENSG00000185507	ENST00000330243	T	C	MODERATE	missense_variant	transcript	protein_coding	41	11	30	T	C		27	0	27	C	C
13	110435231	P5058_101	P5058_102	mismatch	rs1805097	IRS2	ENSG00000185950	ENST00000375856	C	T	MODERATE	missense_variant	transcript	protein_coding	23	15	8	C	T		15	1	14	T	T
2	182395345	P5058_101	P5058_105	mismatch	rs1143676	ITGA4	ENSG00000115232	ENST00000397033	G	A	MODERATE	missense_variant	transcript	protein_coding	41	11	30	G	A		31	0	31	A	A
16	31276811	P5058_101	P5058_103	mismatch	rs1143679	ITGAM	ENSG00000169896	ENST00000287497	G	A	MODERATE	missense_variant	transcript	protein_coding	35	27	8	G	A		34	0	34	A	A
16	31336888	P5058_101	P5058_103	mismatch	rs1143683	ITGAM	ENSG00000169896	ENST00000287497	C	T	MODERATE	missense_variant	transcript	protein_coding	21	15	6	C	T		39	0	39	T	T
16	31343005	P5058_101	P5058_103	mismatch	rs1143678	ITGAM	ENSG00000169896	ENST00000287497	C	T	MODERATE	missense_variant	transcript	protein_coding	28	18	10	C	T		27	1	26	T	T
7	28060205	P5058_101	P5058_102	mismatch	rs17156205	JAZF1	ENSG00000153814	ENST00000420835	G	A	HIGH	stop_gained	transcript	protein_coding	27	8	19	G	A	WARNING_TRANSCRIPT_INCOMPLETE	24	0	24	A	A	WARNING_TRANSCRIPT_INCOMPLETE
7	28060205	P5058_101	P5058_104	mismatch	rs17156205	JAZF1	ENSG00000153814	ENST00000420835	G	A	HIGH	stop_gained	transcript	protein_coding	27	8	19	G	A	WARNING_TRANSCRIPT_INCOMPLETE	26	0	26	A	A	WARNING_TRANSCRIPT_INCOMPLETE
7	28060205	P5058_101	P5058_105	mismatch	rs17156205	JAZF1	ENSG00000153814	ENST00000420835	G	A	HIGH	stop_gained	transcript	protein_coding	27	8	19	G	A	WARNING_TRANSCRIPT_INCOMPLETE	24	0	24	A	A	WARNING_TRANSCRIPT_INCOMPLETE
7	28060205	P5058_101	P5058_106	mismatch	rs17156205	JAZF1	ENSG00000153814	ENST00000420835	G	A	HIGH	stop_gained	transcript	protein_coding	27	8	19	G	A	WARNING_TRANSCRIPT_INCOMPLETE	30	0	30	A	A	WARNING_TRANSCRIPT_INCOMPLETE
14	75904660	P5058_101	P5058_103	mismatch	rs3625	JDP2	ENSG00000140044	ENST00000267569	A	G	MODERATE	missense_variant	transcript	protein_coding	29	6	23	A	G		39	0	39	G	G
9	712060	P5058_101	P5058_105	mismatch	rs4465020	KANK1	ENSG00000107104	ENST00000382293	G	C	MODERATE	missense_variant	transcript	protein_coding	36	4	32	G	C		18	0	18	C	C
19	8388410	P5058_101	P5058_102	mismatch	rs7253567	KANK3	ENSG00000186994	ENST00000593649	G	A	MODERATE	missense_variant	transcript	protein_coding	31	9	22	G	A		27	0	27	A	A
19	8399635	P5058_101	P5058_102	mismatch	rs890853	KANK3	ENSG00000186994	ENST00000330915	C	T	MODERATE	missense_variant	transcript	protein_coding	25	5	20	C	T		35	0	35	T	T
19	8388410	P5058_101	P5058_103	mismatch	rs7253567	KANK3	ENSG00000186994	ENST00000593649	G	A	MODERATE	missense_variant	transcript	protein_coding	31	9	22	G	A		32	0	32	A	A
19	8399635	P5058_101	P5058_103	mismatch	rs890853	KANK3	ENSG00000186994	ENST00000330915	C	T	MODERATE	missense_variant	transcript	protein_coding	25	5	20	C	T		34	0	34	T	T
17	44109474	P5058_101	P5058_103	mismatch	rs7220988	KANSL1	ENSG00000120071	ENST00000262419	G	A	MODERATE	missense_variant	transcript	protein_coding	49	24	25	G	A		48	4	44	A	A
8	103876780	P5058_101	P5058_104	mismatch	rs2247355	KB-1507C5.2	ENSG00000253320	ENST00000522939	C	T	MODERATE	missense_variant	transcript	protein_coding	22	12	10	C	T		21	1	20	T	T
8	103876780	P5058_101	P5058_106	mismatch	rs2247355	KB-1507C5.2	ENSG00000253320	ENST00000522939	C	T	MODERATE	missense_variant	transcript	protein_coding	22	12	10	C	T		14	0	14	T	T
6	39282806	P5058_101	P5058_102	mismatch	rs11756091	KCNK16	ENSG00000095981	ENST00000373227	G	T	MODERATE	missense_variant	transcript	protein_coding	43	25	18	G	T		29	0	29	T	T
6	39284050	P5058_101	P5058_102	mismatch	rs1535500	KCNK16	ENSG00000095981	ENST00000437525	G	T	MODERATE	missense_variant	transcript	protein_coding	51	25	26	G	T		24	0	24	T	T
6	39282036	P5058_101	P5058_102	mismatch	rs10947804	KCNK17	ENSG00000124780	ENST00000373231	T	C	MODERATE	missense_variant	transcript	protein_coding	56	30	26	T	C		26	0	26	C	C
5	169805956	P5058_101	P5058_102	mismatch	rs2301149	KCNMB1	ENSG00000145936	ENST00000274629	C	G	MODERATE	missense_variant	transcript	protein_coding	47	0	45	G	G		52	29	23	C	G
5	169805956	P5058_101	P5058_103	mismatch	rs2301149	KCNMB1	ENSG00000145936	ENST00000274629	C	G	MODERATE	missense_variant	transcript	protein_coding	47	0	45	G	G		25	18	7	C	G
5	169805956	P5058_101	P5058_104	mismatch	rs2301149	KCNMB1	ENSG00000145936	ENST00000274629	C	G	MODERATE	missense_variant	transcript	protein_coding	47	0	45	G	G		38	6	32	C	G
5	169805956	P5058_101	P5058_105	mismatch	rs2301149	KCNMB1	ENSG00000145936	ENST00000274629	C	G	MODERATE	missense_variant	transcript	protein_coding	47	0	45	G	G		34	17	17	C	G
5	169805956	P5058_101	P5058_106	mismatch	rs2301149	KCNMB1	ENSG00000145936	ENST00000274629	C	G	MODERATE	missense_variant	transcript	protein_coding	47	0	45	G	G		43	9	34	C	G
8	36767024	P5058_101	P5058_106	mismatch	rs28608091	KCNU1	ENSG00000215262	ENST00000399881	T	C	MODERATE	missense_variant	transcript	protein_coding	16	4	12	T	C		23	1	22	C	C
5	137754808	P5058_101	P5058_102	mismatch	rs7706614	KDM3B	ENSG00000120733	ENST00000314358	G	A	MODERATE	missense_variant	transcript	protein_coding	39	0	39	A	A		37	9	28	G	A
5	137754808	P5058_101	P5058_103	mismatch	rs7706614	KDM3B	ENSG00000120733	ENST00000314358	G	A	MODERATE	missense_variant	transcript	protein_coding	39	0	39	A	A		35	25	10	G	A
5	137754808	P5058_101	P5058_104	mismatch	rs7706614	KDM3B	ENSG00000120733	ENST00000314358	G	A	MODERATE	missense_variant	transcript	protein_coding	39	0	39	A	A		28	6	22	G	A
5	137754808	P5058_101	P5058_105	mismatch	rs7706614	KDM3B	ENSG00000120733	ENST00000314358	G	A	MODERATE	missense_variant	transcript	protein_coding	39	0	39	A	A		50	26	24	G	A
5	137754808	P5058_101	P5058_106	mismatch	rs7706614	KDM3B	ENSG00000120733	ENST00000314358	G	A	MODERATE	missense_variant	transcript	protein_coding	39	0	39	A	A		49	14	35	G	A
9	7170006	P5058_101	P5058_102	mismatch	rs7022348	KDM4C	ENSG00000107077	ENST00000381306	G	A	MODERATE	missense_variant	transcript	protein_coding	27	2	25	A	A		27	9	18	G	A
9	7174673	P5058_101	P5058_103	mismatch	rs913588	KDM4C	ENSG00000107077	ENST00000381309	G	A	MODERATE	missense_variant	transcript	protein_coding	24	20	4	G	A		23	0	23	A	A
9	7170006	P5058_101	P5058_104	mismatch	rs7022348	KDM4C	ENSG00000107077	ENST00000381306	G	A	MODERATE	missense_variant	transcript	protein_coding	27	2	25	A	A		19	8	11	G	A
9	7170006	P5058_101	P5058_106	mismatch	rs7022348	KDM4C	ENSG00000107077	ENST00000381306	G	A	MODERATE	missense_variant	transcript	protein_coding	27	2	25	A	A		22	9	13	G	A
6	74019338	P5058_101	P5058_102	mismatch	rs16883571	KHDC1	ENSG00000135314	ENST00000370384	G	A	HIGH	stop_gained	transcript	protein_coding	53	33	20	G	A		34	0	34	A	A
6	74019376	P5058_101	P5058_102	mismatch	rs16883573	KHDC1	ENSG00000135314	ENST00000370384	T	C	MODERATE	missense_variant	transcript	protein_coding	52	31	21	T	C		37	0	37	C	C
5	141309824	P5058_101	P5058_102	mismatch	rs351260	KIAA0141	ENSG00000081791	ENST00000194118	G	A	MODERATE	missense_variant	transcript	protein_coding	43	0	43	A	A		31	11	20	G	A
5	141309824	P5058_101	P5058_103	mismatch	rs351260	KIAA0141	ENSG00000081791	ENST00000194118	G	A	MODERATE	missense_variant	transcript	protein_coding	43	0	43	A	A		32	21	11	G	A
5	141309824	P5058_101	P5058_104	mismatch	rs351260	KIAA0141	ENSG00000081791	ENST00000194118	G	A	MODERATE	missense_variant	transcript	protein_coding	43	0	43	A	A		40	12	28	G	A
5	141309824	P5058_101	P5058_105	mismatch	rs351260	KIAA0141	ENSG00000081791	ENST00000194118	G	A	MODERATE	missense_variant	transcript	protein_coding	43	0	43	A	A		37	25	12	G	A
5	141309824	P5058_101	P5058_106	mismatch	rs351260	KIAA0141	ENSG00000081791	ENST00000194118	G	A	MODERATE	missense_variant	transcript	protein_coding	43	0	43	A	A		43	11	32	G	A
6	24596478	P5058_101	P5058_102	mismatch	rs4576240	KIAA0319	ENSG00000137261	ENST00000378214	T	G	MODERATE	missense_variant	transcript	protein_coding	60	33	27	T	G		32	0	32	G	G
14	58909435	P5058_101	P5058_102	mismatch	rs61735931	KIAA0586	ENSG00000100578	ENST00000261244	T	C	MODERATE	missense_variant	transcript	protein_coding	29	1	28	C	C		31	9	22	T	C
14	58909435	P5058_101	P5058_104	mismatch	rs61735931	KIAA0586	ENSG00000100578	ENST00000261244	T	C	MODERATE	missense_variant	transcript	protein_coding	29	1	28	C	C		44	18	26	T	C
14	58909435	P5058_101	P5058_105	mismatch	rs61735931	KIAA0586	ENSG00000100578	ENST00000261244	T	C	MODERATE	missense_variant	transcript	protein_coding	29	1	28	C	C		30	9	21	T	C
14	58909435	P5058_101	P5058_106	mismatch	rs61735931	KIAA0586	ENSG00000100578	ENST00000261244	T	C	MODERATE	missense_variant	transcript	protein_coding	29	1	28	C	C		29	13	16	T	C
2	99438521	P5058_101	P5058_105	mismatch	rs61042973	KIAA1211L	ENSG00000196872	ENST00000397899	T	C	MODERATE	missense_variant	transcript	protein_coding	30	8	22	T	C		25	0	25	C	C
2	99439792	P5058_101	P5058_105	mismatch	rs3731660	KIAA1211L	ENSG00000196872	ENST00000397899	G	C	MODERATE	missense_variant	transcript	protein_coding	21	8	13	G	C		17	0	17	C	C
6	138584685	P5058_101	P5058_102	mismatch	rs7764091	KIAA1244	ENSG00000112379	ENST00000251691	T	G	MODERATE	missense_variant	transcript	protein_coding	48	27	21	T	G		58	0	58	G	G
8	12888743	P5058_101	P5058_105	mismatch	rs13281744	KIAA1456	ENSG00000250305	ENST00000447063	A	G	MODERATE	missense_variant	transcript	protein_coding	27	15	12	A	G		27	0	27	G	G
8	12888908	P5058_101	P5058_105	mismatch	rs7826836	KIAA1456	ENSG00000250305	ENST00000447063	T	G	MODERATE	missense_variant	transcript	protein_coding	21	10	11	T	G		22	0	22	G	G
19	18368810	P5058_101	P5058_102	mismatch	rs999813	KIAA1683	ENSG00000130518	ENST00000392413	G	T	MODERATE	missense_variant	transcript	protein_coding	32	12	20	G	T		42	0	42	T	T
19	18376407	P5058_101	P5058_102	mismatch	rs8110972	KIAA1683	ENSG00000130518	ENST00000392413	T	A	MODERATE	missense_variant	transcript	protein_coding	29	12	17	T	A		32	0	32	A	A
19	18376522	P5058_101	P5058_102	mismatch	rs2277922	KIAA1683	ENSG00000130518	ENST00000392413	T	G	MODERATE	missense_variant	transcript	protein_coding	39	11	28	T	G		40	0	40	G	G
19	18377274	P5058_101	P5058_102	mismatch	rs3746186	KIAA1683	ENSG00000130518	ENST00000392413	A	G	MODERATE	missense_variant	transcript	protein_coding	28	9	19	A	G		32	0	32	G	G
19	18377496	P5058_101	P5058_102	mismatch	rs8104533	KIAA1683	ENSG00000130518	ENST00000392413	C	G	MODERATE	missense_variant	transcript	protein_coding	43	7	36	C	G		39	0	39	G	G
19	18377647	P5058_101	P5058_102	mismatch	rs8103906	KIAA1683	ENSG00000130518	ENST00000392413	G	C	MODERATE	missense_variant	transcript	protein_coding	45	17	28	G	C		38	0	38	C	C
19	18378219	P5058_101	P5058_102	mismatch	rs1469023	KIAA1683	ENSG00000130518	ENST00000392413	A	G	MODERATE	missense_variant	transcript	protein_coding	46	13	33	A	G		30	0	30	G	G
19	18368810	P5058_101	P5058_103	mismatch	rs999813	KIAA1683	ENSG00000130518	ENST00000392413	G	T	MODERATE	missense_variant	transcript	protein_coding	32	12	20	G	T		44	0	44	T	T
19	18376407	P5058_101	P5058_103	mismatch	rs8110972	KIAA1683	ENSG00000130518	ENST00000392413	T	A	MODERATE	missense_variant	transcript	protein_coding	29	12	17	T	A		35	0	35	A	A
19	18376522	P5058_101	P5058_103	mismatch	rs2277922	KIAA1683	ENSG00000130518	ENST00000392413	T	G	MODERATE	missense_variant	transcript	protein_coding	39	11	28	T	G		35	0	35	G	G
19	18377274	P5058_101	P5058_103	mismatch	rs3746186	KIAA1683	ENSG00000130518	ENST00000392413	A	G	MODERATE	missense_variant	transcript	protein_coding	28	9	19	A	G		32	0	32	G	G
19	18377496	P5058_101	P5058_103	mismatch	rs8104533	KIAA1683	ENSG00000130518	ENST00000392413	C	G	MODERATE	missense_variant	transcript	protein_coding	43	7	36	C	G		34	0	34	G	G
19	18377647	P5058_101	P5058_103	mismatch	rs8103906	KIAA1683	ENSG00000130518	ENST00000392413	G	C	MODERATE	missense_variant	transcript	protein_coding	45	17	28	G	C		34	0	34	C	C
19	18378219	P5058_101	P5058_103	mismatch	rs1469023	KIAA1683	ENSG00000130518	ENST00000392413	A	G	MODERATE	missense_variant	transcript	protein_coding	46	13	33	A	G		34	0	34	G	G
19	18376407	P5058_101	P5058_106	mismatch	rs8110972	KIAA1683	ENSG00000130518	ENST00000392413	T	A	MODERATE	missense_variant	transcript	protein_coding	29	12	17	T	A		36	3	33	A	A
19	18376522	P5058_101	P5058_106	mismatch	rs2277922	KIAA1683	ENSG00000130518	ENST00000392413	T	G	MODERATE	missense_variant	transcript	protein_coding	39	11	28	T	G		42	4	38	G	G
19	18377274	P5058_101	P5058_106	mismatch	rs3746186	KIAA1683	ENSG00000130518	ENST00000392413	A	G	MODERATE	missense_variant	transcript	protein_coding	28	9	19	A	G		36	2	34	G	G
14	104641491	P5058_101	P5058_102	mismatch	None	KIF26A	ENSG00000066735	ENST00000315264	C	T	MODERATE	missense_variant	transcript	protein_coding	22	1	21	T	T		24	3	21	C	T
14	104641491	P5058_101	P5058_104	mismatch	None	KIF26A	ENSG00000066735	ENST00000315264	C	T	MODERATE	missense_variant	transcript	protein_coding	22	1	21	T	T		38	14	24	C	T
14	104641491	P5058_101	P5058_105	mismatch	None	KIF26A	ENSG00000066735	ENST00000315264	C	T	MODERATE	missense_variant	transcript	protein_coding	22	1	21	T	T		24	13	11	C	T
14	104641491	P5058_101	P5058_106	mismatch	None	KIF26A	ENSG00000066735	ENST00000315264	C	T	MODERATE	missense_variant	transcript	protein_coding	22	1	21	T	T		33	13	20	C	T
9	86465131	P5058_101	P5058_102	mismatch	rs58077086	KIF27	ENSG00000165115	ENST00000297814	T	C	MODERATE	missense_variant	transcript	protein_coding	48	3	45	C	C		31	10	21	T	C
9	86465131	P5058_101	P5058_104	mismatch	rs58077086	KIF27	ENSG00000165115	ENST00000297814	T	C	MODERATE	missense_variant	transcript	protein_coding	48	3	45	C	C		19	12	7	T	C
9	86465131	P5058_101	P5058_105	mismatch	rs58077086	KIF27	ENSG00000165115	ENST00000297814	T	C	MODERATE	missense_variant	transcript	protein_coding	48	3	45	C	C		26	10	16	T	C
9	86465131	P5058_101	P5058_106	mismatch	rs58077086	KIF27	ENSG00000165115	ENST00000297814	T	C	MODERATE	missense_variant	transcript	protein_coding	48	3	45	C	C		19	11	8	T	C
5	132042146	P5058_101	P5058_102	mismatch	rs3798130	KIF3A	ENSG00000131437	ENST00000378735	C	T	MODERATE	missense_variant	transcript	protein_coding	47	0	47	T	T		31	11	20	C	T
5	132042146	P5058_101	P5058_103	mismatch	rs3798130	KIF3A	ENSG00000131437	ENST00000378735	C	T	MODERATE	missense_variant	transcript	protein_coding	47	0	47	T	T		32	23	9	C	T
5	132042146	P5058_101	P5058_104	mismatch	rs3798130	KIF3A	ENSG00000131437	ENST00000378735	C	T	MODERATE	missense_variant	transcript	protein_coding	47	0	47	T	T		64	18	46	C	T
5	132042146	P5058_101	P5058_105	mismatch	rs3798130	KIF3A	ENSG00000131437	ENST00000378735	C	T	MODERATE	missense_variant	transcript	protein_coding	47	0	47	T	T		55	30	25	C	T
5	132042146	P5058_101	P5058_106	mismatch	rs3798130	KIF3A	ENSG00000131437	ENST00000378735	C	T	MODERATE	missense_variant	transcript	protein_coding	47	0	47	T	T		52	11	41	C	T
5	154395158	P5058_101	P5058_102	mismatch	rs6580126	KIF4B	ENSG00000226650	ENST00000435029	G	T	MODERATE	missense_variant	transcript	protein_coding	38	0	38	T	T		24	6	18	G	T
5	154395458	P5058_101	P5058_102	mismatch	rs17116710	KIF4B	ENSG00000226650	ENST00000435029	G	A	MODERATE	missense_variant	transcript	protein_coding	37	0	37	A	A		28	9	19	G	A
5	154395682	P5058_101	P5058_102	mismatch	rs56080630	KIF4B	ENSG00000226650	ENST00000435029	G	A	MODERATE	missense_variant	transcript	protein_coding	34	0	34	A	A		32	8	24	G	A
5	154396505	P5058_101	P5058_102	mismatch	rs60928118	KIF4B	ENSG00000226650	ENST00000435029	G	A	MODERATE	missense_variant	transcript	protein_coding	43	0	43	A	A		41	18	23	G	A
5	154395158	P5058_101	P5058_103	mismatch	rs6580126	KIF4B	ENSG00000226650	ENST00000435029	G	T	MODERATE	missense_variant	transcript	protein_coding	38	0	38	T	T		39	21	18	G	T
5	154395458	P5058_101	P5058_103	mismatch	rs17116710	KIF4B	ENSG00000226650	ENST00000435029	G	A	MODERATE	missense_variant	transcript	protein_coding	37	0	37	A	A		27	12	15	G	A
5	154395682	P5058_101	P5058_103	mismatch	rs56080630	KIF4B	ENSG00000226650	ENST00000435029	G	A	MODERATE	missense_variant	transcript	protein_coding	34	0	34	A	A		30	17	13	G	A
5	154396505	P5058_101	P5058_103	mismatch	rs60928118	KIF4B	ENSG00000226650	ENST00000435029	G	A	MODERATE	missense_variant	transcript	protein_coding	43	0	43	A	A		29	20	9	G	A
5	154395158	P5058_101	P5058_104	mismatch	rs6580126	KIF4B	ENSG00000226650	ENST00000435029	G	T	MODERATE	missense_variant	transcript	protein_coding	38	0	38	T	T		43	8	35	G	T
5	154395458	P5058_101	P5058_104	mismatch	rs17116710	KIF4B	ENSG00000226650	ENST00000435029	G	A	MODERATE	missense_variant	transcript	protein_coding	37	0	37	A	A		52	11	41	G	A
5	154395682	P5058_101	P5058_104	mismatch	rs56080630	KIF4B	ENSG00000226650	ENST00000435029	G	A	MODERATE	missense_variant	transcript	protein_coding	34	0	34	A	A		33	11	22	G	A
5	154396505	P5058_101	P5058_104	mismatch	rs60928118	KIF4B	ENSG00000226650	ENST00000435029	G	A	MODERATE	missense_variant	transcript	protein_coding	43	0	43	A	A		43	11	32	G	A
5	154395158	P5058_101	P5058_105	mismatch	rs6580126	KIF4B	ENSG00000226650	ENST00000435029	G	T	MODERATE	missense_variant	transcript	protein_coding	38	0	38	T	T		40	21	19	G	T
5	154395458	P5058_101	P5058_105	mismatch	rs17116710	KIF4B	ENSG00000226650	ENST00000435029	G	A	MODERATE	missense_variant	transcript	protein_coding	37	0	37	A	A		24	14	10	G	A
5	154395682	P5058_101	P5058_105	mismatch	rs56080630	KIF4B	ENSG00000226650	ENST00000435029	G	A	MODERATE	missense_variant	transcript	protein_coding	34	0	34	A	A		32	18	14	G	A
5	154396505	P5058_101	P5058_105	mismatch	rs60928118	KIF4B	ENSG00000226650	ENST00000435029	G	A	MODERATE	missense_variant	transcript	protein_coding	43	0	43	A	A		38	19	19	G	A
5	154395158	P5058_101	P5058_106	mismatch	rs6580126	KIF4B	ENSG00000226650	ENST00000435029	G	T	MODERATE	missense_variant	transcript	protein_coding	38	0	38	T	T		46	8	38	G	T
5	154395458	P5058_101	P5058_106	mismatch	rs17116710	KIF4B	ENSG00000226650	ENST00000435029	G	A	MODERATE	missense_variant	transcript	protein_coding	37	0	37	A	A		39	10	29	G	A
5	154395682	P5058_101	P5058_106	mismatch	rs56080630	KIF4B	ENSG00000226650	ENST00000435029	G	A	MODERATE	missense_variant	transcript	protein_coding	34	0	34	A	A		36	11	25	G	A
5	154396505	P5058_101	P5058_106	mismatch	rs60928118	KIF4B	ENSG00000226650	ENST00000435029	G	A	MODERATE	missense_variant	transcript	protein_coding	43	0	43	A	A		51	9	42	G	A
6	39325078	P5058_101	P5058_102	mismatch	rs20455	KIF6	ENSG00000164627	ENST00000229913	A	G	MODERATE	missense_variant	transcript	protein_coding	48	27	21	A	G		32	0	32	G	G
19	55378008	P5058_101	P5058_102	mismatch	rs3745902	KIR3DL2	ENSG00000240403	ENST00000270442	C	T	MODERATE	missense_variant	transcript	protein_coding	42	9	33	C	T		34	0	34	T	T
19	55378008	P5058_101	P5058_103	mismatch	rs3745902	KIR3DL2	ENSG00000240403	ENST00000270442	C	T	MODERATE	missense_variant	transcript	protein_coding	42	9	33	C	T		23	0	23	T	T
19	16436262	P5058_101	P5058_102	mismatch	rs3745318	KLF2	ENSG00000127528	ENST00000248071	T	C	MODERATE	missense_variant	transcript	protein_coding	33	9	24	T	C		30	0	30	C	C
19	16436262	P5058_101	P5058_103	mismatch	rs3745318	KLF2	ENSG00000127528	ENST00000248071	T	C	MODERATE	missense_variant	transcript	protein_coding	33	9	24	T	C		22	0	22	C	C
2	170632969	P5058_101	P5058_105	mismatch	rs55969365	KLHL23	ENSG00000213160	ENST00000448589	C	A	MODERATE	missense_variant	transcript	protein_coding	31	10	21	C	A	WARNING_TRANSCRIPT_NO_START_CODON	39	0	39	A	A	WARNING_TRANSCRIPT_NO_START_CODON
19	51527364	P5058_101	P5058_102	mismatch	rs1048328	KLK11	ENSG00000167757	ENST00000319720	G	A	MODERATE	missense_variant	transcript	protein_coding	38	15	23	G	A		17	0	17	A	A
19	51527364	P5058_101	P5058_103	mismatch	rs1048328	KLK11	ENSG00000167757	ENST00000319720	G	A	MODERATE	missense_variant	transcript	protein_coding	38	15	23	G	A		23	0	23	A	A
19	51584951	P5058_101	P5058_102	mismatch	rs35287116	KLK14	ENSG00000129437	ENST00000156499	T	C	MODERATE	missense_variant	transcript	protein_coding	32	6	26	T	C		19	0	19	C	C
19	51584951	P5058_101	P5058_103	mismatch	rs35287116	KLK14	ENSG00000129437	ENST00000156499	T	C	MODERATE	missense_variant	transcript	protein_coding	32	6	26	T	C		31	0	31	C	C
19	51359497	P5058_101	P5058_102	mismatch	rs11573	KLK3	ENSG00000142515	ENST00000601503	T	C	HIGH	splice_donor_variant&intron_variant	transcript	protein_coding	35	13	22	T	C	WARNING_TRANSCRIPT_INCOMPLETE	24	0	24	C	C	WARNING_TRANSCRIPT_INCOMPLETE
19	51360087	P5058_101	P5058_102	mismatch	rs1061476	KLK3	ENSG00000142515	ENST00000326003	G	A	MODERATE	sequence_feature	glycosylation_site:N-linked__GlcNAc..._	protein_coding	33	9	24	G	A		30	0	30	A	A
19	51360096	P5058_101	P5058_102	mismatch	rs1061477	KLK3	ENSG00000142515	ENST00000326003	T	C	MODERATE	sequence_feature	glycosylation_site:N-linked__GlcNAc..._	protein_coding	35	8	27	T	C		28	0	28	C	C
19	51360351	P5058_101	P5058_102	mismatch	rs3180017	KLK3	ENSG00000142515	ENST00000326003	G	T	MODERATE	sequence_feature	glycosylation_site:N-linked__GlcNAc..._	protein_coding	21	6	15	G	T		16	0	16	T	T
19	51361382	P5058_101	P5058_102	mismatch	rs61752561	KLK3	ENSG00000142515	ENST00000326003	G	A	MODERATE	missense_variant	transcript	protein_coding	50	9	41	G	A		22	0	22	A	A
19	51359497	P5058_101	P5058_103	mismatch	rs11573	KLK3	ENSG00000142515	ENST00000601503	T	C	HIGH	splice_donor_variant&intron_variant	transcript	protein_coding	35	13	22	T	C	WARNING_TRANSCRIPT_INCOMPLETE	34	0	34	C	C	WARNING_TRANSCRIPT_INCOMPLETE
19	51360087	P5058_101	P5058_103	mismatch	rs1061476	KLK3	ENSG00000142515	ENST00000326003	G	A	MODERATE	sequence_feature	glycosylation_site:N-linked__GlcNAc..._	protein_coding	33	9	24	G	A		26	0	26	A	A
19	51360096	P5058_101	P5058_103	mismatch	rs1061477	KLK3	ENSG00000142515	ENST00000326003	T	C	MODERATE	sequence_feature	glycosylation_site:N-linked__GlcNAc..._	protein_coding	35	8	27	T	C		25	0	25	C	C
19	51360351	P5058_101	P5058_103	mismatch	rs3180017	KLK3	ENSG00000142515	ENST00000326003	G	T	MODERATE	sequence_feature	glycosylation_site:N-linked__GlcNAc..._	protein_coding	21	6	15	G	T		20	0	20	T	T
19	51361382	P5058_101	P5058_103	mismatch	rs61752561	KLK3	ENSG00000142515	ENST00000326003	G	A	MODERATE	missense_variant	transcript	protein_coding	50	9	41	G	A		35	0	35	A	A
16	19726275	P5058_101	P5058_103	mismatch	rs11640454	KNOP1	ENSG00000103550	ENST00000219837	C	T	MODERATE	missense_variant	transcript	protein_coding	29	19	10	C	T		33	0	33	T	T
3	43073761	P5058_101	P5058_102	mismatch	rs658958	KRBOX1	ENSG00000273291	ENST00000446977	G	A	MODERATE	missense_variant&splice_region_variant	transcript	protein_coding	28	17	11	G	A	WARNING_TRANSCRIPT_NO_STOP_CODON	36	3	33	A	A	WARNING_TRANSCRIPT_NO_STOP_CODON
22	29533572	P5058_101	P5058_102	mismatch	rs34920087	KREMEN1	ENSG00000183762	ENST00000327813	C	G	MODERATE	missense_variant	transcript	protein_coding	40	20	20	C	G		43	3	40	G	G
22	29533572	P5058_101	P5058_104	mismatch	rs34920087	KREMEN1	ENSG00000183762	ENST00000327813	C	G	MODERATE	missense_variant	transcript	protein_coding	40	20	20	C	G		39	0	39	G	G
22	29533572	P5058_101	P5058_106	mismatch	rs34920087	KREMEN1	ENSG00000183762	ENST00000327813	C	G	MODERATE	missense_variant	transcript	protein_coding	40	20	20	C	G		36	0	36	G	G
12	52867260	P5058_101	P5058_102	mismatch	rs149028472	KRT6C	ENSG00000170465	ENST00000252250	C	T	MODERATE	missense_variant	transcript	protein_coding	13	0	13	T	T		13	2	11	C	T
12	52867341	P5058_101	P5058_102	mismatch	None	KRT6C	ENSG00000170465	ENST00000252250	A	G	MODERATE	sequence_feature	amino_acid_modification:Phosphoserine	protein_coding	21	0	21	G	G		23	2	21	A	G
12	52867260	P5058_101	P5058_104	mismatch	rs149028472	KRT6C	ENSG00000170465	ENST00000252250	C	T	MODERATE	missense_variant	transcript	protein_coding	13	0	13	T	T		11	2	9	C	T
12	52631242	P5058_101	P5058_102	mismatch	rs12313552	KRT7	ENSG00000135480	ENST00000331817	C	T	MODERATE	sequence_feature	amino_acid_modification:N6-acetyllysine	protein_coding	37	24	13	C	T		30	4	26	T	T
21	45959733	P5058_101	P5058_102	mismatch	rs233319	KRTAP10-1	ENSG00000215455	ENST00000400375	C	T	MODERATE	missense_variant	transcript	protein_coding	37	31	6	C	T		23	2	21	T	T
[truncated: 2,424 more rows]
