# Supplementary material for: Evolution from adherent to suspension: systems biology of HEK293 cell line development
Source: Sci Rep. 2020 Nov 4;10:18996. doi: 10.1038/s41598-020-76137-8 (PMC7642379; doi:10.1038/s41598-020-76137-8)
Supplement: Supplementary file 1 — Supplementary Tables. [file 41598_2020_76137_MOESM1_ESM.zip › Suppl tables/Supplementary table S8.xlsx]

## Sheet: Blad1
Table S8. Full results of metabolic gene set analysis. Related to Fig. 4.
Name	Genes (tot)	Stat (dist.dir.up)	p (dist.dir.up)	p adj (dist.dir.up)	Stat (dist.dir.dn)	p (dist.dir.dn)	p adj (dist.dir.dn)	Stat (non-dir.)	p (non-dir.)	p adj (non-dir.)	Genes (up)	Stat (mix.dir.up)	p (mix.dir.up)	p adj (mix.dir.up)	Genes (down)	Stat (mix.dir.dn)	p (mix.dir.dn)	p adj (mix.dir.dn)
Acyl-CoA hydrolysis	8	99805	0.91401	1	56315	0.086091	0.48642	66815	0.24208	0.65853	2	8692	0.50215	0.78318	6	25977	0.21518	0.67542
Acylglycerides metabolism	30	288550	0.44536	0.96779	296240	0.55474	1	286400	0.42876	0.75451	13	51548	0.26117	0.6858	17	94378	0.62654	0.92498
Alanine, aspartate and glutamate metabolism	35	350810	0.62114	1	331270	0.37896	0.93428	336500	0.44516	0.75451	13	48700	0.16768	0.59955	22	126630	0.74563	0.92498
Amino sugar and nucleotide sugar metabolism	25	201250	0.068793	0.42182	286200	0.93131	1	206300	0.09679	0.39062	15	54509	0.11279	0.59955	10	48240	0.30427	0.82009
Aminoacyl-tRNA biosynthesis	39	452930	0.9819	1	306950	0.018198	0.20564	323730	0.060094	0.36617	12	46832	0.24108	0.64861	27	119970	0.068693	0.48515
Androgen metabolism	24	182970	0.034997	0.28247	285000	0.9651	1	217060	0.26807	0.65853	15	57652	0.19018	0.63207	9	50169	0.58444	0.92498
Arachidonic acid metabolism	83	889030	0.94681	1	724490	0.053295	0.35425	858700	0.84262	0.90114	35	191790	0.9942	0.9989	48	235880	0.18748	0.62576
Arginine and proline metabolism	58	590530	0.73093	1	538440	0.26907	0.89927	497420	0.056494	0.36617	24	90708	0.11289	0.59955	34	161980	0.14419	0.60344
Ascorbate and aldarate metabolism	9	63106	0.071993	0.42182	112520	0.92811	1	83920	0.40516	0.74372	5	14364	0.090691	0.59527	4	29314	0.89741	0.92498
Beta oxidation of branched-chain fatty acids (mitochondrial)	9	96417	0.69773	1	79209	0.30237	0.89927	76904	0.26017	0.65853	3	9714	0.21428	0.63766	6	30381	0.41776	0.89659
Beta oxidation of di-unsaturated fatty acids (n-6) (mitochondrial)	15	152510	0.61814	1	140110	0.38196	0.93428	156390	0.68633	0.84447	6	28323	0.61304	0.78965	9	51388	0.63414	0.92498
Beta oxidation of di-unsaturated fatty acids (n-6) (peroxisomal)	10	81826	0.18818	0.60323	113300	0.81192	1	116440	0.85691	0.90497	6	30600	0.73953	0.84525	4	26825	0.80652	0.92498
Beta oxidation of even-chain fatty acids (mitochondrial)	12	119690	0.55624	0.99589	114450	0.44386	0.94633	108350	0.32707	0.70351	5	19288	0.32147	0.6858	7	36178	0.45045	0.9082
Beta oxidation of even-chain fatty acids (peroxisomal)	6	37451	0.065893	0.42182	79651	0.93421	1	62855	0.61294	0.84447	5	23737	0.61354	0.78965	1	5803	0.55234	0.92498
Beta oxidation of odd-chain fatty acids (mitochondrial)	11	105980	0.47735	0.97349	108650	0.52275	0.97911	97866	0.30137	0.6811	5	19288	0.32147	0.6858	6	30381	0.41776	0.89659
Beta oxidation of phytanic acid (peroxisomal)	18	117630	0.0056994	0.1033	233460	0.9944	1	164130	0.31497	0.69787	12	41188	0.091491	0.59527	6	40592	0.87011	0.92498
Beta oxidation of poly-unsaturated fatty acids (mitochondrial)	10	107370	0.70553	1	87756	0.29457	0.89927	108870	0.73393	0.88227	5	31126	0.93971	0.97047	5	21316	0.23688	0.71332
Beta oxidation of unsaturated fatty acids (n-7) (mitochondrial)	19	167080	0.23188	0.67185	203500	0.76822	1	197090	0.67843	0.84447	10	45172	0.54615	0.78965	9	53628	0.72193	0.92498
Beta oxidation of unsaturated fatty acids (n-9) (mitochondrial)	13	129710	0.55804	0.99589	123920	0.44206	0.94633	134310	0.64354	0.84447	5	21460	0.46265	0.76882	8	47833	0.72043	0.92498
Beta oxidation of unsaturated fatty acids (n-9) (peroxisomal)	8	59017	0.11869	0.53409	97103	0.88141	1	94354	0.84522	0.90114	5	23737	0.61354	0.78965	3	23265	0.90821	0.92498
beta-Alanine metabolism	17	199990	0.92841	1	131620	0.071693	0.42638	153240	0.29947	0.6811	4	13703	0.21958	0.63766	13	67294	0.42576	0.89659
Bile acid biosynthesis	83	789240	0.37136	0.88178	824280	0.62874	1	758630	0.17488	0.55127	38	150150	0.13359	0.59955	45	235710	0.42846	0.89659
Bile acid recycling	10	125160	0.93561	1	69974	0.064494	0.40488	115600	0.84532	0.90114	1	5687.5	0.63714	0.79996	9	56148	0.80592	0.92498
Biopterin metabolism	9	74736	0.21928	0.65206	100890	0.78082	1	72030	0.17248	0.55127	5	16504	0.16978	0.59955	4	19824	0.40356	0.89659
Blood group biosynthesis	15	151790	0.60564	1	140860	0.39486	0.93428	138590	0.36656	0.71417	6	23427	0.31927	0.6858	9	47212	0.46155	0.9082
Butanoate metabolism	19	208900	0.83252	1	161680	0.16758	0.67632	176160	0.35326	0.71417	5	14612	0.10009	0.59527	14	78766	0.64414	0.92498
Carnitine shuttle (endoplasmic reticular)	7	47768	0.083392	0.42833	88844	0.91681	1	64339	0.39246	0.73913	5	19862	0.35436	0.70251	2	11126	0.53745	0.92498
Carnitine shuttle (mitochondrial)	8	53488	0.060294	0.42182	102630	0.93981	1	107250	0.9685	0.9712	4	15584	0.33507	0.6858	4	40156	0.9998	0.9998
Carnitine shuttle (peroxisomal)	7	51552	0.13049	0.54436	85060	0.86961	1	72492	0.60234	0.84086	5	23646	0.60814	0.78965	2	11126	0.53745	0.92498
Cholesterol biosynthesis	20	112960	0.00039996	0.022598	277100	0.9997	1	142480	0.017898	0.24355	14	34407	0.0023998	0.13182	6	38466	0.80442	0.92498
Cholesterol metabolism	11	39416	9.999e-05	0.011299	175220	1	1	54406	0.0017998	0.056494	9	14249	0.00019998	0.022598	2	13856	0.74793	0.92498
Chondroitin / heparan sulfate biosynthesis	43	309680	0.0015998	0.056494	527960	0.9985	1	423810	0.55644	0.80758	29	122220	0.33707	0.6858	14	85256	0.82432	0.92498
Chondroitin sulfate degradation	14	129530	0.37456	0.88178	143600	0.62554	1	130080	0.38296	0.73347	7	29094	0.39236	0.73895	7	36128	0.44826	0.9082
Cysteine and methionine metabolism	49	553920	0.9752	1	400310	0.024898	0.23445	516680	0.84062	0.90114	17	96259	0.9767	0.9943	32	165510	0.39646	0.89659
Eicosanoid metabolism	14	141420	0.59114	1	131710	0.40906	0.94334	139870	0.56674	0.81066	6	28171	0.60464	0.78965	8	42825	0.51325	0.92498
Estrogen metabolism	51	484930	0.38756	0.89376	508140	0.61274	1	528470	0.78632	0.88854	24	112670	0.70273	0.82717	27	153480	0.74043	0.92498
Ether lipid metabolism	42	431200	0.72353	1	387000	0.27657	0.89927	435910	0.76782	0.88234	16	73725	0.61844	0.78965	26	149030	0.75372	0.92498
Fatty acid activation (cytosolic)	12	113430	0.43186	0.95686	120700	0.56824	1	108580	0.32997	0.70351	5	16308	0.16208	0.59955	7	39452	0.60684	0.92498
Fatty acid activation (endoplasmic reticular)	9	69446	0.14039	0.54702	106180	0.85971	1	81422	0.35396	0.71417	5	16308	0.16208	0.59955	4	24918	0.71113	0.92498
Fatty acid biosynthesis (even-chain)	5	50977	0.56104	0.99589	46613	0.43906	0.94633	61150	0.83032	0.90114	3	20364	0.94471	0.97047	2	8422.5	0.30847	0.82009
Fatty acid biosynthesis (unsaturated)	14	92798	0.017498	0.1521	180330	0.9826	1	146610	0.68213	0.84447	10	43167	0.44776	0.76661	4	28405	0.86841	0.92498
Fatty acid desaturation (even-chain)	6	27530	0.011599	0.13107	89573	0.9885	1	22232	0.0034997	0.079092	5	9234.5	0.010499	0.24481	1	1222	0.11639	0.57182
Fatty acid elongation (even-chain)	14	92798	0.017498	0.1521	180330	0.9826	1	146610	0.68213	0.84447	10	43167	0.44776	0.76661	4	28405	0.86841	0.92498
Fatty acid elongation (odd-chain)	14	92798	0.017498	0.1521	180330	0.9826	1	146610	0.68213	0.84447	10	43167	0.44776	0.76661	4	28405	0.86841	0.92498
Fatty acid transfer reactions	11	138550	0.9557	1	76080	0.044396	0.33445	95013	0.25137	0.65853	3	15442	0.67823	0.81532	8	32986	0.13889	0.60344
Folate metabolism	24	248700	0.69493	1	219280	0.30517	0.89927	245880	0.66073	0.84447	11	58475	0.88141	0.94857	13	63262	0.29197	0.82009
Fructose and mannose metabolism	30	343990	0.9521	1	240800	0.047995	0.33897	261110	0.15308	0.55127	11	52106	0.65763	0.80927	19	78480	0.045195	0.42559
Fructose and Mannose metabolism	9	81148	0.34157	0.84742	94478	0.65853	1	73737	0.19938	0.57769	4	11058	0.09909	0.59527	5	27480	0.55254	0.92498
Galactose metabolism	22	191590	0.19218	0.60323	237430	0.80792	1	255380	0.94011	0.96509	13	70238	0.91611	0.97047	9	54154	0.74063	0.92498
Glutathione metabolism	25	260580	0.71103	1	226860	0.28907	0.89927	217290	0.18448	0.55127	11	48306	0.48825	0.77708	14	60694	0.11389	0.57182
Glycerolipid metabolism	65	648110	0.64254	1	616690	0.35776	0.93428	644840	0.60274	0.84086	27	118150	0.47475	0.77365	38	209450	0.65313	0.92498
Glycerophospholipid metabolism	100	937400	0.27207	0.74986	1004900	0.72813	1	918700	0.17678	0.55127	50	212000	0.33327	0.6858	50	245750	0.18548	0.62576
Glycine, serine and threonine metabolism	50	512680	0.74633	1	460970	0.25377	0.89614	430140	0.079892	0.36617	23	100040	0.45535	0.76799	27	113130	0.029697	0.33897
Glycolysis / Gluconeogenesis	66	639340	0.47155	0.97349	644830	0.52855	0.97911	663830	0.68013	0.84447	28	119210	0.37746	0.7237	38	219240	0.82252	0.92498
Glycosphingolipid biosynthesis-ganglio series	23	191390	0.11779	0.53409	257110	0.88231	1	217940	0.41736	0.74859	13	52565	0.29457	0.6858	10	56175	0.61044	0.92498
Glycosphingolipid biosynthesis-globo series	14	144080	0.64034	1	129050	0.35976	0.93428	147570	0.69663	0.84644	4	13707	0.22008	0.63766	10	64719	0.87461	0.92498
Glycosphingolipid biosynthesis-lacto and neolacto series	23	225540	0.51745	0.99589	222990	0.48315	0.97493	223930	0.50545	0.77183	11	51276	0.62194	0.78965	12	59740	0.34837	0.87478
Glycosphingolipid metabolism	68	596320	0.078192	0.42182	726640	0.92191	1	714250	0.87131	0.91165	36	165270	0.66473	0.80927	32	191510	0.88201	0.92498
Glycosylphosphatidylinositol (GPI)-anchor biosynthesis	25	232920	0.34497	0.84742	254530	0.65513	1	235960	0.40806	0.74372	12	49404	0.33987	0.6858	13	69956	0.52345	0.92498
Heparan sulfate degradation	11	85515	0.12289	0.53409	129120	0.87721	1	116250	0.67553	0.84447	6	23653	0.33217	0.6858	5	35698	0.90691	0.92498
Histidine metabolism	47	421330	0.17268	0.60323	494050	0.82742	1	422140	0.17638	0.55127	24	92758	0.14639	0.59955	23	119380	0.41716	0.89659
Inositol phosphate metabolism	99	832330	0.010999	0.13107	1090600	0.9891	1	808280	0.0019998	0.056494	55	190830	0.0034997	0.13182	44	213160	0.15588	0.60741
Keratan sulfate biosynthesis	22	203650	0.34297	0.84742	225380	0.65713	1	234220	0.77302	0.88234	11	53046	0.69653	0.82717	11	63911	0.69033	0.92498
Keratan sulfate degradation	13	128370	0.53135	0.99589	125260	0.46875	0.96985	119180	0.36246	0.71417	5	16922	0.18968	0.63207	8	44633	0.59044	0.92498
Leukotriene metabolism	174	1718600	0.68963	1	1648100	0.31037	0.89927	1612400	0.17118	0.55127	79	345100	0.47925	0.77365	95	464630	0.10559	0.57182
Linoleate metabolism	32	403420	0.9979	1	220290	0.0021998	0.049715	327540	0.68753	0.84447	10	68774	0.9989	0.9989	22	94156	0.057294	0.46245
Lysine metabolism	54	514850	0.39606	0.8951	536480	0.60404	1	495080	0.23088	0.65223	24	91614	0.12729	0.59955	30	160830	0.53275	0.92498
Metabolism of xenobiotics by cytochrome P450	64	670450	0.85751	1	574920	0.14249	0.65282	661140	0.80172	0.89697	22	97564	0.52255	0.78731	42	244390	0.85661	0.92498
Miscellaneous	26	325130	0.9934	1	181790	0.0066993	0.10815	249480	0.44636	0.75451	7	41100	0.92901	0.97047	19	86409	0.13189	0.60344
N-glycan metabolism	68	642460	0.33667	0.84742	680480	0.66343	1	663540	0.52035	0.78399	32	138010	0.40566	0.73935	36	195920	0.59074	0.92498
Nicotinate and nicotinamide metabolism	47	468240	0.60314	1	447130	0.39686	0.93428	420030	0.16518	0.55127	21	86652	0.30127	0.6858	26	124790	0.18828	0.62576
Nitrogen metabolism	11	168960	1	1	45672	9.999e-05	0.0056494	82034	0.085591	0.36617	1	8174	0.92061	0.97047	10	34334	0.023298	0.33897
Nucleotide metabolism	152	1646100	0.9947	1	1298300	0.0053995	0.10169	1258900	0.00089991	0.056494	57	223050	0.074693	0.59527	95	417150	0.0018998	0.18831
O-glycan metabolism	31	250140	0.048195	0.36307	354120	0.9519	1	258920	0.087391	0.36617	17	54482	0.025197	0.31637	14	77234	0.58864	0.92498
Omega-3 fatty acid metabolism	45	333530	0.0019998	0.056494	542980	0.9981	1	443550	0.55044	0.80758	29	120330	0.28757	0.6858	16	98446	0.85581	0.92498
Omega-6 fatty acid metabolism	38	283740	0.0051995	0.1033	456690	0.9949	1	367850	0.47105	0.75451	24	96500	0.23038	0.63963	14	85547	0.83102	0.92498
Other amino acid	26	265880	0.67613	1	241040	0.32397	0.91521	237170	0.28687	0.6811	12	55618	0.61604	0.78965	14	62696	0.14999	0.6053
Oxidative phosphorylation	254	2759800	0.9997	1	2134600	0.00039996	0.015065	2303200	0.055394	0.36617	90	387660	0.39896	0.73906	164	788010	0.029997	0.33897
Pantothenate and CoA biosynthesis	14	113360	0.13489	0.54436	159760	0.86521	1	123090	0.26267	0.65853	10	46408	0.60894	0.78965	4	11080	0.044496	0.42559
Pentose and glucuronate interconversions	12	96840	0.15208	0.55437	137290	0.84802	1	153780	0.9712	0.9712	7	37906	0.84392	0.93493	5	38622	0.961	0.96958
Pentose phosphate pathway	27	228090	0.11149	0.53409	298300	0.88861	1	282730	0.74513	0.88234	14	58856	0.37786	0.7237	13	84209	0.90861	0.92498
Phenylalanine, tyrosine and tryptophan biosynthesis	177	2054800	1	1	1369500	9.999e-05	0.0056494	1683000	0.35676	0.71417	52	250300	0.87811	0.94857	125	613760	0.090691	0.57182
Porphyrin metabolism	19	162440	0.17888	0.60323	208130	0.82122	1	185040	0.48935	0.75749	10	40174	0.30697	0.6858	9	53266	0.70683	0.92498
Propanoate metabolism	42	415120	0.56404	0.99589	403090	0.43606	0.94633	321580	0.0082992	0.1563	18	56628	0.019898	0.31637	24	109060	0.10709	0.57182
prostaglandin biosynthesis	43	392990	0.24688	0.69742	444650	0.75322	1	467400	0.90561	0.93884	22	108220	0.82302	0.9208	21	124310	0.81342	0.92498
Protein degradation	18	232430	0.9912	1	118660	0.0088991	0.11424	179760	0.55744	0.80758	3	17064	0.79912	0.90301	15	77213	0.40796	0.89659
Protein modification	188	1631400	0.0088991	0.1257	2003600	0.9912	1	1687100	0.048995	0.36617	104	421400	0.09619	0.59527	84	414130	0.13459	0.60344
Purine metabolism	131	1335000	0.84652	1	1205400	0.15358	0.65282	1184200	0.087491	0.36617	59	265570	0.61944	0.78965	72	326840	0.017298	0.33897
Pyrimidine metabolism	70	679470	0.49105	0.97349	682240	0.50905	0.97911	580440	0.015098	0.24355	34	134310	0.15438	0.59955	36	155150	0.024998	0.33897
Pyruvate metabolism	37	359990	0.48705	0.97349	360990	0.51305	0.97911	310640	0.069993	0.36617	17	63450	0.13589	0.59955	20	93182	0.17188	0.62576
Retinol metabolism	84	974740	0.9985	1	658130	0.0015998	0.045195	714240	0.023998	0.27117	28	124800	0.54335	0.78965	56	238630	0.0043996	0.18831
Riboflavin metabolism	12	137700	0.85421	1	96434	0.14589	0.65282	88752	0.078492	0.36617	4	13455	0.20418	0.63766	8	31844	0.11369	0.57182
Serotonin and melatonin biosynthesis	47	497100	0.84412	1	418280	0.15598	0.65282	404260	0.081792	0.36617	16	51743	0.032197	0.36382	31	158400	0.34147	0.87478
Sphingolipid metabolism	112	1025400	0.14829	0.55437	1148600	0.85181	1	1084600	0.48075	0.75451	55	232500	0.30627	0.6858	57	313520	0.68003	0.92498
Starch and sucrose metabolism	18	174030	0.47345	0.97349	177060	0.52665	0.97911	215010	0.94801	0.96509	8	43683	0.86881	0.94857	10	64700	0.87411	0.92498
Steroid metabolism	59	620310	0.86601	1	528060	0.13409	0.65282	502450	0.050095	0.36617	24	96582	0.23208	0.63963	35	157510	0.055594	0.46245
Sulfur metabolism	9	108780	0.89381	1	66850	0.10629	0.57194	86510	0.46585	0.75451	2	8725	0.50595	0.78318	7	36547	0.46615	0.9082
Terpenoid backbone biosynthesis	14	106850	0.078392	0.42182	166280	0.92171	1	125400	0.29957	0.6811	7	17814	0.024998	0.31637	7	47532	0.89881	0.92498
Thiamine metabolism	5	54246	0.65673	1	43344	0.34337	0.93428	27634	0.045395	0.36617	2	4934	0.16228	0.59955	3	9242.5	0.10679	0.57182
Transport, endoplasmic reticular	33	324020	0.52805	0.99589	319140	0.47205	0.96985	318920	0.47005	0.75451	15	66766	0.51925	0.78731	18	93562	0.42826	0.89659
Transport, extracellular	258	2693700	0.991	1	2276700	0.0090991	0.11424	2331800	0.043496	0.36617	106	470240	0.60424	0.78965	152	704810	0.0049995	0.18831
Transport, Golgi apparatus	31	223570	0.0063994	0.1033	380680	0.9937	1	297860	0.45805	0.75451	20	78569	0.20148	0.63766	11	69410	0.84992	0.92498
Transport, lysosomal	23	202160	0.21218	0.64801	246340	0.78792	1	183640	0.069293	0.36617	12	40214	0.074593	0.59527	11	52560	0.26917	0.77991
Transport, mitochondrial	80	755170	0.32457	0.84742	800280	0.67553	1	705570	0.078992	0.36617	38	147160	0.09889	0.59527	42	208600	0.23988	0.71332
Transport, nuclear	73	723100	0.61104	1	696730	0.38906	0.93428	608680	0.019398	0.24355	34	134310	0.15438	0.59955	39	169760	0.024898	0.33897
Transport, peroxisomal	28	247160	0.18768	0.60323	298700	0.81242	1	295590	0.77012	0.88234	15	70378	0.66603	0.80927	13	76654	0.75012	0.92498
Tricarboxylic acid cycle and glyoxylate/dicarboxylate metabolism	48	495360	0.76572	1	439440	0.23448	0.8547	441470	0.25417	0.65853	17	60328	0.081392	0.59527	31	168690	0.58074	0.92498
Tryptophan metabolism	17	191080	0.86121	1	140530	0.13889	0.65282	144810	0.18538	0.55127	6	24957	0.41246	0.73981	11	48447	0.16128	0.6075
Tyrosine metabolism	23	275580	0.9715	1	172920	0.028597	0.24858	175270	0.034697	0.35643	5	9486	0.012099	0.24481	18	84907	0.19868	0.64145
Valine, leucine, and isoleucine metabolism	67	693430	0.82282	1	610120	0.17728	0.69079	515390	0.0015998	0.056494	27	89578	0.012999	0.24481	40	174380	0.024998	0.33897
Vitamin B6 metabolism	7	79048	0.76662	1	57564	0.23348	0.8547	79404	0.76632	0.88234	2	11200	0.74053	0.84525	5	29732	0.67663	0.92498
Vitamin D metabolism	9	121050	0.9779	1	54580	0.022198	0.22803	67022	0.10559	0.41143	2	9428	0.57984	0.78965	7	24980	0.066893	0.48515
Vitamin E metabolism	38	434040	0.968	1	306390	0.032097	0.25907	368720	0.47895	0.75451	12	58282	0.72413	0.84357	26	130850	0.31207	0.82009
