# Supplementary material for: Evolution from adherent to suspension: systems biology of HEK293 cell line development
Source: Sci Rep. 2020 Nov 4;10:18996. doi: 10.1038/s41598-020-76137-8 (PMC7642379; doi:10.1038/s41598-020-76137-8)
Supplement: Supplementary file 1 — Supplementary Tables. [file 41598_2020_76137_MOESM1_ESM.zip › Suppl tables/Supplementary table S9.xlsx]

## Sheet: Sheet1
Table S9. Normalized counts of 38 differentially expressed genes between suspension and adherent HEK293 cell lines in HPA cell lines. Related to Fig. 6
	Adherents																																														Suspension
	A-431	A549	AF22	AN3-CA	ASC diff	ASC TERT1	BEWO	BJ	BJ hTERT+	BJ hTERT+ SV40 Large T+	BJ hTERT+ SV40 Large T+ RasG12V	CACO-2	CAPAN-2	EFO-21	fHDF/TERT166	HaCaT	HAP1	HBEC3-KT	HBF TERT88	HEK 293	HeLa	Hep G2	HHSteC	HSkMC	hTCEpi	hTEC/SVTERT24-B	hTERT-HME1	HUVEC TERT2	LHCN-M2	MCF7	NTERA-2	PC-3	RH-30	RPTEC TERT1	RT4	SH-SY5Y	SiHa	SK-BR-3	SK-MEL-30	T-47d	TIME	U-138 MG	U-2 OS	U-2197	U-251 MG	U-87 MG	WM-115	Daudi	HDLM-2
NPC1L1	0.0178091	0.0793335	0.0179706	0.095922	0.244263	0.083007	0.234563	0.00808611	0.0107815	0.0041892	0	5.92025	0.00709115	0.863105	0	0.0277587	0	0.0226697	0.0289133	1.81574	0.0189668	12.2457	0.0365723	0.0143181	0.15173	0	0.0456184	0.00839115	0	0.211844	0.0914523	0	0.0440066	0.128203	0.0551788	0.168476	0.0278604	0.096777	0.0079097	0.0544482	0	0.0282539	0.0319345	0.0586182	0.0424549	0.0075248	0.00823475	0.0278916	0.0158455
MSMO1	77.3429	19.3784	197.215	33.8931	66.5153	215.753	36.0256	79.6115	96.2003	80.2257	119.055	33.9938	324.159	19.3736	33.1896	62.815	104.426	263.931	47.5889	57.0278	14.8784	86.6492	163.079	139.666	171.211	163.527	77.2136	48.4255	61.7401	34.9126	115.246	19.4267	21.2882	299.562	81.3704	31.6487	57.9591	57.7632	25.714	33.6622	55.0349	20.1921	38.2383	17.1036	20.1438	42.5072	27.9527	31.2321	34.7819
IDI1	114.83	43.4945	270.236	64.8856	72.2283	146.711	36.2993	69.427	77.0777	91.1398	125.917	99.7547	162.553	40.2566	44.1544	102.374	145.326	176.934	52.7996	124.584	48.2743	95.4146	95.1149	95.1896	73.963	163.433	18.3604	41.1001	83.875	75.0057	107.676	25.9922	118.911	191.039	93.0517	51.5397	76.5885	100.181	112.29	130.308	43.4979	36.7851	20.4982	104.614	33.6201	41.8747	33.8696	86.8968	42.8616
SMAD7	4.61772	11.1753	4.07809	17.6727	21.5974	7.69835	33.2392	12.8659	9.44113	8.47852	5.87265	4.39416	11.3761	47.6402	22.9304	26.9509	10.6442	8.66921	5.57475	10.2639	18.2047	26.0251	3.9895	8.62487	8.52176	19.0809	12.4805	2.64572	14.2055	4.02333	30.1254	2.42543	5.24844	19.4276	7.00219	15.4366	12.3911	6.6003	13.0102	5.5253	22.444	32.1362	17.0031	10.6834	24.9994	13.0026	7.47829	0.702721	51.6744
HOXA2	1.08533	1.31773	4.32889	16.7345	0	0	0.0471859	0.132114	0.0793772	0.0701742	0.0932305	1.82983	4.03421	1.70149	0.254973	6.69214	0.358025	0.227462	0.0271869	2.35813	0.113319	0.245385	1.39382	0.894764	0.0461219	3.17823	2.24607	2.37377	0.084554	0.157992	0.0206255	1.01798	0.760982	4.03879	0.625021	0.030342	0.250996	0	0.776312	0.040675	2.81743	0.0628091	0.276862	1.20633	0.483915	0.112515	2.79814	0.206407	0.0694978
HMGCS1	107.175	52.2596	944.861	104.822	33.6712	152.045	60.1745	42.2274	50.2207	43.0308	58.9809	78.6912	148.852	41.912	22.2517	91.0584	236.237	408.189	31.8311	273.497	41.6127	87.7449	65.157	84.4665	47.3551	152.478	44.9278	21.7718	22.6349	40.1206	157.686	29.6179	125.907	292.252	147.242	44.1624	119.902	34.0503	21.3961	71.7717	35.837	25.0998	116.891	23.1372	17.5503	18.9767	19.6235	91.4032	33.0099
LOX	1.445	0.807117	3.85726	1.17305	189.379	205.453	0.145567	521.749	283.092	274.32	429.909	0.878826	0.93989	29.0175	2219.6	0.527567	7.62742	3.20101	328.135	3.45311	22.2244	9.7194	260.83	395.682	4.32444	220.446	8.01164	134.673	125.263	0.0497322	9.80263	4.17716	11.1604	5.16264	0.711696	6.87512	104.272	0.39862	13.1198	1.03804	9.80911	762.531	51.7842	395.513	14.8952	299.954	1.08568	0.156342	0.163585
ARRDC3	9.36462	17.2211	21.8438	24.7334	14.8709	26.4306	54.5163	17.8731	16.0844	16.9123	22.3775	8.8771	45.1931	16.5554	17.5588	20.2218	23.4468	12.5244	11.171	2.98988	57.1906	8.49298	14.849	12.4631	18.677	10.6123	21.7579	27.812	12.5795	7.43085	5.62514	18.535	19.9211	55.7612	14.2977	21.6308	74.1143	5.83606	3.69443	28.2347	34.2252	11.0793	18.9743	19.2346	11.4897	66.004	13.0791	11.8111	17.3473
TFCP2L1	0.043786	1.94624	0.0126997	0.168719	0.0059968	0.0050514	17.6228	0.012906	0.0137383	0.018488	0.0086109	1.47014	1.04538	0.704889	0.0116638	0.380042	4.88132	3.6752	0.0102082	2.95763	0.0981588	0.0102322	0.0057445	0.0061682	13.4734	0.0401453	3.34771	0.0180794	0.01008	0.0133339	0.720383	0.148404	0.54046	32.4639	39.2067	0.136934	1.85705	0.126611	0.0371129	1.13545	0.0406734	0.025926	0.194091	0.0238174	0.0727581	0.356795	0.101646	0.0067303	0.0081734
ID3	18.2097	128.119	60.8492	193.325	22.5858	1.65916	41.3576	55.1548	40.5103	54.2263	14.87	6.57194	1.30742	131.911	71.0479	204.61	110.38	16.6359	17.1147	61.7649	211.109	59.6662	63.8677	60.8996	104.691	3.69474	1.18508	72.6083	107.96	39.3901	36.0691	30.6457	63.2537	1.30222	61.2881	49.7487	118.049	142.484	8.95805	37.6147	103.099	153.407	68.7104	57.1308	64.9653	33.0642	67.4278	94.7171	1.19251
NPY	0	0	2.4727	0	0	0	2.29403	0.0265085	0.0353447	0.053017	0.106034	0	0	0.099302	0	0	0	0	0	1.25339	0	0	3.22085	0	0	0	0	0	0	0	1.95083	0.190805	0	0	0	696.92	0	0	0	0	0	0	0.097946	1.53473	0.0391785	0.100166	0	0	0
ID1	65.4473	220.361	2.67653	45.2272	21.2717	9.83921	178.924	82.8451	22.9342	29.2527	6.03441	107.242	96.805	475.328	64.7437	435.489	41.2448	12.7026	8.5325	23.43	140.517	285.579	35.2408	41.4835	50.2216	0.345127	3.33467	28.9911	91.2103	74.8235	171.277	474.749	192.443	8.31302	162.73	91.4368	273.618	68.6839	1.98213	53.0019	151.6	147.611	304.159	45.1163	175.087	170.553	20.595	0.46918	5.71218
EMILIN2	4.09606	7.52943	3.23557	0.0876415	33.3129	14.0397	45.4505	9.37583	8.03387	11.9784	12.2586	15.3196	2.11787	0.714496	20.0175	0.319084	1.16625	0.0397218	5.13463	3.64121	1.42357	5.34735	13.7287	24.633	0.028799	6.05685	0	5.916	1.32632	0.43147	7.58623	5.35102	2.63083	1.02954	6.63651	3.12486	9.74287	3.50613	17.8142	0.105624	8.9037	0.118405	35.7337	56.5766	0.5747	3.21182	26.5195	0.0351246	0.0278626
EPSTI1	2.89057	0.230185	0.0909806	0.0631625	0.0957011	4.27661	3.58665	56.1539	73.9663	99.5887	104.47	21.2363	5.13273	0.931199	2.64568	10.3891	0.227411	2.87654	12.2763	0.328948	0.0225311	0.164013	19.6884	13.2204	3.98804	8.33175	0.607547	1.23107	2.12183	0.156083	0.770803	0.408368	0.810141	12.6789	1.00677	0.219261	0.857572	0.0119145	1.64892	1.36604	3.95742	0.0345948	0.0836559	1.44146	0.0833206	2.08755	1.34349	2.68956	78.5546
CPM	1.05265	5.94431	1.55554	1.03259	64.0044	43.2969	2.88937	3.99848	2.20239	2.80083	3.6067	6.6272	5.19361	11.2567	1.72439	1.26669	2.41529	3.0764	5.16931	3.97544	18.2139	0.573735	0.677466	96.366	1.05225	2.48187	2.8112	0.124725	10.7847	2.32958	2.67166	6.1387	1.49063	8.94448	6.8595	1.909	88.4581	11.0388	8.15182	2.1259	0.648516	2.62606	9.73482	2.50976	0.998504	5.63655	6.66099	1.74969	0.818213
TUBB2B	0.0500462	9.07589	507.42	144.148	0.643925	0.586436	0.932141	18.9496	23.1283	30.7352	43.0017	319.119	3.27044	5.12582	7.28639	1.43788	209.358	0.809901	11.3249	85.0695	0.030137	20.5588	1.33119	2.11099	1.54082	2.27311	0.0371057	1.71795	7.59056	0.453748	250.821	15.3453	25.1221	3.21283	0.770047	392.352	0.375107	1.21311	5.77019	2.90036	0	3.72784	89.8943	7.25426	2.70894	0.742812	31.0939	1.0011	2.20954
ARRDC4	5.07477	0.182108	0.798566	13.9198	4.52498	33.4245	0.081329	35.648	18.5445	9.23051	5.91212	5.16778	3.20459	13.3921	3.73011	5.32244	3.86031	25.7621	20.9479	8.78717	1.29477	2.83349	2.19794	40.4772	62.8962	15.4186	13.8318	0.603672	4.08823	14.5655	3.02574	1.98703	0.949852	19.8627	10.0945	9.37805	16.6387	4.26758	21.8549	1.99369	0.127381	4.00943	3.07235	19.6699	4.15959	8.50387	10.4733	0	0.0384545
CTDSP1	40.7544	51.2927	34.1587	98.8644	70.6362	65.558	146.703	62.5809	67.3308	60.8673	55.7007	68.2092	95.5378	45.9991	97.0404	69.8779	59.6181	65.6375	28.3006	33.18	58.878	64.1915	89.6525	76.6669	66.1661	51.4081	45.3622	83.196	53.6641	100.683	21.2931	49.8305	47.1276	48.02	57.2982	57.7537	62.0002	76.4761	41.965	54.345	56.734	88.432	52.9899	59.8557	23.5687	72.8322	49.7014	22.3626	109.054
PCYOX1L	4.5249	4.66719	10.3749	20.8282	5.44209	9.67784	5.47937	8.25533	8.18849	10.5473	13.6711	5.36585	7.40558	27.8805	5.34142	7.64062	9.61646	15.3833	8.08796	8.87318	2.19225	1.21653	17.3778	11.0653	4.97018	12.3585	11.0557	14.717	4.73214	20.3584	5.1165	18.4541	6.83563	6.41731	3.58139	15.1913	19.9427	9.83417	11.7057	21.5815	7.28522	8.67697	6.92865	15.3031	3.73177	12.1734	14.9578	14.7298	11.0885
CDHR1	0.0508922	0.329753	0.33888	0.618454	0.234526	0.0647536	0.0163843	0.0497094	0.0662791	0.0994187	0.0580442	0	0	2.39571	0.0529746	0.0812441	12.6381	1.51136	0.15813	5.23094	0	0.0177023	0.613677	0.153703	2.40285	0.106437	0.736468	0.0344638	0.0360171	0	4.82417	0	0	20.3387	0.0588624	1.5973	0	0	0.0139018	0.012836	0	0	3.78394	0	0.00631345	0.155882	0.139436	0.0233443	0
ZIC1	0.135165	0.0169158	183.117	0.0211496	13.7429	17.179	26.2268	13.7941	14.158	15.6987	14.2978	0.012992	0.136292	16.371	1.03274	0.0838123	0.191167	0.271064	5.71045	0	0.016256	0	0.0103856	19.7861	0	0.644665	0	0	11.6356	49.9544	0.746218	0	18.8016	0	0.0138654	24.2578	0	0.0133033	15.7028	0.283445	0.549811	19.4738	0.16749	31.4298	13.8894	16.5686	9.89677	0	0
ADAMTS1	0.362397	0.281383	7.34088	0.404786	258.253	66.4565	22.1655	164.786	82.835	61.7815	50.8791	0	0.325859	27.3583	112.164	8.49625	5.77179	17.2274	143.701	128.142	38.9591	0.0743561	61.1358	74.4296	0.222003	297.417	219.783	27.2127	196.869	0.0481868	25.2826	16.644	166.429	203.851	23.6109	36.0539	24.9575	0.381786	1.96655	0.655075	27.4647	107.394	6.33724	154.295	56.0893	85.7139	32.1567	0.0245652	0.530229
KCNMA1	0.551591	29.8894	0.400078	0.748197	3.2674	19.4617	0.477797	52.5889	40.4864	20.0175	14.2819	7.82193	0.895844	0.881905	65.8673	0.296212	0.064126	44.4361	19.2178	0.728556	0.02892	0.0341639	42.9166	13.2722	8.5993	41.2344	106.437	8.84959	37.445	1.38593	1.98363	158.95	4.64286	12.6014	0.190465	1.74699	0	2.50486	0.316675	13.6708	56.1434	120.482	14.0599	22.8579	81.9962	115.653	48.7648	0.0823607	60.5874
DHRS3	19.7697	112.716	0.0956735	51.2972	47.4301	4.23525	14.338	1.85006	0.324427	0.344758	0.462834	12.4168	232.281	5.67367	58.5195	89.0925	28.4053	10.3724	0.267465	41.072	8.92148	48.1575	8.81491	26.3338	11.9102	0.420523	0.517996	20.1684	0.425935	3.01668	8.479	46.1025	0.143103	0.180585	35.5801	2.3904	45.1136	101.946	6.13256	12.336	13.9619	0.532937	2.93733	35.9706	0.421448	27.4715	232.217	0.0796642	0.110786
GPR146	4.27344	1.49314	0.758974	1.24692	1.80815	0.272589	25.1705	2.34446	2.93041	3.96807	5.88143	2.31423	1.3441	1.79345	0.798416	1.56662	0.73028	0.88513	4.01614	2.28019	1.40373	3.11996	2.13749	0.95929	0.325918	2.79225	0.211041	2.45332	1.19016	1.0679	2.98545	3.60641	0.0685189	0.680883	0.380042	4.4851	3.68543	0.676771	3.05136	1.63117	0.434471	3.86316	3.72898	2.4758	2.03579	10.9263	3.79743	0.46753	1.37505
GPER1	0.997643	0.416449	0.3187	10.6423	1.8773	1.86492	1.10634	3.7159	3.07236	2.80493	3.64709	0.224093	0.29774	1.05917	6.55395	0.597469	0.187309	0	0.262184	1.94187	0.993971	15.3877	0.345326	1.10648	0	1.31759	0.0623994	0.522195	0.441999	0.631756	2.23409	7.32335	0.0681242	0.20043	0.0407194	4.79355	0.0503078	0.410237	1.93131	0.257559	1.33886	0.447083	3.0678	6.39491	1.80702	3.6909	0.26149	8.84924	2.43622
TRAPPC9	9.55534	17.2721	8.54878	20.1287	11.3698	7.25009	5.4503	6.18519	6.29367	4.79391	5.60926	6.23237	11.7669	16.3626	10.0536	12.6483	11.8102	7.58028	4.10222	6.28437	7.93441	5.73753	10.9685	7.84083	8.23714	4.74737	8.21388	12.0626	6.07938	23.4771	2.60752	15.3723	3.4177	9.06259	9.83509	14.4993	11.1323	5.01642	10.7846	15.7549	6.65904	5.08289	11.0228	11.6904	4.43223	10.0389	8.47434	8.97384	17.4118
RARG	28.553	28.5091	6.85163	52.3667	39.7714	34.3884	1.89734	31.7126	33.3421	28.1934	26.5948	12.4172	112.427	16.1071	85.0961	86.3224	20.52	42.5203	12.3409	10.7775	27.1079	5.78424	21.2314	25.7051	56.1472	30.3567	5.179	11.1219	12.3305	109.036	21.0393	43.256	3.16546	6.85591	61.3074	28.9745	60.7933	51.0219	24.833	52.6932	12.888	40.4518	23.6098	24.1884	2.24883	48.1628	54.7724	0.531825	6.9126
PRIMA1	0	0.0258506	0.412957	0.0211208	0.0079574	0	0.00550565	0.00130025	0.00173367	0.0026005	0	0	0.028143	0.221066	0.0071994	0.0625933	5.89539	0	0	0.292027	0	2.571	0	0	0.122191	0	0	0	0	1.02919	2.33305	0	0	0	0.0260032	5.97351	0.336595	0.0374375	0.0100175	1.12368	0	0	0.254553	0.0105317	0.0081886	0	0.438783	0	0.151156
SAMD9L	6.72863	0.889593	0.0743042	0.449299	7.87023	15.9105	0.207395	29.2115	37.2033	44.927	55.4827	0	15.145	8.02277	14.9712	2.89791	0.0133997	1.61558	6.24318	0	1.67949	0	6.95573	6.62672	0.590278	8.2045	0.822989	13.5022	13.1089	0	0.544775	1.67902	2.15493	1.49297	0.476677	0.818117	1.88666	0.165336	7.62507	0.484336	33.0992	12.0093	2.47396	31.4713	3.58659	12.7413	10.8955	3.95345	54.2291
LSAMP	0.542772	3.34694	11.2596	0.40652	1.32154	2.43414	1.19572	0.954076	0.877778	1.03375	1.59775	0.34478	0.622398	0.487321	6.1545	0.414074	0.275433	0.187576	0.543703	0.271079	0.95677	0.818278	0.19105	2.78885	0.0059688	1.35606	0.245344	0.088116	0	0.268385	5.36006	1.65481	0.236834	2.99874	2.45246	24.0851	0.190739	0.188265	3.06488	0.464124	0.230012	3.18182	2.7918	2.71843	0.708312	0.781492	63.6759	0.821922	0.840289
INSIG1	138.337	26.0982	75.7255	45.067	134.324	183.102	40.2793	104.488	135.861	132.872	231.446	15.0429	197.861	33.0057	74.1026	74.9346	54.271	67.2441	41.2114	141.011	37.6086	0.0182338	80.4779	118.947	35.7683	280.613	19.8341	41.042	39.7261	62.5036	79.238	16.3584	0.209913	215.104	64.251	47.8386	43.7795	22.4323	51.0042	27.331	45.9857	39.7245	12.5503	72.5414	27.3119	172.425	37.32	74.2575	29.3612
MAPT	1.41433	0.539907	0.382194	4.34208	0.264555	0.78874	1.23071	0.180256	0.170021	0.0784368	0.0537333	0.0727094	0.0378829	0.714214	0.317633	0.212302	2.64711	0.246893	0.0733445	2.83255	0.0907665	2.84535	0.082797	0.185528	0.374832	0.146684	0.210829	0.148326	0.0558749	4.79534	0.402001	1.86437	3.38346	0.0390035	4.21933	10.0293	1.80515	0.0179252	1.40713	17.9768	0.120442	0.532291	0.870216	1.02449	0.222651	0.490192	0.527271	0.0261819	46.5412
COL4A6	0.386904	32.2258	11.0863	0.0994408	20.6184	1.59228	0.0421265	0.776069	0.996235	0.654516	0.631215	17.9033	0.0103466	0.0201188	0.282658	6.49053	13.0671	40.8071	1.61338	9.814	32.4318	0.326948	55.9586	2.20849	26.7087	9.82558	44.7011	39.9218	0.80992	0.0579226	16.6191	5.79774	0.00522195	1.951	3.77282	0.024018	2.95221	0.0162338	0.108054	1.00691	88.0345	0.120156	0.30564	7.25748	0.189757	5.27122	0.0671146	0.0619415	0.578924
CCDC152	0.377386	0.144383	1.09222	0.141111	2.29793	2.93804	0.064594	1.41026	0.217746	0.269524	0.449192	0.0891115	0.294549	0.384772	2.04675	4.07957	0	0.0673992	0.549134	0.387257	8.98258	3.89007	2.78514	3.88082	0.0343014	2.34859	0.0327677	1.50788	0.0989917	0.0453875	0.168061	0.40064	0.10049	0	0.0550781	6.98492	0.0354728	0.150368	0.0522434	0.491912	0.141934	0.257306	24.5056	5.14445	0.177257	6.77154	0.155498	0.068706	0.108645
MYBPHL	0.101072	0	0.160214	0	0.0922885	0	2.20185	0.0859549	0.062714	0.094071	0	0.1423	0	0.0815744	0	0	0.209636	0.430111	0	0.0571815	0	4.33048	0	0.187368	1.12565	0	0	0	0.464118	0	0.0494559	0	3.87482	0	0.0867958	0.0415684	0.31616	0.154281	0.284827	0	0	0.028855	0.0413497	0	0	0.055425	0.0895027	1.11556	0
GPX1	226.458	142.385	61.5047	76.3614	63.5683	111.709	176.441	91.2093	75.3204	79.0149	56.5657	107.008	172.404	226.06	88.4147	67.9896	85.0813	375.824	25.393	198.189	114.798	230.674	385.751	264.045	142.152	235.653	141.563	214.545	81.5283	0.489631	363.307	373.596	72.9613	158.157	256.822	154.892	204.541	1.08953	182.962	1.33633	342.099	175.357	200.881	297.003	308.221	318.165	421.968	0.392788	141.093
TXNIP	49.473	0.231123	13.2525	1.54188	207.903	669.745	30.3084	75.4519	81.6043	69.0754	81.2362	29.8301	66.1585	362.402	14.2705	13.161	13.8501	94.9531	153.182	8.47733	16.2323	23.1024	12.5535	947.926	491.967	120.016	160.572	19.2761	25.9047	59.1986	37.2525	45.2211	104.24	121.162	109.296	107.275	300.141	60.9504	175.983	28.8414	46.0943	160.543	10.7534	282.743	90.6616	38.7596	85.3687	11.7513	68.6388
[truncated: 17 more columns]
