# Supplementary material for: Evolution from adherent to suspension: systems biology of HEK293 cell line development
Source: Sci Rep. 2020 Nov 4;10:18996. doi: 10.1038/s41598-020-76137-8 (PMC7642379; doi:10.1038/s41598-020-76137-8)
Supplement: Supplementary file 1 — Supplementary Tables. [file 41598_2020_76137_MOESM1_ESM.zip › Suppl tables/Supplementary table S5.xlsx]

## Sheet: Common DE genes
Table S5. Results of differential expression analysis between progeny cell lines compared to HEK293 and intersects between results. Related to Fig. 3 and Fig. 5.
Number and gene name of common differentially expressed genes in different pairwise comparisons. Full list of DE genes in each comparison could be found in following sheets.
Names	total	elements
E_vs_293 F_vs_293 F_vs_E F_vs_H F_vs_T Ffree_vs_293 Ffree_vs_E Ffree_vs_F Ffree_vs_H Ffree_vs_T H_vs_293 H_vs_E H_vs_T T_vs_293 T_vs_E	0
E_vs_293 F_vs_293 F_vs_E F_vs_H F_vs_T Ffree_vs_293 Ffree_vs_E Ffree_vs_H Ffree_vs_T H_vs_293 H_vs_E H_vs_T T_vs_293 T_vs_E	2	TAP2
		SOX11
E_vs_293 F_vs_293 F_vs_E F_vs_H F_vs_T Ffree_vs_293 Ffree_vs_E Ffree_vs_H Ffree_vs_T H_vs_293 H_vs_E H_vs_T T_vs_293	2	ZNF542P
		UBE2QL1
E_vs_293 F_vs_293 F_vs_E F_vs_H F_vs_T Ffree_vs_293 Ffree_vs_E Ffree_vs_H Ffree_vs_T H_vs_293 H_vs_E H_vs_T T_vs_E	1	SPOCK3
E_vs_293 F_vs_293 F_vs_E F_vs_H F_vs_T Ffree_vs_293 Ffree_vs_E Ffree_vs_H Ffree_vs_T H_vs_293 H_vs_E T_vs_293 T_vs_E	2	B3GALNT1
		RAMP1
E_vs_293 F_vs_293 F_vs_E F_vs_H F_vs_T Ffree_vs_293 Ffree_vs_E Ffree_vs_H Ffree_vs_T H_vs_293 H_vs_T T_vs_293 T_vs_E	2	ZFP82
		GSTT2B
E_vs_293 F_vs_293 F_vs_E F_vs_H F_vs_T Ffree_vs_293 Ffree_vs_E Ffree_vs_H Ffree_vs_T H_vs_E H_vs_T T_vs_293 T_vs_E	4	H2AFJ
		TNFRSF10A
		FAM162B
		CA2
E_vs_293 F_vs_293 F_vs_E F_vs_H F_vs_T Ffree_vs_E Ffree_vs_H Ffree_vs_T H_vs_293 H_vs_E H_vs_T T_vs_293 T_vs_E	1	XYLT1
E_vs_293 F_vs_293 F_vs_E F_vs_T Ffree_vs_293 Ffree_vs_E Ffree_vs_H Ffree_vs_T H_vs_293 H_vs_E H_vs_T T_vs_293 T_vs_E	3	ZNF22
		GTF2H4
		MYOM2
E_vs_293 F_vs_293 F_vs_H F_vs_T Ffree_vs_293 Ffree_vs_E Ffree_vs_F Ffree_vs_H Ffree_vs_T H_vs_293 H_vs_E T_vs_293 T_vs_E	1	NEFM
F_vs_293 F_vs_E F_vs_H F_vs_T Ffree_vs_293 Ffree_vs_E Ffree_vs_H Ffree_vs_T H_vs_293 H_vs_E H_vs_T T_vs_293 T_vs_E	3	PGR
		HOXC11
		VARS2
E_vs_293 F_vs_293 F_vs_E F_vs_H F_vs_T Ffree_vs_293 Ffree_vs_E Ffree_vs_H Ffree_vs_T H_vs_293 H_vs_E H_vs_T	1	GRIA3
E_vs_293 F_vs_293 F_vs_E F_vs_H F_vs_T Ffree_vs_293 Ffree_vs_E Ffree_vs_H Ffree_vs_T H_vs_293 H_vs_E T_vs_293	1	PCDHGB5
E_vs_293 F_vs_293 F_vs_E F_vs_H F_vs_T Ffree_vs_293 Ffree_vs_E Ffree_vs_H Ffree_vs_T H_vs_293 H_vs_T T_vs_293	3	ALDH1L2
		SLC25A43
		CSPG4
E_vs_293 F_vs_293 F_vs_E F_vs_H F_vs_T Ffree_vs_293 Ffree_vs_E Ffree_vs_H Ffree_vs_T H_vs_293 H_vs_T T_vs_E	3	ZNF804A
		TCIM
		LCP1
E_vs_293 F_vs_293 F_vs_E F_vs_H F_vs_T Ffree_vs_293 Ffree_vs_E Ffree_vs_H Ffree_vs_T H_vs_E H_vs_T T_vs_293	3	NECTIN4
		ITGA8
		RINL
E_vs_293 F_vs_293 F_vs_E F_vs_H F_vs_T Ffree_vs_293 Ffree_vs_E Ffree_vs_H H_vs_293 H_vs_T T_vs_293 T_vs_E	1	ZIK1
E_vs_293 F_vs_293 F_vs_E F_vs_H F_vs_T Ffree_vs_293 Ffree_vs_E Ffree_vs_T H_vs_293 H_vs_E H_vs_T T_vs_293	1	FUT9
E_vs_293 F_vs_293 F_vs_E F_vs_H F_vs_T Ffree_vs_E Ffree_vs_H Ffree_vs_T H_vs_293 H_vs_E T_vs_293 T_vs_E	2	ZIC3
		BDH1
E_vs_293 F_vs_293 F_vs_E F_vs_H Ffree_vs_293 Ffree_vs_E Ffree_vs_H H_vs_293 H_vs_E H_vs_T T_vs_293 T_vs_E	3	CTSZ
		GFRA2
		TPTEP1
E_vs_293 F_vs_293 F_vs_E F_vs_T Ffree_vs_293 Ffree_vs_E Ffree_vs_H Ffree_vs_T H_vs_293 H_vs_E H_vs_T T_vs_E	1	PKP3
E_vs_293 F_vs_293 F_vs_E F_vs_T Ffree_vs_293 Ffree_vs_E Ffree_vs_H Ffree_vs_T H_vs_293 H_vs_E T_vs_293 T_vs_E	1	ZNF135
E_vs_293 F_vs_293 F_vs_E F_vs_T Ffree_vs_293 Ffree_vs_E Ffree_vs_H Ffree_vs_T H_vs_293 H_vs_T T_vs_293 T_vs_E	1	FBXL7
E_vs_293 F_vs_293 F_vs_E F_vs_T Ffree_vs_293 Ffree_vs_E Ffree_vs_T H_vs_293 H_vs_E H_vs_T T_vs_293 T_vs_E	17	CMPK2
		RPP21
		TAPBP
		HLA-DMB
		TRIM26
		TRIM27
		CEP164P1
		WDR46
		VPS52
		RXRB
		FABP5
		IER3
		HLA-DPB1
		RFX6
		HLA-F
		FABP5P7
		HSPA1B
E_vs_293 F_vs_293 F_vs_H F_vs_T Ffree_vs_293 Ffree_vs_E Ffree_vs_H Ffree_vs_T H_vs_293 H_vs_E T_vs_293 T_vs_E	1	PRAME
E_vs_293 F_vs_293 F_vs_H F_vs_T Ffree_vs_293 Ffree_vs_H Ffree_vs_T H_vs_293 H_vs_E H_vs_T T_vs_293 T_vs_E	5	SFRP2
		KRT8
		CUTALP
		ZNF229
		FLG
E_vs_293 F_vs_E F_vs_H F_vs_T Ffree_vs_293 Ffree_vs_E Ffree_vs_H Ffree_vs_T H_vs_293 H_vs_E H_vs_T T_vs_293	1	FAM111B
E_vs_293 F_vs_E F_vs_H F_vs_T Ffree_vs_293 Ffree_vs_E Ffree_vs_H Ffree_vs_T H_vs_293 H_vs_E H_vs_T T_vs_E	1	KCND2
E_vs_293 F_vs_E F_vs_H F_vs_T Ffree_vs_293 Ffree_vs_E Ffree_vs_H Ffree_vs_T H_vs_293 H_vs_T T_vs_293 T_vs_E	1	DUSP2
E_vs_293 F_vs_E F_vs_H F_vs_T Ffree_vs_293 Ffree_vs_F Ffree_vs_H Ffree_vs_T H_vs_293 H_vs_E H_vs_T T_vs_293	1	TRHDE
E_vs_293 F_vs_E F_vs_H F_vs_T Ffree_vs_E Ffree_vs_H Ffree_vs_T H_vs_293 H_vs_E H_vs_T T_vs_293 T_vs_E	4	ENPEP
		ZNF334
		PROM1
		C6orf132
E_vs_293 F_vs_E F_vs_T Ffree_vs_293 Ffree_vs_E Ffree_vs_F Ffree_vs_H Ffree_vs_T H_vs_E H_vs_T T_vs_293 T_vs_E	1	DAXX
F_vs_293 F_vs_E F_vs_H F_vs_T Ffree_vs_293 Ffree_vs_E Ffree_vs_H Ffree_vs_T H_vs_293 H_vs_E H_vs_T T_vs_293	1	IGFBP3
F_vs_293 F_vs_E F_vs_H F_vs_T Ffree_vs_293 Ffree_vs_E Ffree_vs_H Ffree_vs_T H_vs_293 H_vs_E T_vs_293 T_vs_E	2	SOX7
		PLEKHG4B
F_vs_293 F_vs_E F_vs_H F_vs_T Ffree_vs_293 Ffree_vs_E Ffree_vs_H Ffree_vs_T H_vs_E H_vs_T T_vs_293 T_vs_E	1	NALCN
E_vs_293 F_vs_293 F_vs_E F_vs_H F_vs_T Ffree_vs_293 Ffree_vs_E Ffree_vs_H Ffree_vs_T H_vs_293 T_vs_293	17	TOX3
		IGDCC3
		ARMCX1
		PCDHA11
		PCDHA10
		DUSP6
		TRIM71
		PHYHD1
		FOXA2
		RASGEF1A
		NTF3
		ZNF671
		SCN3B
		ZNF558
		RIBC2
		COL2A1
		TGFBI
E_vs_293 F_vs_293 F_vs_E F_vs_H F_vs_T Ffree_vs_293 Ffree_vs_E Ffree_vs_H Ffree_vs_T H_vs_E T_vs_E	3	ZCCHC12
		PTPRZ1
		HOXA9
E_vs_293 F_vs_293 F_vs_E F_vs_H F_vs_T Ffree_vs_293 Ffree_vs_E Ffree_vs_H Ffree_vs_T H_vs_T T_vs_293	1	SERP2
E_vs_293 F_vs_293 F_vs_E F_vs_H F_vs_T Ffree_vs_293 Ffree_vs_E Ffree_vs_H H_vs_293 H_vs_T T_vs_293	1	VAT1L
E_vs_293 F_vs_293 F_vs_E F_vs_H F_vs_T Ffree_vs_293 Ffree_vs_E Ffree_vs_H H_vs_E H_vs_T T_vs_E	1	ALPK3
E_vs_293 F_vs_293 F_vs_E F_vs_H F_vs_T Ffree_vs_293 Ffree_vs_E Ffree_vs_T H_vs_293 H_vs_E T_vs_E	1	MOSPD1
E_vs_293 F_vs_293 F_vs_E F_vs_H F_vs_T Ffree_vs_293 Ffree_vs_E Ffree_vs_T H_vs_293 H_vs_T T_vs_293	1	JAKMIP1
E_vs_293 F_vs_293 F_vs_E F_vs_H F_vs_T Ffree_vs_293 Ffree_vs_H Ffree_vs_T H_vs_293 H_vs_E T_vs_293	2	ACTBL2
		PAMR1
E_vs_293 F_vs_293 F_vs_E F_vs_H F_vs_T Ffree_vs_E Ffree_vs_H Ffree_vs_T H_vs_293 H_vs_E T_vs_293	1	ARHGEF35
E_vs_293 F_vs_293 F_vs_E F_vs_H F_vs_T Ffree_vs_E Ffree_vs_H Ffree_vs_T H_vs_293 T_vs_293 T_vs_E	1	ETV5
E_vs_293 F_vs_293 F_vs_E F_vs_H F_vs_T Ffree_vs_E Ffree_vs_H Ffree_vs_T H_vs_E H_vs_T T_vs_293	1	MGMT
E_vs_293 F_vs_293 F_vs_E F_vs_H Ffree_vs_293 Ffree_vs_E Ffree_vs_H Ffree_vs_T H_vs_293 T_vs_293 T_vs_E	1	SULT1C4
E_vs_293 F_vs_293 F_vs_E F_vs_H Ffree_vs_293 Ffree_vs_E Ffree_vs_H H_vs_293 H_vs_E H_vs_T T_vs_293	1	ZNF808
E_vs_293 F_vs_293 F_vs_E F_vs_H Ffree_vs_293 Ffree_vs_E Ffree_vs_H H_vs_293 H_vs_E H_vs_T T_vs_E	1	FRMPD4
E_vs_293 F_vs_293 F_vs_E F_vs_H Ffree_vs_293 Ffree_vs_E Ffree_vs_H H_vs_293 H_vs_E T_vs_293 T_vs_E	1	HAND1
E_vs_293 F_vs_293 F_vs_E F_vs_H Ffree_vs_293 Ffree_vs_E Ffree_vs_H H_vs_293 H_vs_T T_vs_293 T_vs_E	7	ZNF681
		CLDN3
		SPARC
		CDH4
		MYCN
		SYT2
		MYOF
E_vs_293 F_vs_293 F_vs_E F_vs_H Ffree_vs_293 Ffree_vs_E Ffree_vs_H H_vs_E H_vs_T T_vs_293 T_vs_E	3	HLA-A
		TAF7L
		CFC1
E_vs_293 F_vs_293 F_vs_E F_vs_H Ffree_vs_E Ffree_vs_H Ffree_vs_T H_vs_293 H_vs_E H_vs_T T_vs_293	1	ZNF525
E_vs_293 F_vs_293 F_vs_E F_vs_T Ffree_vs_293 Ffree_vs_E Ffree_vs_H Ffree_vs_T H_vs_E H_vs_T T_vs_293	1	BARX1
E_vs_293 F_vs_293 F_vs_E F_vs_T Ffree_vs_293 Ffree_vs_E Ffree_vs_T H_vs_293 H_vs_E H_vs_T T_vs_293	14	NOS2
		GBGT1
		OSTN
		ZNF43
		SULT1A1
		GPRC5A
		OTX2
		PPP1R18
		EDNRA
		FILIP1
		FAM111A
		SAMD11
		BCAN
		LDLRAD4
E_vs_293 F_vs_293 F_vs_E F_vs_T Ffree_vs_293 Ffree_vs_E Ffree_vs_T H_vs_293 H_vs_E H_vs_T T_vs_E	3	ESRP2
		FHOD3
		PLPP4
E_vs_293 F_vs_293 F_vs_E F_vs_T Ffree_vs_293 Ffree_vs_E Ffree_vs_T H_vs_293 H_vs_E T_vs_293 T_vs_E	3	IFI16
		IRS2
		ZSCAN18
E_vs_293 F_vs_293 F_vs_E F_vs_T Ffree_vs_E Ffree_vs_T H_vs_293 H_vs_E H_vs_T T_vs_293 T_vs_E	1	ZBTB22
E_vs_293 F_vs_293 F_vs_E Ffree_vs_293 Ffree_vs_E Ffree_vs_H H_vs_293 H_vs_E H_vs_T T_vs_293 T_vs_E	1	RORB
E_vs_293 F_vs_293 F_vs_H F_vs_T Ffree_vs_293 Ffree_vs_E Ffree_vs_H H_vs_293 H_vs_E T_vs_293 T_vs_E	1	GABRB3
E_vs_293 F_vs_293 F_vs_H F_vs_T Ffree_vs_293 Ffree_vs_H Ffree_vs_T H_vs_293 H_vs_E H_vs_T T_vs_293	1	OLFM1
E_vs_293 F_vs_293 F_vs_H F_vs_T Ffree_vs_293 Ffree_vs_H Ffree_vs_T H_vs_293 H_vs_E H_vs_T T_vs_E	3	RBP7
		ADAMTS5
		AR
E_vs_293 F_vs_293 F_vs_H F_vs_T Ffree_vs_293 Ffree_vs_H Ffree_vs_T H_vs_293 H_vs_E T_vs_293 T_vs_E	6	PTN
		SLCO3A1
		TMEM47
		GJB7
		EPS8L2
		IRF5
E_vs_293 F_vs_293 F_vs_H F_vs_T Ffree_vs_293 Ffree_vs_H Ffree_vs_T H_vs_293 H_vs_T T_vs_293 T_vs_E	1	MAP2
E_vs_293 F_vs_293 F_vs_H F_vs_T Ffree_vs_293 Ffree_vs_H Ffree_vs_T H_vs_E H_vs_T T_vs_293 T_vs_E	2	ESRP1
		IFIH1
E_vs_293 F_vs_293 F_vs_H F_vs_T Ffree_vs_293 Ffree_vs_H H_vs_293 H_vs_E H_vs_T T_vs_293 T_vs_E	1	MXRA8
E_vs_293 F_vs_293 F_vs_H F_vs_T Ffree_vs_293 Ffree_vs_T H_vs_293 H_vs_E H_vs_T T_vs_293 T_vs_E	2	CSRP1
		CD1D
E_vs_293 F_vs_293 F_vs_H F_vs_T Ffree_vs_E Ffree_vs_H Ffree_vs_T H_vs_293 H_vs_E H_vs_T T_vs_293	1	LTBR
E_vs_293 F_vs_E F_vs_H F_vs_T Ffree_vs_293 Ffree_vs_E Ffree_vs_H Ffree_vs_T H_vs_293 H_vs_E T_vs_293	1	NTM
E_vs_293 F_vs_E F_vs_H F_vs_T Ffree_vs_293 Ffree_vs_E Ffree_vs_H Ffree_vs_T H_vs_293 H_vs_T T_vs_293	1	MPZL2
E_vs_293 F_vs_E F_vs_H F_vs_T Ffree_vs_293 Ffree_vs_E Ffree_vs_H Ffree_vs_T H_vs_E H_vs_T T_vs_293	1	CD24
E_vs_293 F_vs_E F_vs_H F_vs_T Ffree_vs_293 Ffree_vs_E Ffree_vs_T H_vs_293 H_vs_E H_vs_T T_vs_293	1	S100A16
E_vs_293 F_vs_E F_vs_H F_vs_T Ffree_vs_E Ffree_vs_H Ffree_vs_T H_vs_293 H_vs_E H_vs_T T_vs_293	7	ARHGEF4
		ZNF625
		EDA2R
		NAAA
		PCDHB2
		TNC
		ACTA2
E_vs_293 F_vs_E F_vs_H F_vs_T Ffree_vs_E Ffree_vs_H Ffree_vs_T H_vs_293 H_vs_E T_vs_293 T_vs_E	4	OR2A9P
		HOXB5
		MAP7D2
		CPNE7
E_vs_293 F_vs_E F_vs_H F_vs_T Ffree_vs_E Ffree_vs_H Ffree_vs_T H_vs_293 H_vs_T T_vs_293 T_vs_E	2	ANOS1
		ST8SIA2
E_vs_293 F_vs_E F_vs_H F_vs_T Ffree_vs_E Ffree_vs_H H_vs_293 H_vs_E H_vs_T T_vs_293 T_vs_E	1	MDGA2
E_vs_293 F_vs_E F_vs_H F_vs_T Ffree_vs_E Ffree_vs_T H_vs_293 H_vs_E H_vs_T T_vs_293 T_vs_E	1	KLHL4
E_vs_293 F_vs_E F_vs_T Ffree_vs_293 Ffree_vs_E Ffree_vs_T H_vs_293 H_vs_E H_vs_T T_vs_293 T_vs_E	2	RING1
		BRD2
F_vs_293 F_vs_E F_vs_H F_vs_T Ffree_vs_293 Ffree_vs_E Ffree_vs_H Ffree_vs_T H_vs_293 H_vs_E H_vs_T	8	NAPRT
		PRKCG
		RHOXF1P1
		HEY1
		ST6GALNAC1
		SLCO2A1
		ADGRB1
		DACH2
F_vs_293 F_vs_E F_vs_H F_vs_T Ffree_vs_293 Ffree_vs_E Ffree_vs_H Ffree_vs_T H_vs_E H_vs_T T_vs_293	2	HOXD10
		HOXD9
F_vs_293 F_vs_E F_vs_H F_vs_T Ffree_vs_293 Ffree_vs_E Ffree_vs_H Ffree_vs_T H_vs_T T_vs_293 T_vs_E	2	CLCN4
		BOK
F_vs_293 F_vs_E F_vs_H F_vs_T Ffree_vs_293 Ffree_vs_E Ffree_vs_H H_vs_293 H_vs_E T_vs_293 T_vs_E	1	MCTP2
F_vs_293 F_vs_E F_vs_H F_vs_T Ffree_vs_E Ffree_vs_H Ffree_vs_T H_vs_293 H_vs_E T_vs_293 T_vs_E	1	NMRAL1
F_vs_293 F_vs_E F_vs_H Ffree_vs_293 Ffree_vs_E Ffree_vs_H H_vs_293 H_vs_E H_vs_T T_vs_293 T_vs_E	1	TSC22D3
F_vs_293 F_vs_E F_vs_T Ffree_vs_293 Ffree_vs_E Ffree_vs_H Ffree_vs_T H_vs_293 H_vs_E T_vs_293 T_vs_E	1	TDRP
F_vs_293 F_vs_E F_vs_T Ffree_vs_293 Ffree_vs_E Ffree_vs_H H_vs_293 H_vs_E H_vs_T T_vs_293 T_vs_E	1	CLU
F_vs_293 F_vs_E F_vs_T Ffree_vs_293 Ffree_vs_E Ffree_vs_T H_vs_293 H_vs_E H_vs_T T_vs_293 T_vs_E	4	SMAD6
		TUBGCP3
		PLAT
		FANCF
F_vs_293 F_vs_H F_vs_T Ffree_vs_293 Ffree_vs_E Ffree_vs_H H_vs_293 H_vs_E H_vs_T T_vs_293 T_vs_E	2	B3GALT5
		TLX3
F_vs_E F_vs_H F_vs_T Ffree_vs_293 Ffree_vs_E Ffree_vs_T H_vs_293 H_vs_E H_vs_T T_vs_293 T_vs_E	1	PLIN2
F_vs_E F_vs_H F_vs_T Ffree_vs_E Ffree_vs_H Ffree_vs_T H_vs_293 H_vs_E H_vs_T T_vs_293 T_vs_E	1	ARHGEF34P
E_vs_293 F_vs_293 F_vs_E F_vs_H F_vs_T Ffree_vs_293 Ffree_vs_E Ffree_vs_H Ffree_vs_T T_vs_293	1	HOXA5
E_vs_293 F_vs_293 F_vs_E F_vs_H F_vs_T Ffree_vs_293 Ffree_vs_E Ffree_vs_H H_vs_293 T_vs_293	1	MMP2
E_vs_293 F_vs_293 F_vs_E F_vs_H F_vs_T Ffree_vs_293 Ffree_vs_E Ffree_vs_T H_vs_293 T_vs_293	3	HIST1H2AG
		NHLRC1
		HOXD4
E_vs_293 F_vs_293 F_vs_E F_vs_H F_vs_T Ffree_vs_E Ffree_vs_H Ffree_vs_T H_vs_293 T_vs_293	3	PHLDA1
		NGFR
		TRANK1
E_vs_293 F_vs_293 F_vs_E F_vs_H Ffree_vs_293 Ffree_vs_E Ffree_vs_H Ffree_vs_T H_vs_E T_vs_E	1	PTGIS
E_vs_293 F_vs_293 F_vs_E F_vs_H Ffree_vs_293 Ffree_vs_E Ffree_vs_H H_vs_293 T_vs_293 T_vs_E	1	DTX4
E_vs_293 F_vs_293 F_vs_E F_vs_H Ffree_vs_293 Ffree_vs_E Ffree_vs_H H_vs_T T_vs_293 T_vs_E	2	DSEL
		CYP2S1
E_vs_293 F_vs_293 F_vs_E F_vs_H Ffree_vs_293 Ffree_vs_E H_vs_293 H_vs_E T_vs_293 T_vs_E	1	TMEM35A
E_vs_293 F_vs_293 F_vs_E F_vs_H Ffree_vs_293 Ffree_vs_E H_vs_293 H_vs_T T_vs_293 T_vs_E	1	ANGPTL2
E_vs_293 F_vs_293 F_vs_E F_vs_H Ffree_vs_293 Ffree_vs_H H_vs_293 H_vs_E H_vs_T T_vs_293	2	AGMAT
		ARMCX2
E_vs_293 F_vs_293 F_vs_E F_vs_H Ffree_vs_293 Ffree_vs_T H_vs_293 H_vs_T T_vs_293 T_vs_E	1	ASTN1
E_vs_293 F_vs_293 F_vs_E F_vs_H Ffree_vs_E Ffree_vs_H H_vs_293 H_vs_T T_vs_293 T_vs_E	1	ZNF85
E_vs_293 F_vs_293 F_vs_E F_vs_T Ffree_vs_293 Ffree_vs_E Ffree_vs_T H_vs_293 H_vs_E H_vs_T	6	APOE
		VSNL1
		GDF15
		ATOH8
		TMEM178B
		SLC35D3
E_vs_293 F_vs_293 F_vs_E F_vs_T Ffree_vs_293 Ffree_vs_E Ffree_vs_T H_vs_293 H_vs_E T_vs_293	3	HOXB8
		ZNF703
		CRYGD
E_vs_293 F_vs_293 F_vs_E F_vs_T Ffree_vs_293 Ffree_vs_E Ffree_vs_T H_vs_293 H_vs_T T_vs_293	3	GABRE
		CACNG4
		LHX8
E_vs_293 F_vs_293 F_vs_E F_vs_T Ffree_vs_293 Ffree_vs_E Ffree_vs_T H_vs_E H_vs_T T_vs_293	3	EPPK1
		TMEM59L
		SNAI2
E_vs_293 F_vs_293 F_vs_E F_vs_T Ffree_vs_293 Ffree_vs_E H_vs_293 H_vs_E H_vs_T T_vs_293	2	KRTAP19-5
		DNER
E_vs_293 F_vs_293 F_vs_E F_vs_T Ffree_vs_293 Ffree_vs_T H_vs_293 H_vs_E H_vs_T T_vs_293	1	CD44
E_vs_293 F_vs_293 F_vs_E F_vs_T Ffree_vs_293 Ffree_vs_T H_vs_293 H_vs_E H_vs_T T_vs_E	1	KRTAP19-1
E_vs_293 F_vs_293 F_vs_E F_vs_T Ffree_vs_293 Ffree_vs_T H_vs_293 H_vs_T T_vs_293 T_vs_E	2	BMP3
		ADAMTS16
E_vs_293 F_vs_293 F_vs_E F_vs_T Ffree_vs_293 Ffree_vs_T H_vs_E H_vs_T T_vs_293 T_vs_E	1	CBS
E_vs_293 F_vs_293 F_vs_E F_vs_T Ffree_vs_E Ffree_vs_H Ffree_vs_T H_vs_293 H_vs_T T_vs_293	1	DUSP9
E_vs_293 F_vs_293 F_vs_E F_vs_T Ffree_vs_E Ffree_vs_H H_vs_293 H_vs_E H_vs_T T_vs_E	1	SH2D3C
E_vs_293 F_vs_293 F_vs_E F_vs_T Ffree_vs_E Ffree_vs_T H_vs_293 H_vs_E H_vs_T T_vs_293	2	MLLT11
		PPP2R2C
E_vs_293 F_vs_293 F_vs_E F_vs_T Ffree_vs_E Ffree_vs_T H_vs_293 H_vs_E H_vs_T T_vs_E	1	PDE3A
E_vs_293 F_vs_293 F_vs_E Ffree_vs_293 Ffree_vs_E Ffree_vs_H H_vs_293 H_vs_E T_vs_293 T_vs_E	1	SOX3
E_vs_293 F_vs_293 F_vs_E Ffree_vs_293 Ffree_vs_E Ffree_vs_H H_vs_293 H_vs_T T_vs_293 T_vs_E	1	TMEM220
E_vs_293 F_vs_293 F_vs_E Ffree_vs_293 Ffree_vs_E H_vs_293 H_vs_E H_vs_T T_vs_293 T_vs_E	2	NR2E1
		COL5A1
E_vs_293 F_vs_293 F_vs_E Ffree_vs_293 Ffree_vs_H Ffree_vs_T H_vs_293 H_vs_E T_vs_293 T_vs_E	1	CDH11
E_vs_293 F_vs_293 F_vs_E Ffree_vs_293 Ffree_vs_H H_vs_293 H_vs_E H_vs_T T_vs_293 T_vs_E	1	NXPH2
E_vs_293 F_vs_293 F_vs_H F_vs_T Ffree_vs_293 Ffree_vs_E H_vs_293 H_vs_E T_vs_293 T_vs_E	1	LRRTM4
E_vs_293 F_vs_293 F_vs_H F_vs_T Ffree_vs_293 Ffree_vs_H Ffree_vs_T H_vs_293 T_vs_293 T_vs_E	1	KCTD8
E_vs_293 F_vs_293 F_vs_H F_vs_T Ffree_vs_293 Ffree_vs_H Ffree_vs_T H_vs_E H_vs_T T_vs_E	2	PSMD5
		TLX2
E_vs_293 F_vs_293 F_vs_H F_vs_T Ffree_vs_293 Ffree_vs_H Ffree_vs_T H_vs_T T_vs_293 T_vs_E	1	HAS2
E_vs_293 F_vs_293 F_vs_H F_vs_T Ffree_vs_293 Ffree_vs_H H_vs_293 H_vs_E H_vs_T T_vs_293	1	ZNF28
E_vs_293 F_vs_293 F_vs_H F_vs_T Ffree_vs_293 Ffree_vs_H H_vs_293 H_vs_E T_vs_293 T_vs_E	1	MEIS3P1
E_vs_293 F_vs_293 F_vs_H F_vs_T Ffree_vs_293 Ffree_vs_H H_vs_E H_vs_T T_vs_293 T_vs_E	1	CHRM3
E_vs_293 F_vs_293 F_vs_H F_vs_T Ffree_vs_293 Ffree_vs_T H_vs_293 H_vs_T T_vs_293 T_vs_E	1	CLIP3
E_vs_293 F_vs_293 F_vs_H F_vs_T Ffree_vs_293 Ffree_vs_T H_vs_E H_vs_T T_vs_293 T_vs_E	1	RXRG
E_vs_293 F_vs_293 F_vs_H F_vs_T Ffree_vs_H Ffree_vs_T H_vs_E H_vs_T T_vs_293 T_vs_E	1	FAM27B
E_vs_293 F_vs_293 F_vs_H Ffree_vs_293 Ffree_vs_E Ffree_vs_H Ffree_vs_T H_vs_E H_vs_T T_vs_293	1	HIST1H1C
E_vs_293 F_vs_293 F_vs_H Ffree_vs_293 Ffree_vs_E Ffree_vs_H H_vs_293 H_vs_E H_vs_T T_vs_293	2	EVA1A
		ZNF682
E_vs_293 F_vs_293 F_vs_H Ffree_vs_293 Ffree_vs_E Ffree_vs_H H_vs_293 H_vs_E T_vs_293 T_vs_E	1	TFPI2
E_vs_293 F_vs_293 F_vs_H Ffree_vs_293 Ffree_vs_E Ffree_vs_H H_vs_293 H_vs_T T_vs_293 T_vs_E	1	RPRM
E_vs_293 F_vs_293 F_vs_H Ffree_vs_293 Ffree_vs_E Ffree_vs_H H_vs_E H_vs_T T_vs_293 T_vs_E	1	SLITRK4
E_vs_293 F_vs_293 F_vs_H Ffree_vs_293 Ffree_vs_H Ffree_vs_T H_vs_293 H_vs_E H_vs_T T_vs_293	1	ZNF83
E_vs_293 F_vs_293 F_vs_H Ffree_vs_293 Ffree_vs_H H_vs_293 H_vs_E H_vs_T T_vs_293 T_vs_E	1	CCDC149
E_vs_293 F_vs_293 F_vs_T Ffree_vs_293 Ffree_vs_E Ffree_vs_H Ffree_vs_T H_vs_293 H_vs_T T_vs_E	2	MUM1L1
		FAM189A2
E_vs_293 F_vs_293 F_vs_T Ffree_vs_293 Ffree_vs_E Ffree_vs_H Ffree_vs_T H_vs_T T_vs_293 T_vs_E	1	WDR72
E_vs_293 F_vs_293 F_vs_T Ffree_vs_293 Ffree_vs_E Ffree_vs_H H_vs_293 H_vs_T T_vs_293 T_vs_E	1	CDH8
E_vs_293 F_vs_293 F_vs_T Ffree_vs_293 Ffree_vs_E Ffree_vs_T H_vs_293 H_vs_E H_vs_T T_vs_293	1	GAL
E_vs_293 F_vs_293 F_vs_T Ffree_vs_293 Ffree_vs_E Ffree_vs_T H_vs_293 H_vs_T T_vs_293 T_vs_E	1	FAM84A
E_vs_293 F_vs_293 F_vs_T Ffree_vs_293 Ffree_vs_H Ffree_vs_T H_vs_293 H_vs_E T_vs_293 T_vs_E	1	NOV
E_vs_293 F_vs_293 F_vs_T Ffree_vs_293 Ffree_vs_T H_vs_293 H_vs_E H_vs_T T_vs_293 T_vs_E	1	PCYT1B
E_vs_293 F_vs_E F_vs_H F_vs_T Ffree_vs_293 Ffree_vs_E Ffree_vs_H Ffree_vs_T H_vs_293 T_vs_293	1	SLC2A3
E_vs_293 F_vs_E F_vs_H F_vs_T Ffree_vs_293 Ffree_vs_E Ffree_vs_H Ffree_vs_T H_vs_E T_vs_E	1	BNC1
E_vs_293 F_vs_E F_vs_H F_vs_T Ffree_vs_E Ffree_vs_H Ffree_vs_T H_vs_293 H_vs_E T_vs_293	4	ESX1
		DAB1
		ZC3HAV1L
		HOXB6
E_vs_293 F_vs_E F_vs_H F_vs_T Ffree_vs_E Ffree_vs_H Ffree_vs_T H_vs_293 H_vs_T T_vs_293	3	LIPH
		HOXD13
		PPL
E_vs_293 F_vs_E F_vs_H F_vs_T Ffree_vs_E Ffree_vs_H Ffree_vs_T H_vs_293 H_vs_T T_vs_E	2	ZNF433
		GALNT8
E_vs_293 F_vs_E F_vs_H F_vs_T Ffree_vs_E Ffree_vs_H Ffree_vs_T H_vs_293 T_vs_293 T_vs_E	2	SPRY4
		EPHB6
E_vs_293 F_vs_E F_vs_H F_vs_T Ffree_vs_E Ffree_vs_H Ffree_vs_T H_vs_E H_vs_T T_vs_293	1	CXCR4
E_vs_293 F_vs_E F_vs_H F_vs_T Ffree_vs_E Ffree_vs_H Ffree_vs_T H_vs_E T_vs_293 T_vs_E	1	SYTL5
E_vs_293 F_vs_E F_vs_H Ffree_vs_293 Ffree_vs_E Ffree_vs_H H_vs_293 H_vs_E H_vs_T T_vs_E	1	BEX1
E_vs_293 F_vs_E F_vs_H Ffree_vs_E Ffree_vs_H Ffree_vs_T H_vs_293 H_vs_E H_vs_T T_vs_293	1	CILP2
E_vs_293 F_vs_E F_vs_T Ffree_vs_293 Ffree_vs_E Ffree_vs_T H_vs_293 H_vs_E H_vs_T T_vs_293	1	GALNT14
E_vs_293 F_vs_E F_vs_T Ffree_vs_E Ffree_vs_H Ffree_vs_T H_vs_293 H_vs_E H_vs_T T_vs_293	1	ZNF544
E_vs_293 F_vs_E F_vs_T Ffree_vs_E Ffree_vs_H Ffree_vs_T H_vs_E H_vs_T T_vs_293 T_vs_E	1	UNCX
E_vs_293 F_vs_E F_vs_T Ffree_vs_E Ffree_vs_T H_vs_293 H_vs_E H_vs_T T_vs_293 T_vs_E	2	PPP1R11
		NRXN3
E_vs_293 F_vs_H F_vs_T Ffree_vs_293 Ffree_vs_H H_vs_293 H_vs_E H_vs_T T_vs_293 T_vs_E	1	EPHB1
E_vs_293 F_vs_H F_vs_T Ffree_vs_E Ffree_vs_H Ffree_vs_T H_vs_293 H_vs_E T_vs_293 T_vs_E	1	CTAGE4
F_vs_293 F_vs_E F_vs_H F_vs_T Ffree_vs_293 Ffree_vs_E Ffree_vs_F Ffree_vs_H Ffree_vs_T H_vs_E	1	DECR1
F_vs_293 F_vs_E F_vs_H F_vs_T Ffree_vs_293 Ffree_vs_E Ffree_vs_H Ffree_vs_T H_vs_293 T_vs_293	2	HIST1H2AC
		HIST1H3H
F_vs_293 F_vs_E F_vs_H F_vs_T Ffree_vs_293 Ffree_vs_E Ffree_vs_H Ffree_vs_T H_vs_E H_vs_T	2	PBX2
		ABLIM3
F_vs_293 F_vs_E F_vs_H F_vs_T Ffree_vs_293 Ffree_vs_E Ffree_vs_H Ffree_vs_T H_vs_T T_vs_293	2	PCDHB15
		PRR16
F_vs_293 F_vs_E F_vs_H F_vs_T Ffree_vs_293 Ffree_vs_E Ffree_vs_H Ffree_vs_T H_vs_T T_vs_E	2	JAKMIP2
		MARVELD2
F_vs_293 F_vs_E F_vs_H F_vs_T Ffree_vs_293 Ffree_vs_E Ffree_vs_T H_vs_293 H_vs_E H_vs_T	1	HHIP
F_vs_293 F_vs_E F_vs_H Ffree_vs_293 Ffree_vs_E Ffree_vs_H H_vs_293 H_vs_E T_vs_293 T_vs_E	2	MOCOS
		ADAMTS18
F_vs_293 F_vs_E F_vs_H Ffree_vs_293 Ffree_vs_E Ffree_vs_H H_vs_E H_vs_T T_vs_293 T_vs_E	1	RBFOX2
F_vs_293 F_vs_E F_vs_H Ffree_vs_E Ffree_vs_H H_vs_293 H_vs_E H_vs_T T_vs_293 T_vs_E	1	LZTS1
F_vs_293 F_vs_E F_vs_T Ffree_vs_293 Ffree_vs_E Ffree_vs_H Ffree_vs_T H_vs_293 H_vs_E T_vs_293	1	ST6GALNAC5
F_vs_293 F_vs_E F_vs_T Ffree_vs_293 Ffree_vs_E Ffree_vs_H Ffree_vs_T H_vs_T T_vs_293 T_vs_E	1	PARP12
F_vs_293 F_vs_E F_vs_T Ffree_vs_293 Ffree_vs_E Ffree_vs_T H_vs_293 H_vs_E H_vs_T T_vs_293	5	F2RL2
		ID2
		SGPP2
		GPR19
		HMOX1
F_vs_293 F_vs_E F_vs_T Ffree_vs_293 Ffree_vs_E Ffree_vs_T H_vs_293 H_vs_E H_vs_T T_vs_E	2	PRRT3
		HAAO
F_vs_293 F_vs_E F_vs_T Ffree_vs_293 Ffree_vs_E Ffree_vs_T H_vs_293 H_vs_E T_vs_293 T_vs_E	1	PTGER3
F_vs_293 F_vs_H F_vs_T Ffree_vs_293 Ffree_vs_H Ffree_vs_T H_vs_293 H_vs_E T_vs_293 T_vs_E	2	GPR50
		GPR173
F_vs_293 F_vs_H F_vs_T Ffree_vs_H Ffree_vs_T H_vs_293 H_vs_E H_vs_T T_vs_293 T_vs_E	2	CARMIL2
		ZNF331
F_vs_E F_vs_H F_vs_T Ffree_vs_E Ffree_vs_H Ffree_vs_T H_vs_293 H_vs_E T_vs_293 T_vs_E	1	CFAP300
F_vs_E F_vs_H F_vs_T Ffree_vs_E Ffree_vs_T H_vs_293 H_vs_E H_vs_T T_vs_293 T_vs_E	1	IRF8
F_vs_E F_vs_H Ffree_vs_293 Ffree_vs_E Ffree_vs_H H_vs_293 H_vs_E H_vs_T T_vs_293 T_vs_E	1	SMOC2
F_vs_H F_vs_T Ffree_vs_E Ffree_vs_H Ffree_vs_T H_vs_293 H_vs_E H_vs_T T_vs_293 T_vs_E	1	LRFN5
E_vs_293 F_vs_293 F_vs_E F_vs_H F_vs_T Ffree_vs_293 Ffree_vs_E Ffree_vs_H Ffree_vs_T	2	NOVA2
		NHSL2
E_vs_293 F_vs_293 F_vs_E F_vs_H F_vs_T Ffree_vs_293 Ffree_vs_E Ffree_vs_H T_vs_293	1	CHMP4C
E_vs_293 F_vs_293 F_vs_E F_vs_H F_vs_T Ffree_vs_293 Ffree_vs_E H_vs_293 T_vs_293	1	ADRA1B
E_vs_293 F_vs_293 F_vs_E F_vs_H F_vs_T Ffree_vs_E Ffree_vs_F H_vs_E T_vs_E	1	LPAR4
E_vs_293 F_vs_293 F_vs_E F_vs_H F_vs_T Ffree_vs_E Ffree_vs_H Ffree_vs_T H_vs_293	1	TMEM173
E_vs_293 F_vs_293 F_vs_E F_vs_H Ffree_vs_293 Ffree_vs_E Ffree_vs_H H_vs_293 T_vs_293	3	HIST1H4H
		ZNF503
		CRABP2
E_vs_293 F_vs_293 F_vs_E F_vs_H Ffree_vs_293 Ffree_vs_E H_vs_293 T_vs_293 T_vs_E	1	CEND1
E_vs_293 F_vs_293 F_vs_E F_vs_H Ffree_vs_293 Ffree_vs_E H_vs_E H_vs_T T_vs_293	1	PRRX1
E_vs_293 F_vs_293 F_vs_E F_vs_H Ffree_vs_293 Ffree_vs_E H_vs_E T_vs_293 T_vs_E	1	ZNF597
E_vs_293 F_vs_293 F_vs_E F_vs_H Ffree_vs_293 Ffree_vs_H H_vs_E H_vs_T T_vs_293	1	LOXL1
E_vs_293 F_vs_293 F_vs_E F_vs_T Ffree_vs_293 Ffree_vs_E Ffree_vs_T H_vs_293 T_vs_293	5	HCN4
		CALCB
		ANXA1
		JAG1
		NFIB
E_vs_293 F_vs_293 F_vs_E F_vs_T Ffree_vs_293 Ffree_vs_T H_vs_293 H_vs_E H_vs_T	1	SLC16A6
E_vs_293 F_vs_293 F_vs_E F_vs_T Ffree_vs_293 Ffree_vs_T H_vs_293 H_vs_T T_vs_293	2	ZNF726
		NSG1
E_vs_293 F_vs_293 F_vs_E F_vs_T Ffree_vs_E Ffree_vs_H Ffree_vs_T H_vs_293 T_vs_293	1	PPP2R3B
E_vs_293 F_vs_293 F_vs_E F_vs_T Ffree_vs_E Ffree_vs_T H_vs_E H_vs_T T_vs_293	1	ABR
E_vs_293 F_vs_293 F_vs_E Ffree_vs_293 Ffree_vs_E H_vs_293 H_vs_E H_vs_T T_vs_293	1	CCDC85A
E_vs_293 F_vs_293 F_vs_E Ffree_vs_293 Ffree_vs_E H_vs_293 H_vs_E H_vs_T T_vs_E	1	DIAPH2
E_vs_293 F_vs_293 F_vs_E Ffree_vs_293 Ffree_vs_E H_vs_293 H_vs_E T_vs_293 T_vs_E	22	SLFN12
		ESPNL
		TLX1
		UCP2
		IRS4
		IGFBP7
		PYCR1
		STAT6
		IQCA1
		LRRC7
		KCTD12
		SERPINB9
		GABRQ
		MGST1
		FN3K
		AMOT
		SIX3
		GALC
		FAM155A
		TMSB4X
		SALL3
		NRG1
E_vs_293 F_vs_293 F_vs_E Ffree_vs_293 Ffree_vs_E H_vs_293 H_vs_T T_vs_293 T_vs_E	1	PHEX
E_vs_293 F_vs_293 F_vs_H F_vs_T Ffree_vs_293 Ffree_vs_H Ffree_vs_T H_vs_293 T_vs_293	2	IFITM1
		SOX21
E_vs_293 F_vs_293 F_vs_H F_vs_T Ffree_vs_293 Ffree_vs_H Ffree_vs_T H_vs_293 T_vs_E	1	AMPD3
E_vs_293 F_vs_293 F_vs_H F_vs_T Ffree_vs_293 Ffree_vs_H Ffree_vs_T H_vs_E T_vs_293	1	CDH1
E_vs_293 F_vs_293 F_vs_H F_vs_T Ffree_vs_293 Ffree_vs_H Ffree_vs_T H_vs_E T_vs_E	7	TBXT
		GFY
		NCAM2
		ACOXL
		FGF13
		GPC3
		FOXA3
E_vs_293 F_vs_293 F_vs_H F_vs_T Ffree_vs_293 Ffree_vs_H H_vs_293 H_vs_E T_vs_293	1	NRROS
E_vs_293 F_vs_293 F_vs_H F_vs_T Ffree_vs_293 Ffree_vs_H H_vs_E H_vs_T T_vs_293	2	LUZP2
		CGREF1
E_vs_293 F_vs_293 F_vs_H F_vs_T Ffree_vs_293 H_vs_293 H_vs_E T_vs_293 T_vs_E	1	THBS1
E_vs_293 F_vs_293 F_vs_H Ffree_vs_293 Ffree_vs_E Ffree_vs_H H_vs_E H_vs_T T_vs_293	1	BEX5
E_vs_293 F_vs_293 F_vs_H Ffree_vs_293 Ffree_vs_E Ffree_vs_H H_vs_T T_vs_293 T_vs_E	1	SHISA4
E_vs_293 F_vs_293 F_vs_H Ffree_vs_293 Ffree_vs_E Ffree_vs_T H_vs_293 H_vs_E H_vs_T	1	MAGEH1
E_vs_293 F_vs_293 F_vs_H Ffree_vs_293 Ffree_vs_H H_vs_293 H_vs_E H_vs_T T_vs_293	14	DLGAP1
		FAM49A
		ECHDC3
		N4BP2L1
		LBH
		EDIL3
		MATN2
		ZNF528
		ZNF880
		KRT19
		CDA
		TSPOAP1
		COL14A1
		ANKRD1
E_vs_293 F_vs_293 F_vs_H Ffree_vs_293 Ffree_vs_H H_vs_293 H_vs_E T_vs_293 T_vs_E	1	CDH10
E_vs_293 F_vs_293 F_vs_T Ffree_vs_293 Ffree_vs_E Ffree_vs_H Ffree_vs_T H_vs_293 T_vs_293	1	SPATC1L
E_vs_293 F_vs_293 F_vs_T Ffree_vs_293 Ffree_vs_E Ffree_vs_T H_vs_293 H_vs_E H_vs_T	1	ABCD2
E_vs_293 F_vs_293 F_vs_T Ffree_vs_293 Ffree_vs_E Ffree_vs_T H_vs_293 H_vs_T T_vs_293	1	ERAP2
E_vs_293 F_vs_293 F_vs_T Ffree_vs_293 Ffree_vs_E Ffree_vs_T H_vs_E H_vs_T T_vs_293	1	KCNJ12
E_vs_293 F_vs_293 F_vs_T Ffree_vs_293 Ffree_vs_E H_vs_293 H_vs_E T_vs_293 T_vs_E	1	CCDC162P
E_vs_293 F_vs_293 F_vs_T Ffree_vs_293 Ffree_vs_H Ffree_vs_T H_vs_293 H_vs_T T_vs_E	1	NOG
E_vs_293 F_vs_293 F_vs_T Ffree_vs_293 Ffree_vs_T H_vs_293 H_vs_E H_vs_T T_vs_293	1	GLIS1
E_vs_293 F_vs_293 F_vs_T Ffree_vs_293 Ffree_vs_T H_vs_293 H_vs_E H_vs_T T_vs_E	2	LAMA2
		SLC16A9
E_vs_293 F_vs_293 F_vs_T Ffree_vs_293 Ffree_vs_T H_vs_293 H_vs_E T_vs_293 T_vs_E	1	PDGFD
E_vs_293 F_vs_293 F_vs_T Ffree_vs_293 Ffree_vs_T H_vs_293 H_vs_T T_vs_293 T_vs_E	17	IL20RA
		UTS2R
		COL12A1
		RENBP
		FOXQ1
		ZNF347
		HSPA1A
		CHODL
		PTPRN2
		COL4A4
		DDX60L
		SCUBE2
		ENC1
		PIEZO2
		PCDHGB7
		ITM2A
		RIPOR2
E_vs_293 F_vs_293 F_vs_T Ffree_vs_E Ffree_vs_H H_vs_293 H_vs_T T_vs_293 T_vs_E	1	TENM1
E_vs_293 F_vs_E F_vs_H F_vs_T Ffree_vs_293 Ffree_vs_E Ffree_vs_H H_vs_293 T_vs_293	1	NTRK3
E_vs_293 F_vs_E F_vs_H F_vs_T Ffree_vs_E Ffree_vs_H Ffree_vs_T H_vs_293 T_vs_293	22	SLC12A8
		PCDHA13
		TKTL1
		CLIC5
		RNF175
		SLC16A4
		PTPRE
		PCDHB11
		PDGFB
		PCDHAC2
		SHC3
		SHROOM2
		PCDHAC1
		BEND5
		SCG3
		AKR1C1
		SSPN
		ZNF141
		PAPPA
		TRIM55
		SH3TC1
		JPH3
E_vs_293 F_vs_E F_vs_H F_vs_T Ffree_vs_E Ffree_vs_H Ffree_vs_T H_vs_E T_vs_293	1	LIPG
E_vs_293 F_vs_E F_vs_H F_vs_T Ffree_vs_E Ffree_vs_H Ffree_vs_T H_vs_T T_vs_293	1	ANKRD33B
E_vs_293 F_vs_E F_vs_H F_vs_T Ffree_vs_E Ffree_vs_H H_vs_E H_vs_T T_vs_293	1	FAM129A
E_vs_293 F_vs_E F_vs_H F_vs_T Ffree_vs_E Ffree_vs_T H_vs_E H_vs_T T_vs_293	3	SPINK5
		NES
		EGF
E_vs_293 F_vs_E F_vs_H F_vs_T Ffree_vs_H Ffree_vs_T H_vs_293 T_vs_293 T_vs_E	2	ANXA3
		OR2A20P
E_vs_293 F_vs_E F_vs_H Ffree_vs_E Ffree_vs_H Ffree_vs_T H_vs_293 H_vs_T T_vs_E	1	SYBU
E_vs_293 F_vs_E F_vs_H Ffree_vs_E Ffree_vs_H H_vs_293 H_vs_E H_vs_T T_vs_293	2	ZNF160
		ZNF502
E_vs_293 F_vs_E F_vs_H Ffree_vs_E Ffree_vs_H H_vs_293 H_vs_E H_vs_T T_vs_E	2	DUSP4
		FRRS1L
E_vs_293 F_vs_E F_vs_H Ffree_vs_E Ffree_vs_H H_vs_E H_vs_T T_vs_293 T_vs_E	1	SFRP1
E_vs_293 F_vs_E F_vs_T Ffree_vs_293 Ffree_vs_E Ffree_vs_H Ffree_vs_T H_vs_E H_vs_T	1	ACVRL1
E_vs_293 F_vs_E F_vs_T Ffree_vs_293 Ffree_vs_E Ffree_vs_T H_vs_293 H_vs_E H_vs_T	1	ANKRD63
E_vs_293 F_vs_E F_vs_T Ffree_vs_293 Ffree_vs_E Ffree_vs_T H_vs_293 H_vs_T T_vs_293	1	DDR1
E_vs_293 F_vs_E F_vs_T Ffree_vs_E Ffree_vs_T H_vs_293 H_vs_E H_vs_T T_vs_293	3	CYP26A1
		ECM1
		BMPER
E_vs_293 F_vs_E F_vs_T Ffree_vs_E Ffree_vs_T H_vs_E H_vs_T T_vs_293 T_vs_E	9	BCL6B
		PTCHD1
		P4HTM
		SFN
		MAGEB2
		DCDC2
		BHLHA15
		SORCS1
		PCDH19
E_vs_293 F_vs_E F_vs_T Ffree_vs_H Ffree_vs_T H_vs_E H_vs_T T_vs_293 T_vs_E	1	CLSTN2
E_vs_293 F_vs_E Ffree_vs_E Ffree_vs_H Ffree_vs_T H_vs_293 H_vs_E T_vs_293 T_vs_E	1	TRIB2
E_vs_293 F_vs_H Ffree_vs_E Ffree_vs_H Ffree_vs_T H_vs_293 H_vs_E H_vs_T T_vs_293	1	GAL3ST4
F_vs_293 F_vs_E F_vs_H F_vs_T Ffree_vs_293 Ffree_vs_E Ffree_vs_H Ffree_vs_T H_vs_293	6	F8A1
		ACADL
		F8A3
		SOWAHB
		TMEFF2
		ONECUT3
F_vs_293 F_vs_E F_vs_H F_vs_T Ffree_vs_293 Ffree_vs_E Ffree_vs_H Ffree_vs_T H_vs_E	1	UNC13A
F_vs_293 F_vs_E F_vs_H F_vs_T Ffree_vs_293 Ffree_vs_E Ffree_vs_H Ffree_vs_T H_vs_T	3	MMP16
		PCDHB8
		STRA6
F_vs_293 F_vs_E F_vs_H F_vs_T Ffree_vs_293 Ffree_vs_E Ffree_vs_H Ffree_vs_T T_vs_293	3	SHANK1
		HOXD11
		ETV4
F_vs_293 F_vs_E F_vs_H F_vs_T Ffree_vs_H Ffree_vs_T H_vs_293 H_vs_E T_vs_293	1	UNC5A
F_vs_293 F_vs_E F_vs_H Ffree_vs_293 Ffree_vs_E Ffree_vs_H H_vs_293 H_vs_E H_vs_T	1	IL18R1
F_vs_293 F_vs_E F_vs_H Ffree_vs_293 Ffree_vs_E Ffree_vs_H H_vs_T T_vs_293 T_vs_E	10	PCP4L1
		DOK6
		HIST1H2AI
		PHYHIPL
		MLH3
		STC2
		B3GALT1
		HMSD
		KCNN3
		PLPP2
F_vs_293 F_vs_E F_vs_H Ffree_vs_293 Ffree_vs_E H_vs_293 H_vs_E T_vs_293 T_vs_E	2	CREB3L1
		TMEM132B
F_vs_293 F_vs_E F_vs_T Ffree_vs_293 Ffree_vs_E Ffree_vs_H Ffree_vs_T H_vs_E H_vs_T	1	RARB
F_vs_293 F_vs_E F_vs_T Ffree_vs_293 Ffree_vs_E Ffree_vs_T H_vs_293 H_vs_E H_vs_T	38	KCNMA1
		TRAPPC9
		ID1
		NPY
		TUBB2B
		GPER1
		MSMO1
		COL4A6
		HMGCS1
		ID3
		SAMD9L
		CPM
		ARRDC4
		TXNIP
		IDI1
		CTDSP1
		RARG
		CDHR1
		EPSTI1
		LSAMP
		HOXA2
		PRIMA1
		PCYOX1L
		EMILIN2
		LOX
		CCDC152
		GPX1
		INSIG1
		TFCP2L1
		MAPT
		ZIC1
		SMAD7
		DHRS3
		ADAMTS1
		NPC1L1
		ARRDC3
		GPR146
		MYBPHL
F_vs_293 F_vs_E F_vs_T Ffree_vs_293 Ffree_vs_E Ffree_vs_T H_vs_293 H_vs_T T_vs_E	1	DOK3
F_vs_293 F_vs_E F_vs_T Ffree_vs_293 Ffree_vs_E Ffree_vs_T H_vs_E H_vs_T T_vs_293	1	PLXNA4
F_vs_293 F_vs_E F_vs_T Ffree_vs_293 Ffree_vs_E Ffree_vs_T H_vs_T T_vs_293 T_vs_E	1	DPYD
F_vs_293 F_vs_E F_vs_T Ffree_vs_293 Ffree_vs_E H_vs_293 H_vs_E H_vs_T T_vs_E	1	EFEMP2
F_vs_293 F_vs_E F_vs_T Ffree_vs_E Ffree_vs_T H_vs_293 H_vs_E H_vs_T T_vs_293	1	UAP1L1
F_vs_293 F_vs_E Ffree_vs_293 Ffree_vs_E Ffree_vs_H H_vs_293 H_vs_T T_vs_293 T_vs_E	1	SULT2A1
F_vs_293 F_vs_E Ffree_vs_293 Ffree_vs_E Ffree_vs_T H_vs_293 H_vs_E H_vs_T T_vs_E	1	RAB39A
F_vs_293 F_vs_E Ffree_vs_293 Ffree_vs_E Ffree_vs_T H_vs_293 H_vs_E T_vs_293 T_vs_E	1	PEG10
F_vs_293 F_vs_E Ffree_vs_293 Ffree_vs_E H_vs_293 H_vs_E H_vs_T T_vs_293 T_vs_E	1	SNCG
F_vs_293 F_vs_H F_vs_T Ffree_vs_293 Ffree_vs_E Ffree_vs_H Ffree_vs_T H_vs_E T_vs_E	1	NPY1R
F_vs_293 F_vs_H F_vs_T Ffree_vs_293 Ffree_vs_H Ffree_vs_T H_vs_T T_vs_293 T_vs_E	1	PARP14
F_vs_293 F_vs_H Ffree_vs_293 Ffree_vs_E Ffree_vs_H Ffree_vs_T H_vs_293 H_vs_E H_vs_T	1	GFRA3
F_vs_293 F_vs_H Ffree_vs_293 Ffree_vs_H Ffree_vs_T H_vs_293 H_vs_E T_vs_293 T_vs_E	1	SPOCK1
F_vs_E F_vs_T Ffree_vs_E Ffree_vs_T H_vs_293 H_vs_E H_vs_T T_vs_293 T_vs_E	1	ADAM12
F_vs_H F_vs_T Ffree_vs_293 Ffree_vs_E Ffree_vs_H Ffree_vs_T H_vs_T T_vs_293 T_vs_E	1	CCDC144B
F_vs_H F_vs_T Ffree_vs_E Ffree_vs_H Ffree_vs_T H_vs_293 H_vs_E H_vs_T T_vs_293	1	ZNF595
F_vs_H F_vs_T Ffree_vs_H Ffree_vs_T H_vs_293 H_vs_E H_vs_T T_vs_293 T_vs_E	5	SNX19
		ARHGEF5
		ZNF813
		SYNDIG1
		KLF8
E_vs_293 F_vs_293 F_vs_E F_vs_H F_vs_T Ffree_vs_293 H_vs_293 T_vs_293	1	IRS1
E_vs_293 F_vs_293 F_vs_E F_vs_H F_vs_T Ffree_vs_E Ffree_vs_H Ffree_vs_T	1	VSTM2B
E_vs_293 F_vs_293 F_vs_E F_vs_H Ffree_vs_293 Ffree_vs_F H_vs_293 T_vs_293	1	CYP7B1
E_vs_293 F_vs_293 F_vs_E F_vs_H Ffree_vs_293 Ffree_vs_H H_vs_293 T_vs_293	1	HS3ST1
E_vs_293 F_vs_293 F_vs_E F_vs_T Ffree_vs_293 Ffree_vs_E Ffree_vs_T H_vs_E	1	ZIC2
E_vs_293 F_vs_293 F_vs_E F_vs_T Ffree_vs_293 Ffree_vs_E H_vs_293 T_vs_293	1	SP140L
E_vs_293 F_vs_293 F_vs_E F_vs_T Ffree_vs_293 Ffree_vs_E H_vs_E T_vs_E	1	PCDH1
E_vs_293 F_vs_293 F_vs_E F_vs_T Ffree_vs_293 Ffree_vs_T H_vs_293 H_vs_T	1	TEX19
E_vs_293 F_vs_293 F_vs_E F_vs_T Ffree_vs_293 Ffree_vs_T H_vs_293 T_vs_293	1	SCIN
E_vs_293 F_vs_293 F_vs_E F_vs_T Ffree_vs_E Ffree_vs_T H_vs_E T_vs_E	1	GPC2
E_vs_293 F_vs_293 F_vs_E Ffree_vs_293 Ffree_vs_E H_vs_293 H_vs_E T_vs_293	8	FAM213A
		PLAC1
		TGFB2
		CTGF
		SLC38A4
		MAP1A
		PRKX
		PMEPA1
E_vs_293 F_vs_293 F_vs_E Ffree_vs_293 Ffree_vs_E H_vs_293 H_vs_E T_vs_E	1	BST2
E_vs_293 F_vs_293 F_vs_E Ffree_vs_293 Ffree_vs_E H_vs_293 T_vs_293 T_vs_E	2	CPSF1P1
		RAMP2
E_vs_293 F_vs_293 F_vs_E Ffree_vs_293 Ffree_vs_E H_vs_E H_vs_T T_vs_293	1	PRKG2
E_vs_293 F_vs_293 F_vs_E Ffree_vs_293 Ffree_vs_E H_vs_E T_vs_293 T_vs_E	1	RAC2
E_vs_293 F_vs_293 F_vs_E Ffree_vs_293 Ffree_vs_H H_vs_E H_vs_T T_vs_293	1	GBP2
E_vs_293 F_vs_293 F_vs_E Ffree_vs_293 H_vs_293 H_vs_E H_vs_T T_vs_293	1	SAT1
E_vs_293 F_vs_293 F_vs_E Ffree_vs_293 H_vs_293 H_vs_E T_vs_293 T_vs_E	1	CDKN2B
E_vs_293 F_vs_293 F_vs_E Ffree_vs_293 H_vs_293 H_vs_T T_vs_293 T_vs_E	1	CENPVL3
E_vs_293 F_vs_293 F_vs_E Ffree_vs_E H_vs_293 H_vs_E T_vs_293 T_vs_E	2	PRAC2
		RASSF2
E_vs_293 F_vs_293 F_vs_H F_vs_T Ffree_vs_293 Ffree_vs_H H_vs_293 T_vs_293	1	CALHM5
E_vs_293 F_vs_293 F_vs_H F_vs_T Ffree_vs_293 Ffree_vs_T H_vs_293 T_vs_293	1	PLK2
E_vs_293 F_vs_293 F_vs_H F_vs_T Ffree_vs_293 Ffree_vs_T H_vs_E T_vs_E	1	BSPRY
E_vs_293 F_vs_293 F_vs_H F_vs_T Ffree_vs_E Ffree_vs_H H_vs_E T_vs_E	1	OVOL2
E_vs_293 F_vs_293 F_vs_H Ffree_vs_293 Ffree_vs_E Ffree_vs_H H_vs_E T_vs_E	1	DPYSL4
E_vs_293 F_vs_293 F_vs_H Ffree_vs_293 Ffree_vs_H Ffree_vs_T H_vs_293 T_vs_293	1	GRM8
E_vs_293 F_vs_293 F_vs_H Ffree_vs_293 Ffree_vs_H H_vs_293 H_vs_E T_vs_293	1	RERG
E_vs_293 F_vs_293 F_vs_H Ffree_vs_293 Ffree_vs_H H_vs_293 H_vs_T T_vs_293	4	GPNMB
		CPQ
		FOXC2
		PCDH10
E_vs_293 F_vs_293 F_vs_H Ffree_vs_293 Ffree_vs_H H_vs_E H_vs_T T_vs_293	9	ADCYAP1R1
		LNP1
		DMKN
		CRACR2A
		KLF15
		PAX1
		GBP1P1
		MCRIP2P1
		RBFOX3
E_vs_293 F_vs_293 F_vs_H Ffree_vs_293 H_vs_293 H_vs_E H_vs_T T_vs_293	1	DGKK
E_vs_293 F_vs_293 F_vs_H Ffree_vs_H H_vs_293 H_vs_E H_vs_T T_vs_293	1	ZNF625-ZNF20
E_vs_293 F_vs_293 F_vs_T Ffree_vs_293 Ffree_vs_H H_vs_E H_vs_T T_vs_293	1	SCARA3
E_vs_293 F_vs_293 F_vs_T Ffree_vs_293 Ffree_vs_T H_vs_293 H_vs_T T_vs_293	6	LPAR3
		2019-03-01
		SERPINB8
		UCHL1
		AGTR1
		KCNT2
E_vs_293 F_vs_293 F_vs_T Ffree_vs_293 Ffree_vs_T H_vs_293 H_vs_T T_vs_E	11	CYP27C1
		ZNF737
		TP53INP2
		BHLHE22
		LEPR
		EFNA1
		ZNF492
		HSPA1L
		ICA1
		B4GALNT4
		FOXF1
E_vs_293 F_vs_293 F_vs_T Ffree_vs_293 Ffree_vs_T H_vs_293 T_vs_293 T_vs_E	5	SLC6A11
		ADAMTS8
		SELENBP1
		DMTN
		HMGN5
E_vs_293 F_vs_293 F_vs_T Ffree_vs_293 Ffree_vs_T H_vs_T T_vs_293 T_vs_E	2	C10orf82
		COL4A2
E_vs_293 F_vs_293 F_vs_T Ffree_vs_293 H_vs_293 H_vs_E T_vs_293 T_vs_E	1	KRT17
E_vs_293 F_vs_293 F_vs_T Ffree_vs_293 H_vs_293 H_vs_T T_vs_293 T_vs_E	1	EGR1
E_vs_293 F_vs_293 F_vs_T Ffree_vs_E Ffree_vs_H H_vs_293 H_vs_T T_vs_E	1	ERVMER34-1
E_vs_293 F_vs_293 Ffree_vs_293 Ffree_vs_E H_vs_293 H_vs_E H_vs_T T_vs_293	2	CYP27A1
		INSM1
E_vs_293 F_vs_293 Ffree_vs_293 Ffree_vs_E H_vs_293 H_vs_E T_vs_293 T_vs_E	1	SH2D4A
E_vs_293 F_vs_293 Ffree_vs_293 Ffree_vs_E H_vs_293 H_vs_T T_vs_293 T_vs_E	1	OSMR
E_vs_293 F_vs_293 Ffree_vs_293 Ffree_vs_H H_vs_293 H_vs_E H_vs_T T_vs_293	2	SPACA6
		GABRA2
E_vs_293 F_vs_293 Ffree_vs_293 Ffree_vs_T H_vs_293 H_vs_E H_vs_T T_vs_293	1	GUCY1A2
E_vs_293 F_vs_293 Ffree_vs_293 Ffree_vs_T H_vs_293 H_vs_T T_vs_293 T_vs_E	2	LAYN
		PAPLN
E_vs_293 F_vs_E F_vs_H F_vs_T Ffree_vs_E Ffree_vs_H Ffree_vs_T H_vs_293	1	IL2RB
E_vs_293 F_vs_E F_vs_H F_vs_T Ffree_vs_E Ffree_vs_H Ffree_vs_T T_vs_293	5	PCDHGA11
		NRXN2
		ASGR1
		MEI1
		MYD88
E_vs_293 F_vs_E F_vs_H F_vs_T Ffree_vs_E Ffree_vs_H H_vs_293 T_vs_293	1	ZNF836
E_vs_293 F_vs_E F_vs_H F_vs_T Ffree_vs_E Ffree_vs_T H_vs_293 T_vs_293	4	BCAM
		FCHO1
		AMBN
		MEI4
E_vs_293 F_vs_E F_vs_H F_vs_T Ffree_vs_T H_vs_293 H_vs_T T_vs_293	1	ZNF692
E_vs_293 F_vs_E F_vs_H Ffree_vs_293 Ffree_vs_T H_vs_293 H_vs_T T_vs_E	1	YBX2
E_vs_293 F_vs_E F_vs_H Ffree_vs_E Ffree_vs_H Ffree_vs_T H_vs_293 T_vs_293	1	DTX3
E_vs_293 F_vs_E F_vs_H Ffree_vs_E Ffree_vs_H H_vs_293 H_vs_E H_vs_T	1	SOSTDC1
E_vs_293 F_vs_E F_vs_H Ffree_vs_E Ffree_vs_H H_vs_293 H_vs_T T_vs_293	1	ZNF878
E_vs_293 F_vs_E F_vs_H Ffree_vs_E Ffree_vs_H H_vs_293 H_vs_T T_vs_E	7	TMEM132E
		DOK7
		ZNF649
		TCF15
		FZD10
		ZNF563
		ZNF441
E_vs_293 F_vs_E F_vs_H Ffree_vs_E Ffree_vs_H H_vs_E H_vs_T T_vs_E	1	FAAH
E_vs_293 F_vs_E F_vs_H Ffree_vs_H Ffree_vs_T H_vs_293 H_vs_T T_vs_E	1	CBLN1
E_vs_293 F_vs_E F_vs_T Ffree_vs_293 Ffree_vs_E Ffree_vs_T H_vs_293 T_vs_293	1	UPP1
E_vs_293 F_vs_E F_vs_T Ffree_vs_E Ffree_vs_H Ffree_vs_T H_vs_293 T_vs_293	1	CNN1
E_vs_293 F_vs_E F_vs_T Ffree_vs_E Ffree_vs_H Ffree_vs_T H_vs_E T_vs_293	1	DRAXIN
E_vs_293 F_vs_E F_vs_T Ffree_vs_E Ffree_vs_H Ffree_vs_T H_vs_T T_vs_293	1	GALNTL6
E_vs_293 F_vs_E F_vs_T Ffree_vs_E Ffree_vs_H H_vs_293 H_vs_T T_vs_E	1	IGSF21
E_vs_293 F_vs_E F_vs_T Ffree_vs_E Ffree_vs_T H_vs_293 H_vs_E T_vs_293	1	FCGRT
E_vs_293 F_vs_E F_vs_T Ffree_vs_E Ffree_vs_T H_vs_293 H_vs_T T_vs_293	1	FOSL2
E_vs_293 F_vs_E F_vs_T Ffree_vs_E Ffree_vs_T H_vs_E H_vs_T T_vs_293	68	BTG2
		TRPM6
		SYT13
		LONRF2
		HID1
		PRR36
		UPK1B
		CLIP2
		FMNL1
		PNMA2
		PIF1
		NRG3
		TNFRSF21
		SLC24A4
		MAPK11
		FILIP1L
		LURAP1L
		CDKN1A
		SAGE1
		MBOAT7
		ENPP4
		ABCG1
		SHISA3
		DBX2
		CD40
		ABCA8
		TCF24
		MVB12B
		SIGIRR
		PRSS23
		C3orf18
		RASL11A
		LHX2
		TOB2P1
		OCA2
		PARM1
		C15orf48
		ZNF718
		SLC7A3
		LIF
		FGFR3
		NACAD
		GDAP1L1
		CEL
		DENND2A
		PLXND1
		FGFBP1
		MDGA1
		TCEAL7
		LINGO2
		CRMP1
		KAAG1
		GFRA1
		CYFIP2
		DRD1
		HES5
		BASP1
		PHACTR3
		DCLK1
		GPI
		MEIS3
		GAB2
		CT45A10
		VGLL2
		PTCHD4
		GABRA4
		MAP1B
		SYT9
E_vs_293 F_vs_E F_vs_T Ffree_vs_E Ffree_vs_T H_vs_E H_vs_T T_vs_E	1	MKRN3
E_vs_293 F_vs_E F_vs_T Ffree_vs_E Ffree_vs_T H_vs_E T_vs_293 T_vs_E	1	BIN1
E_vs_293 F_vs_E F_vs_T Ffree_vs_E Ffree_vs_T H_vs_T T_vs_293 T_vs_E	4	C2CD2
		EPM2AIP1
		IRF6
		MAL2
E_vs_293 F_vs_E F_vs_T Ffree_vs_T H_vs_E H_vs_T T_vs_293 T_vs_E	1	BMP2
E_vs_293 F_vs_E Ffree_vs_293 Ffree_vs_E H_vs_293 H_vs_E T_vs_293 T_vs_E	1	NR0B1
E_vs_293 F_vs_H F_vs_T Ffree_vs_T H_vs_293 H_vs_T T_vs_293 T_vs_E	1	WWC3
E_vs_293 F_vs_H F_vs_T Ffree_vs_T H_vs_E H_vs_T T_vs_293 T_vs_E	1	LGALS3BP
E_vs_293 F_vs_T Ffree_vs_E Ffree_vs_T H_vs_E H_vs_T T_vs_293 T_vs_E	1	KHDC1
F_vs_293 F_vs_E F_vs_H F_vs_T Ffree_vs_293 Ffree_vs_E Ffree_vs_H Ffree_vs_T	19	PTPN22
		PRKCB
		POMT1
		IL6R
		PTGER2
		CBFA2T3
		ZNF311
		HOXA10
		PCDHB16
		NOS3
		ITGA9
		DYSF
		CACNA1H
		PCDHB13
		PCDHB5
		ETV1
		ADARB2
		LRRC69
		TLL1
F_vs_293 F_vs_E F_vs_H F_vs_T Ffree_vs_293 Ffree_vs_E Ffree_vs_T H_vs_293	1	HIST1H2BJ
F_vs_293 F_vs_E F_vs_H F_vs_T Ffree_vs_H Ffree_vs_T H_vs_293 T_vs_293	1	PI15
F_vs_293 F_vs_E F_vs_H Ffree_vs_293 Ffree_vs_E H_vs_293 H_vs_E H_vs_T	1	STC1
F_vs_293 F_vs_E F_vs_H Ffree_vs_293 Ffree_vs_E H_vs_293 T_vs_293 T_vs_E	2	PAX2
		TRPV4
F_vs_293 F_vs_E F_vs_H Ffree_vs_293 Ffree_vs_E H_vs_T T_vs_293 T_vs_E	1	GSTT2
F_vs_293 F_vs_E F_vs_H Ffree_vs_293 Ffree_vs_H H_vs_T T_vs_293 T_vs_E	1	DEF6
F_vs_293 F_vs_E F_vs_H Ffree_vs_E Ffree_vs_H H_vs_293 H_vs_T T_vs_E	1	CFAP46
F_vs_293 F_vs_E F_vs_T Ffree_vs_293 Ffree_vs_E Ffree_vs_T H_vs_293 H_vs_E	6	TMED7-TICAM2
		GABRD
		HIST1H2BD
		ST3GAL1
		HIST3H2A
		PADI2
F_vs_293 F_vs_E F_vs_T Ffree_vs_293 Ffree_vs_E Ffree_vs_T H_vs_293 H_vs_T	5	UBE2L6
		TBX3
		CCDC33
		TTC39A
		ADCY5
F_vs_293 F_vs_E F_vs_T Ffree_vs_293 Ffree_vs_E Ffree_vs_T H_vs_E H_vs_T	2	RTL9
		HOXA3
F_vs_293 F_vs_E F_vs_T Ffree_vs_293 Ffree_vs_E Ffree_vs_T H_vs_E T_vs_E	1	LUM
F_vs_293 F_vs_E F_vs_T Ffree_vs_293 Ffree_vs_E H_vs_293 H_vs_E H_vs_T	2	SELL
		AFF2
F_vs_293 F_vs_E F_vs_T Ffree_vs_293 Ffree_vs_E H_vs_293 H_vs_E T_vs_E	1	NPTX2
F_vs_293 F_vs_E F_vs_T Ffree_vs_293 Ffree_vs_T H_vs_293 H_vs_E H_vs_T	1	NQO1
F_vs_293 F_vs_E F_vs_T Ffree_vs_E Ffree_vs_T H_vs_293 H_vs_E H_vs_T	1	RNF207
F_vs_293 F_vs_E F_vs_T Ffree_vs_E Ffree_vs_T H_vs_E H_vs_T T_vs_293	1	ENO2
F_vs_293 F_vs_E Ffree_vs_293 Ffree_vs_E Ffree_vs_T H_vs_293 H_vs_E H_vs_T	1	GPX4
F_vs_293 F_vs_E Ffree_vs_293 Ffree_vs_E Ffree_vs_T H_vs_293 H_vs_E T_vs_293	3	THSD1
		KIF21B
		C1orf54
F_vs_293 F_vs_E Ffree_vs_293 Ffree_vs_E H_vs_293 H_vs_E H_vs_T T_vs_293	2	TRABD2A
		THBS2
F_vs_293 F_vs_E Ffree_vs_293 Ffree_vs_E H_vs_293 H_vs_E T_vs_293 T_vs_E	44	DMC1
		SERPINF1
		FOXE1
		MAOA
		GSTM4
		SH2D2A
		CRABP1
		SLC22A3
		SP110
		HIST2H3A
		SFTA3
		RPRD1A
		AOX1
		ARSJ
		ZSCAN30
		SMIM10L2B
		RNF138
		TLR3
		ADGRB3
		NPEPL1
		SLC2A4
		HIST2H3C
		SNCB
		PRDM16
		BEX2
		COL5A2
		ARX
		RPS2P32
		PPP1R1A
		ELP2
		ZNF883
		C18orf21
		VEPH1
		ZNF397
		CPLX1
		POMZP3
		C4orf19
		OAS3
		TCEAL4
		FLT3
		MDK
		SALL4
		MEST
		LAMA4
F_vs_293 F_vs_E Ffree_vs_293 Ffree_vs_E H_vs_E H_vs_T T_vs_293 T_vs_E	1	RYR1
F_vs_293 F_vs_H F_vs_T Ffree_vs_293 Ffree_vs_E Ffree_vs_H Ffree_vs_T H_vs_E	1	TMEM255A
F_vs_293 F_vs_H F_vs_T Ffree_vs_293 Ffree_vs_H Ffree_vs_T H_vs_E H_vs_T	1	CPXM1
F_vs_293 F_vs_H F_vs_T Ffree_vs_H Ffree_vs_T H_vs_T T_vs_293 T_vs_E	1	HSPB8
F_vs_293 F_vs_H Ffree_vs_293 Ffree_vs_H Ffree_vs_T H_vs_293 H_vs_E H_vs_T	1	MST1R
F_vs_293 F_vs_T Ffree_vs_293 Ffree_vs_E H_vs_293 H_vs_T T_vs_293 T_vs_E	1	SYNM
F_vs_293 F_vs_T Ffree_vs_293 Ffree_vs_T H_vs_293 H_vs_E T_vs_293 T_vs_E	1	STS
F_vs_293 F_vs_T Ffree_vs_293 Ffree_vs_T H_vs_293 H_vs_T T_vs_293 T_vs_E	2	DNAH17
		IRF7
F_vs_293 F_vs_T Ffree_vs_T H_vs_293 H_vs_E H_vs_T T_vs_293 T_vs_E	1	ALKAL1
F_vs_E F_vs_H F_vs_T Ffree_vs_E Ffree_vs_H Ffree_vs_T H_vs_293 T_vs_293	1	OLFM2
F_vs_E F_vs_H Ffree_vs_293 Ffree_vs_E Ffree_vs_H H_vs_T T_vs_293 T_vs_E	1	FAM13C
F_vs_E F_vs_H Ffree_vs_293 Ffree_vs_E Ffree_vs_T H_vs_293 H_vs_E H_vs_T	1	CCDC89
F_vs_E F_vs_T Ffree_vs_293 Ffree_vs_E Ffree_vs_T H_vs_293 H_vs_E H_vs_T	2	HOGA1
		SPHK1
F_vs_E F_vs_T Ffree_vs_E Ffree_vs_H Ffree_vs_T H_vs_293 H_vs_E H_vs_T	1	C16orf45
F_vs_E F_vs_T Ffree_vs_E Ffree_vs_H Ffree_vs_T H_vs_T T_vs_293 T_vs_E	1	PTGR1
F_vs_E F_vs_T Ffree_vs_H Ffree_vs_T H_vs_293 H_vs_E H_vs_T T_vs_293	1	FAS
F_vs_H F_vs_T Ffree_vs_293 Ffree_vs_H Ffree_vs_T H_vs_293 H_vs_E H_vs_T	1	UGT3A2
F_vs_H F_vs_T Ffree_vs_293 Ffree_vs_H H_vs_E H_vs_T T_vs_293 T_vs_E	1	LGALS1
F_vs_H F_vs_T Ffree_vs_E Ffree_vs_H H_vs_293 H_vs_E T_vs_293 T_vs_E	1	ALOX12B
F_vs_H F_vs_T Ffree_vs_H Ffree_vs_T H_vs_293 H_vs_E H_vs_T T_vs_E	1	GDF6
F_vs_H F_vs_T Ffree_vs_H Ffree_vs_T H_vs_293 H_vs_E T_vs_293 T_vs_E	13	CMTR2
		ZNF285
		CDR1
		FBLN2
		SLC13A3
		PLTP
		ESYT3
		FUT1
		IL12RB2
		MARVELD3
		IGFBP5
		CD70
		SPDYC
F_vs_H F_vs_T Ffree_vs_T H_vs_293 H_vs_E H_vs_T T_vs_293 T_vs_E	1	OCIAD2
F_vs_T Ffree_vs_293 Ffree_vs_E Ffree_vs_H Ffree_vs_T H_vs_T T_vs_293 T_vs_E	1	KCNK2
E_vs_293 F_vs_293 F_vs_E F_vs_H Ffree_vs_293 H_vs_293 T_vs_293	2	SCN4A
		CCDC125
E_vs_293 F_vs_293 F_vs_E F_vs_T Ffree_vs_293 H_vs_293 T_vs_293	3	VWA5A
		GUCY1B2
		ALOX12P2
E_vs_293 F_vs_293 F_vs_E Ffree_vs_293 Ffree_vs_E H_vs_293 T_vs_293	9	CLMP
		VGLL3
		AMHR2
		RGS16
		FOLR1
		B3GAT1
		GYG2
		KIF17
		NEDD9
E_vs_293 F_vs_293 F_vs_E Ffree_vs_293 Ffree_vs_E H_vs_E T_vs_E	2	GYPC
		SPINT2
E_vs_293 F_vs_293 F_vs_E Ffree_vs_293 H_vs_293 H_vs_E T_vs_293	2	ICAM4
		COL25A1
E_vs_293 F_vs_293 F_vs_E Ffree_vs_293 H_vs_E H_vs_T T_vs_293	1	PLAC8
E_vs_293 F_vs_293 F_vs_E Ffree_vs_E H_vs_E H_vs_T T_vs_293	1	NPTXR
E_vs_293 F_vs_293 F_vs_E Ffree_vs_E H_vs_E T_vs_293 T_vs_E	1	ETNPPL
E_vs_293 F_vs_293 F_vs_H F_vs_T Ffree_vs_293 Ffree_vs_H Ffree_vs_T	1	CNRIP1
E_vs_293 F_vs_293 F_vs_H F_vs_T Ffree_vs_293 Ffree_vs_H H_vs_E	1	ACE
E_vs_293 F_vs_293 F_vs_H F_vs_T Ffree_vs_293 H_vs_293 T_vs_293	2	IFITM3
		BDNF
E_vs_293 F_vs_293 F_vs_H F_vs_T Ffree_vs_293 H_vs_293 T_vs_E	1	HIST1H3E
E_vs_293 F_vs_293 F_vs_H F_vs_T Ffree_vs_E Ffree_vs_F H_vs_E	1	WASH7P
E_vs_293 F_vs_293 F_vs_H Ffree_vs_293 Ffree_vs_H Ffree_vs_T H_vs_E	1	TCEAL3
E_vs_293 F_vs_293 F_vs_H Ffree_vs_293 Ffree_vs_H H_vs_293 T_vs_293	3	TOX
		VILL
		LONRF3
E_vs_293 F_vs_293 F_vs_H Ffree_vs_293 Ffree_vs_H H_vs_E H_vs_T	2	CACNA1C
		TP53INP1
E_vs_293 F_vs_293 F_vs_H Ffree_vs_293 Ffree_vs_H H_vs_E T_vs_293	1	VAV1
E_vs_293 F_vs_293 F_vs_H Ffree_vs_293 Ffree_vs_H H_vs_T T_vs_293	3	HPCAL4
		ITGA1
		SLC25A48
E_vs_293 F_vs_293 F_vs_H Ffree_vs_293 Ffree_vs_T H_vs_293 H_vs_T	1	CCKBR
E_vs_293 F_vs_293 F_vs_H Ffree_vs_293 H_vs_293 H_vs_E T_vs_293	2	LPL
		PGM5
E_vs_293 F_vs_293 F_vs_H Ffree_vs_293 H_vs_293 H_vs_T T_vs_293	1	ELFN2
E_vs_293 F_vs_293 F_vs_H Ffree_vs_F Ffree_vs_T H_vs_T T_vs_293	1	TECRP1
E_vs_293 F_vs_293 F_vs_H Ffree_vs_H H_vs_293 H_vs_E H_vs_T	1	ZNF91
E_vs_293 F_vs_293 F_vs_T Ffree_vs_293 Ffree_vs_E H_vs_E T_vs_E	1	CACNA1B
E_vs_293 F_vs_293 F_vs_T Ffree_vs_293 Ffree_vs_F H_vs_293 T_vs_293	1	ASTN2
E_vs_293 F_vs_293 F_vs_T Ffree_vs_293 Ffree_vs_T H_vs_293 H_vs_T	6	KCNQ4
		THSD7A
		B3GNT9
		CRISPLD2
		RAI2
		NELL1
E_vs_293 F_vs_293 F_vs_T Ffree_vs_293 Ffree_vs_T H_vs_293 T_vs_293	11	PKNOX2
		RUNX2
		CASP4
		EPS8L1
		LAMB3
		S1PR3
		CDX2
		MGAT5B
		CD19
		ACTG2
		OGDHL
E_vs_293 F_vs_293 F_vs_T Ffree_vs_293 Ffree_vs_T H_vs_293 T_vs_E	1	TPM2
E_vs_293 F_vs_293 F_vs_T Ffree_vs_293 Ffree_vs_T H_vs_T T_vs_E	2	STYK1
		SP5
E_vs_293 F_vs_293 F_vs_T Ffree_vs_293 H_vs_293 H_vs_T T_vs_293	1	ZNF677
E_vs_293 F_vs_293 F_vs_T Ffree_vs_293 H_vs_293 T_vs_293 T_vs_E	3	HS3ST5
		BMS1P22
		CAVIN1
E_vs_293 F_vs_293 F_vs_T Ffree_vs_E Ffree_vs_F H_vs_293 T_vs_E	1	PSG2
E_vs_293 F_vs_293 F_vs_T Ffree_vs_T H_vs_293 H_vs_T T_vs_E	1	SCHIP1
E_vs_293 F_vs_293 F_vs_T Ffree_vs_T H_vs_E H_vs_T T_vs_293	1	SOGA1
E_vs_293 F_vs_293 Ffree_vs_293 Ffree_vs_E Ffree_vs_H Ffree_vs_T H_vs_293	1	GRIK5
E_vs_293 F_vs_293 Ffree_vs_293 Ffree_vs_E Ffree_vs_H H_vs_293 T_vs_293	1	DMRTA1
E_vs_293 F_vs_293 Ffree_vs_293 Ffree_vs_E Ffree_vs_T H_vs_293 T_vs_293	1	ACSS1
E_vs_293 F_vs_293 Ffree_vs_293 Ffree_vs_E H_vs_293 T_vs_293 T_vs_E	2	EIF3EP1
		CR2
E_vs_293 F_vs_293 Ffree_vs_293 Ffree_vs_H Ffree_vs_T H_vs_293 T_vs_293	1	MATK
E_vs_293 F_vs_293 Ffree_vs_293 Ffree_vs_H H_vs_293 H_vs_E T_vs_293	1	CNKSR2
E_vs_293 F_vs_293 Ffree_vs_293 Ffree_vs_H H_vs_293 H_vs_T T_vs_293	1	ACSS3
E_vs_293 F_vs_293 Ffree_vs_293 Ffree_vs_H H_vs_E H_vs_T T_vs_293	1	TRPC6
E_vs_293 F_vs_293 Ffree_vs_293 Ffree_vs_H H_vs_E T_vs_293 T_vs_E	1	APOBEC3B
E_vs_293 F_vs_293 Ffree_vs_293 Ffree_vs_T H_vs_293 H_vs_T T_vs_293	2	EDNRB
		ITGB8
E_vs_293 F_vs_293 Ffree_vs_293 Ffree_vs_T H_vs_293 H_vs_T T_vs_E	3	CAPN6
		FOLH1
		DNM1P47
E_vs_293 F_vs_293 Ffree_vs_293 H_vs_293 H_vs_E H_vs_T T_vs_293	7	CYP1A1
		ESRRB
		G0S2
		CRIP3
		EBF2
		PLEK2
		DKK1
E_vs_293 F_vs_293 Ffree_vs_293 H_vs_293 H_vs_E T_vs_293 T_vs_E	3	GNG11
		QPRT
		UNC5C
E_vs_293 F_vs_293 Ffree_vs_293 H_vs_293 H_vs_T T_vs_293 T_vs_E	3	NBEAP3
		HDAC9
		TNMD
E_vs_293 F_vs_E F_vs_H F_vs_T Ffree_vs_E Ffree_vs_H Ffree_vs_T	3	SPRED3
		GPSM3
		PRDM1
E_vs_293 F_vs_E F_vs_H F_vs_T Ffree_vs_E Ffree_vs_H H_vs_293	1	PDCD6IPP2
E_vs_293 F_vs_E F_vs_H F_vs_T Ffree_vs_E Ffree_vs_T T_vs_293	2	PLEKHA4
		C11orf96
E_vs_293 F_vs_E F_vs_H F_vs_T Ffree_vs_T H_vs_293 T_vs_293	2	PIANP
		TMEM40
E_vs_293 F_vs_E F_vs_H Ffree_vs_E Ffree_vs_H Ffree_vs_T H_vs_293	1	GCNT2
E_vs_293 F_vs_E F_vs_H Ffree_vs_E Ffree_vs_H H_vs_293 T_vs_293	2	KCNA1
		PHLDB2
E_vs_293 F_vs_E F_vs_H Ffree_vs_E H_vs_293 H_vs_E T_vs_E	1	SLC2A10
E_vs_293 F_vs_E F_vs_H Ffree_vs_E H_vs_293 T_vs_293 T_vs_E	1	ZNF586
E_vs_293 F_vs_E F_vs_T Ffree_vs_E Ffree_vs_H Ffree_vs_T T_vs_293	1	PTPRH
E_vs_293 F_vs_E F_vs_T Ffree_vs_E Ffree_vs_T H_vs_293 T_vs_293	7	SECTM1
		C6orf141
		CD74
		ZFP28
		EPHA2
		PXDC1
		TMEM71
E_vs_293 F_vs_E F_vs_T Ffree_vs_E Ffree_vs_T H_vs_E H_vs_T	8	COL4A5
		HOXA11
		FADS2
		BEND4
		OSGIN1
		SBK1
		HTATSF1P2
		OLFML2B
E_vs_293 F_vs_E F_vs_T Ffree_vs_E Ffree_vs_T H_vs_E T_vs_293	5	LSMEM2
		IFRD2
		EBF1
		RGL2
		TEAD3
E_vs_293 F_vs_E F_vs_T Ffree_vs_E Ffree_vs_T H_vs_E T_vs_E	2	CDK5R2
		GABRB1
E_vs_293 F_vs_E F_vs_T Ffree_vs_E Ffree_vs_T H_vs_T T_vs_293	8	PRRX2
		DDAH2
		NKX1-2
		HOXB9
		HLX
		NATD1
		CHGB
		FAM83G
E_vs_293 F_vs_E F_vs_T Ffree_vs_E H_vs_E H_vs_T T_vs_293	3	TMEM121B
		TPM4
		INPP5D
E_vs_293 F_vs_E F_vs_T Ffree_vs_E H_vs_E H_vs_T T_vs_E	1	HLA-V
E_vs_293 F_vs_E F_vs_T Ffree_vs_E H_vs_E T_vs_293 T_vs_E	2	RNF122
		GSN
E_vs_293 F_vs_E F_vs_T Ffree_vs_T H_vs_293 H_vs_T T_vs_293	1	SOCS3
E_vs_293 F_vs_E F_vs_T Ffree_vs_T H_vs_E H_vs_T T_vs_293	3	MYO7A
		ATAD3B
		ESR2
E_vs_293 F_vs_E F_vs_T Ffree_vs_T H_vs_T T_vs_293 T_vs_E	1	MAGEA2B
E_vs_293 F_vs_E Ffree_vs_293 Ffree_vs_E H_vs_E H_vs_T T_vs_293	1	NRG4
E_vs_293 F_vs_E Ffree_vs_E Ffree_vs_H H_vs_293 H_vs_T T_vs_E	1	CHRNB4
E_vs_293 F_vs_E Ffree_vs_E Ffree_vs_H H_vs_E H_vs_T T_vs_E	1	TMC5
E_vs_293 F_vs_E Ffree_vs_E Ffree_vs_T H_vs_E H_vs_T T_vs_293	2	EOMES
		EBF4
E_vs_293 F_vs_E Ffree_vs_E H_vs_293 H_vs_E H_vs_T T_vs_E	1	PLEKHA6
E_vs_293 F_vs_E Ffree_vs_E H_vs_293 H_vs_E T_vs_293 T_vs_E	1	FNDC1
E_vs_293 F_vs_E Ffree_vs_E H_vs_E H_vs_T T_vs_293 T_vs_E	1	HSPA2
E_vs_293 F_vs_H F_vs_T Ffree_vs_293 Ffree_vs_T H_vs_293 T_vs_293	1	ITGB3
E_vs_293 F_vs_H F_vs_T Ffree_vs_293 H_vs_293 T_vs_293 T_vs_E	1	FBXO6
E_vs_293 F_vs_H F_vs_T Ffree_vs_H Ffree_vs_T H_vs_293 T_vs_293	2	CYP1B1
		ZNF329
E_vs_293 F_vs_H F_vs_T Ffree_vs_H Ffree_vs_T H_vs_E T_vs_E	1	CRYBG1
E_vs_293 F_vs_H F_vs_T Ffree_vs_T H_vs_293 T_vs_293 T_vs_E	1	SLC16A14
E_vs_293 F_vs_H Ffree_vs_293 Ffree_vs_T H_vs_293 H_vs_E H_vs_T	1	TPPP3
E_vs_293 F_vs_H Ffree_vs_E Ffree_vs_H H_vs_293 H_vs_E H_vs_T	1	ZNF888
E_vs_293 F_vs_H Ffree_vs_H H_vs_293 H_vs_E H_vs_T T_vs_293	1	ZNF320
E_vs_293 F_vs_H Ffree_vs_H H_vs_293 H_vs_E H_vs_T T_vs_E	1	DMRTA2
E_vs_293 F_vs_T Ffree_vs_293 Ffree_vs_T H_vs_293 T_vs_293 T_vs_E	1	PDE1A
E_vs_293 F_vs_T Ffree_vs_293 Ffree_vs_T H_vs_T T_vs_293 T_vs_E	2	KLK8
		FOSL1
E_vs_293 F_vs_T Ffree_vs_E Ffree_vs_T H_vs_E H_vs_T T_vs_293	1	METTL7B
E_vs_293 F_vs_T Ffree_vs_T H_vs_293 H_vs_T T_vs_293 T_vs_E	2	CD109
		NKAIN2
F_vs_293 F_vs_E F_vs_H F_vs_T Ffree_vs_293 Ffree_vs_E Ffree_vs_H	5	FBXO2
		ALDH1A2
		AFAP1L1
		HIST1H2BK
		KLHL35
F_vs_293 F_vs_E F_vs_H F_vs_T Ffree_vs_293 Ffree_vs_E Ffree_vs_T	5	NOSTRIN
		INHBE
		ZNF300
		ACOX2
		HSPB7
F_vs_293 F_vs_E F_vs_H F_vs_T Ffree_vs_293 Ffree_vs_H Ffree_vs_T	1	TNNT1
F_vs_293 F_vs_E F_vs_H F_vs_T Ffree_vs_E Ffree_vs_H Ffree_vs_T	2	PACSIN1
		LKAAEAR1
F_vs_293 F_vs_E F_vs_H Ffree_vs_293 Ffree_vs_E Ffree_vs_H Ffree_vs_T	1	HIF3A
F_vs_293 F_vs_E F_vs_H Ffree_vs_293 Ffree_vs_E Ffree_vs_H T_vs_293	1	HAPLN2
F_vs_293 F_vs_E F_vs_H Ffree_vs_293 Ffree_vs_E Ffree_vs_H T_vs_E	3	SHISA2
		GAL3ST1
		MOXD1
F_vs_293 F_vs_E F_vs_H Ffree_vs_293 Ffree_vs_E T_vs_293 T_vs_E	1	PLPPR3
F_vs_293 F_vs_E F_vs_H Ffree_vs_293 Ffree_vs_H H_vs_E H_vs_T	1	TJP3
F_vs_293 F_vs_E F_vs_H Ffree_vs_293 H_vs_T T_vs_293 T_vs_E	1	RUBCNL
F_vs_293 F_vs_E F_vs_T Ffree_vs_293 Ffree_vs_E Ffree_vs_H Ffree_vs_T	1	TMIGD2
F_vs_293 F_vs_E F_vs_T Ffree_vs_293 Ffree_vs_E Ffree_vs_T H_vs_293	5	GPCPD1
		USH1G
		TNFRSF19
		PLA2G7
		FGF9
F_vs_293 F_vs_E F_vs_T Ffree_vs_293 Ffree_vs_E Ffree_vs_T H_vs_E	3	NKX2-4
		MCM7
		ADAMTS9
F_vs_293 F_vs_E F_vs_T Ffree_vs_293 Ffree_vs_E Ffree_vs_T H_vs_T	3	PHC1P1
		DLG3
		HOXC9
F_vs_293 F_vs_E F_vs_T Ffree_vs_293 Ffree_vs_E H_vs_293 H_vs_E	1	HIST2H2BF
F_vs_293 F_vs_E F_vs_T Ffree_vs_293 Ffree_vs_E H_vs_E T_vs_E	1	HTR6
F_vs_293 F_vs_E F_vs_T Ffree_vs_293 Ffree_vs_T H_vs_293 H_vs_T	1	TCAF1P1
F_vs_293 F_vs_E F_vs_T Ffree_vs_E H_vs_293 H_vs_E H_vs_T	1	STMND1
F_vs_293 F_vs_E F_vs_T Ffree_vs_T H_vs_293 H_vs_E H_vs_T	1	YJEFN3
F_vs_293 F_vs_E F_vs_T Ffree_vs_T H_vs_T T_vs_293 T_vs_E	1	TNNI3
F_vs_293 F_vs_E Ffree_vs_293 Ffree_vs_E Ffree_vs_T H_vs_293 H_vs_E	2	WNT16
		PCDHGC4
F_vs_293 F_vs_E Ffree_vs_293 Ffree_vs_E Ffree_vs_T H_vs_293 T_vs_293	1	SULF1
F_vs_293 F_vs_E Ffree_vs_293 Ffree_vs_E H_vs_293 H_vs_E H_vs_T	2	SGK1
		VIPR1
F_vs_293 F_vs_E Ffree_vs_293 Ffree_vs_E H_vs_293 H_vs_E T_vs_293	7	PTP4A3
		TCEAL8
		WTIP
		KRTAP21-2
		DNASE1L2
		BEX3
		NYNRIN
F_vs_293 F_vs_E Ffree_vs_293 Ffree_vs_E H_vs_293 H_vs_E T_vs_E	5	KLHL14
		CCDC141
		DCUN1D2
		GALNT1
		ZFP92
F_vs_293 F_vs_E Ffree_vs_293 Ffree_vs_E H_vs_293 T_vs_293 T_vs_E	3	RNF125
		RIMS1
		SEMA6A
F_vs_293 F_vs_E Ffree_vs_293 Ffree_vs_E H_vs_E T_vs_293 T_vs_E	1	FAM43B
F_vs_293 F_vs_E Ffree_vs_293 H_vs_293 H_vs_E H_vs_T T_vs_293	1	OVGP1
F_vs_293 F_vs_E Ffree_vs_293 H_vs_293 H_vs_E T_vs_293 T_vs_E	1	EFNB2
F_vs_293 F_vs_E Ffree_vs_E H_vs_293 H_vs_E H_vs_T T_vs_E	1	ASXL3
F_vs_293 F_vs_E Ffree_vs_E H_vs_293 H_vs_E T_vs_293 T_vs_E	1	RELN
F_vs_293 F_vs_H F_vs_T Ffree_vs_293 Ffree_vs_E Ffree_vs_H Ffree_vs_T	1	SARDH
F_vs_293 F_vs_H F_vs_T Ffree_vs_293 Ffree_vs_H Ffree_vs_T T_vs_E	2	ABCD1
		SYTL1
F_vs_293 F_vs_H F_vs_T Ffree_vs_T H_vs_T T_vs_293 T_vs_E	2	GABBR2
		ZNF124
F_vs_293 F_vs_H Ffree_vs_293 Ffree_vs_E Ffree_vs_H H_vs_T T_vs_293	2	LINC02495
		GATM
F_vs_293 F_vs_H Ffree_vs_293 Ffree_vs_H H_vs_293 H_vs_E H_vs_T	5	PNPLA4
		PCDH11X
		LHX1
		ZNF701
		CACNG8
F_vs_293 F_vs_H Ffree_vs_293 H_vs_293 H_vs_E H_vs_T T_vs_293	1	DEPP1
F_vs_293 F_vs_H Ffree_vs_H H_vs_293 H_vs_E H_vs_T T_vs_293	1	ZNF468
F_vs_293 F_vs_T Ffree_vs_293 Ffree_vs_T H_vs_293 H_vs_E H_vs_T	2	ZSCAN5A
		KCNF1
F_vs_293 F_vs_T Ffree_vs_293 Ffree_vs_T H_vs_293 H_vs_T T_vs_E	1	TNFAIP2
F_vs_293 F_vs_T Ffree_vs_293 Ffree_vs_T H_vs_T T_vs_293 T_vs_E	2	EPCAM
		BICC1
F_vs_293 F_vs_T Ffree_vs_F Ffree_vs_H H_vs_293 H_vs_E H_vs_T	1	EIF3FP3
F_vs_293 Ffree_vs_293 Ffree_vs_E H_vs_293 H_vs_E T_vs_293 T_vs_E	3	NKX3-1
		BMS1P17
		CCR10
F_vs_293 Ffree_vs_293 Ffree_vs_T H_vs_293 H_vs_E T_vs_293 T_vs_E	2	UTF1
		LIG4
F_vs_E F_vs_H F_vs_T Ffree_vs_293 Ffree_vs_E Ffree_vs_H Ffree_vs_T	1	INHBB
F_vs_E F_vs_H F_vs_T Ffree_vs_E Ffree_vs_H Ffree_vs_T H_vs_293	3	CDH3
		HACD4
		ZNF233
F_vs_E F_vs_H F_vs_T Ffree_vs_E Ffree_vs_H Ffree_vs_T T_vs_293	4	WNT7B
		HSD17B11
		HOXA13
		MGARP
F_vs_E F_vs_H F_vs_T Ffree_vs_E Ffree_vs_T H_vs_T T_vs_293	1	PDGFA
F_vs_E F_vs_T Ffree_vs_293 Ffree_vs_E Ffree_vs_T H_vs_E H_vs_T	3	SERINC5
		GPR153
		BSN
F_vs_E F_vs_T Ffree_vs_E Ffree_vs_T H_vs_293 H_vs_E H_vs_T	2	ISM1
		TMEM97
F_vs_E F_vs_T Ffree_vs_E Ffree_vs_T H_vs_E H_vs_T T_vs_293	6	GATA2
		NFATC2
		GADD45A
		BACH2
		DDX60
		STAC
F_vs_E F_vs_T Ffree_vs_E Ffree_vs_T H_vs_T T_vs_293 T_vs_E	3	MAP6
		PTPN6
		PNMA8B
F_vs_E Ffree_vs_293 Ffree_vs_E Ffree_vs_T H_vs_293 H_vs_E T_vs_E	1	HMX2
F_vs_H F_vs_T Ffree_vs_293 Ffree_vs_E Ffree_vs_F T_vs_293 T_vs_E	1	FSIP2
F_vs_H F_vs_T Ffree_vs_293 Ffree_vs_T H_vs_293 H_vs_E H_vs_T	1	DLX5
F_vs_H F_vs_T Ffree_vs_293 H_vs_293 H_vs_E T_vs_293 T_vs_E	1	POU6F2
F_vs_H F_vs_T Ffree_vs_H Ffree_vs_T H_vs_293 H_vs_E T_vs_293	3	SHANK2
		TSPO
		ZNF112
F_vs_H F_vs_T Ffree_vs_H Ffree_vs_T H_vs_293 T_vs_293 T_vs_E	1	ISL1
F_vs_H F_vs_T Ffree_vs_H Ffree_vs_T H_vs_E H_vs_T T_vs_293	1	PHOSPHO1
F_vs_H F_vs_T Ffree_vs_H Ffree_vs_T H_vs_T T_vs_293 T_vs_E	1	PUDP
F_vs_H F_vs_T Ffree_vs_H H_vs_293 H_vs_E T_vs_293 T_vs_E	1	SHH
F_vs_H Ffree_vs_H Ffree_vs_T H_vs_293 H_vs_E H_vs_T T_vs_293	1	ZNF772
F_vs_T Ffree_vs_293 Ffree_vs_E Ffree_vs_F H_vs_E T_vs_293 T_vs_E	1	KIAA1328
F_vs_T Ffree_vs_293 Ffree_vs_E Ffree_vs_T H_vs_293 H_vs_E H_vs_T	1	PDPK2P
F_vs_T Ffree_vs_293 Ffree_vs_E H_vs_293 H_vs_E T_vs_293 T_vs_E	1	BCRP2
F_vs_T Ffree_vs_293 Ffree_vs_T H_vs_293 H_vs_E H_vs_T T_vs_E	1	CRIP2
F_vs_T Ffree_vs_293 Ffree_vs_T H_vs_293 H_vs_E T_vs_293 T_vs_E	1	CDC42BPG
F_vs_T Ffree_vs_293 Ffree_vs_T H_vs_293 H_vs_T T_vs_293 T_vs_E	2	SLC35D2
		SLFN13
F_vs_T Ffree_vs_H Ffree_vs_T H_vs_E H_vs_T T_vs_293 T_vs_E	1	AIFM2
F_vs_T Ffree_vs_T H_vs_293 H_vs_E H_vs_T T_vs_293 T_vs_E	1	CDH12
E_vs_293 F_vs_293 F_vs_E Ffree_vs_293 H_vs_293 T_vs_293	4	MT1F
		HIST1H2BN
		ARHGAP6
		SIX6
E_vs_293 F_vs_293 F_vs_E Ffree_vs_E H_vs_E T_vs_E	4	ARHGEF9
		BMS1P10
		DLC1
		TGFBR3L
E_vs_293 F_vs_293 F_vs_H F_vs_T Ffree_vs_293 Ffree_vs_H	1	SNX18P3
E_vs_293 F_vs_293 F_vs_H F_vs_T Ffree_vs_F T_vs_E	1	PPIAP22
E_vs_293 F_vs_293 F_vs_H F_vs_T H_vs_E T_vs_E	1	STAG2
E_vs_293 F_vs_293 F_vs_H Ffree_vs_293 Ffree_vs_H H_vs_E	2	AKAP3
		MEOX1
E_vs_293 F_vs_293 F_vs_H Ffree_vs_293 Ffree_vs_H T_vs_293	1	TRPM4
E_vs_293 F_vs_293 F_vs_H Ffree_vs_293 H_vs_293 T_vs_293	4	ARHGDIB
		NLRP11
		CCL2
		PRR5L
E_vs_293 F_vs_293 F_vs_H Ffree_vs_H H_vs_293 T_vs_293	1	NAV2
E_vs_293 F_vs_293 F_vs_T Ffree_vs_293 Ffree_vs_H Ffree_vs_T	1	PCDHGA10
E_vs_293 F_vs_293 F_vs_T Ffree_vs_293 Ffree_vs_T H_vs_293	5	BHMG1
		IGFBPL1
		FRMPD3
		FOXD3
		RYR2
E_vs_293 F_vs_293 F_vs_T Ffree_vs_293 Ffree_vs_T T_vs_E	2	ELAVL2
		APLN
E_vs_293 F_vs_293 F_vs_T Ffree_vs_293 H_vs_293 H_vs_T	1	ENPP2
E_vs_293 F_vs_293 F_vs_T Ffree_vs_293 H_vs_293 T_vs_293	12	CDC42EP3
		LDLR
		AMOTL2
		PNPLA3
		CCNA1
		SCUBE1
		KCNQ2
		BARX2
		ZNF354C
		COL5A3
		OR51E2
		MYO5B
E_vs_293 F_vs_293 Ffree_vs_293 Ffree_vs_E H_vs_293 T_vs_293	2	SH2D5
		DPP7
E_vs_293 F_vs_293 Ffree_vs_293 Ffree_vs_E H_vs_E T_vs_E	1	CNNM1
E_vs_293 F_vs_293 Ffree_vs_293 Ffree_vs_H H_vs_293 H_vs_T	1	CYP4X1
E_vs_293 F_vs_293 Ffree_vs_293 Ffree_vs_H H_vs_293 T_vs_293	5	GRIN2A
		ZNF730
		MKX
		ZNF486
		LRRC73
E_vs_293 F_vs_293 Ffree_vs_293 Ffree_vs_H H_vs_T T_vs_293	1	KCNN1
E_vs_293 F_vs_293 Ffree_vs_293 Ffree_vs_T H_vs_293 H_vs_T	1	CTSV
E_vs_293 F_vs_293 Ffree_vs_293 Ffree_vs_T H_vs_293 T_vs_293	3	NMUR2
		PNMA6A
		SEMA4A
E_vs_293 F_vs_293 Ffree_vs_293 Ffree_vs_T H_vs_293 T_vs_E	1	MMP24
E_vs_293 F_vs_293 Ffree_vs_293 H_vs_293 H_vs_E T_vs_293	13	ST8SIA4
		RFPL4A
		CYR61
		ARHGAP23
		GPC4
		THBS4
		ST6GALNAC4
		CSMD2
		CLDN1
		RSPO3
		PIPOX
		TRIM22
		CARD11
E_vs_293 F_vs_293 Ffree_vs_293 H_vs_293 H_vs_T T_vs_293	7	PRTFDC1
		EXOC1L
		P3H2
		CECR7
		EMP1
		SLC19A3
		ARAP3
E_vs_293 F_vs_293 Ffree_vs_293 H_vs_293 T_vs_293 T_vs_E	3	DUXAP9
		TAGLN
		GRIN2D
E_vs_293 F_vs_293 Ffree_vs_293 H_vs_E H_vs_T T_vs_293	6	GFI1
		POMC
		MIXL1
		CBSL
		FLNA
		USH1C
E_vs_293 F_vs_293 Ffree_vs_E Ffree_vs_F Ffree_vs_T T_vs_293	1	LINC00674
E_vs_293 F_vs_293 Ffree_vs_E Ffree_vs_H H_vs_293 T_vs_293	1	ARSE
E_vs_293 F_vs_293 Ffree_vs_E Ffree_vs_T H_vs_293 T_vs_293	1	ACOT1
E_vs_293 F_vs_293 Ffree_vs_H Ffree_vs_T H_vs_293 T_vs_293	1	VWF
E_vs_293 F_vs_E F_vs_H F_vs_T Ffree_vs_E Ffree_vs_H	1	ASB9
E_vs_293 F_vs_E F_vs_H F_vs_T H_vs_293 T_vs_293	1	ECEL1
E_vs_293 F_vs_E F_vs_H Ffree_vs_E Ffree_vs_H H_vs_293	2	SUGCT
		CPS1
E_vs_293 F_vs_E F_vs_H Ffree_vs_E Ffree_vs_H T_vs_E	1	PAX7
E_vs_293 F_vs_E F_vs_H Ffree_vs_E H_vs_T T_vs_E	1	SLC16A7
E_vs_293 F_vs_E F_vs_T Ffree_vs_293 H_vs_293 T_vs_293	1	CD8A
E_vs_293 F_vs_E F_vs_T Ffree_vs_293 H_vs_E T_vs_293	1	AKR1C2
E_vs_293 F_vs_E F_vs_T Ffree_vs_E Ffree_vs_H Ffree_vs_T	1	CLTRN
E_vs_293 F_vs_E F_vs_T Ffree_vs_E Ffree_vs_T H_vs_E	4	ZBTB16
		HMGCLL1
		PLAU
		SLC44A2
E_vs_293 F_vs_E F_vs_T Ffree_vs_E Ffree_vs_T T_vs_293	11	TMEM74
		GADD45G
		FAM163A
		RHOU
		SEMA6B
		ART5
		SIPA1L2
		RPL22L1
		ARHGEF37
		PCDHB18P
		EMILIN3
E_vs_293 F_vs_E F_vs_T Ffree_vs_E H_vs_293 T_vs_293	1	KLF4
E_vs_293 F_vs_E F_vs_T Ffree_vs_E H_vs_E T_vs_293	1	ATF3
E_vs_293 F_vs_E F_vs_T Ffree_vs_E H_vs_E T_vs_E	3	KCNH2
		SCARA5
		FOXL2NB
E_vs_293 F_vs_E F_vs_T Ffree_vs_T H_vs_T T_vs_293	1	GART
E_vs_293 F_vs_E F_vs_T H_vs_E H_vs_T T_vs_293	3	OPRD1
		OXGR1
		OPTN
E_vs_293 F_vs_E Ffree_vs_293 Ffree_vs_E H_vs_E T_vs_E	1	C9orf64
E_vs_293 F_vs_E Ffree_vs_E Ffree_vs_H H_vs_293 T_vs_293	1	PDLIM4
E_vs_293 F_vs_E Ffree_vs_E Ffree_vs_H H_vs_E T_vs_E	1	NEFL
E_vs_293 F_vs_E Ffree_vs_E Ffree_vs_T H_vs_E H_vs_T	1	TMEM198
E_vs_293 F_vs_E Ffree_vs_E Ffree_vs_T H_vs_E T_vs_293	1	RALGPS1
E_vs_293 F_vs_E Ffree_vs_E Ffree_vs_T H_vs_E T_vs_E	3	DSC2
		NKX3-2
		ARSI
E_vs_293 F_vs_E Ffree_vs_E H_vs_293 H_vs_E T_vs_293	1	SLIT2
E_vs_293 F_vs_E Ffree_vs_E H_vs_293 H_vs_E T_vs_E	3	SYP
		IGSF1
		ADPRH
E_vs_293 F_vs_E Ffree_vs_E H_vs_293 H_vs_T T_vs_E	2	ADAMTS2
		ITGA4
E_vs_293 F_vs_E Ffree_vs_E H_vs_E H_vs_T T_vs_293	4	YPEL1
		MAMLD1
		CEBPD
		MEGF9
E_vs_293 F_vs_E Ffree_vs_E H_vs_E H_vs_T T_vs_E	3	PPARGC1A
		SLC16A2
		HVCN1
E_vs_293 F_vs_E Ffree_vs_E H_vs_E T_vs_293 T_vs_E	2	ADM2
		LRRK1
E_vs_293 F_vs_E Ffree_vs_E H_vs_T T_vs_293 T_vs_E	1	PCDH17
E_vs_293 F_vs_H F_vs_T Ffree_vs_H H_vs_293 T_vs_293	1	SP9
E_vs_293 F_vs_H F_vs_T Ffree_vs_T H_vs_293 T_vs_293	1	BMP6
E_vs_293 F_vs_H Ffree_vs_293 Ffree_vs_H H_vs_293 T_vs_293	1	SUSD4
E_vs_293 F_vs_H Ffree_vs_H H_vs_293 H_vs_E H_vs_T	3	ME3
		TCN2
		ZNF829
E_vs_293 F_vs_H Ffree_vs_H H_vs_293 H_vs_E T_vs_293	1	JPH4
E_vs_293 F_vs_H Ffree_vs_H H_vs_293 H_vs_T T_vs_293	1	CDKN1C
E_vs_293 F_vs_H Ffree_vs_H H_vs_E H_vs_T T_vs_293	2	EHBP1L1
		LRRN2
E_vs_293 F_vs_T Ffree_vs_293 Ffree_vs_T H_vs_293 T_vs_293	2	PCDHGB1
		SERPINE1
E_vs_293 F_vs_T Ffree_vs_293 Ffree_vs_T H_vs_T T_vs_293	1	MCTP1
E_vs_293 F_vs_T Ffree_vs_293 H_vs_E H_vs_T T_vs_293	1	SLC9A5
E_vs_293 F_vs_T Ffree_vs_E Ffree_vs_F H_vs_E T_vs_E	1	RPL3P2
E_vs_293 F_vs_T Ffree_vs_E Ffree_vs_T H_vs_T T_vs_293	2	CCDC184
		RPRML
E_vs_293 F_vs_T Ffree_vs_T H_vs_E H_vs_T T_vs_293	2	UNC5B
		MFSD6
E_vs_293 F_vs_T Ffree_vs_T H_vs_E T_vs_293 T_vs_E	1	HLA-DOA
E_vs_293 F_vs_T Ffree_vs_T H_vs_T T_vs_293 T_vs_E	4	MBP
		ULK2
		STEAP1B
		ATP8A2
E_vs_293 Ffree_vs_E Ffree_vs_T H_vs_E H_vs_T T_vs_293	3	KRBA2
		CNIH2
		LENG1
F_vs_293 F_vs_E F_vs_H F_vs_T Ffree_vs_E Ffree_vs_H	1	LGR5
F_vs_293 F_vs_E F_vs_H F_vs_T Ffree_vs_E Ffree_vs_T	1	AARD
F_vs_293 F_vs_E F_vs_H F_vs_T Ffree_vs_H Ffree_vs_T	1	FERP1
F_vs_293 F_vs_E F_vs_H Ffree_vs_293 Ffree_vs_E Ffree_vs_H	1	TP53I3
F_vs_293 F_vs_E F_vs_H Ffree_vs_293 Ffree_vs_H T_vs_293	1	ZNF532
F_vs_293 F_vs_E F_vs_T Ffree_vs_293 Ffree_vs_E Ffree_vs_T	8	CDK20
		ISCA1
		SDC3
		PRSS54
		FTL
		TMEM87B
		CCDC113
		DUSP13
F_vs_293 F_vs_E F_vs_T Ffree_vs_293 Ffree_vs_T H_vs_293	1	COL7A1
F_vs_293 F_vs_E F_vs_T Ffree_vs_293 Ffree_vs_T H_vs_T	1	RASSF1
F_vs_293 F_vs_E F_vs_T Ffree_vs_T H_vs_293 H_vs_T	1	CEMP1
F_vs_293 F_vs_E F_vs_T H_vs_293 H_vs_E H_vs_T	1	HIST3H2BB
F_vs_293 F_vs_E Ffree_vs_293 Ffree_vs_E Ffree_vs_H Ffree_vs_T	1	SLC10A4
F_vs_293 F_vs_E Ffree_vs_293 Ffree_vs_E H_vs_293 H_vs_E	12	CARD9
		RNF152
		SH3D21
		PAPSS2
		PIK3CD
		HIST1H2BE
		VASN
		MAFB
		DSG2
		GCNA
		FBXW5
		MTSS1
F_vs_293 F_vs_E Ffree_vs_293 Ffree_vs_E H_vs_293 T_vs_293	4	SMTNL2
		HIST2H2BE
		AMER2
		NR6A1
F_vs_293 F_vs_E Ffree_vs_293 Ffree_vs_E H_vs_E T_vs_E	1	GAS2
F_vs_293 F_vs_E Ffree_vs_293 Ffree_vs_E T_vs_293 T_vs_E	5	NACC2
		COL4A3
		HIST1H2BG
		HIST1H2AE
		OSR1
F_vs_293 F_vs_E Ffree_vs_293 H_vs_293 H_vs_E T_vs_293	1	AVPR1A
F_vs_293 F_vs_E Ffree_vs_293 H_vs_293 T_vs_293 T_vs_E	1	NPY2R
F_vs_293 F_vs_E Ffree_vs_E H_vs_293 H_vs_E H_vs_T	2	NAALAD2
		STXBP6
F_vs_293 F_vs_E Ffree_vs_E H_vs_293 H_vs_E T_vs_E	2	ATP2B3
		TCEAL9
F_vs_293 F_vs_E H_vs_293 H_vs_E T_vs_293 T_vs_E	1	ERG
F_vs_293 F_vs_H F_vs_T Ffree_vs_293 Ffree_vs_H Ffree_vs_T	6	ZNF385C
		FMR1
		NINJ2
		ATL3
		C1GALT1C1
		NUDT18
F_vs_293 F_vs_H F_vs_T Ffree_vs_E Ffree_vs_F T_vs_E	2	NAP1L1P1
		SULT1B1
F_vs_293 F_vs_H Ffree_vs_293 Ffree_vs_E Ffree_vs_H Ffree_vs_T	1	FBN3
F_vs_293 F_vs_H Ffree_vs_293 Ffree_vs_H H_vs_E H_vs_T	1	ELF4
F_vs_293 F_vs_H Ffree_vs_293 Ffree_vs_H H_vs_T T_vs_293	4	RASAL1
		LYPD6
		IRX6
		CDH23
F_vs_293 F_vs_H Ffree_vs_H H_vs_293 H_vs_E H_vs_T	1	SPATA18
F_vs_293 F_vs_H Ffree_vs_H H_vs_T T_vs_293 T_vs_E	1	SLC38A3
F_vs_293 F_vs_T Ffree_vs_293 Ffree_vs_E Ffree_vs_H Ffree_vs_T	1	BAG1
F_vs_293 F_vs_T Ffree_vs_293 Ffree_vs_T H_vs_293 H_vs_T	8	CNBD2
		LRP8
		KLF9
		TSPAN2
		SULT1A4
		PLXNC1
		TTPA
		TUBB1
F_vs_293 F_vs_T Ffree_vs_293 Ffree_vs_T H_vs_T T_vs_E	1	CHRDL1
F_vs_293 F_vs_T Ffree_vs_293 H_vs_293 H_vs_E H_vs_T	3	PIR
		SKIL
		B4GALNT1
F_vs_293 F_vs_T Ffree_vs_T H_vs_T T_vs_293 T_vs_E	1	FAM133A
F_vs_293 Ffree_vs_293 Ffree_vs_E H_vs_293 H_vs_E T_vs_293	1	IL18
F_vs_293 Ffree_vs_293 Ffree_vs_E H_vs_293 T_vs_293 T_vs_E	2	LAMP1
		JAK3
F_vs_293 Ffree_vs_293 H_vs_293 H_vs_E H_vs_T T_vs_293	2	FOSB
		ST8SIA5
F_vs_293 Ffree_vs_293 H_vs_293 H_vs_E T_vs_293 T_vs_E	1	TMEM241
F_vs_293 Ffree_vs_293 H_vs_293 H_vs_T T_vs_293 T_vs_E	1	CORO2B
F_vs_E F_vs_H F_vs_T Ffree_vs_E Ffree_vs_H Ffree_vs_T	5	PCDHA12
		STUB1
		EXOC3L2
		LRRC4B
		FAM131B
F_vs_E F_vs_H Ffree_vs_E Ffree_vs_H H_vs_293 H_vs_T	2	EPHB3
		GRIN1
F_vs_E F_vs_T Ffree_vs_E Ffree_vs_T H_vs_E H_vs_T	8	ARMCX3
		ANO4
		SDSL
		TXNRD1
		MAFG
		RAB9B
		ARHGAP30
		ANGPT1
F_vs_E F_vs_T Ffree_vs_E Ffree_vs_T H_vs_T T_vs_293	4	DCHS1
		CPLANE1
		RASL11B
		SHB
F_vs_E F_vs_T Ffree_vs_E H_vs_T T_vs_293 T_vs_E	1	ZNF467
F_vs_E F_vs_T Ffree_vs_T H_vs_E H_vs_T T_vs_293	2	EN2
		PTH1R
F_vs_E Ffree_vs_293 Ffree_vs_E Ffree_vs_T H_vs_293 H_vs_E	1	WNT3A
F_vs_E Ffree_vs_293 Ffree_vs_E Ffree_vs_T H_vs_E H_vs_T	1	LRRC4
F_vs_E Ffree_vs_293 Ffree_vs_E H_vs_293 H_vs_E T_vs_E	1	TLE4
F_vs_E Ffree_vs_293 Ffree_vs_E H_vs_E T_vs_293 T_vs_E	1	CTHRC1
F_vs_E Ffree_vs_E Ffree_vs_T H_vs_293 H_vs_E H_vs_T	2	RGS4
		CYBA
F_vs_E Ffree_vs_E H_vs_293 H_vs_E T_vs_293 T_vs_E	1	KDELC1
F_vs_H F_vs_T Ffree_vs_293 Ffree_vs_E Ffree_vs_F T_vs_E	1	SPINK9
F_vs_H F_vs_T Ffree_vs_E Ffree_vs_H Ffree_vs_T H_vs_293	2	ZNF814
		GEM
F_vs_H F_vs_T Ffree_vs_H Ffree_vs_T H_vs_293 T_vs_293	2	OR2A7
		ZNF582
F_vs_H F_vs_T Ffree_vs_H Ffree_vs_T H_vs_E T_vs_E	1	WDR44
F_vs_H F_vs_T Ffree_vs_H Ffree_vs_T T_vs_293 T_vs_E	3	PALM2-AKAP2
		GAP43
		PNMT
F_vs_H F_vs_T Ffree_vs_H H_vs_293 H_vs_E T_vs_293	2	AK7
		ANO2
F_vs_H F_vs_T Ffree_vs_H H_vs_T T_vs_293 T_vs_E	1	CNPY1
F_vs_H F_vs_T Ffree_vs_T H_vs_293 T_vs_293 T_vs_E	1	TLR1
F_vs_H Ffree_vs_293 Ffree_vs_H H_vs_293 H_vs_E H_vs_T	1	KIAA0040
F_vs_H Ffree_vs_E Ffree_vs_H Ffree_vs_T H_vs_293 T_vs_293	1	USP32P2
F_vs_H Ffree_vs_E Ffree_vs_H H_vs_293 H_vs_E H_vs_T	3	EPDR1
		MIB1
		ZNF442
F_vs_H Ffree_vs_H Ffree_vs_T H_vs_293 H_vs_E T_vs_293	5	TAZ
		RTL8B
		ZNF776
		SMIM10
		IGF2
F_vs_H Ffree_vs_H H_vs_293 H_vs_E H_vs_T T_vs_293	3	ZNF256
		ZNF816
		ZNF471
F_vs_H Ffree_vs_H H_vs_293 H_vs_E T_vs_293 T_vs_E	3	SORL1
		FAM174B
		CMC4
F_vs_T Ffree_vs_293 Ffree_vs_T H_vs_T T_vs_293 T_vs_E	2	TMEM100
		TGFB1I1
F_vs_T Ffree_vs_E Ffree_vs_H Ffree_vs_T H_vs_T T_vs_293	1	LBX2
F_vs_T Ffree_vs_E Ffree_vs_T H_vs_293 H_vs_E H_vs_T	1	SELENOP
F_vs_T Ffree_vs_E Ffree_vs_T H_vs_E H_vs_T T_vs_293	2	ZNF287
		HOXA1
F_vs_T Ffree_vs_E Ffree_vs_T H_vs_T T_vs_293 T_vs_E	1	SIX2
F_vs_T Ffree_vs_E H_vs_293 H_vs_E T_vs_293 T_vs_E	1	CLIC1
F_vs_T Ffree_vs_H Ffree_vs_T H_vs_E H_vs_T T_vs_293	1	SCN9A
F_vs_T Ffree_vs_H Ffree_vs_T H_vs_T T_vs_293 T_vs_E	1	C1RL
F_vs_T Ffree_vs_T H_vs_293 H_vs_E H_vs_T T_vs_293	1	FGD3
F_vs_T Ffree_vs_T H_vs_293 H_vs_E T_vs_293 T_vs_E	3	HSD17B14
		SAMD9
		GLA
F_vs_T Ffree_vs_T H_vs_293 H_vs_T T_vs_293 T_vs_E	4	H1F0
		PPP1R14A
		PGF
		COL4A1
F_vs_T Ffree_vs_T H_vs_E H_vs_T T_vs_293 T_vs_E	2	SPINT1
		KIAA0319
Ffree_vs_293 Ffree_vs_E H_vs_293 H_vs_E T_vs_293 T_vs_E	1	GSPT2
E_vs_293 F_vs_293 F_vs_H F_vs_T Ffree_vs_F	1	RCN1P2
E_vs_293 F_vs_293 F_vs_H Ffree_vs_293 Ffree_vs_H	1	CNTN5
E_vs_293 F_vs_293 F_vs_H Ffree_vs_293 H_vs_E	1	ZEB2
E_vs_293 F_vs_293 F_vs_H Ffree_vs_H H_vs_E	2	PSD4
		DGKA
E_vs_293 F_vs_293 F_vs_T Ffree_vs_293 H_vs_293	2	ZNF257
		POLR2J4
E_vs_293 F_vs_293 F_vs_T Ffree_vs_E T_vs_E	1	SHISA9
E_vs_293 F_vs_293 Ffree_vs_293 Ffree_vs_H Ffree_vs_T	1	PRTG
E_vs_293 F_vs_293 Ffree_vs_293 Ffree_vs_H H_vs_E	1	ORAI3
E_vs_293 F_vs_293 Ffree_vs_293 Ffree_vs_H T_vs_293	2	TRIM58
		GREB1
E_vs_293 F_vs_293 Ffree_vs_293 Ffree_vs_T T_vs_E	1	SOCS2
E_vs_293 F_vs_293 Ffree_vs_293 H_vs_293 H_vs_T	2	CHST7
		DDIT3
E_vs_293 F_vs_293 Ffree_vs_293 H_vs_293 T_vs_293	329	EDN1
		CYP11A1
		RTN1
		TMEM42
		NR4A2
		LRRN1
		SLC8A1
		TMEM52
		ALDOC
		LTBP4
		ROR2
		KLHL41
		C1QL1
		ASS1
		SLC13A4
		TSPAN7
		GRIK2
		IGSF11
		CHST6
		MAPK10
		TPBG
		PSG4
		KISS1R
		NMNAT2
		GLYATL2
		OLFML2A
		ZNF667
		JPH2
		WNT6
		POLR3G
		LIMD2
		NTN4
		SPAG6
		MICA
		SC5D
		PARD6A
		CPA4
		SDK2
		C1QTNF2
		HBQ1
		LAMA1
		CAVIN2
		MYC
		OTUB2
		THEMIS2
		TSTD1
		GNGT1
		DUSP10
		USP51
		CA12
		TWSG1
		ADAMTS6
		GADD45B
		ARHGAP8
		ANXA2
		SLC39A4
		BMF
		TMBIM1
		FAM19A5
		KRT80
		TNK1
		RAET1L
		GALNT6
		NDRG1
		IQCJ-SCHIP1
		SLITRK3
		ITPKB
		GABRP
		HRH1
		CACNB2
		PEG3
		TSPAN18
		STK32B
		FBXL16
		MYL9
		CA5B
		UNC5D
		MAF
		ADCY2
		ARHGAP36
		NEXMIF
		KCNQ3
		COL26A1
		LCAT
		JPH1
		C6orf226
		TMEM132D
		PCOLCE2
		GLP2R
		ABTB1
		APOC1
		ESM1
		SEMG1
		RPS2P55
		MMP13
		NFATC4
		FBXO27
		SYT10
		SPATA17
		CNTN4
		HBEGF
		BORA
		CRYAB
		PARVA
		PTHLH
		CCSER1
		STAT4
		RNF145
		FAM24B
		POU4F1
		PRRG4
		RUNX1
		ESRRG
		ABCB1
		CNR1
		BATF3
		ZNF20
		ADAMTS19
		VLDLR
		ZNF578
		ZNF296
		EBF3
		DUSP1
		C5orf49
		PLD5
		SFMBT2
		DPH6
		GALNT12
		CRLF1
		ITM2C
		CDH6
		DUX4L50
		LHFPL4
		BRINP1
		KHDRBS2
		TNFRSF12A
		LYPD1
		GLYATL1
		PDPN
		B3GALT4
		CD59
		ARHGAP18
		PYGL
		KCNJ4
		MYCBP2
		EPHA6
		TFAP2C
		FBXL21
		CA10
		PAQR5
		THNSL1
		ALX4
		RASD1
		FAM86EP
		ST14
		COL17A1
		TLR4
		ZNF626
		HLA-B
		PPP2R2B
		ARHGEF17
		CHD5
		DDX58
		GPRIN3
		MLXIPL
		AKR1C3
		PAQR9
		WNT5B
		GSDMD
		RASGRF2
		HS3ST4
		CALHM2
		ARHGAP22
		ZNF600
		KCNJ2
		FIBIN
		GAPDHS
		ATP5MF-PTCD1
		HLA-DRB5
		PCSK1
		HNMT
		TENM4
		DDB2
		KLRG2
		MZT1
		PRPS2
		DNMT3B
		TMEM200A
		RGL1
		HLF
		COLEC11
		GALNT18
		TNFSF12
		FN1
		ALPP
		PHF21B
		MEIS3P2
		GLDN
		TMEM179
		BRINP3
		RIMBP2
		ZNF439
		FUOM
		TRABD2B
		PTGS2
		WNT9A
		C6orf48
		PLCXD3
		GPR1
		MXRA5
		TNFRSF10C
		TINAGL1
		FHAD1
		PCSK2
		TMEM178A
		CTSF
		SAMD5
		ZNF90
		MMP12
		COLEC12
		PTGER4
		UCHL3
		RHOD
		ACTR3B
		KLHDC7A
		PID1
		PMAIP1
		DMRT2
		TERT
		KRT18
		CHCHD10
		NTNG1
		SLITRK2
		MAP1LC3A
		LAMB2
		HNF1B
		PALD1
		TOR4A
		FSCN1P1
		SLCO5A1
		HOXC8
		ITGA7
		SREBF1
		EPHA8
		GSTM2
		MMP10
		PPARGC1B
		RPLP0P2
		AMER1
		ZBTB45P1
		RNF135
		ADRA2C
		CTNND2
		C1R
		MID1IP1
		SLC22A4
		NGF
		SFXN2
		FGF11
		ZNF506
		DACH1
		NPPB
		C5orf38
		FOXC1
		SDR42E1
		MYH9
		RNF180
		TLR6
		ALG1L
		COL21A1
		PTPRB
		TENM2
		FAM86B3P
		PRRT4
		IL31RA
		IFIT2
		DNALI1
		ZBTB45P2
		P2RY1
		KLRK1
		ITGAV
		STX11
		FAM86JP
		NPR3
		NOX4
		TPM1
		LINGO1
		ITPRIPL1
		OSTM1
		RND3
		FBN1
		DIS3
		RAB39B
		JAG2
		KIFC3
		ZNF610
		KDR
		TBC1D4
		SYT1
		HDX
		C7orf57
		SP100
		LOXL2
		GRID2IP
		TRIM7
		EVA1B
		IGDCC4
		HK2
		MICB
		SLC30A10
		NPBWR1
		IGLON5
		ELSPBP1
		SMOC1
		ST6GAL2
		TMEM144
		ZNF93
		HMX3
		CCND2
		VWA5B2
		ZNF253
		SEMA5A
		ZNF788P
		CEMIP2
		ZNF436
		SYNPO
		DCAF12L1
		GPR39
		WDR66
E_vs_293 F_vs_293 Ffree_vs_293 H_vs_E T_vs_293	9	KCNG1
		NEFH
		NCAM1
		PDP1
		CNPY3
		MAML2
		TAP1
		TMEM155
		PALM
E_vs_293 F_vs_293 Ffree_vs_293 H_vs_T T_vs_293	5	CDK18
		PAQR6
		QPCT
		HTRA3
		CXCL16
E_vs_293 F_vs_293 Ffree_vs_E Ffree_vs_T T_vs_293	2	EEF1A1P5
		EEF1A1P11
E_vs_293 F_vs_293 Ffree_vs_E H_vs_293 T_vs_293	1	HTATIP2
E_vs_293 F_vs_293 Ffree_vs_E H_vs_293 T_vs_E	1	CALCRL
E_vs_293 F_vs_293 Ffree_vs_H H_vs_293 T_vs_293	2	ISLR2
		TGFA
E_vs_293 F_vs_293 Ffree_vs_T H_vs_293 T_vs_293	2	FAM218A
		TRPA1
E_vs_293 F_vs_293 H_vs_293 H_vs_T T_vs_E	1	IL17RE
E_vs_293 F_vs_E F_vs_H F_vs_T H_vs_293	1	GPR3
E_vs_293 F_vs_E F_vs_H H_vs_293 T_vs_293	1	TEX15
E_vs_293 F_vs_E F_vs_T Ffree_vs_E Ffree_vs_T	1	FADS3
E_vs_293 F_vs_E F_vs_T Ffree_vs_E H_vs_E	7	SLC1A3
		ANKRD36BP2
		FRS3
		RAB4B
		ZIC5
		HOXB3
		TMSB15B
E_vs_293 F_vs_E F_vs_T Ffree_vs_T T_vs_293	4	ITGA6
		KCNJ8
		STEAP1
		PRR15
E_vs_293 F_vs_E Ffree_vs_293 H_vs_293 T_vs_293	2	FST
		LRRIQ3
E_vs_293 F_vs_E Ffree_vs_293 H_vs_E T_vs_293	1	KCTD11
E_vs_293 F_vs_E Ffree_vs_293 H_vs_E T_vs_E	1	RBP4
E_vs_293 F_vs_E Ffree_vs_E Ffree_vs_H Ffree_vs_T	1	TIGD7
E_vs_293 F_vs_E Ffree_vs_E Ffree_vs_T H_vs_E	2	PLCXD2
		ZNF876P
E_vs_293 F_vs_E Ffree_vs_E H_vs_293 T_vs_293	2	PIM1
		DES
E_vs_293 F_vs_E Ffree_vs_E H_vs_293 T_vs_E	3	CENPVL1
		CENPVL2
		ZNF879
E_vs_293 F_vs_E Ffree_vs_E H_vs_E H_vs_T	7	MESP1
		PAK3
		CAMK2N2
		STXBP1
		PLPPR4
		ZNF219
		CCDC170
E_vs_293 F_vs_E Ffree_vs_E H_vs_E T_vs_293	11	CADM4
		TMEM266
		CC2D2A
		BRINP2
		CANX
		GATA4
		TUBBP5
		PHF1
		SRPX2
		APLP1
		VCL
E_vs_293 F_vs_E Ffree_vs_E H_vs_E T_vs_E	50	NRARP
		NPR1
		TMEM238
		CHRNB1
		RAB20
		VEGFA
		PARVB
		MME
		CDH20
		MDC1
[truncated: 3,779 more rows]

## Sheet: 293-E vs. HEK293
	baseMean	log2FoldChange	lfcSE	stat	pvalue	padj
ENSG00000235043	7.1369	-19.8633	5.13594	-3.86751	0.000109952	0.000490009
ENSG00000227715	2397.19	-13.88	1.1915	-11.6492	2.31588e-31	1.62042e-29
ENSG00000215845	88.0614	-11.437	1.20812	-9.46683	2.88457e-21	9.90814e-20
ENSG00000105894	166.071	-11.3532	1.19488	-9.5015	2.06884e-21	7.27454e-20
ENSG00000173156	90.2105	-10.5133	1.2214	-8.60757	7.46263e-18	1.9005e-16
ENSG00000145945	237.876	-10.3356	1.18934	-8.69023	3.61696e-18	9.43087e-17
ENSG00000136869	76.2809	-10.2746	1.2231	-8.40047	4.44683e-17	1.03948e-15
ENSG00000101160	1034.3	-10.0919	0.459035	-21.9851	4.00223e-107	3.68352e-104
ENSG00000225114	118.394	-9.74742	1.50005	-6.49804	8.13718e-11	9.47863e-10
ENSG00000136732	229.533	-9.74459	1.20066	-8.11604	4.81636e-16	1.02131e-14
ENSG00000179277	30.3303	-9.73216	1.28137	-7.59511	3.07528e-14	5.28598e-13
ENSG00000204227	181.316	-9.722	1.21959	-7.97152	1.5673e-15	3.12273e-14
ENSG00000228520	181.316	-9.722	1.21959	-7.97152	1.5673e-15	3.12273e-14
ENSG00000231115	181.316	-9.722	1.21959	-7.97152	1.5673e-15	3.12273e-14
ENSG00000185652	32.1793	-9.70313	1.2144	-7.99006	1.34869e-15	2.70531e-14
ENSG00000226788	201.419	-9.66404	1.34343	-7.19356	6.31254e-13	9.31682e-12
ENSG00000134595	1194.88	-9.49273	0.291537	-32.5609	1.46658e-232	3.0477e-228
ENSG00000246705	98.566	-9.29294	1.21719	-7.63476	2.26238e-14	3.94087e-13
ENSG00000234032	398.362	-9.10589	1.02631	-8.87241	7.15773e-19	2.02926e-17
ENSG00000263310	83.8677	-9.02767	1.22491	-7.37007	1.70542e-13	2.67473e-12
ENSG00000235657	562.374	-8.97256	0.781186	-11.4858	1.55475e-30	1.02244e-28
ENSG00000176907	73.2372	-8.94918	1.20961	-7.39838	1.37861e-13	2.20037e-12
ENSG00000147027	808.579	-8.92288	0.395053	-22.5866	5.87489e-113	6.1043e-110
ENSG00000256463	71.5258	-8.82238	1.19415	-7.38799	1.49069e-13	2.36113e-12
ENSG00000277015	71.5258	-8.82238	1.19415	-7.38799	1.49069e-13	2.36113e-12
ENSG00000101460	175.169	-8.7933	0.5832	-15.0777	2.27118e-51	4.71974e-49
ENSG00000169083	171.768	-8.72443	0.738272	-11.8174	3.17483e-32	2.33131e-30
ENSG00000227231	34.1113	-8.64779	1.20655	-7.16738	7.6448e-13	1.11018e-11
ENSG00000230128	34.1113	-8.64779	1.20655	-7.16738	7.6448e-13	1.11018e-11
ENSG00000235030	34.1113	-8.64779	1.20655	-7.16738	7.6448e-13	1.11018e-11
ENSG00000237155	34.1113	-8.64779	1.20655	-7.16738	7.6448e-13	1.11018e-11
ENSG00000276578	13.1677	-8.59471	1.31254	-6.54813	5.82607e-11	6.91048e-10
ENSG00000121413	495.076	-8.57581	0.48365	-17.7314	2.39783e-70	8.89809e-68
ENSG00000267459	45.6337	-8.57444	1.21552	-7.05414	1.73665e-12	2.41239e-11
ENSG00000206476	403.649	-8.53026	0.842126	-10.1294	4.09025e-24	1.85588e-22
ENSG00000124233	11.081	-8.45495	1.40983	-5.99714	2.00823e-09	1.97133e-08
ENSG00000176293	210.752	-8.36637	0.625235	-13.3812	7.79303e-41	9.56817e-39
ENSG00000101825	77.63	-8.25485	1.07972	-7.64538	2.08328e-14	3.6411e-13
ENSG00000234046	473.11	-8.17148	0.578438	-14.1268	2.5965e-45	4.08771e-43
ENSG00000103489	74.387	-8.12946	1.2092	-6.723	1.78018e-11	2.2232e-10
ENSG00000163565	192.748	-8.08775	0.645918	-12.5213	5.70805e-36	5.29549e-34
ENSG00000184302	9.68732	-8.07166	1.31785	-6.12487	9.07581e-10	9.30002e-09
ENSG00000156959	45.3036	-8.05667	0.883136	-9.1228	7.32076e-20	2.26051e-18
ENSG00000101335	16.4153	-8.05353	1.3671	-5.89096	3.83963e-09	3.58774e-08
ENSG00000219438	44.7814	-8.04052	0.948561	-8.47655	2.31978e-17	5.63169e-16
ENSG00000228921	148.139	-8.03034	1.04932	-7.6529	1.96498e-14	3.44594e-13
ENSG00000156687	29.6311	-7.98221	1.08657	-7.34622	2.03897e-13	3.18346e-12
ENSG00000140937	126.66	-7.89086	0.582782	-13.54	9.07904e-42	1.1792e-39
ENSG00000151952	40.6151	-7.88412	0.895036	-8.80873	1.26577e-18	3.50719e-17
ENSG00000175426	14.7755	-7.85152	1.31424	-5.97418	2.31246e-09	2.23929e-08
ENSG00000102271	481.449	-7.77473	0.407276	-19.0896	3.08108e-81	1.45518e-78
ENSG00000144227	21.1897	-7.74482	1.24204	-6.23555	4.50207e-10	4.8039e-09
ENSG00000112232	12.1581	-7.58016	1.32914	-5.70304	1.17689e-08	1.03324e-07
ENSG00000095261	220.174	-7.53243	0.589575	-12.776	2.23161e-37	2.24035e-35
ENSG00000126947	30.4836	-7.43181	1.06454	-6.98121	2.9264e-12	3.97474e-11
ENSG00000170430	108.293	-7.3021	1.0552	-6.92008	4.51394e-12	5.99388e-11
ENSG00000227780	146.129	-7.2583	1.07502	-6.75176	1.46064e-11	1.84858e-10
ENSG00000229253	146.129	-7.2583	1.07502	-6.75176	1.46064e-11	1.84858e-10
ENSG00000078401	43.6812	-7.23635	0.930998	-7.77268	7.68413e-15	1.41815e-13
ENSG00000171345	23.5593	-7.16459	1.28801	-5.56254	2.6588e-08	2.2172e-07
ENSG00000111432	186.044	-7.1318	0.763039	-9.34657	9.0534e-21	2.97218e-19
ENSG00000077327	30.778	-7.04777	0.82053	-8.58929	8.75084e-18	2.2177e-16
ENSG00000186493	14.3128	-7.01137	1.23486	-5.67786	1.36387e-08	1.18439e-07
ENSG00000120708	19.797	-6.95786	1.09939	-6.32882	2.47049e-10	2.7178e-09
ENSG00000165071	8.26877	-6.89083	1.30727	-5.27115	1.35568e-07	1.02e-06
ENSG00000227720	140.522	-6.87187	0.849169	-8.09246	5.84693e-16	1.22239e-14
ENSG00000233314	140.522	-6.87187	0.849169	-8.09246	5.84693e-16	1.22239e-14
ENSG00000234058	140.522	-6.87187	0.849169	-8.09246	5.84693e-16	1.22239e-14
ENSG00000237403	140.522	-6.87187	0.849169	-8.09246	5.84693e-16	1.22239e-14
ENSG00000175928	59.6795	-6.84206	0.575633	-11.8861	1.39719e-32	1.05199e-30
ENSG00000239927	363.438	-6.82355	0.527972	-12.9241	3.29263e-38	3.4212e-36
ENSG00000206206	655.803	-6.81603	0.378342	-18.0155	1.47265e-72	5.88523e-70
ENSG00000227046	655.803	-6.81603	0.378342	-18.0155	1.47265e-72	5.88523e-70
ENSG00000166801	67.0924	-6.81023	0.636189	-10.7047	9.67142e-27	5.04979e-25
ENSG00000100558	15.6286	-6.78042	1.17792	-5.75627	8.59935e-09	7.71935e-08
ENSG00000233836	12.6187	-6.77425	1.17912	-5.74519	9.18162e-09	8.22428e-08
ENSG00000198286	56.3822	-6.76013	0.579214	-11.6712	1.78859e-31	1.2557e-29
ENSG00000243232	102.435	-6.74929	0.750648	-8.99128	2.44362e-19	7.25442e-18
ENSG00000166206	162.687	-6.74575	0.363675	-18.5488	8.33477e-77	3.76532e-74
ENSG00000172817	34.7732	-6.7456	0.732805	-9.20519	3.41075e-20	1.08377e-18
ENSG00000153823	36.358	-6.72813	0.694482	-9.68798	3.39161e-22	1.29799e-20
ENSG00000158050	44.422	-6.72627	1.23274	-5.45636	4.85985e-08	3.90282e-07
ENSG00000224109	11.6439	-6.72619	1.26411	-5.3209	1.03255e-07	7.90038e-07
ENSG00000229292	4.1621	-6.71314	1.60798	-4.17489	2.98129e-05	0.000149055
ENSG00000104689	114.039	-6.70604	0.559297	-11.9901	4.00269e-33	3.15075e-31
ENSG00000169862	110.676	-6.65311	0.449019	-14.817	1.13751e-49	2.14106e-47
ENSG00000109846	40.3876	-6.64247	0.677247	-9.80804	1.03966e-22	4.14685e-21
ENSG00000254851	10.9618	-6.6082	1.64852	-4.00857	6.10885e-05	0.000287733
ENSG00000113361	110.903	-6.57632	0.472147	-13.9286	4.24856e-44	6.21756e-42
ENSG00000136167	2356.16	-6.55275	0.232277	-28.2109	4.2931e-175	1.48691e-171
ENSG00000182667	27.6792	-6.54086	1.22356	-5.34576	9.00394e-08	6.95579e-07
ENSG00000242386	15.9431	-6.52327	1.33686	-4.87953	1.06339e-06	6.92522e-06
ENSG00000173391	6.54108	-6.51555	1.63466	-3.98588	6.72316e-05	0.000313753
ENSG00000242574	16.8555	-6.50287	1.30084	-4.99897	5.76371e-07	3.9168e-06
ENSG00000171649	147.411	-6.49876	0.390418	-16.6457	3.25368e-62	9.26228e-60
ENSG00000138119	238.049	-6.47522	0.394934	-16.3957	2.0522e-60	5.39833e-58
ENSG00000145423	166.401	-6.47319	0.883471	-7.327	2.35369e-13	3.64743e-12
ENSG00000189057	765.101	-6.45001	0.261866	-24.631	5.8854e-134	9.40803e-131
ENSG00000183850	11.0127	-6.35087	1.14833	-5.53052	3.19288e-08	2.63632e-07
ENSG00000150540	40.9689	-6.34338	0.637226	-9.95468	2.40596e-23	1.02037e-21
ENSG00000118523	2559.54	-6.2525	0.479842	-13.0303	8.22606e-39	8.90342e-37
ENSG00000120937	8.69374	-6.25225	1.30115	-4.80518	1.54615e-06	9.7661e-06
ENSG00000189190	26.7824	-6.19708	0.736405	-8.41531	3.91859e-17	9.24316e-16
ENSG00000188013	8.72055	-6.19075	1.3329	-4.64456	3.408e-06	2.03218e-05
ENSG00000108691	26.0598	-6.16872	0.73694	-8.37072	5.72676e-17	1.32378e-15
ENSG00000141668	5.29348	-6.15881	1.47147	-4.18548	2.84567e-05	0.000142771
ENSG00000144619	35.517	-6.10684	0.696828	-8.76377	1.88827e-18	5.08951e-17
ENSG00000223501	288.253	-6.09974	0.482803	-12.634	1.37104e-36	1.32519e-34
ENSG00000225590	288.253	-6.09974	0.482803	-12.634	1.37104e-36	1.32519e-34
ENSG00000228425	288.253	-6.09974	0.482803	-12.634	1.37104e-36	1.32519e-34
ENSG00000282019	650.04	-6.04347	0.356545	-16.9501	1.9218e-64	6.14414e-62
ENSG00000147256	13.1514	-6.00096	1.00597	-5.96532	2.44161e-09	2.34469e-08
ENSG00000110042	57.2856	-5.99475	0.535901	-11.1863	4.7593e-29	2.88347e-27
ENSG00000165512	305.154	-5.97875	1.06112	-5.63436	1.7571e-08	1.50741e-07
ENSG00000167767	19.2848	-5.9787	0.776601	-7.69855	1.37621e-14	2.46119e-13
ENSG00000197496	93.7976	-5.9694	0.606043	-9.8498	6.8681e-23	2.77138e-21
ENSG00000115297	20.5968	-5.94904	1.10957	-5.36156	8.25081e-08	6.40972e-07
ENSG00000154975	3.8643	-5.91291	1.65112	-3.58116	0.000342077	0.00137128
ENSG00000167785	83.3196	-5.91264	0.437807	-13.5051	1.45856e-41	1.88263e-39
ENSG00000283269	7.40871	-5.90467	1.30716	-4.51718	6.26687e-06	3.56116e-05
ENSG00000179242	66.6043	-5.88853	0.572856	-10.2792	8.74087e-25	4.11524e-23
ENSG00000104518	17.9736	-5.88557	0.823986	-7.1428	9.14454e-13	1.3151e-11
ENSG00000278718	17.9736	-5.88557	0.823986	-7.1428	9.14454e-13	1.3151e-11
ENSG00000223591	4.93609	-5.86596	1.35828	-4.31867	1.56973e-05	8.25627e-05
ENSG00000283093	4.93609	-5.86596	1.35828	-4.31867	1.56973e-05	8.25627e-05
ENSG00000185737	90.0102	-5.85117	0.699554	-8.36415	6.05516e-17	1.39658e-15
ENSG00000197632	3.03159	-5.84556	1.547	-3.77864	0.000157686	0.000679707
ENSG00000198521	168.556	-5.8403	0.405563	-14.4005	5.13756e-47	8.75112e-45
ENSG00000000005	10.838	-5.81899	1.11665	-5.21114	1.87689e-07	1.3831e-06
ENSG00000248383	20.0924	-5.79333	1.10698	-5.23347	1.66353e-07	1.2356e-06
ENSG00000198889	6.10564	-5.75154	1.38441	-4.15452	3.25968e-05	0.000161785
ENSG00000184635	57.2238	-5.71325	0.434678	-13.1436	1.85142e-39	2.09099e-37
ENSG00000103067	430.069	-5.70768	0.454816	-12.5494	4.00347e-36	3.74757e-34
ENSG00000144843	15.15	-5.70681	1.26826	-4.4997	6.80487e-06	3.84168e-05
ENSG00000148677	536.676	-5.70484	0.446636	-12.7729	2.32276e-37	2.32064e-35
ENSG00000135046	1776.52	-5.69701	0.572686	-9.94787	2.57631e-23	1.08818e-21
ENSG00000112493	219.883	-5.69444	0.407909	-13.9601	2.73111e-44	4.05395e-42
ENSG00000078725	11.7804	-5.67796	0.929843	-6.10637	1.01923e-09	1.03979e-08
ENSG00000188643	59.211	-5.66656	0.539278	-10.5077	7.96291e-26	3.96828e-24
ENSG00000184845	9.12938	-5.63953	1.28709	-4.38161	1.17803e-05	6.35365e-05
ENSG00000204267	449.214	-5.59895	0.481239	-11.6345	2.75351e-31	1.90102e-29
ENSG00000196172	77.3912	-5.56218	0.4298	-12.9413	2.63068e-38	2.77503e-36
ENSG00000198300	11.5956	-5.55225	0.956361	-5.80561	6.4133e-09	5.84282e-08
ENSG00000236490	220.989	-5.54896	0.388722	-14.2749	3.13859e-46	5.17643e-44
ENSG00000281991	17.4629	-5.54351	1.64012	-3.37993	0.000725031	0.00269629
ENSG00000187957	100.33	-5.53947	0.40844	-13.5625	6.68307e-42	8.73464e-40
ENSG00000230763	23.9662	-5.52753	1.10809	-4.98833	6.09049e-07	4.12269e-06
ENSG00000236693	23.9662	-5.52753	1.10809	-4.98833	6.09049e-07	4.12269e-06
ENSG00000174482	24.6583	-5.50482	0.921609	-5.97305	2.32857e-09	2.25279e-08
ENSG00000184156	6.65191	-5.49513	1.20286	-4.56837	4.91524e-06	2.84602e-05
ENSG00000169067	88.0041	-5.49163	0.398546	-13.7792	3.40128e-43	4.74376e-41
ENSG00000186297	3.00933	-5.48992	1.77066	-3.10049	0.00193199	0.00648815
ENSG00000262406	31.2415	-5.48708	0.653153	-8.40091	4.43017e-17	1.03675e-15
ENSG00000229698	9.0922	-5.48688	1.35837	-4.03933	5.36046e-05	0.000255495
ENSG00000231002	5.00304	-5.47346	1.47279	-3.71639	0.000202089	0.000851157
ENSG00000231641	269.661	-5.44184	0.968173	-5.62073	1.90152e-08	1.62015e-07
ENSG00000197928	103.636	-5.41401	0.473288	-11.4391	2.66493e-30	1.73604e-28
ENSG00000267293	3.38591	-5.40909	1.59523	-3.39078	0.000696946	0.00260349
ENSG00000171724	43.2468	-5.39135	0.529106	-10.1895	2.20816e-24	1.01973e-22
ENSG00000154654	16.1406	-5.375	0.933317	-5.75903	8.4599e-09	7.60403e-08
ENSG00000112902	47.5255	-5.3659	0.467942	-11.467	1.93219e-30	1.26267e-28
ENSG00000149591	105.335	-5.33182	0.409454	-13.0218	9.20196e-39	9.90808e-37
ENSG00000240225	235.641	-5.31536	0.286023	-18.5837	4.35669e-77	2.01192e-74
ENSG00000171522	94.5388	-5.30517	0.327674	-16.1904	5.89296e-59	1.47544e-56
ENSG00000040731	49.0917	-5.29822	0.521002	-10.1693	2.71884e-24	1.24725e-22
ENSG00000164488	3.8055	-5.28127	1.60404	-3.29248	0.000993092	0.00357482
ENSG00000257446	9.16888	-5.251	1.14185	-4.59868	4.25173e-06	2.49098e-05
ENSG00000229006	917.209	-5.24505	0.642061	-8.16909	3.10734e-16	6.76165e-15
ENSG00000110195	29.7365	-5.21983	0.553494	-9.43069	4.07386e-21	1.38332e-19
ENSG00000174899	2.33253	-5.20424	1.69457	-3.07113	0.00213248	0.00708701
ENSG00000149970	47.363	-5.1974	0.438672	-11.848	2.20279e-32	1.64072e-30
ENSG00000149972	4.16567	-5.19275	1.5423	-3.36688	0.000760233	0.00281461
ENSG00000253144	4.24747	-5.18808	1.51832	-3.41699	0.00063317	0.00239191
ENSG00000155918	5.86061	-5.1594	1.39407	-3.70097	0.000214779	0.000899684
ENSG00000166840	8.45331	-5.12082	1.04665	-4.8926	9.95148e-07	6.5032e-06
ENSG00000107807	72.0876	-5.1019	0.391109	-13.0447	6.81157e-39	7.48948e-37
ENSG00000149596	10.6427	-5.04739	0.866983	-5.82179	5.82201e-09	5.33453e-08
ENSG00000187566	26.0668	-5.0405	0.651373	-7.73827	1.00781e-14	1.8323e-13
ENSG00000170579	48.3632	-5.03128	0.450638	-11.1648	6.06173e-29	3.61979e-27
ENSG00000197647	57.2056	-5.02853	0.569789	-8.82525	1.09211e-18	3.05453e-17
ENSG00000111859	370.605	-5.02409	0.174919	-28.7224	2.00217e-181	1.04018e-177
ENSG00000169933	43.2089	-5.00881	1.25475	-3.99187	6.55541e-05	0.000306772
ENSG00000141433	2.45743	-5.0064	1.54654	-3.23716	0.00120724	0.00424927
ENSG00000276547	178.334	-4.99821	0.345257	-14.4768	1.69897e-47	2.91788e-45
ENSG00000077274	18.4697	-4.97612	0.766239	-6.49421	8.34713e-11	9.70687e-10
ENSG00000223551	3.67685	-4.96708	1.46912	-3.38098	0.000722283	0.002688
ENSG00000005379	34.9861	-4.9632	0.55839	-8.88841	6.19869e-19	1.77187e-17
ENSG00000167642	2089.46	-4.95083	0.196698	-25.1697	8.59951e-140	2.23383e-136
ENSG00000132911	19.0347	-4.94393	0.739938	-6.68155	2.36433e-11	2.9246e-10
ENSG00000185641	296.343	-4.92752	1.02665	-4.79963	1.58962e-06	1.00217e-05
ENSG00000196954	39.6943	-4.91908	0.467769	-10.516	7.2871e-26	3.64899e-24
ENSG00000164509	19.3671	-4.91843	0.645647	-7.61783	2.57968e-14	4.45697e-13
ENSG00000128422	257.828	-4.911	0.644183	-7.62361	2.46684e-14	4.27909e-13
ENSG00000167332	7.89112	-4.90647	1.01441	-4.83677	1.31966e-06	8.46157e-06
ENSG00000175707	7.58506	-4.89772	1.35485	-3.61496	0.000300392	0.00121828
ENSG00000198797	12.6179	-4.88933	0.969371	-5.04382	4.56327e-07	3.15992e-06
ENSG00000047648	10.6415	-4.8865	0.912959	-5.35238	8.6805e-08	6.72343e-07
ENSG00000197054	3.25746	-4.87573	1.50644	-3.23659	0.00120968	0.00425643
ENSG00000205542	3554.75	-4.86913	0.240372	-20.2567	3.1025e-91	1.74252e-88
ENSG00000139874	6.3358	-4.86156	1.32877	-3.65869	0.000253509	0.00104531
ENSG00000111262	14.3555	-4.84118	0.847602	-5.71162	1.11904e-08	9.85785e-08
ENSG00000198131	493.657	-4.8266	0.196789	-24.5268	7.64984e-133	1.13551e-129
ENSG00000256771	46.2019	-4.82102	0.431719	-11.167	5.91149e-29	3.54025e-27
ENSG00000188112	121.959	-4.81902	0.360144	-13.3808	7.82729e-41	9.56817e-39
ENSG00000182836	31.1551	-4.81777	0.507713	-9.48917	2.32883e-21	8.16111e-20
ENSG00000171860	10.6776	-4.81768	1.19929	-4.01711	5.89155e-05	0.000278509
ENSG00000008394	759.785	-4.80501	0.284714	-16.8766	6.687e-64	2.04357e-61
ENSG00000206281	73.2668	-4.79112	1.39755	-3.42823	0.00060753	0.00230342
ENSG00000233948	330.347	-4.76871	0.357192	-13.3506	1.1757e-40	1.42048e-38
ENSG00000138207	12.1074	-4.73569	0.951093	-4.97921	6.38452e-07	4.29931e-06
ENSG00000132274	46.8201	-4.73411	0.436321	-10.8501	1.99299e-27	1.09278e-25
ENSG00000115414	4004.94	-4.72767	0.1614	-29.2916	1.32754e-188	9.19586e-185
ENSG00000180287	71.6958	-4.71364	0.46984	-10.0324	1.09765e-23	4.82247e-22
ENSG00000184860	18.4556	-4.70438	0.671845	-7.00217	2.52023e-12	3.43654e-11
ENSG00000213214	57.4964	-4.70326	0.578306	-8.13282	4.1942e-16	8.94864e-15
ENSG00000204221	504.518	-4.70111	0.311653	-15.0845	2.04945e-51	4.30198e-49
ENSG00000226916	504.518	-4.70111	0.311653	-15.0845	2.04945e-51	4.30198e-49
ENSG00000134463	49.6553	-4.67524	0.829348	-5.63725	1.7279e-08	1.48378e-07
ENSG00000154736	124.067	-4.65611	0.30357	-15.3378	4.27227e-53	9.65023e-51
ENSG00000149573	77.3741	-4.61997	0.349017	-13.2371	5.3574e-40	6.21967e-38
ENSG00000177106	174.079	-4.602	0.24982	-18.4213	8.86753e-76	3.92077e-73
ENSG00000125089	28.9132	-4.56892	0.665736	-6.86296	6.74466e-12	8.79854e-11
ENSG00000121316	10.1753	-4.56755	0.966779	-4.7245	2.30678e-06	1.41075e-05
ENSG00000181007	77.1117	-4.55734	0.351984	-12.9476	2.42448e-38	2.57057e-36
ENSG00000250486	5.18647	-4.55675	1.27934	-3.5618	0.000368324	0.00146856
ENSG00000156689	12.3643	-4.53916	0.722014	-6.2868	3.24077e-10	3.51496e-09
ENSG00000102174	33.4997	-4.51753	0.482061	-9.37128	7.16574e-21	2.3712e-19
ENSG00000186977	66.7725	-4.51099	0.521474	-8.65046	5.12929e-18	1.32412e-16
ENSG00000229676	38.0382	-4.50248	0.596664	-7.54609	4.48529e-14	7.61511e-13
ENSG00000134531	104.142	-4.49754	0.350138	-12.845	9.16989e-38	9.48057e-36
ENSG00000183783	19.8137	-4.49513	0.604402	-7.43732	1.0275e-13	1.66817e-12
ENSG00000182601	8.35536	-4.48775	0.90392	-4.96477	6.87823e-07	4.60195e-06
ENSG00000183454	9.05975	-4.47106	0.857748	-5.21256	1.86252e-07	1.37495e-06
ENSG00000166670	11.7501	-4.46921	0.71336	-6.26502	3.72778e-10	4.01592e-09
ENSG00000083814	18.1138	-4.44916	0.632337	-7.03607	1.97743e-12	2.7268e-11
ENSG00000111799	316.189	-4.42892	0.295779	-14.9737	1.09017e-50	2.17834e-48
ENSG00000167981	70.8634	-4.41872	0.379487	-11.6439	2.46354e-31	1.71795e-29
ENSG00000127585	239.015	-4.3566	0.213983	-20.3595	3.82111e-92	2.33548e-89
ENSG00000067066	122.493	-4.35153	0.290487	-14.9801	9.90118e-51	1.99764e-48
ENSG00000183580	88.3693	-4.33445	0.29005	-14.9438	1.70937e-50	3.31986e-48
ENSG00000145934	13.0559	-4.31193	0.71901	-5.99704	2.00943e-09	1.97157e-08
ENSG00000172572	45.3017	-4.30968	0.520954	-8.27266	1.31002e-16	2.95265e-15
ENSG00000169297	41.7367	-4.30185	0.5229	-8.22692	1.9209e-16	4.28306e-15
ENSG00000265188	6.66882	-4.29726	1.00936	-4.25742	2.06803e-05	0.000106534
ENSG00000177932	110.693	-4.29069	0.756677	-5.67044	1.42433e-08	1.23329e-07
ENSG00000250312	71.5514	-4.26864	0.430211	-9.92222	3.33261e-23	1.39066e-21
ENSG00000054356	3.66067	-4.26842	1.37926	-3.09471	0.00197007	0.00659578
ENSG00000174292	14.4479	-4.22624	0.591697	-7.14257	9.15997e-13	1.3155e-11
ENSG00000283781	14.4479	-4.22624	0.591697	-7.14257	9.15997e-13	1.3155e-11
ENSG00000134323	24.5444	-4.22608	0.523793	-8.06823	7.13238e-16	1.47627e-14
ENSG00000196878	166.776	-4.22378	0.586608	-7.20035	6.00574e-13	8.90831e-12
ENSG00000241296	15.7206	-4.21383	1.02175	-4.12415	3.72108e-05	0.000183241
ENSG00000162951	5.88749	-4.20529	1.30133	-3.23154	0.00123126	0.00432284
ENSG00000198113	280.881	-4.19869	0.301645	-13.9193	4.83332e-44	6.97508e-42
ENSG00000147573	13.6133	-4.19749	0.954427	-4.39791	1.09297e-05	5.93107e-05
ENSG00000142549	20.1058	-4.19324	0.58832	-7.12748	1.02225e-12	1.45603e-11
ENSG00000165061	3.66634	-4.19307	1.34837	-3.10972	0.00187263	0.0063092
ENSG00000166342	3.82092	-4.18564	1.40787	-2.97304	0.00294869	0.00947531
ENSG00000065618	11.8553	-4.17417	0.720239	-5.79553	6.81069e-09	6.19129e-08
ENSG00000165186	130.807	-4.1703	0.344847	-12.0932	1.14764e-33	9.20816e-32
ENSG00000060709	8.78642	-4.16611	0.798341	-5.21847	1.80412e-07	1.33516e-06
ENSG00000164283	7.75754	-4.15921	0.969906	-4.28825	1.80083e-05	9.36042e-05
ENSG00000275482	57.1171	-4.14666	0.496035	-8.35962	6.29207e-17	1.44801e-15
ENSG00000104432	4.08766	-4.14264	1.26345	-3.27884	0.00104237	0.00373408
ENSG00000156475	29.8088	-4.13886	0.546631	-7.57159	3.68685e-14	6.29035e-13
ENSG00000168016	35.101	-4.12663	0.463868	-8.89612	5.78353e-19	1.66005e-17
ENSG00000111348	13.0651	-4.09164	0.68024	-6.01499	1.79902e-09	1.77941e-08
ENSG00000256229	43.6082	-4.0819	0.426183	-9.57782	9.9111e-22	3.63892e-20
ENSG00000173838	5.25106	-4.05797	1.10918	-3.65853	0.000253669	0.00104552
ENSG00000167554	12.6144	-4.05203	0.763085	-5.31007	1.09582e-07	8.3476e-07
ENSG00000120594	333.447	-4.01268	0.200221	-20.0413	2.40602e-89	1.24999e-86
ENSG00000137801	181.033	-3.98921	0.379982	-10.4984	8.7825e-26	4.34545e-24
ENSG00000065325	4.01119	-3.98646	1.22982	-3.24151	0.00118898	0.00419294
ENSG00000102287	34.6929	-3.98486	0.487904	-8.1673	3.15356e-16	6.84073e-15
ENSG00000163288	15.8348	-3.97847	0.928449	-4.28507	1.82679e-05	9.47403e-05
ENSG00000150394	126.407	-3.95521	0.325804	-12.1399	6.49413e-34	5.35534e-32
ENSG00000187398	16.2696	-3.943	0.652903	-6.03919	1.54889e-09	1.54303e-08
ENSG00000136383	69.1124	-3.93389	0.410863	-9.57468	1.02169e-21	3.73797e-20
ENSG00000145920	3.76891	-3.92814	1.26334	-3.10933	0.00187511	0.00631651
ENSG00000271361	15.18	-3.92262	1.12123	-3.4985	0.00046789	0.00182151
ENSG00000242221	302.702	-3.88787	0.716257	-5.42804	5.69772e-08	4.52443e-07
ENSG00000197937	56.8977	-3.88314	0.354392	-10.9572	6.1373e-28	3.48468e-26
ENSG00000266066	8.1322	-3.8807	1.05007	-3.69564	0.00021933	0.000916527
ENSG00000117154	13.0091	-3.87423	0.971275	-3.9888	6.64074e-05	0.000310255
ENSG00000162631	14.1176	-3.84779	0.685976	-5.60922	2.03237e-08	1.72457e-07
ENSG00000041982	915.884	-3.84765	0.218063	-17.6447	1.11826e-69	4.07694e-67
ENSG00000249158	24.3634	-3.83933	1.00288	-3.82831	0.000129026	0.000566988
ENSG00000168497	8.83891	-3.82597	0.864444	-4.42593	9.60293e-06	5.27096e-05
ENSG00000180828	18.4958	-3.8062	0.581977	-6.54012	6.14709e-11	7.25811e-10
ENSG00000131089	417.912	-3.80076	0.238189	-15.9569	2.54999e-57	6.16177e-55
ENSG00000110975	3.05345	-3.79821	1.18237	-3.21237	0.00131646	0.00459634
ENSG00000113140	2550.27	-3.7849	0.179509	-21.0848	1.097e-98	7.12399e-96
ENSG00000143217	78.4494	-3.76598	0.418597	-8.99667	2.32658e-19	6.93668e-18
ENSG00000163283	14.3437	-3.76473	0.618969	-6.08226	1.18498e-09	1.19888e-08
ENSG00000198046	62.4111	-3.76214	0.419745	-8.9629	3.16244e-19	9.25615e-18
ENSG00000168918	45.4356	-3.76138	0.544804	-6.9041	5.05222e-12	6.69153e-11
ENSG00000281614	45.4356	-3.76138	0.544804	-6.9041	5.05222e-12	6.69153e-11
ENSG00000166897	67.2585	-3.74957	0.293147	-12.7907	1.84705e-37	1.87237e-35
ENSG00000118407	117.296	-3.73307	0.296348	-12.5969	2.19531e-36	2.09269e-34
ENSG00000244694	36.752	-3.71542	0.585804	-6.34242	2.26178e-10	2.50677e-09
ENSG00000125851	41.1341	-3.71209	0.439876	-8.43896	3.20182e-17	7.63916e-16
ENSG00000147883	533.226	-3.71007	0.14807	-25.0563	1.49225e-138	3.10105e-135
ENSG00000128510	16.1759	-3.70324	0.740368	-5.00189	5.67702e-07	3.86168e-06
ENSG00000145536	206.125	-3.67585	0.326983	-11.2417	2.5443e-29	1.55968e-27
ENSG00000147145	999.458	-3.67492	0.867048	-4.23843	2.25087e-05	0.000115153
ENSG00000156925	149.29	-3.66021	1.08046	-3.38762	0.000705011	0.00262984
ENSG00000283088	11.8019	-3.65118	0.767546	-4.75695	1.96537e-06	1.21954e-05
ENSG00000144057	15.3402	-3.6407	0.684789	-5.31653	1.05765e-07	8.07462e-07
ENSG00000152953	15.4731	-3.63405	0.578182	-6.2853	3.27225e-10	3.54724e-09
ENSG00000008323	7.49232	-3.6305	0.902076	-4.02461	5.70709e-05	0.000270712
ENSG00000260212	24047.8	-3.62269	0.740589	-4.89164	9.99998e-07	6.53284e-06
ENSG00000086205	14.3641	-3.60282	0.664504	-5.42182	5.89948e-08	4.67215e-07
ENSG00000026508	422.032	-3.59406	0.294397	-12.2082	2.81093e-34	2.3554e-32
ENSG00000162645	35.8375	-3.58554	0.484348	-7.40283	1.33315e-13	2.1311e-12
ENSG00000267022	22.8508	-3.58389	1.00363	-3.57091	0.000355741	0.00142221
ENSG00000142871	1040.87	-3.5826	0.288098	-12.4353	1.68034e-35	1.52485e-33
ENSG00000163347	143.745	-3.57688	0.263648	-13.5669	6.29563e-42	8.28035e-40
ENSG00000162444	51.9399	-3.56789	0.441879	-8.07436	6.78291e-16	1.40815e-14
ENSG00000002587	20.369	-3.56305	0.53124	-6.70705	1.98601e-11	2.46985e-10
ENSG00000237238	27.435	-3.55627	0.504468	-7.04954	1.79509e-12	2.49023e-11
ENSG00000108018	233.466	-3.54756	0.236025	-15.0305	4.63792e-51	9.44907e-49
ENSG00000125798	42.9875	-3.54495	0.382302	-9.27264	1.81591e-20	5.86882e-19
ENSG00000162981	55.3985	-3.54411	0.417766	-8.48347	2.18579e-17	5.31883e-16
ENSG00000006047	19.701	-3.5441	0.597438	-5.93216	2.98981e-09	2.83187e-08
ENSG00000152092	43.7286	-3.5391	0.419428	-8.43793	3.23011e-17	7.68019e-16
ENSG00000075461	67.6797	-3.51271	0.334295	-10.5078	7.95148e-26	3.96828e-24
ENSG00000173406	119.26	-3.49516	0.277006	-12.6176	1.68887e-36	1.61735e-34
ENSG00000260548	1177.02	-3.48283	0.872483	-3.99185	6.55586e-05	0.000306772
ENSG00000163879	18.6741	-3.482	0.528238	-6.59173	4.34741e-11	5.24338e-10
ENSG00000157064	48.4943	-3.47763	0.36923	-9.41861	4.57082e-21	1.54198e-19
ENSG00000182916	150.144	-3.47469	0.286558	-12.1256	7.73084e-34	6.30018e-32
ENSG00000165194	543.362	-3.47295	0.245462	-14.1486	1.90432e-45	3.0209e-43
ENSG00000226936	9.27399	-3.45827	0.676481	-5.11214	3.18521e-07	2.25911e-06
ENSG00000235155	9.27399	-3.45827	0.676481	-5.11214	3.18521e-07	2.25911e-06
ENSG00000236802	9.27399	-3.45827	0.676481	-5.11214	3.18521e-07	2.25911e-06
ENSG00000152154	53.6838	-3.44589	0.330483	-10.4268	1.87018e-25	9.12307e-24
ENSG00000146049	51.1274	-3.43162	0.398151	-8.61889	6.76033e-18	1.728e-16
ENSG00000164176	841.402	-3.41103	0.170778	-19.9735	9.36473e-89	4.63354e-86
ENSG00000100311	27.0718	-3.40942	0.561557	-6.07137	1.26827e-09	1.27694e-08
ENSG00000283515	30.1845	-3.39859	0.760183	-4.47076	7.7943e-06	4.3553e-05
ENSG00000078596	20.3749	-3.39311	0.788476	-4.30338	1.68213e-05	8.80067e-05
ENSG00000107984	111.221	-3.39253	0.375238	-9.04101	1.55227e-19	4.66826e-18
ENSG00000132692	109.866	-3.38965	0.409394	-8.27968	1.23504e-16	2.78668e-15
ENSG00000234370	351.99	-3.37792	0.752035	-4.49171	7.06548e-06	3.97692e-05
ENSG00000100285	18.8433	-3.37238	0.596433	-5.65424	1.56534e-08	1.34921e-07
ENSG00000177675	5.00625	-3.36361	1.00864	-3.3348	0.000853605	0.00312192
ENSG00000131127	49.7661	-3.36247	0.412531	-8.15084	3.6142e-16	7.79115e-15
ENSG00000087245	398.773	-3.35614	0.280919	-11.947	6.7299e-33	5.17978e-31
ENSG00000171951	8.45366	-3.35396	0.868972	-3.85969	0.000113533	0.000505102
ENSG00000276600	7.07835	-3.34534	0.936704	-3.57139	0.000355088	0.00141987
ENSG00000146038	360.73	-3.34361	0.204518	-16.3487	4.44005e-60	1.13912e-57
ENSG00000182752	26.5221	-3.32169	0.456392	-7.27815	3.38435e-13	5.14862e-12
ENSG00000171291	10.7789	-3.31985	0.675121	-4.91742	8.76934e-07	5.78015e-06
ENSG00000071575	578.323	-3.30357	0.152302	-21.691	2.49705e-104	1.78935e-101
ENSG00000179603	41.0265	-3.30076	0.387453	-8.51913	1.60759e-17	3.97233e-16
ENSG00000184363	238.324	-3.28861	0.427358	-7.6952	1.41276e-14	2.51789e-13
ENSG00000133101	29.5492	-3.2878	0.440988	-7.45552	8.95124e-14	1.46354e-12
ENSG00000158473	35.1209	-3.28231	0.450044	-7.29331	3.02432e-13	4.63826e-12
ENSG00000123700	39.8629	-3.27859	0.368017	-8.90881	5.1581e-19	1.48463e-17
ENSG00000128052	20.6413	-3.27361	0.578026	-5.66344	1.48367e-08	1.28093e-07
ENSG00000055813	30.6692	-3.25934	0.46461	-7.01521	2.29607e-12	3.14326e-11
ENSG00000206509	15.6637	-3.25745	0.792802	-4.10878	3.97751e-05	0.000194486
ENSG00000237508	15.6637	-3.25745	0.792802	-4.10878	3.97751e-05	0.000194486
ENSG00000227322	634.237	-3.25637	0.192772	-16.8923	5.12221e-64	1.58873e-61
ENSG00000126950	58.5076	-3.23349	0.824964	-3.91956	8.87123e-05	0.000403222
ENSG00000198482	41.8937	-3.23146	0.326819	-9.88763	4.71031e-23	1.93449e-21
ENSG00000148082	34.4324	-3.22713	0.370427	-8.71192	2.9876e-18	7.88885e-17
ENSG00000111913	68.1897	-3.22695	0.293534	-10.9935	4.10848e-28	2.36505e-26
ENSG00000153233	5.61423	-3.19851	0.915955	-3.49199	0.00047943	0.00186155
ENSG00000109158	10.3855	-3.19606	0.96871	-3.2993	0.000969257	0.00349837
ENSG00000213626	405.51	-3.19247	0.222363	-14.357	9.63024e-47	1.62704e-44
ENSG00000125675	30.9199	-3.19104	0.939452	-3.3967	0.00068203	0.00255466
ENSG00000163017	9.55143	-3.1823	0.675056	-4.71413	2.4275e-06	1.48152e-05
ENSG00000258405	9.81012	-3.17583	0.672026	-4.72576	2.29253e-06	1.40286e-05
ENSG00000164484	24.214	-3.16879	0.454679	-6.96929	3.18554e-12	4.30701e-11
ENSG00000170356	18.8803	-3.16794	0.904876	-3.50097	0.000463574	0.00180708
ENSG00000112852	134.496	-3.13993	0.305312	-10.2843	8.29021e-25	3.91543e-23
ENSG00000197044	72.3936	-3.13671	0.319901	-9.80527	1.06864e-22	4.25428e-21
ENSG00000050030	28.1013	-3.13648	0.499033	-6.28513	3.27586e-10	3.5493e-09
ENSG00000130558	49.1095	-3.12496	0.384989	-8.117	4.77859e-16	1.01434e-14
ENSG00000170214	48.2357	-3.12287	0.39193	-7.96792	1.61368e-15	3.20592e-14
ENSG00000226752	35.7699	-3.10177	0.473933	-6.54474	5.95997e-11	7.05722e-10
ENSG00000180015	52.3065	-3.09816	0.736097	-4.2089	2.56621e-05	0.000129816
ENSG00000105825	203.606	-3.09711	0.272604	-11.3612	6.52364e-30	4.17132e-28
ENSG00000142910	9.32335	-3.08625	0.704577	-4.38029	1.18523e-05	6.38703e-05
ENSG00000237440	24.0228	-3.08449	0.457322	-6.74467	1.53375e-11	1.93052e-10
ENSG00000243137	20.2367	-3.08131	0.416573	-7.39682	1.39488e-13	2.22463e-12
ENSG00000109956	67.7967	-3.07674	0.313641	-9.80975	1.02218e-22	4.09287e-21
ENSG00000127903	7.35965	-3.06795	0.995985	-3.08032	0.00206781	0.00688639
ENSG00000196569	42.7996	-3.05657	0.381757	-8.00659	1.17929e-15	2.3793e-14
ENSG00000123560	10.3289	-3.05546	0.964594	-3.16762	0.00153694	0.00528007
ENSG00000272636	15.5309	-3.05391	0.71117	-4.29421	1.75319e-05	9.13797e-05
ENSG00000144847	54.9552	-3.05352	0.332983	-9.17022	4.72056e-20	1.47751e-18
ENSG00000128165	47.3118	-3.0426	0.661322	-4.60078	4.20915e-06	2.46952e-05
ENSG00000137672	11.0303	-3.04113	0.715048	-4.25305	2.10882e-05	0.000108501
ENSG00000138622	56.5207	-3.03626	0.396405	-7.6595	1.86657e-14	3.28444e-13
ENSG00000100385	14.9161	-3.03524	0.682636	-4.44635	8.73412e-06	4.83623e-05
ENSG00000151834	34.294	-3.03408	0.409962	-7.40089	1.35275e-13	2.16077e-12
ENSG00000206314	14.212	-3.01498	0.717303	-4.20322	2.63148e-05	0.000132795
ENSG00000213654	14.212	-3.01498	0.717303	-4.20322	2.63148e-05	0.000132795
ENSG00000234243	14.212	-3.01498	0.717303	-4.20322	2.63148e-05	0.000132795
ENSG00000234508	14.212	-3.01498	0.717303	-4.20322	2.63148e-05	0.000132795
ENSG00000236697	14.212	-3.01498	0.717303	-4.20322	2.63148e-05	0.000132795
ENSG00000237052	14.212	-3.01498	0.717303	-4.20322	2.63148e-05	0.000132795
ENSG00000167614	6.064	-3.00643	1.01173	-2.97157	0.00296281	0.00951772
ENSG00000165973	14.9848	-3.00546	0.605016	-4.96757	6.77965e-07	4.54184e-06
ENSG00000121904	16.4128	-3.00531	0.632209	-4.75367	1.99759e-06	1.23731e-05
ENSG00000176692	52.2142	-3.0046	0.42077	-7.14072	9.28438e-13	1.33153e-11
ENSG00000249853	96.7967	-2.99753	0.242976	-12.3368	5.74156e-35	5.0344e-33
ENSG00000239389	9.84661	-2.99648	0.844587	-3.54786	0.000388368	0.00154168
ENSG00000160229	18.0545	-2.98884	0.599965	-4.98169	6.30316e-07	4.25154e-06
ENSG00000175084	14.8154	-2.98827	0.578128	-5.16887	2.35519e-07	1.70891e-06
ENSG00000101265	203.799	-2.98531	0.299011	-9.98393	1.79221e-23	7.69501e-22
ENSG00000121858	10.2617	-2.98237	0.808596	-3.68833	0.000225731	0.000940816
ENSG00000132561	137.433	-2.98077	0.233058	-12.7898	1.86882e-37	1.88524e-35
ENSG00000170166	70.2189	-2.97281	0.257088	-11.5634	6.31679e-31	4.23449e-29
ENSG00000103241	187.89	-2.96397	0.210901	-14.0538	7.29831e-45	1.10705e-42
ENSG00000164708	17.7289	-2.95933	0.591617	-5.00211	5.67076e-07	3.85868e-06
ENSG00000105696	381.873	-2.9586	0.241084	-12.2721	1.27918e-34	1.09846e-32
ENSG00000119922	19.384	-2.95297	0.510482	-5.78466	7.26575e-09	6.58767e-08
ENSG00000059804	504.539	-2.94317	0.22579	-13.035	7.73676e-39	8.41768e-37
ENSG00000139318	64.2604	-2.93513	0.405997	-7.22943	4.85035e-13	7.23064e-12
ENSG00000181885	16.1536	-2.93488	0.574525	-5.10836	3.24967e-07	2.30247e-06
ENSG00000080573	14.5207	-2.933	0.564018	-5.20019	1.99088e-07	1.46338e-06
ENSG00000132688	708.673	-2.91653	0.173071	-16.8516	1.02058e-63	3.07373e-61
ENSG00000167555	75.9094	-2.88962	0.244702	-11.8087	3.51909e-32	2.57501e-30
ENSG00000213809	40.3402	-2.88463	0.39771	-7.2531	4.07327e-13	6.13827e-12
ENSG00000235863	10.1992	-2.87949	0.601279	-4.78893	1.6767e-06	1.05204e-05
ENSG00000204257	58.5323	-2.87819	0.588246	-4.89283	9.93962e-07	6.49749e-06
ENSG00000130234	13.1589	-2.87433	0.607824	-4.72889	2.25753e-06	1.38348e-05
ENSG00000100298	11.0095	-2.87346	0.862431	-3.33182	0.000862808	0.0031517
ENSG00000147041	432.856	-2.87201	0.203405	-14.1197	2.87395e-45	4.49049e-43
ENSG00000118432	17.5502	-2.86176	0.483957	-5.91325	3.3542e-09	3.15973e-08
ENSG00000169393	16.0603	-2.85111	0.632732	-4.50604	6.60501e-06	3.74104e-05
ENSG00000078295	26.6268	-2.84597	0.400991	-7.09734	1.27183e-12	1.79673e-11
ENSG00000101384	664.431	-2.84592	0.11412	-24.9379	2.89144e-137	5.46245e-134
ENSG00000102048	17.9474	-2.84403	0.710715	-4.00165	6.29031e-05	0.000295477
ENSG00000273592	184.748	-2.83913	0.415027	-6.84083	7.87356e-12	1.02327e-10
ENSG00000135929	55.189	-2.83686	0.392177	-7.23362	4.70272e-13	7.03073e-12
ENSG00000187678	60.9792	-2.83055	0.399745	-7.0809	1.43222e-12	2.0083e-11
ENSG00000054983	114.763	-2.83008	0.369499	-7.65924	1.87042e-14	3.28842e-13
ENSG00000146001	7.76638	-2.82874	0.851589	-3.32172	0.000894648	0.00325599
ENSG00000166257	90.5878	-2.82814	0.323952	-8.73013	2.54384e-18	6.7687e-17
ENSG00000124762	3692.57	-2.82566	0.260507	-10.8468	2.06598e-27	1.12982e-25
ENSG00000164418	27.3771	-2.82456	0.512425	-5.51215	3.5448e-08	2.91394e-07
ENSG00000106123	39.482	-2.81356	0.455346	-6.17895	6.45309e-10	6.74556e-09
ENSG00000274588	14.0429	-2.7978	0.544849	-5.135	2.82144e-07	2.02041e-06
ENSG00000105855	143.17	-2.79516	0.183673	-15.2182	2.67968e-52	5.80066e-50
ENSG00000182584	4.71308	-2.78895	0.925063	-3.01488	0.00257083	0.00835931
ENSG00000250120	173.271	-2.78679	0.250159	-11.1401	8.00629e-29	4.71328e-27
ENSG00000129682	348.066	-2.78216	0.222815	-12.4864	8.85417e-36	8.07011e-34
ENSG00000197479	25.6828	-2.77862	0.518991	-5.35389	8.60825e-08	6.67244e-07
ENSG00000132010	24.0832	-2.77599	0.497331	-5.58177	2.38081e-08	1.99982e-07
ENSG00000197208	26.8441	-2.76955	0.373646	-7.41223	1.24189e-13	1.99441e-12
ENSG00000125285	293.238	-2.76923	0.282929	-9.78772	1.27125e-22	5.03196e-21
ENSG00000155265	13.8912	-2.76347	0.635242	-4.35027	1.35972e-05	7.2452e-05
ENSG00000126016	10234.7	-2.76078	0.187243	-14.7444	3.34456e-49	6.20566e-47
ENSG00000189058	10.9128	-2.75078	0.731349	-3.76123	0.000169078	0.00072341
ENSG00000132334	59.8423	-2.7484	0.357128	-7.69585	1.40559e-14	2.50726e-13
ENSG00000170542	94.9458	-2.7394	0.404439	-6.77334	1.25839e-11	1.60728e-10
ENSG00000165118	422.663	-2.72527	0.134446	-20.2703	2.35095e-91	1.35709e-88
ENSG00000188620	30.1116	-2.72017	0.36157	-7.52324	5.34364e-14	9.01349e-13
ENSG00000176697	49.3853	-2.70899	0.346963	-7.80771	5.82378e-15	1.08933e-13
ENSG00000146112	181.431	-2.70309	0.230445	-11.7299	8.95802e-32	6.4414e-30
ENSG00000140459	9.38948	-2.69927	0.608845	-4.43343	9.27464e-06	5.1083e-05
ENSG00000139915	53.655	-2.69362	0.548175	-4.91379	8.93309e-07	5.87464e-06
ENSG00000160716	9.10639	-2.69268	0.852267	-3.15944	0.00158075	0.00541177
ENSG00000185985	6.83685	-2.68878	0.81167	-3.31265	0.000924177	0.00335347
ENSG00000237417	9.16621	-2.68591	0.890928	-3.01473	0.00257208	0.00836207
ENSG00000105750	67.2042	-2.68568	0.334378	-8.03189	9.59859e-16	1.95557e-14
ENSG00000242779	13.649	-2.68391	0.639816	-4.19481	2.731e-05	0.000137488
ENSG00000213988	16.8048	-2.68374	0.49185	-5.45642	4.85825e-08	3.90282e-07
ENSG00000267648	10.944	-2.67087	0.693678	-3.8503	0.000117975	0.000522961
ENSG00000163453	468.874	-2.64216	0.19249	-13.7262	7.07327e-43	9.60717e-41
ENSG00000128604	73.1095	-2.63914	0.259303	-10.1778	2.49047e-24	1.14501e-22
ENSG00000198155	9.77296	-2.63759	0.799308	-3.29985	0.000967369	0.00349251
ENSG00000016402	24.0017	-2.62985	0.396593	-6.63111	3.3318e-11	4.07044e-10
ENSG00000019582	13.8915	-2.62068	0.595896	-4.39788	1.09311e-05	5.93107e-05
ENSG00000088726	12.9614	-2.61657	0.611929	-4.27593	1.90338e-05	9.83934e-05
ENSG00000179750	393.916	-2.6141	0.191301	-13.6648	1.64672e-42	2.20777e-40
ENSG00000076706	984.776	-2.60724	0.119544	-21.8098	1.87173e-105	1.55586e-102
ENSG00000076716	1637.59	-2.60105	0.105577	-24.6366	5.12697e-134	8.87863e-131
ENSG00000157502	60.8217	-2.59516	0.330385	-7.85497	3.99874e-15	7.62366e-14
ENSG00000139289	147.662	-2.59423	0.210178	-12.343	5.31091e-35	4.67652e-33
ENSG00000138028	100.962	-2.59268	0.432524	-5.9943	2.04359e-09	2.00131e-08
ENSG00000185404	38.0443	-2.58373	0.318991	-8.09968	5.51037e-16	1.15902e-14
ENSG00000164330	58.0126	-2.5719	0.34874	-7.37484	1.64546e-13	2.59244e-12
ENSG00000174460	728.006	-2.56821	0.156895	-16.369	3.18465e-60	8.27252e-58
ENSG00000156509	8.33515	-2.56796	0.834276	-3.07807	0.00208344	0.006934
ENSG00000214455	210.938	-2.56748	0.815858	-3.14697	0.00164973	0.00562478
ENSG00000225060	155.589	-2.55987	0.192924	-13.2688	3.51258e-40	4.10084e-38
ENSG00000229998	155.589	-2.55987	0.192924	-13.2688	3.51258e-40	4.10084e-38
ENSG00000151640	236.55	-2.55784	0.207673	-12.3167	7.3673e-35	6.40585e-33
ENSG00000142089	115.019	-2.55556	0.458329	-5.57582	2.46362e-08	2.06271e-07
ENSG00000177519	483.857	-2.55185	0.233417	-10.9326	8.05102e-28	4.5341e-26
ENSG00000278091	62.9484	-2.55168	0.313408	-8.14171	3.8972e-16	8.36651e-15
ENSG00000179023	6.05882	-2.5512	0.858651	-2.97117	0.00296664	0.00952708
ENSG00000138798	69.9764	-2.54536	0.429835	-5.9217	3.18626e-09	3.00971e-08
ENSG00000179292	15.3132	-2.54447	0.554994	-4.58468	4.54679e-06	2.65263e-05
ENSG00000167393	260.963	-2.53848	0.248648	-10.2091	1.80493e-24	8.37238e-23
ENSG00000183691	89.7391	-2.53842	0.398239	-6.3741	1.84038e-10	2.05397e-09
ENSG00000239626	26.0699	-2.53695	0.472817	-5.36561	8.06771e-08	6.2833e-07
ENSG00000260230	100.882	-2.5324	0.343488	-7.37261	1.67321e-13	2.62621e-12
ENSG00000262576	11.2459	-2.53158	0.807519	-3.135	0.00171851	0.00584109
ENSG00000230707	27.1108	-2.5292	0.424631	-5.95622	2.58141e-09	2.47546e-08
ENSG00000100095	9.11279	-2.52894	0.670031	-3.77436	0.000160418	0.000690483
ENSG00000130176	27.9316	-2.52278	0.39387	-6.40511	1.50259e-10	1.69979e-09
ENSG00000033122	86.5823	-2.52132	0.296382	-8.50699	1.78505e-17	4.38996e-16
ENSG00000140538	32.3907	-2.51716	0.386154	-6.51853	7.09993e-11	8.31231e-10
ENSG00000198618	236.003	-2.51685	0.829076	-3.03573	0.00239954	0.00786512
ENSG00000136999	70.4044	-2.51325	0.283868	-8.85359	8.47477e-19	2.38637e-17
ENSG00000147255	89.7098	-2.50178	0.363242	-6.88735	5.68404e-12	7.48069e-11
ENSG00000182255	6.48159	-2.49588	0.835362	-2.98779	0.00281006	0.0090705
ENSG00000170558	2704.21	-2.49586	0.0831574	-30.0137	6.49604e-198	6.74971e-194
ENSG00000154678	11.911	-2.49439	0.666389	-3.74314	0.000181734	0.000771684
ENSG00000007866	360.988	-2.49299	0.148914	-16.7411	6.578e-63	1.92532e-60
ENSG00000268089	99.5744	-2.48534	0.392267	-6.33582	2.3608e-10	2.60403e-09
ENSG00000146374	14.2018	-2.48502	0.568847	-4.36852	1.2509e-05	6.71706e-05
ENSG00000009694	52.8066	-2.47998	0.443778	-5.58833	2.29261e-08	1.93042e-07
ENSG00000227992	13.3256	-2.46966	0.712837	-3.46456	0.000531103	0.00204188
ENSG00000184351	62.7338	-2.46152	0.571883	-4.30423	1.67566e-05	8.77569e-05
ENSG00000143369	30.7958	-2.45449	0.412772	-5.94635	2.74195e-09	2.61858e-08
ENSG00000178033	191.697	-2.45431	0.18389	-13.3466	1.23973e-40	1.48918e-38
ENSG00000120738	207.408	-2.45317	0.247021	-9.93104	3.0506e-23	1.27811e-21
ENSG00000172123	58.717	-2.4492	0.310635	-7.8845	3.15794e-15	6.09899e-14
ENSG00000128342	48.9081	-2.44846	0.391275	-6.25766	3.90804e-10	4.20139e-09
ENSG00000223638	28.7075	-2.44743	0.520797	-4.69938	2.60952e-06	1.58377e-05
ENSG00000101911	1912.32	-2.4405	0.115648	-21.1029	7.47516e-99	5.01101e-96
ENSG00000088881	286.479	-2.44045	0.276608	-8.82277	1.11665e-18	3.11478e-17
ENSG00000185585	86.2523	-2.43699	0.313027	-7.78524	6.95792e-15	1.28756e-13
ENSG00000147852	322.874	-2.43687	0.314089	-7.75855	8.59085e-15	1.57709e-13
ENSG00000234882	34.8819	-2.43244	0.385317	-6.31283	2.73977e-10	2.99816e-09
ENSG00000276935	244.651	-2.42755	0.671999	-3.61243	0.00030334	0.00122784
ENSG00000189252	12.7928	-2.42343	0.798519	-3.0349	0.00240617	0.00787814
ENSG00000187664	5.72204	-2.42268	0.758417	-3.19439	0.00140127	0.00486464
ENSG00000157399	33.7719	-2.42146	0.505838	-4.78703	1.69265e-06	1.06141e-05
ENSG00000080031	23.0032	-2.41851	0.51308	-4.71371	2.43242e-06	1.48366e-05
ENSG00000242615	21.1551	-2.41824	0.465132	-5.19904	2.00325e-07	1.47049e-06
ENSG00000164197	20.2861	-2.41626	0.517864	-4.66583	3.0738e-06	1.84136e-05
ENSG00000103460	89.9054	-2.41536	0.289121	-8.35414	6.59085e-17	1.51509e-15
ENSG00000164308	303.957	-2.41221	0.188933	-12.7675	2.48923e-37	2.47506e-35
ENSG00000162373	46.9115	-2.4112	0.397108	-6.07191	1.26398e-09	1.27323e-08
ENSG00000151388	6.82022	-2.41087	0.756293	-3.18774	0.00143388	0.00495964
ENSG00000121966	698.817	-2.40704	0.194963	-12.3461	5.11014e-35	4.51888e-33
ENSG00000213694	237.008	-2.40701	0.162131	-14.8462	7.36792e-50	1.4047e-47
ENSG00000183729	8.81115	-2.40563	0.650705	-3.69696	0.000218195	0.00091252
ENSG00000275410	7.08507	-2.40497	0.763981	-3.14794	0.00164426	0.00561074
ENSG00000221821	61.2939	-2.40426	0.351777	-6.83461	8.22299e-12	1.06668e-10
ENSG00000153714	73.9289	-2.40034	0.300246	-7.99458	1.30012e-15	2.61042e-14
ENSG00000101670	104.316	-2.39536	0.299927	-7.98648	1.38847e-15	2.78243e-14
ENSG00000163898	95.4442	-2.39129	0.300234	-7.96473	1.65578e-15	3.28642e-14
ENSG00000259171	41.1205	-2.38841	0.769784	-3.1027	0.00191761	0.00644507
ENSG00000272398	641.922	-2.38793	0.249104	-9.58608	9.14957e-22	3.38925e-20
ENSG00000007350	47.1244	-2.37036	0.444674	-5.33056	9.7913e-08	7.51655e-07
ENSG00000011201	560.663	-2.36284	0.145378	-16.2531	2.12191e-59	5.37749e-57
ENSG00000234042	12.7283	-2.36116	0.671168	-3.51798	0.000434843	0.00170854
ENSG00000170949	179.742	-2.35253	0.173207	-13.5822	5.10741e-42	6.76032e-40
ENSG00000131620	9.33208	-2.35147	0.659472	-3.56569	0.000362901	0.001449
ENSG00000126803	524.467	-2.35087	0.174702	-13.4564	2.82235e-41	3.53321e-39
ENSG00000130303	33.1923	-2.34585	0.703974	-3.33229	0.000861339	0.00314689
ENSG00000112139	355.716	-2.34406	0.150777	-15.5466	1.679e-54	4.0105e-52
ENSG00000172461	71.8521	-2.34405	0.492342	-4.76102	1.92617e-06	1.19665e-05
ENSG00000203326	125.471	-2.3387	0.199777	-11.7066	1.1795e-31	8.39425e-30
ENSG00000013588	368.003	-2.32791	0.212098	-10.9757	5.00392e-28	2.86464e-26
ENSG00000083828	140.374	-2.32672	0.200792	-11.5877	4.75589e-31	3.20884e-29
ENSG00000087494	45.8122	-2.32141	0.33872	-6.85348	7.20769e-12	9.37902e-11
ENSG00000099617	85.17	-2.31989	0.308752	-7.51374	5.74605e-14	9.62197e-13
ENSG00000127329	67.9911	-2.31511	0.28215	-8.20525	2.30106e-16	5.08164e-15
ENSG00000171450	45.4925	-2.31116	0.405367	-5.70141	1.18821e-08	1.04099e-07
ENSG00000135362	59.1238	-2.30852	0.243577	-9.4776	2.60209e-21	9.04247e-20
ENSG00000274267	7.3965	-2.3085	0.698449	-3.30518	0.000949151	0.00343509
ENSG00000135318	23.544	-2.3082	0.543006	-4.25079	2.1302e-05	0.000109411
ENSG00000196924	20155.3	-2.30414	0.210677	-10.9368	7.68363e-28	4.33896e-26
ENSG00000114019	716.158	-2.30379	0.215712	-10.68	1.26313e-26	6.54593e-25
ENSG00000257591	36.0604	-2.2991	0.344052	-6.68242	2.35036e-11	2.90904e-10
ENSG00000006327	372.13	-2.29557	0.262537	-8.74378	2.2543e-18	6.02916e-17
ENSG00000110002	106.848	-2.29154	0.229967	-9.96463	2.17675e-23	9.28851e-22
ENSG00000116014	21.4325	-2.28919	0.470241	-4.86813	1.1266e-06	7.30255e-06
ENSG00000169047	309.107	-2.28452	0.199932	-11.4265	3.08304e-30	1.98971e-28
ENSG00000108551	13.0541	-2.27868	0.696774	-3.27033	0.00107423	0.00383699
ENSG00000175505	16.7613	-2.27718	0.486205	-4.68359	2.81892e-06	1.69994e-05
ENSG00000179915	17.6435	-2.27343	0.61266	-3.71075	0.000206647	0.000869475
ENSG00000157227	11.1518	-2.26577	0.697537	-3.24825	0.00116118	0.00410731
ENSG00000175356	35.6091	-2.26391	0.35847	-6.31548	2.69318e-10	2.95184e-09
ENSG00000135048	1127.46	-2.26199	0.137585	-16.4407	9.77881e-61	2.63914e-58
ENSG00000118898	114.096	-2.24941	0.2349	-9.57605	1.00823e-21	3.69524e-20
ENSG00000234876	5.2263	-2.24815	0.743769	-3.02264	0.00250579	0.00817598
ENSG00000170835	40.509	-2.24019	0.374422	-5.98307	2.18973e-09	2.13537e-08
ENSG00000106366	16.8283	-2.24013	0.466021	-4.80694	1.53261e-06	9.69829e-06
ENSG00000149418	10.3958	-2.23736	0.634078	-3.52853	0.000417872	0.00164903
ENSG00000105419	889.383	-2.2298	0.177621	-12.5537	3.79415e-36	3.56771e-34
ENSG00000179873	27.9146	-2.22851	0.525881	-4.23767	2.2585e-05	0.000115487
ENSG00000166401	54.1988	-2.22842	0.283002	-7.87422	3.42881e-15	6.5842e-14
ENSG00000148288	71.1371	-2.22658	0.267054	-8.33754	7.58496e-17	1.73594e-15
ENSG00000141338	42.0496	-2.22169	0.385746	-5.75947	8.43807e-09	7.58863e-08
ENSG00000124749	59.4278	-2.22002	0.356257	-6.23152	4.61943e-10	4.92037e-09
ENSG00000196277	9.65172	-2.21966	0.680089	-3.26378	0.00109935	0.00391003
ENSG00000197134	7.34648	-2.21814	0.689021	-3.21927	0.00128518	0.00449391
ENSG00000167178	19.8969	-2.2169	0.44902	-4.93719	7.92575e-07	5.25543e-06
ENSG00000198753	12.4898	-2.21589	0.514257	-4.30892	1.64054e-05	8.60257e-05
ENSG00000204301	5.17317	-2.21547	0.743388	-2.98023	0.00288031	0.00926704
ENSG00000206312	5.17317	-2.21547	0.743388	-2.98023	0.00288031	0.00926704
ENSG00000221923	58.1867	-2.21172	0.244013	-9.06392	1.25845e-19	3.82895e-18
ENSG00000228575	640.664	-2.20937	0.308	-7.17327	7.32296e-13	1.06942e-11
ENSG00000184524	20.5037	-2.20783	0.469925	-4.69826	2.62388e-06	1.59143e-05
ENSG00000159842	129.494	-2.20755	0.212912	-10.3684	3.45376e-25	1.67302e-23
ENSG00000176887	4126.02	-2.20745	0.103734	-21.2799	1.7425e-100	1.20703e-97
ENSG00000183696	580.229	-2.20702	0.202543	-10.8966	1.19702e-27	6.65113e-26
ENSG00000006210	13.3733	-2.2064	0.60062	-3.67354	0.000239212	0.000991435
ENSG00000254221	25.188	-2.20473	0.531274	-4.1499	3.32619e-05	0.000164811
ENSG00000133083	226.532	-2.20286	0.179941	-12.2421	1.8515e-34	1.57688e-32
ENSG00000078018	338.335	-2.20168	0.195914	-11.238	2.65408e-29	1.62219e-27
ENSG00000187135	18.7838	-2.20031	0.716315	-3.07171	0.00212838	0.00707566
ENSG00000135926	295.459	-2.19714	0.171276	-12.8281	1.14135e-37	1.1684e-35
ENSG00000133124	8697.38	-2.19692	0.463463	-4.74022	2.13491e-06	1.31414e-05
ENSG00000215217	12.9557	-2.19676	0.503612	-4.362	1.2888e-05	6.89974e-05
ENSG00000143816	83.0469	-2.1967	0.258409	-8.50089	1.88136e-17	4.62133e-16
ENSG00000092051	9.24679	-2.19643	0.6473	-3.39322	0.000690753	0.00258315
ENSG00000162490	69.3535	-2.19481	0.390756	-5.61683	1.94493e-08	1.65443e-07
ENSG00000224587	641.963	-2.19106	0.304718	-7.19044	6.45839e-13	9.51857e-12
ENSG00000237095	641.963	-2.19106	0.304718	-7.19044	6.45839e-13	9.51857e-12
ENSG00000168386	53.9416	-2.18984	0.315439	-6.94221	3.86e-12	5.18517e-11
ENSG00000179542	85.4194	-2.18597	0.503739	-4.33948	1.42817e-05	7.57886e-05
ENSG00000089335	2777.51	-2.18571	0.621647	-3.51599	0.000438115	0.00171977
ENSG00000159216	434.124	-2.18521	0.153774	-14.2106	7.87709e-46	1.26894e-43
ENSG00000196353	12.0047	-2.17802	0.682407	-3.19167	0.00141454	0.00490742
ENSG00000181982	36.39	-2.1739	0.332643	-6.53523	6.35127e-11	7.48643e-10
ENSG00000013619	217.824	-2.17141	0.214023	-10.1457	3.4641e-24	1.57867e-22
ENSG00000072832	193.036	-2.1706	0.202614	-10.713	8.84563e-27	4.64195e-25
ENSG00000274750	92.4993	-2.17005	0.253346	-8.56555	1.07563e-17	2.70614e-16
ENSG00000130035	55.9211	-2.16932	0.414149	-5.23803	1.62301e-07	1.20672e-06
ENSG00000266050	10.3234	-2.16865	0.627206	-3.45763	0.000544945	0.00208978
ENSG00000101850	8.20743	-2.16623	0.69984	-3.09531	0.00196604	0.00658783
ENSG00000105270	164.258	-2.16541	0.215356	-10.055	8.73307e-24	3.85312e-22
ENSG00000224114	9.28144	-2.16392	0.704718	-3.07062	0.00213613	0.00709801
ENSG00000133019	133.95	-2.16355	0.217989	-9.92501	3.24073e-23	1.35504e-21
ENSG00000145632	332.232	-2.16287	0.155654	-13.8954	6.75407e-44	9.61345e-42
ENSG00000115596	35.6607	-2.16149	0.413349	-5.22922	1.70228e-07	1.26249e-06
ENSG00000146197	86.0938	-2.14917	0.270724	-7.93862	2.04441e-15	4.03465e-14
ENSG00000152402	282.71	-2.14793	0.192061	-11.1836	4.90674e-29	2.95556e-27
ENSG00000185269	46.1088	-2.14124	0.465582	-4.59907	4.24376e-06	2.48701e-05
ENSG00000213398	33.261	-2.13695	0.35564	-6.00875	1.86964e-09	1.84312e-08
ENSG00000051128	355.091	-2.13409	0.168527	-12.6632	9.4553e-37	9.31235e-35
ENSG00000148180	766.865	-2.13276	0.17867	-11.9369	7.60223e-33	5.82959e-31
ENSG00000176399	43.765	-2.13263	0.306013	-6.9691	3.18965e-12	4.30976e-11
ENSG00000137745	17.6473	-2.13246	0.624718	-3.41347	0.00064141	0.00241908
ENSG00000275832	119.242	-2.12872	0.681907	-3.12171	0.00179802	0.00608347
ENSG00000134259	21.0645	-2.11498	0.591895	-3.57323	0.000352603	0.00141048
ENSG00000143507	113.82	-2.11343	0.198194	-10.6635	1.50859e-26	7.7985e-25
ENSG00000221890	318.597	-2.10744	0.148632	-14.1789	1.23765e-45	1.97843e-43
ENSG00000104870	1082.37	-2.10249	0.146991	-14.3036	2.0787e-46	3.4558e-44
ENSG00000206282	150.691	-2.10008	0.241222	-8.70601	3.1477e-18	8.26958e-17
ENSG00000107796	575.097	-2.09984	0.299155	-7.01924	2.23071e-12	3.0558e-11
ENSG00000112782	55.8969	-2.08859	0.273692	-7.63117	2.32627e-14	4.04876e-13
ENSG00000204580	662.792	-2.08599	0.310531	-6.7175	1.84866e-11	2.30317e-10
ENSG00000132821	33.4911	-2.08053	0.420008	-4.95355	7.28725e-07	4.85529e-06
ENSG00000196787	83.4042	-2.07701	0.287401	-7.22686	4.9428e-13	7.3579e-12
ENSG00000168679	106.739	-2.07476	0.256661	-8.08364	6.28601e-16	1.31066e-14
ENSG00000239697	27.4513	-2.0717	0.357141	-5.80078	6.60053e-09	6.0055e-08
ENSG00000204052	30.6915	-2.06695	0.43114	-4.79415	1.63369e-06	1.0266e-05
ENSG00000232815	14.1787	-2.06526	0.581252	-3.55313	0.000380681	0.00151261
ENSG00000106483	20.4287	-2.06386	0.560667	-3.68107	0.000232256	0.000965108
ENSG00000177469	1235.22	-2.06268	0.181583	-11.3595	6.65556e-30	4.24262e-28
ENSG00000139209	31.8522	-2.05972	0.361107	-5.70389	1.17103e-08	1.02897e-07
ENSG00000232339	7.26186	-2.05826	0.682394	-3.01624	0.00255931	0.00832967
ENSG00000214189	42.5143	-2.05748	0.43953	-4.68109	2.85359e-06	1.71935e-05
ENSG00000146966	170.861	-2.05041	0.277333	-7.39333	1.43193e-13	2.27848e-12
ENSG00000166923	24.6182	-2.03701	0.561581	-3.62727	0.000286428	0.00116688
ENSG00000282046	24.6182	-2.03701	0.561581	-3.62727	0.000286428	0.00116688
ENSG00000130222	150.227	-2.03205	0.366703	-5.54142	3.00029e-08	2.48998e-07
ENSG00000116032	22.691	-2.03018	0.454662	-4.46526	7.99705e-06	4.459e-05
ENSG00000110799	10.6466	-2.03012	0.578625	-3.50853	0.000450587	0.00176207
ENSG00000197261	130.654	-2.02959	0.30172	-6.72674	1.73507e-11	2.17208e-10
ENSG00000151632	36.4656	-2.02791	0.335829	-6.03853	1.55523e-09	1.54859e-08
ENSG00000099864	847.159	-2.02781	0.170519	-11.892	1.30279e-32	9.84486e-31
ENSG00000135842	520.506	-2.02683	0.18098	-11.1992	4.11603e-29	2.50103e-27
ENSG00000178773	49.2877	-2.02539	0.419542	-4.82764	1.38164e-06	8.81543e-06
ENSG00000213976	19.6495	-2.01778	0.43059	-4.68607	2.78496e-06	1.68093e-05
ENSG00000118263	106.12	-2.01561	0.215283	-9.36258	7.78166e-21	2.56684e-19
ENSG00000058335	11.2585	-2.0145	0.621945	-3.23903	0.00119936	0.00422654
ENSG00000142627	868.741	-2.00498	0.217576	-9.21509	3.11014e-20	9.89768e-19
ENSG00000158560	72.5251	-2.00475	0.31898	-6.28489	3.28086e-10	3.55287e-09
ENSG00000204252	45.3152	-2.00327	0.446543	-4.48618	7.25128e-06	4.07708e-05
ENSG00000230141	45.3152	-2.00327	0.446543	-4.48618	7.25128e-06	4.07708e-05
ENSG00000157423	10.8612	-2.00267	0.588864	-3.40089	0.000671657	0.0025199
ENSG00000283022	10.8612	-2.00267	0.588864	-3.40089	0.000671657	0.0025199
ENSG00000223773	40.8244	-1.99854	0.362691	-5.51031	3.582e-08	2.94336e-07
ENSG00000081665	109.64	-1.99821	0.248046	-8.05581	7.89571e-16	1.62778e-14
ENSG00000215218	155.355	-1.99541	0.327339	-6.09585	1.08856e-09	1.10509e-08
ENSG00000213058	47.6013	-1.99051	0.583973	-3.40857	0.000653047	0.00245673
ENSG00000277196	45.1548	-1.98851	0.447327	-4.44531	8.77639e-06	4.85705e-05
ENSG00000101222	9.75259	-1.98725	0.660442	-3.00897	0.00262133	0.00850091
ENSG00000162772	1461.19	-1.98638	0.253871	-7.82436	5.10253e-15	9.58732e-14
ENSG00000213996	10.3859	-1.98109	0.622465	-3.18266	0.00145929	0.00503495
ENSG00000124813	84.3533	-1.98101	0.199966	-9.90676	3.8905e-23	1.60733e-21
ENSG00000148219	211.79	-1.97966	0.253025	-7.82398	5.11774e-15	9.60721e-14
ENSG00000237441	131.565	-1.97595	0.183326	-10.7783	4.35796e-27	2.35228e-25
ENSG00000136235	47.7464	-1.96752	0.330275	-5.95723	2.56551e-09	2.4614e-08
ENSG00000110148	35.6873	-1.96612	0.403566	-4.87187	1.10545e-06	7.17438e-06
ENSG00000104081	244.631	-1.96135	0.273461	-7.17233	7.37318e-13	1.076e-11
ENSG00000075426	350.487	-1.96035	0.179892	-10.8973	1.18697e-27	6.61299e-26
ENSG00000057657	26.6632	-1.95841	0.54111	-3.61925	0.000295458	0.00120178
ENSG00000099860	482.944	-1.95813	0.340891	-5.74414	9.23874e-09	8.25899e-08
ENSG00000135074	325.637	-1.95713	0.193529	-10.1129	4.84528e-24	2.18416e-22
ENSG00000185386	174.221	-1.95199	0.188305	-10.3661	3.53668e-25	1.7092e-23
ENSG00000198185	101.276	-1.94862	0.221709	-8.78909	1.50777e-18	4.13909e-17
ENSG00000198093	251.997	-1.94411	0.172874	-11.2458	2.42811e-29	1.49285e-27
ENSG00000124225	356.477	-1.94364	0.163709	-11.8725	1.64404e-32	1.23339e-30
ENSG00000170421	4407.57	-1.93727	0.224607	-8.62515	6.40078e-18	1.63811e-16
ENSG00000277531	8.77409	-1.93589	0.651965	-2.96932	0.00298458	0.00957876
ENSG00000197872	47.7468	-1.93243	0.385252	-5.01602	5.27531e-07	3.6046e-06
ENSG00000087116	83.3508	-1.9323	0.2897	-6.67001	2.55778e-11	3.1545e-10
ENSG00000283802	83.3508	-1.9323	0.2897	-6.67001	2.55778e-11	3.1545e-10
ENSG00000196867	123.975	-1.93134	0.190198	-10.1543	3.16997e-24	1.44781e-22
ENSG00000187994	116.913	-1.92995	0.322771	-5.97932	2.24075e-09	2.17695e-08
ENSG00000282895	116.913	-1.92995	0.322771	-5.97932	2.24075e-09	2.17695e-08
ENSG00000186496	65.7574	-1.91664	0.358104	-5.35219	8.68949e-08	6.72788e-07
ENSG00000178567	293.766	-1.91648	0.180298	-10.6295	2.17303e-26	1.11501e-24
ENSG00000073756	35.6323	-1.9164	0.367452	-5.21538	1.83437e-07	1.35562e-06
ENSG00000213967	55.7978	-1.91544	0.272533	-7.02828	2.09091e-12	2.87756e-11
ENSG00000226937	91.5984	-1.9149	0.600615	-3.18822	0.00143149	0.00495468
ENSG00000196653	33.4566	-1.91097	0.38231	-4.99848	5.77838e-07	3.9242e-06
ENSG00000281448	33.4566	-1.91097	0.38231	-4.99848	5.77838e-07	3.9242e-06
ENSG00000134363	47.5705	-1.90978	0.347928	-5.48902	4.04181e-08	3.28482e-07
ENSG00000183248	383.181	-1.90752	0.196162	-9.72422	2.37732e-22	9.18272e-21
ENSG00000172348	188.242	-1.90727	0.222744	-8.56261	1.10337e-17	2.77257e-16
ENSG00000124194	19.6334	-1.90726	0.528947	-3.60576	0.000311239	0.0012576
ENSG00000146950	315.994	-1.90592	0.157783	-12.0793	1.35823e-33	1.08559e-31
ENSG00000278558	25.9576	-1.90513	0.398728	-4.77801	1.77037e-06	1.10547e-05
ENSG00000204520	581.435	-1.9037	0.153655	-12.3894	2.98102e-35	2.65874e-33
ENSG00000145861	16.273	-1.9029	0.482168	-3.94655	7.92841e-05	0.000363469
ENSG00000168994	344.387	-1.90266	0.209075	-9.10034	9.00531e-20	2.76017e-18
ENSG00000129757	111.641	-1.90259	0.425393	-4.47255	7.72925e-06	4.3236e-05
ENSG00000279208	36.0587	-1.90058	0.476959	-3.98478	6.75418e-05	0.000314988
ENSG00000002586	5256.28	-1.89946	0.114071	-16.6516	2.94792e-62	8.50842e-60
ENSG00000106689	382.403	-1.89733	0.156304	-12.1387	6.58445e-34	5.40836e-32
ENSG00000171617	695.531	-1.89365	0.169415	-11.1776	5.24939e-29	3.15282e-27
ENSG00000131080	362.332	-1.89119	0.261449	-7.23349	4.70732e-13	7.03255e-12
ENSG00000179314	700.787	-1.89043	0.172967	-10.9294	8.33529e-28	4.66889e-26
ENSG00000137161	1208.5	-1.88992	0.134128	-14.0904	4.34907e-45	6.74463e-43
ENSG00000127220	790.438	-1.88954	0.126441	-14.944	1.70352e-50	3.31986e-48
ENSG00000006747	122.335	-1.88943	0.260934	-7.24101	4.45357e-13	6.68228e-12
ENSG00000196267	77.0046	-1.88748	0.224298	-8.41505	3.92722e-17	9.25302e-16
ENSG00000198538	183.126	-1.88691	0.141649	-13.321	1.74725e-40	2.07483e-38
ENSG00000196639	12.2744	-1.88607	0.509929	-3.69869	0.000216714	0.000907183
ENSG00000253958	34.6598	-1.88432	0.35865	-5.25391	1.489e-07	1.11163e-06
ENSG00000163701	14.4972	-1.8822	0.571046	-3.29606	0.000980508	0.00353503
ENSG00000198846	28.9004	-1.88144	0.379491	-4.95781	7.12929e-07	4.75767e-06
ENSG00000224841	133.573	-1.8806	0.172639	-10.8932	1.24193e-27	6.84576e-26
ENSG00000228736	133.573	-1.8806	0.172639	-10.8932	1.24193e-27	6.84576e-26
ENSG00000237825	133.573	-1.8806	0.172639	-10.8932	1.24193e-27	6.84576e-26
ENSG00000204516	209.048	-1.87873	0.186107	-10.0949	5.82102e-24	2.61267e-22
ENSG00000231179	209.048	-1.87873	0.186107	-10.0949	5.82102e-24	2.61267e-22
ENSG00000222009	32.8824	-1.87674	0.39871	-4.70702	2.51364e-06	1.52916e-05
ENSG00000158055	30.1375	-1.87615	0.359773	-5.21483	1.83986e-07	1.35919e-06
ENSG00000168404	12.5107	-1.87264	0.562799	-3.32737	0.000876702	0.00319683
ENSG00000167550	26.8483	-1.86377	0.468888	-3.97487	7.0419e-05	0.000326866
ENSG00000146072	1354.37	-1.86352	0.103232	-18.0519	7.62568e-73	3.23407e-70
ENSG00000091592	417.492	-1.86247	0.163562	-11.3869	4.85827e-30	3.11604e-28
ENSG00000105290	640.974	-1.86022	0.18922	-9.83098	8.28121e-23	3.33511e-21
ENSG00000169252	48.0845	-1.85951	0.349817	-5.31565	1.06275e-07	8.10755e-07
ENSG00000169242	111.579	-1.85692	0.259204	-7.16391	7.8406e-13	1.13702e-11
ENSG00000174871	105.874	-1.85657	0.254026	-7.30857	2.70006e-13	4.15937e-12
ENSG00000166446	203.534	-1.85297	0.241879	-7.66072	1.8489e-14	3.2561e-13
ENSG00000129038	299.17	-1.85286	0.224151	-8.2661	1.3841e-16	3.1095e-15
ENSG00000259207	28.6506	-1.84977	0.394103	-4.69361	2.68421e-06	1.62247e-05
ENSG00000149294	904.524	-1.84697	0.125331	-14.7367	3.74393e-49	6.88518e-47
ENSG00000081923	68.2405	-1.84694	0.249125	-7.41372	1.22804e-13	1.9737e-12
ENSG00000137203	1271.28	-1.84675	0.160351	-11.5169	1.08403e-30	7.1743e-29
ENSG00000113070	231.795	-1.84631	0.206788	-8.92851	4.318e-19	1.24976e-17
ENSG00000168675	138.539	-1.84524	0.26613	-6.93359	4.10301e-12	5.48326e-11
ENSG00000187134	39.0691	-1.84181	0.362542	-5.08027	3.7689e-07	2.646e-06
ENSG00000124942	1124.25	-1.84067	0.19076	-9.64917	4.95528e-22	1.8655e-20
ENSG00000116991	1239.08	-1.83944	0.101999	-18.0339	1.0557e-72	4.38772e-70
ENSG00000118640	793.086	-1.83735	0.231828	-7.92547	2.27282e-15	4.47268e-14
ENSG00000167889	152.775	-1.83637	0.198771	-9.23862	2.49705e-20	7.99557e-19
ENSG00000120318	145.887	-1.83488	0.274292	-6.68952	2.23904e-11	2.77291e-10
ENSG00000137193	518.012	-1.82637	0.152452	-11.98	4.52142e-33	3.54565e-31
ENSG00000188859	13.9481	-1.82569	0.529143	-3.45027	0.000560019	0.00213969
ENSG00000176788	4439.24	-1.82377	0.191458	-9.5257	1.6393e-21	5.83328e-20
ENSG00000227656	70.4755	-1.81358	0.613199	-2.95757	0.00310075	0.00990571
ENSG00000102359	129.437	-1.81288	0.278916	-6.49976	8.04508e-11	9.38186e-10
ENSG00000278788	24.0747	-1.81093	0.555708	-3.25877	0.00111896	0.00397284
ENSG00000006016	157.768	-1.8082	0.207601	-8.70999	3.03901e-18	8.01441e-17
ENSG00000243742	32.8083	-1.80584	0.35637	-5.06732	4.0345e-07	2.82252e-06
ENSG00000143502	55.5079	-1.80443	0.295199	-6.11258	9.80347e-10	1.0021e-08
ENSG00000124212	40.0692	-1.80396	0.44625	-4.04248	5.28892e-05	0.000252375
ENSG00000154864	157.696	-1.79835	0.303878	-5.91801	3.2586e-09	3.07386e-08
ENSG00000021645	182.679	-1.79767	0.22096	-8.13571	4.09536e-16	8.76473e-15
ENSG00000141682	3536.12	-1.79562	0.138844	-12.9326	2.94622e-38	3.09219e-36
ENSG00000150687	1997.55	-1.79316	0.16236	-11.0443	2.33458e-28	1.35139e-26
ENSG00000101298	194.278	-1.79306	0.207056	-8.65979	4.72638e-18	1.22315e-16
ENSG00000237438	155.166	-1.79003	0.222568	-8.04262	8.79411e-16	1.80405e-14
ENSG00000172037	1426.09	-1.7848	0.149014	-11.9774	4.66644e-33	3.64561e-31
ENSG00000139200	121.475	-1.77864	0.305247	-5.82691	5.64639e-09	5.18276e-08
ENSG00000136717	428.705	-1.77761	0.208386	-8.53035	1.45906e-17	3.62255e-16
ENSG00000147676	477.923	-1.77736	0.229063	-7.75926	8.54285e-15	1.57245e-13
ENSG00000213859	192.587	-1.77733	0.175733	-10.1138	4.80061e-24	2.16873e-22
ENSG00000127022	4458.93	-1.77525	0.241985	-7.33619	2.19755e-13	3.4131e-12
ENSG00000198513	214.451	-1.77235	0.176166	-10.0607	8.24235e-24	3.65212e-22
ENSG00000197093	26.5209	-1.76505	0.454558	-3.883	0.000103177	0.000462694
ENSG00000159403	190.754	-1.75811	0.25166	-6.98607	2.827e-12	3.84225e-11
ENSG00000163171	603.32	-1.75661	0.115386	-15.2238	2.45981e-52	5.38076e-50
ENSG00000007237	208.519	-1.75195	0.181842	-9.63447	5.71879e-22	2.14517e-20
ENSG00000257704	241.29	-1.75093	0.22567	-7.75878	8.575e-15	1.57697e-13
ENSG00000085563	603.219	-1.7479	0.145261	-12.0328	2.38884e-33	1.90201e-31
ENSG00000171388	32.2059	-1.74624	0.404538	-4.31662	1.58437e-05	8.32486e-05
ENSG00000115902	600.633	-1.74484	0.232197	-7.51449	5.71349e-14	9.5829e-13
ENSG00000135424	232.877	-1.74331	0.17963	-9.70499	2.87117e-22	1.10288e-20
ENSG00000184384	137.965	-1.74304	0.227337	-7.66719	1.75802e-14	3.10659e-13
ENSG00000198910	72.2779	-1.73859	0.264	-6.58556	4.53162e-11	5.44659e-10
ENSG00000167306	416.461	-1.73854	0.144814	-12.0054	3.32865e-33	2.63014e-31
ENSG00000086991	17.2104	-1.73818	0.43583	-3.98821	6.65737e-05	0.000310892
ENSG00000026025	27131.2	-1.73617	0.203382	-8.53646	1.38394e-17	3.44016e-16
ENSG00000225553	452.607	-1.73611	0.149494	-11.6133	3.52913e-31	2.41246e-29
ENSG00000167363	42.2565	-1.73574	0.359224	-4.8319	1.35235e-06	8.64447e-06
ENSG00000152779	20.3038	-1.73517	0.47976	-3.61674	0.000298338	0.00121065
ENSG00000124140	54.6943	-1.73251	0.291533	-5.94274	2.80296e-09	2.67194e-08
ENSG00000145491	15.7907	-1.73242	0.532873	-3.2511	0.00114959	0.00407047
ENSG00000152503	213.901	-1.7261	0.149086	-11.5779	5.33229e-31	3.58609e-29
ENSG00000196083	326.051	-1.72472	0.211548	-8.15282	3.55533e-16	7.67221e-15
ENSG00000196754	15.9132	-1.72083	0.509732	-3.37596	0.000735597	0.00273265
ENSG00000124243	440.568	-1.71911	0.146241	-11.7554	6.62849e-32	4.83321e-30
ENSG00000095713	63.3082	-1.71861	0.383637	-4.47978	7.47194e-06	4.19321e-05
ENSG00000140993	141	-1.7185	0.212413	-8.09036	5.94904e-16	1.24248e-14
ENSG00000172780	309.097	-1.7163	0.491266	-3.49363	0.000476508	0.00185228
ENSG00000196814	621.022	-1.71562	0.111606	-15.372	2.52192e-53	5.75913e-51
ENSG00000183840	597.406	-1.7145	0.181985	-9.42113	4.46257e-21	1.51037e-19
ENSG00000234719	12.5369	-1.71101	0.561899	-3.04506	0.00232635	0.00765176
ENSG00000237172	45.8353	-1.70868	0.29065	-5.87884	4.13157e-09	3.84153e-08
ENSG00000184557	53.0082	-1.70438	0.328254	-5.19227	2.0775e-07	1.52016e-06
ENSG00000153162	614.622	-1.70351	0.139127	-12.2443	1.80275e-34	1.54168e-32
ENSG00000198597	242.387	-1.69928	0.171472	-9.90997	3.76761e-23	1.55965e-21
ENSG00000175445	143.185	-1.69791	0.207104	-8.19831	2.43781e-16	5.36653e-15
ENSG00000180537	275.3	-1.695	0.192186	-8.81957	1.149e-18	3.19215e-17
ENSG00000046653	903.992	-1.69333	0.182545	-9.27623	1.75577e-20	5.68326e-19
ENSG00000149639	1074.45	-1.6924	0.138817	-12.1915	3.449e-34	2.86695e-32
ENSG00000150551	1197	-1.6846	0.16748	-10.0585	8.42901e-24	3.72688e-22
ENSG00000214357	151.28	-1.68207	0.25404	-6.62126	3.56153e-11	4.32819e-10
ENSG00000170271	83.4961	-1.68101	0.397981	-4.22384	2.40171e-05	0.000122119
ENSG00000176463	191.949	-1.67923	0.176391	-9.51994	1.73271e-21	6.14463e-20
ENSG00000168874	53.0726	-1.67864	0.346335	-4.84689	1.25413e-06	8.08127e-06
ENSG00000090539	95.9583	-1.67719	0.298473	-5.61922	1.91819e-08	1.63368e-07
ENSG00000168394	124.181	-1.6762	0.19797	-8.46695	2.51912e-17	6.08718e-16
ENSG00000232367	124.181	-1.6762	0.19797	-8.46695	2.51912e-17	6.08718e-16
ENSG00000130635	649.284	-1.67436	0.195899	-8.54705	1.2628e-17	3.15411e-16
ENSG00000213297	37.3654	-1.67217	0.412406	-4.05467	5.0205e-05	0.000240671
ENSG00000188868	24.1351	-1.67144	0.482492	-3.46417	0.000531863	0.00204413
ENSG00000102981	130.47	-1.67017	0.224429	-7.44184	9.92912e-14	1.61453e-12
ENSG00000158258	240.552	-1.66687	0.18626	-8.94918	3.58123e-19	1.04232e-17
ENSG00000129474	484.509	-1.66671	0.239605	-6.95609	3.49844e-12	4.70557e-11
ENSG00000183111	94.11	-1.66358	0.281503	-5.90964	3.42866e-09	3.22549e-08
ENSG00000188171	10.6978	-1.66238	0.509704	-3.26146	0.00110841	0.00393876
ENSG00000147100	422.157	-1.6623	0.170033	-9.77635	1.42241e-22	5.59833e-21
ENSG00000206297	123.809	-1.66221	0.196668	-8.45184	2.86742e-17	6.86495e-16
ENSG00000226173	123.809	-1.66221	0.196668	-8.45184	2.86742e-17	6.86495e-16
ENSG00000135924	580.111	-1.66178	0.144154	-11.5278	9.5605e-31	6.3475e-29
ENSG00000211584	336.026	-1.66113	0.17149	-9.68648	3.442e-22	1.31486e-20
ENSG00000166823	339.451	-1.66022	0.173573	-9.56493	1.12279e-21	4.07203e-20
ENSG00000227816	124.273	-1.65838	0.194644	-8.52006	1.59472e-17	3.94523e-16
ENSG00000230705	124.273	-1.65838	0.194644	-8.52006	1.59472e-17	3.94523e-16
ENSG00000179761	17.8899	-1.6578	0.51335	-3.22937	0.00124063	0.00435244
ENSG00000152217	217.66	-1.6575	0.174783	-9.48318	2.46651e-21	8.61453e-20
ENSG00000181894	173.306	-1.6572	0.173233	-9.56633	1.10768e-21	4.02449e-20
ENSG00000167460	7537.57	-1.65717	0.0970209	-17.0805	2.07298e-65	6.83789e-63
ENSG00000072163	34.61	-1.65694	0.407149	-4.06963	4.70888e-05	0.000227253
ENSG00000164746	11.5839	-1.6565	0.543597	-3.04729	0.00230916	0.00760245
ENSG00000166833	272.18	-1.65528	0.155946	-10.6144	2.55307e-26	1.30678e-24
ENSG00000168077	395.204	-1.65275	0.196029	-8.43116	3.42258e-17	8.11e-16
ENSG00000187244	596.791	-1.64925	0.141767	-11.6335	2.78337e-31	1.91527e-29
ENSG00000167578	244.561	-1.64908	0.176191	-9.35964	8.00119e-21	2.63507e-19
ENSG00000183671	16.2015	-1.64675	0.403658	-4.07957	4.51187e-05	0.000218151
ENSG00000283448	16.2015	-1.64675	0.403658	-4.07957	4.51187e-05	0.000218151
ENSG00000160683	105.109	-1.64667	0.208393	-7.90174	2.75031e-15	5.35653e-14
ENSG00000198467	84.8331	-1.64645	0.337727	-4.87508	1.08766e-06	7.06334e-06
ENSG00000094755	19.2623	-1.64437	0.529741	-3.1041	0.00190858	0.0064168
ENSG00000144824	511.744	-1.64401	0.141291	-11.6356	2.71626e-31	1.88784e-29
ENSG00000253873	423.621	-1.64065	0.204078	-8.03934	9.03214e-16	1.84923e-14
ENSG00000119801	844.515	-1.64057	0.162537	-10.0935	5.90117e-24	2.64294e-22
ENSG00000149531	110.472	-1.63918	0.282638	-5.79959	6.64779e-09	6.04585e-08
ENSG00000215472	68.0395	-1.63766	0.530831	-3.0851	0.00203486	0.00678863
ENSG00000139567	55.4391	-1.63673	0.369138	-4.43393	9.25316e-06	5.09782e-05
ENSG00000137710	4338.04	-1.63529	0.13751	-11.8922	1.29996e-32	9.84486e-31
ENSG00000196812	119.059	-1.63485	0.216627	-7.54686	4.45861e-14	7.57598e-13
ENSG00000225932	28.3739	-1.63195	0.49566	-3.29248	0.000993073	0.00357482
ENSG00000113389	10.4675	-1.6309	0.549206	-2.96957	0.00298217	0.00957251
ENSG00000130818	383.013	-1.63048	0.117661	-13.8575	1.14672e-43	1.62109e-41
ENSG00000105559	126.245	-1.62905	0.209967	-7.75859	8.58809e-15	1.57709e-13
ENSG00000035403	4493.49	-1.62743	0.106793	-15.2391	1.94637e-52	4.30293e-50
ENSG00000087510	251.292	-1.62706	0.166629	-9.76459	1.59751e-22	6.25193e-21
ENSG00000120129	1139.61	-1.6251	0.184949	-8.78675	1.53944e-18	4.21491e-17
ENSG00000156427	12.9239	-1.625	0.532081	-3.05404	0.00225782	0.00745231
ENSG00000104112	61.9239	-1.62443	0.35124	-4.62483	3.74902e-06	2.21835e-05
ENSG00000135063	54.8653	-1.62203	0.289721	-5.59858	2.1611e-08	1.82635e-07
ENSG00000173208	24.1899	-1.62155	0.465268	-3.4852	0.000491773	0.00190592
ENSG00000186684	89.5285	-1.61893	0.247552	-6.53976	6.16164e-11	7.27115e-10
ENSG00000167077	24.868	-1.61891	0.474073	-3.4149	0.000638046	0.00240727
ENSG00000146250	67.7508	-1.61815	0.239806	-6.74774	1.50166e-11	1.89702e-10
ENSG00000167766	154.012	-1.6174	0.188504	-8.58018	9.47269e-18	2.39479e-16
ENSG00000140465	38.9033	-1.61586	0.327138	-4.93939	7.83679e-07	5.19976e-06
ENSG00000107105	312.853	-1.6128	0.178653	-9.02753	1.75588e-19	5.27296e-18
ENSG00000169429	17.0354	-1.61203	0.512587	-3.14489	0.00166151	0.00566124
ENSG00000078804	342.295	-1.61165	0.150032	-10.742	6.46009e-27	3.44223e-25
ENSG00000100867	140.93	-1.61136	0.332759	-4.84242	1.28268e-06	8.2397e-06
ENSG00000145198	66.1238	-1.61097	0.23445	-6.87127	6.36339e-12	8.32207e-11
ENSG00000134326	40.5948	-1.61066	0.309043	-5.21176	1.87058e-07	1.37944e-06
ENSG00000136490	688.207	-1.60791	0.163152	-9.85525	6.5057e-23	2.63025e-21
ENSG00000138172	179.681	-1.60696	0.198793	-8.0836	6.2881e-16	1.31066e-14
ENSG00000173253	13.3945	-1.60493	0.458697	-3.49889	0.000467208	0.0018195
ENSG00000064989	38.5344	-1.60122	0.350416	-4.56948	4.88938e-06	2.83342e-05
ENSG00000134574	764.676	-1.59739	0.210838	-7.57638	3.5533e-14	6.07746e-13
ENSG00000198502	56.8364	-1.59608	0.398416	-4.00606	6.17409e-05	0.000290412
ENSG00000117707	244.946	-1.5928	0.207566	-7.67368	1.67129e-14	2.96088e-13
ENSG00000074527	167.164	-1.58948	0.282721	-5.62209	1.88663e-08	1.60878e-07
ENSG00000167680	461.929	-1.58919	0.19663	-8.0821	6.36593e-16	1.32423e-14
ENSG00000262943	17.7345	-1.58888	0.525803	-3.02182	0.00251259	0.00819173
ENSG00000089199	41.0649	-1.58809	0.438621	-3.62065	0.000293869	0.00119588
ENSG00000228960	60.2352	-1.58733	0.315946	-5.02407	5.0589e-07	3.47189e-06
ENSG00000162458	588.999	-1.58569	0.140497	-11.2863	1.53363e-29	9.6285e-28
ENSG00000138772	341.281	-1.58449	0.223304	-7.09567	1.28729e-12	1.8161e-11
ENSG00000131094	519.749	-1.57869	0.147485	-10.7041	9.74001e-27	5.07286e-25
ENSG00000164938	327.965	-1.5772	0.210434	-7.49497	6.63115e-14	1.1033e-12
ENSG00000004799	65.612	-1.57654	0.412353	-3.82329	0.000131681	0.000577191
ENSG00000162493	1254.52	-1.57531	0.0931112	-16.9186	3.28259e-64	1.03357e-61
ENSG00000172425	25.4292	-1.57302	0.40448	-3.88898	0.000100666	0.000452604
ENSG00000237515	157.92	-1.57171	0.409263	-3.84034	0.000122866	0.000542558
ENSG00000105767	516.477	-1.57162	0.106697	-14.7298	4.14954e-49	7.56417e-47
ENSG00000234284	55.7303	-1.57161	0.278935	-5.63431	1.7576e-08	1.50741e-07
ENSG00000197457	1250.88	-1.5713	0.138664	-11.3317	9.1404e-30	5.79105e-28
ENSG00000138448	1924.02	-1.56725	0.187936	-8.33928	7.47449e-17	1.71443e-15
ENSG00000187601	93.1181	-1.56557	0.261705	-5.98218	2.20166e-09	2.14452e-08
ENSG00000005238	64.1211	-1.5621	0.279726	-5.5844	2.34509e-08	1.97141e-07
ENSG00000174307	836.438	-1.55369	0.203402	-7.6385	2.19762e-14	3.83128e-13
ENSG00000234231	74.0779	-1.55298	0.367446	-4.22642	2.3744e-05	0.000120849
ENSG00000146232	263.66	-1.55022	0.161835	-9.57899	9.80014e-22	3.60455e-20
ENSG00000278763	30.1102	-1.54955	0.440257	-3.51965	0.000432113	0.00170039
ENSG00000101439	3135.87	-1.54571	0.172486	-8.96134	3.20752e-19	9.3749e-18
ENSG00000136828	250.283	-1.54406	0.224772	-6.86948	6.44367e-12	8.42176e-11
ENSG00000181264	324.388	-1.54304	0.162853	-9.47505	2.66642e-21	9.23516e-20
ENSG00000167964	109.182	-1.54276	0.243443	-6.33723	2.33939e-10	2.58452e-09
ENSG00000104332	441.851	-1.54251	0.263509	-5.85373	4.80667e-09	4.43863e-08
ENSG00000184619	41.146	-1.53269	0.347682	-4.40831	1.04181e-05	5.67791e-05
ENSG00000050165	97.473	-1.5318	0.323734	-4.73167	2.22684e-06	1.36668e-05
ENSG00000165801	471.968	-1.53171	0.179254	-8.54488	1.28669e-17	3.20607e-16
ENSG00000261150	1294.72	-1.5302	0.247767	-6.17597	6.57592e-10	6.86359e-09
ENSG00000137142	220.343	-1.52605	0.258969	-5.89278	3.79763e-09	3.55169e-08
ENSG00000156639	1623.78	-1.52531	0.106906	-14.2678	3.47585e-46	5.68753e-44
ENSG00000108309	34.9538	-1.52518	0.348195	-4.38025	1.18545e-05	6.38703e-05
ENSG00000176933	44.0219	-1.52442	0.324133	-4.70308	2.56261e-06	1.55758e-05
ENSG00000095370	50.1676	-1.52345	0.50772	-3.00057	0.00269472	0.0087158
ENSG00000186174	451.657	-1.52101	0.159519	-9.53501	1.49873e-21	5.3606e-20
ENSG00000163545	55.427	-1.51877	0.315313	-4.8167	1.45953e-06	9.2697e-06
ENSG00000139865	17.3766	-1.516	0.476256	-3.18316	0.00145678	0.00502796
ENSG00000119737	30.3772	-1.51579	0.469683	-3.22727	0.00124979	0.00438123
ENSG00000240694	1504.7	-1.51559	0.159723	-9.48885	2.33588e-21	8.17204e-20
ENSG00000065308	787.358	-1.5141	0.128916	-11.7449	7.50261e-32	5.45146e-30
ENSG00000117595	141.694	-1.51361	0.178553	-8.47706	2.30949e-17	5.61327e-16
ENSG00000135338	209.265	-1.51358	0.241307	-6.27239	3.55541e-10	3.83818e-09
ENSG00000165434	436.065	-1.51247	0.158104	-9.56632	1.10775e-21	4.02449e-20
ENSG00000074181	1594.16	-1.51104	0.186324	-8.10974	5.07289e-16	1.07025e-14
ENSG00000122786	2744.61	-1.51053	0.15199	-9.93832	2.83576e-23	1.1905e-21
ENSG00000170345	33.7222	-1.51017	0.379427	-3.98012	6.88799e-05	0.000320294
ENSG00000168056	1648.24	-1.50986	0.107244	-14.0786	5.1384e-45	7.85155e-43
ENSG00000171448	236.331	-1.50777	0.220527	-6.83712	8.08023e-12	1.04947e-10
ENSG00000113319	461.161	-1.50755	0.125449	-12.0173	2.88406e-33	2.28754e-31
ENSG00000147119	230.248	-1.50587	0.151778	-9.92158	3.35409e-23	1.39682e-21
ENSG00000178467	499.866	-1.50181	0.15661	-9.5895	8.85169e-22	3.28477e-20
ENSG00000256683	96.3742	-1.50131	0.219028	-6.85442	7.16017e-12	9.32887e-11
ENSG00000132003	274.153	-1.50119	0.154535	-9.71426	2.62141e-22	1.01068e-20
ENSG00000154127	389.368	-1.49962	0.139113	-10.7799	4.2826e-27	2.31762e-25
ENSG00000083290	988.436	-1.49754	0.217794	-6.87595	6.15797e-12	8.07374e-11
ENSG00000137103	428.027	-1.49612	0.140007	-10.6861	1.1829e-26	6.14545e-25
ENSG00000139597	36.525	-1.49272	0.375722	-3.97293	7.09939e-05	0.000329166
ENSG00000175592	73.6556	-1.49075	0.292291	-5.10023	3.39241e-07	2.39788e-06
ENSG00000158710	13899.7	-1.48943	0.211408	-7.04527	1.85101e-12	2.56268e-11
ENSG00000173227	33.5532	-1.48672	0.479942	-3.09771	0.00195019	0.00654293
ENSG00000120833	198.797	-1.48606	0.197703	-7.51663	5.62053e-14	9.4346e-13
ENSG00000109906	90.12	-1.48605	0.264512	-5.61809	1.93078e-08	1.64374e-07
ENSG00000175938	196.905	-1.48593	0.230279	-6.45273	1.0985e-10	1.26121e-09
ENSG00000175920	21.8634	-1.4851	0.407815	-3.6416	0.000270945	0.0011099
ENSG00000154856	111.45	-1.48023	0.295308	-5.0125	5.37274e-07	3.66429e-06
ENSG00000115828	854.771	-1.47944	0.127473	-11.6059	3.84674e-31	2.62096e-29
ENSG00000033327	301.802	-1.47849	0.153393	-9.63858	5.49444e-22	2.06474e-20
ENSG00000183307	114.907	-1.47813	0.190613	-7.75461	8.86128e-15	1.61958e-13
ENSG00000170011	23.2327	-1.47791	0.457149	-3.23288	0.00122548	0.00430591
ENSG00000064300	158.509	-1.47644	0.294695	-5.01005	5.44165e-07	3.71007e-06
ENSG00000157593	1893.21	-1.4755	0.116579	-12.6566	1.02796e-36	1.00765e-34
ENSG00000146151	59.8373	-1.47526	0.431556	-3.41846	0.000629759	0.00238076
ENSG00000147862	468.606	-1.47057	0.124347	-11.8263	2.85477e-32	2.11121e-30
ENSG00000174721	128.235	-1.47034	0.26564	-5.53508	3.1108e-08	2.57449e-07
ENSG00000214717	1369.93	-1.47012	0.10754	-13.6705	1.52395e-42	2.05645e-40
ENSG00000100027	317.446	-1.46923	0.163879	-8.9653	3.09448e-19	9.12147e-18
ENSG00000188766	47.466	-1.46593	0.305219	-4.80289	1.5639e-06	9.87224e-06
ENSG00000137094	173.044	-1.46592	0.185924	-7.88455	3.15667e-15	6.09899e-14
ENSG00000064218	80.1143	-1.46568	0.23644	-6.19893	5.6847e-10	5.96936e-09
ENSG00000226742	91.716	-1.46543	0.247099	-5.93052	3.01971e-09	2.85889e-08
ENSG00000103260	727.032	-1.46395	0.216966	-6.74738	1.50541e-11	1.9006e-10
ENSG00000164951	333.403	-1.46319	0.169364	-8.63934	5.65404e-18	1.45057e-16
ENSG00000184922	170.183	-1.4608	0.256168	-5.70252	1.18046e-08	1.03549e-07
ENSG00000161860	42.9591	-1.4567	0.295697	-4.92633	8.37869e-07	5.53457e-06
ENSG00000104863	128.546	-1.45437	0.276608	-5.25785	1.4575e-07	1.09029e-06
ENSG00000134013	353.079	-1.45301	0.128392	-11.3169	1.08206e-29	6.83476e-28
ENSG00000001561	772.444	-1.45192	0.185543	-7.82526	5.06604e-15	9.52736e-14
ENSG00000090530	319.564	-1.44809	0.16519	-8.76621	1.84773e-18	4.98672e-17
ENSG00000248121	47.1199	-1.4478	0.350795	-4.12721	3.67185e-05	0.000181031
ENSG00000169499	180.996	-1.44762	0.1967	-7.3595	1.84605e-13	2.88877e-12
ENSG00000140961	38.7043	-1.4459	0.385785	-3.74795	0.000178286	0.000758437
ENSG00000165215	28.8243	-1.44536	0.341668	-4.23032	2.33359e-05	0.000118946
ENSG00000188760	214.894	-1.44006	0.216384	-6.65512	2.83074e-11	3.48081e-10
ENSG00000240891	199.744	-1.4385	0.213782	-6.72881	1.7106e-11	2.14533e-10
ENSG00000213722	434.836	-1.43405	0.183299	-7.82353	5.13622e-15	9.6332e-14
ENSG00000100345	10382.3	-1.43269	0.196781	-7.28062	3.32283e-13	5.06245e-12
ENSG00000147257	970.626	-1.43102	0.148797	-9.61725	6.76121e-22	2.52252e-20
ENSG00000140416	1559.68	-1.42977	0.206483	-6.9244	4.37831e-12	5.82121e-11
ENSG00000147202	717.772	-1.42812	0.192745	-7.40938	1.2689e-13	2.03465e-12
ENSG00000243554	95.9153	-1.42805	0.355525	-4.01673	5.90115e-05	0.000278899
ENSG00000115194	149.212	-1.42647	0.27976	-5.09891	3.41611e-07	2.41217e-06
ENSG00000101224	2040.43	-1.42628	0.122591	-11.6345	2.75298e-31	1.90102e-29
ENSG00000264148	14.3421	-1.41544	0.459121	-3.08293	0.00204977	0.00683179
ENSG00000084710	352.266	-1.41527	0.149259	-9.482	2.49447e-21	8.69757e-20
ENSG00000105619	71.7473	-1.41452	0.410645	-3.44464	0.000571826	0.00217959
ENSG00000276504	71.7473	-1.41452	0.410645	-3.44464	0.000571826	0.00217959
ENSG00000123240	953.207	-1.41222	0.120302	-11.7389	8.05237e-32	5.83054e-30
ENSG00000175471	98.3604	-1.41163	0.258443	-5.46206	4.70629e-08	3.79075e-07
ENSG00000114353	2030.13	-1.41152	0.103698	-13.6119	3.40347e-42	4.53382e-40
ENSG00000151892	356.044	-1.40917	0.212697	-6.62527	3.46611e-11	4.21964e-10
ENSG00000130203	193.107	-1.40526	0.238667	-5.88798	3.90946e-09	3.64971e-08
ENSG00000150773	59.567	-1.40484	0.279445	-5.02724	4.97597e-07	3.42516e-06
ENSG00000250510	71.2844	-1.40238	0.282888	-4.95737	7.14542e-07	4.76537e-06
ENSG00000009709	88.3806	-1.40118	0.299583	-4.67709	2.90971e-06	1.75063e-05
ENSG00000105443	1297.71	-1.40039	0.115706	-12.103	1.01786e-33	8.19851e-32
ENSG00000003400	214.899	-1.40038	0.191972	-7.29469	2.99337e-13	4.59417e-12
ENSG00000113758	3813	-1.39717	0.141579	-9.86847	5.70301e-23	2.31926e-21
ENSG00000137171	742.576	-1.39664	0.0907911	-15.383	2.12833e-53	4.96954e-51
ENSG00000145623	172.12	-1.39409	0.21014	-6.6341	3.26481e-11	3.998e-10
ENSG00000205269	864.611	-1.39385	0.258874	-5.38427	7.27406e-08	5.7107e-07
ENSG00000047644	341.276	-1.3927	0.17164	-8.11409	4.8943e-16	1.03573e-14
ENSG00000171992	58.327	-1.39142	0.304551	-4.56877	4.90587e-06	2.84218e-05
ENSG00000125845	807.889	-1.38887	0.17539	-7.91872	2.39963e-15	4.70884e-14
ENSG00000145860	1736.81	-1.38806	0.0900597	-15.4127	1.34522e-53	3.1767e-51
ENSG00000107372	2509.04	-1.38622	0.0787666	-17.5991	2.5041e-69	8.81996e-67
ENSG00000122694	338.53	-1.38502	0.150609	-9.19613	3.71063e-20	1.17547e-18
ENSG00000104967	399.465	-1.38394	0.156797	-8.8263	1.08193e-18	3.03014e-17
ENSG00000136842	1037.55	-1.38384	0.138109	-10.0199	1.24604e-23	5.42849e-22
ENSG00000130147	938.64	-1.38354	0.100731	-13.735	6.26558e-43	8.56612e-41
ENSG00000004399	1096.85	-1.38066	0.184607	-7.47891	7.49402e-14	1.23598e-12
ENSG00000125966	179.251	-1.38055	0.229098	-6.026	1.68069e-09	1.66873e-08
ENSG00000129226	113.864	-1.38004	0.363803	-3.79336	0.00014862	0.00064397
ENSG00000170962	102.482	-1.37962	0.231162	-5.96822	2.39855e-09	2.31295e-08
ENSG00000169100	13688.5	-1.37907	0.146419	-9.41867	4.56853e-21	1.54198e-19
ENSG00000137216	925.734	-1.37736	0.0912186	-15.0996	1.63032e-51	3.49275e-49
ENSG00000143842	392.639	-1.3761	0.153414	-8.96979	2.97089e-19	8.76963e-18
ENSG00000030582	4602.18	-1.37559	0.158093	-8.70113	3.28599e-18	8.58945e-17
ENSG00000185340	247.587	-1.37442	0.170879	-8.04325	8.74901e-16	1.79657e-14
ENSG00000213676	959.277	-1.37238	0.228438	-6.00768	1.88202e-09	1.85438e-08
ENSG00000149256	87.9151	-1.36862	0.2488	-5.50087	3.77932e-08	3.09205e-07
ENSG00000186577	275.849	-1.36803	0.181932	-7.51942	5.5018e-14	9.26321e-13
ENSG00000134917	106.154	-1.36802	0.253684	-5.3926	6.94457e-08	5.46855e-07
ENSG00000111186	319.681	-1.3671	0.147245	-9.28451	1.62455e-20	5.28321e-19
ENSG00000112773	505.574	-1.36661	0.13295	-10.2791	8.75288e-25	4.11524e-23
ENSG00000174327	276.753	-1.36358	0.135405	-10.0704	7.47102e-24	3.32453e-22
ENSG00000141505	63.559	-1.36246	0.293193	-4.64695	3.36872e-06	2.00934e-05
ENSG00000071282	267.013	-1.36124	0.239542	-5.68268	1.32597e-08	1.15437e-07
ENSG00000214336	221.708	-1.35975	0.15841	-8.58371	9.18635e-18	2.32523e-16
ENSG00000169239	224.999	-1.35932	0.168772	-8.05417	8.00186e-16	1.6464e-14
ENSG00000196507	268.393	-1.35901	0.206231	-6.58973	4.40628e-11	5.30208e-10
ENSG00000181773	21.7712	-1.35803	0.410528	-3.308	0.000939633	0.00340613
ENSG00000163346	483.418	-1.35681	0.132412	-10.2469	1.22229e-24	5.73373e-23
ENSG00000100997	1383.41	-1.355	0.103074	-13.146	1.79482e-39	2.03815e-37
ENSG00000132470	48.9635	-1.35356	0.354993	-3.81292	0.000137334	0.00060007
ENSG00000172738	35.6165	-1.35343	0.325749	-4.15483	3.25528e-05	0.000161605
ENSG00000149926	36.1771	-1.35223	0.366691	-3.68765	0.000226337	0.000942776
ENSG00000171443	141.792	-1.35184	0.247574	-5.46036	4.75181e-08	3.82446e-07
ENSG00000167232	269.927	-1.35025	0.146842	-9.19522	3.74224e-20	1.18368e-18
ENSG00000167535	292.546	-1.34963	0.165463	-8.15666	3.44424e-16	7.44019e-15
ENSG00000187837	670.15	-1.34543	0.223789	-6.01206	1.83179e-09	1.80838e-08
ENSG00000204592	491.231	-1.34379	0.145016	-9.26649	1.9238e-20	6.17906e-19
ENSG00000225201	491.231	-1.34379	0.145016	-9.26649	1.9238e-20	6.17906e-19
ENSG00000236632	491.231	-1.34379	0.145016	-9.26649	1.9238e-20	6.17906e-19
ENSG00000196154	25.2253	-1.34368	0.40946	-3.28159	0.00103222	0.00370029
ENSG00000131831	124.293	-1.3435	0.223038	-6.02363	1.70545e-09	1.6917e-08
ENSG00000142694	278.596	-1.342	0.203458	-6.59593	4.22593e-11	5.09983e-10
ENSG00000171462	112.014	-1.34193	0.245479	-5.46658	4.58802e-08	3.70267e-07
ENSG00000188677	939.765	-1.34069	0.145467	-9.21645	3.07094e-20	9.78792e-19
ENSG00000050767	34.8482	-1.33907	0.388497	-3.44679	0.000567295	0.00216391
ENSG00000181291	385.218	-1.33627	0.248015	-5.38787	7.12961e-08	5.60364e-07
ENSG00000196205	674.995	-1.3358	0.307742	-4.34065	1.42063e-05	7.54461e-05
ENSG00000183401	109.408	-1.3343	0.369705	-3.6091	0.00030726	0.00124346
ENSG00000116254	24.6596	-1.33417	0.35969	-3.70922	0.000207902	0.000874402
ENSG00000167103	27.2063	-1.3333	0.442354	-3.01411	0.00257735	0.00837791
ENSG00000177576	418.736	-1.3295	0.152201	-8.73515	2.43328e-18	6.48282e-17
ENSG00000112079	975.844	-1.32614	0.0958459	-13.8362	1.54144e-43	2.16437e-41
ENSG00000157782	51.7236	-1.32613	0.314526	-4.2163	2.48343e-05	0.000126087
ENSG00000101680	645.792	-1.32585	0.12385	-10.7053	9.6108e-27	5.03078e-25
ENSG00000213949	403.391	-1.32377	0.162714	-8.13554	4.10106e-16	8.76792e-15
ENSG00000196139	29.6242	-1.32321	0.348116	-3.80105	0.000144083	0.000626923
ENSG00000134755	1286.25	-1.32212	0.176286	-7.49989	6.3869e-14	1.06605e-12
ENSG00000162722	146.958	-1.32121	0.265491	-4.9765	6.47452e-07	4.35427e-06
ENSG00000124098	1262.11	-1.31764	0.141693	-9.29923	1.41461e-20	4.61492e-19
ENSG00000105329	1532.56	-1.31644	0.130461	-10.0906	6.0773e-24	2.71597e-22
ENSG00000122861	58.3416	-1.31538	0.351026	-3.74724	0.000178794	0.000760131
ENSG00000044115	6222.77	-1.31535	0.0782444	-16.8108	2.0357e-63	6.04342e-61
ENSG00000158856	457.266	-1.31342	0.176361	-7.44735	9.52317e-14	1.54973e-12
ENSG00000188153	1644.94	-1.31322	0.117835	-11.1446	7.61269e-29	4.4943e-27
ENSG00000106780	854.306	-1.31294	0.169717	-7.73609	1.02519e-14	1.85741e-13
ENSG00000147003	30.9022	-1.31225	0.436392	-3.00703	0.00263812	0.00855003
ENSG00000159388	966.846	-1.31186	0.189293	-6.93033	4.19859e-12	5.59659e-11
ENSG00000111846	124.863	-1.31181	0.212645	-6.16898	6.87309e-10	7.1664e-09
ENSG00000041353	54.0984	-1.31179	0.371194	-3.53398	0.000409347	0.00161785
ENSG00000197702	960.476	-1.31178	0.1179	-11.1262	9.3586e-29	5.47834e-27
ENSG00000203727	235.369	-1.31095	0.134505	-9.7465	1.90939e-22	7.44449e-21
ENSG00000055118	216.607	-1.31047	0.266676	-4.91407	8.9204e-07	5.87187e-06
ENSG00000197977	1052	-1.30968	0.186043	-7.03968	1.92683e-12	2.66233e-11
ENSG00000135916	3270.82	-1.30939	0.146073	-8.96397	3.13197e-19	9.19287e-18
ENSG00000102924	40.8883	-1.30883	0.337457	-3.87853	0.000105092	0.00047067
ENSG00000137267	2082.36	-1.3087	0.196554	-6.65824	2.77135e-11	3.4098e-10
ENSG00000167110	1039.48	-1.30656	0.126404	-10.3364	4.8253e-25	2.31581e-23
ENSG00000269028	14670.4	-1.30448	0.408448	-3.19376	0.00140435	0.00487451
ENSG00000197124	42.8242	-1.30434	0.30151	-4.32604	1.51817e-05	8.01144e-05
ENSG00000267060	30.6652	-1.30284	0.37018	-3.51946	0.000432421	0.00170128
ENSG00000163888	92.0334	-1.30277	0.272436	-4.78193	1.73619e-06	1.08608e-05
ENSG00000149257	2963.81	-1.30249	0.18795	-6.92998	4.20898e-12	5.60325e-11
ENSG00000134762	1978.67	-1.30171	0.14688	-8.86241	7.83031e-19	2.21089e-17
ENSG00000109929	2364.88	-1.29846	0.107024	-12.1325	7.10692e-34	5.81452e-32
ENSG00000106665	288.215	-1.29835	0.19007	-6.83087	8.44005e-12	1.09415e-10
ENSG00000137409	5714.48	-1.29775	0.11157	-11.6317	2.84314e-31	1.94995e-29
ENSG00000183153	171.096	-1.2967	0.195584	-6.62987	3.3599e-11	4.10236e-10
ENSG00000157637	1728.07	-1.29657	0.105161	-12.3294	6.28943e-35	5.49162e-33
ENSG00000165804	794.203	-1.29502	0.110383	-11.732	8.73396e-32	6.3021e-30
ENSG00000163362	126.342	-1.29358	0.261963	-4.93802	7.89184e-07	5.23461e-06
ENSG00000185046	128.365	-1.2919	0.214349	-6.02708	1.6695e-09	1.65841e-08
ENSG00000109819	86.6779	-1.29175	0.285031	-4.53195	5.84406e-06	3.33641e-05
ENSG00000125868	4054.03	-1.28869	0.133153	-9.67832	3.72791e-22	1.41886e-20
ENSG00000217165	118.062	-1.28837	0.268566	-4.79721	1.60887e-06	1.01223e-05
ENSG00000011454	1145.47	-1.28712	0.117739	-10.9319	8.10941e-28	4.55464e-26
ENSG00000136826	245.567	-1.28621	0.179444	-7.16775	7.62409e-13	1.11018e-11
ENSG00000121281	355.461	-1.28599	0.150469	-8.54656	1.26817e-17	3.16371e-16
ENSG00000175482	262.838	-1.28533	0.20438	-6.2889	3.19725e-10	3.47137e-09
ENSG00000196576	3762.61	-1.28456	0.147556	-8.70559	3.15939e-18	8.2898e-17
ENSG00000198892	37.0805	-1.28347	0.375759	-3.41567	0.000636259	0.00240184
ENSG00000107249	99.7546	-1.28293	0.234967	-5.46005	4.7601e-08	3.82965e-07
ENSG00000137571	181.466	-1.28171	0.170151	-7.53278	4.96705e-14	8.40556e-13
ENSG00000023445	26.5323	-1.28101	0.413749	-3.0961	0.00196086	0.00657447
ENSG00000140859	266.214	-1.28083	0.178011	-7.19521	6.2365e-13	9.21768e-12
ENSG00000145703	761.194	-1.28051	0.164076	-7.80439	5.97893e-15	1.11634e-13
ENSG00000158023	69.5358	-1.27867	0.272212	-4.69733	2.6358e-06	1.59693e-05
ENSG00000196459	471.446	-1.27534	0.121261	-10.5173	7.18971e-26	3.60892e-24
ENSG00000169246	219.607	-1.2752	0.375024	-3.40031	0.000673093	0.00252301
ENSG00000134775	645.334	-1.27356	0.139647	-9.11987	7.52139e-20	2.31902e-18
ENSG00000173535	83.4608	-1.27109	0.282665	-4.49681	6.89816e-06	3.89117e-05
ENSG00000176978	119.626	-1.26839	0.206784	-6.13387	8.57688e-10	8.82357e-09
ENSG00000173482	308.587	-1.26665	0.144422	-8.77048	1.77906e-18	4.81389e-17
ENSG00000213185	24.6981	-1.26633	0.346209	-3.65769	0.000254496	0.00104872
ENSG00000039523	965.658	-1.2655	0.0958201	-13.207	7.99098e-40	9.17462e-38
ENSG00000032444	994.766	-1.26497	0.156093	-8.10391	5.32211e-16	1.12056e-14
ENSG00000141452	864.969	-1.2647	0.142451	-8.87813	6.7993e-19	1.93028e-17
ENSG00000046651	789.195	-1.26425	0.110073	-11.4855	1.5598e-30	1.02253e-28
ENSG00000166311	371.543	-1.26399	0.157187	-8.04133	8.88714e-16	1.82134e-14
ENSG00000137726	509.077	-1.26385	0.276347	-4.57343	4.79797e-06	2.7851e-05
ENSG00000180089	44.2657	-1.26202	0.391715	-3.22179	0.00127392	0.0044583
ENSG00000136935	402.831	-1.25832	0.167933	-7.49299	6.73203e-14	1.11919e-12
ENSG00000103196	29.8073	-1.25674	0.33934	-3.70347	0.000212674	0.000892121
ENSG00000072778	1806.31	-1.25656	0.166784	-7.53407	4.91822e-14	8.3297e-13
ENSG00000113296	38.4416	-1.25612	0.327174	-3.83931	0.000123382	0.000544025
ENSG00000175197	159.541	-1.25573	0.322068	-3.89896	9.6606e-05	0.000435954
ENSG00000274911	30.374	-1.25302	0.400773	-3.12652	0.00176891	0.00599474
ENSG00000129514	392.268	-1.25271	0.196649	-6.37031	1.88646e-10	2.10202e-09
ENSG00000276291	174.319	-1.25211	0.190578	-6.57007	5.02925e-11	6.02032e-10
ENSG00000038427	1721.39	-1.24911	0.168163	-7.42798	1.10272e-13	1.77778e-12
ENSG00000159176	984.845	-1.24888	0.21488	-5.81199	6.1736e-09	5.6368e-08
ENSG00000169554	613.683	-1.24729	0.126291	-9.87635	5.27163e-23	2.14804e-21
ENSG00000196821	2555.29	-1.24677	0.0956161	-13.0394	7.30747e-39	7.99244e-37
ENSG00000110237	440.195	-1.24629	0.179072	-6.95975	3.4087e-12	4.58784e-11
ENSG00000146376	502.356	-1.24486	0.147524	-8.43835	3.21847e-17	7.67008e-16
ENSG00000134871	3556.66	-1.24453	0.108811	-11.4375	2.71557e-30	1.76351e-28
ENSG00000120910	278.289	-1.24389	0.176036	-7.06612	1.59326e-12	2.22211e-11
ENSG00000137331	133.852	-1.24358	0.196392	-6.33213	2.41794e-10	2.66563e-09
ENSG00000215522	375.091	-1.24001	0.274307	-4.52053	6.16843e-06	3.50619e-05
ENSG00000234078	375.091	-1.24001	0.274307	-4.52053	6.16843e-06	3.50619e-05
ENSG00000081052	142.474	-1.23921	0.246636	-5.02446	5.04851e-07	3.46705e-06
ENSG00000111057	2499.58	-1.23911	0.213483	-5.80424	6.46576e-09	5.88803e-08
ENSG00000278318	130.86	-1.23875	0.21022	-5.89265	3.80061e-09	3.55288e-08
ENSG00000155324	115.717	-1.23835	0.183097	-6.76333	1.3486e-11	1.71094e-10
ENSG00000104313	270.909	-1.23829	0.170879	-7.24661	4.27344e-13	6.41977e-12
ENSG00000133433	93.8712	-1.23763	0.253701	-4.87831	1.06999e-06	6.96379e-06
ENSG00000225345	69.261	-1.23488	0.313678	-3.93678	8.2582e-05	0.000377422
ENSG00000144908	28.683	-1.23398	0.375191	-3.28893	0.00100569	0.00361578
ENSG00000049192	37.5791	-1.23335	0.321771	-3.83301	0.000126586	0.000557091
ENSG00000128274	84.7225	-1.2327	0.243852	-5.05511	4.3015e-07	2.99764e-06
ENSG00000175793	68.7736	-1.23216	0.280341	-4.3952	1.10668e-05	5.99687e-05
ENSG00000161298	118.451	-1.2318	0.221098	-5.57126	2.52901e-08	2.11491e-07
ENSG00000137502	187.4	-1.23001	0.156016	-7.88389	3.17344e-15	6.12324e-14
ENSG00000121653	655.312	-1.22928	0.163909	-7.49979	6.39186e-14	1.06605e-12
ENSG00000171451	93.2819	-1.22722	0.199211	-6.16039	7.25654e-10	7.53614e-09
ENSG00000262102	93.2819	-1.22722	0.199211	-6.16039	7.25654e-10	7.53614e-09
ENSG00000112514	3220.81	-1.22705	0.191219	-6.41696	1.39019e-10	1.57522e-09
ENSG00000130513	56.6978	-1.22647	0.375166	-3.26915	0.00107872	0.00384977
ENSG00000135547	318.101	-1.22523	0.156951	-7.80644	5.88262e-15	1.09934e-13
ENSG00000110900	52.3719	-1.22317	0.408351	-2.99538	0.00274103	0.00885732
ENSG00000228502	38.5003	-1.22016	0.379702	-3.21346	0.00131145	0.00458116
ENSG00000141012	316.969	-1.21874	0.14496	-8.40741	4.19162e-17	9.8425e-16
ENSG00000112186	570.979	-1.21867	0.148989	-8.17959	2.84809e-16	6.24327e-15
ENSG00000103381	449.078	-1.21615	0.114653	-10.6072	2.7587e-26	1.40856e-24
ENSG00000164307	379.987	-1.21582	0.142336	-8.54186	1.32077e-17	3.28707e-16
ENSG00000255112	825.167	-1.21458	0.121517	-9.99514	1.60069e-23	6.88693e-22
ENSG00000205808	324.741	-1.21408	0.161604	-7.51272	5.79094e-14	9.68934e-13
ENSG00000163235	43.7973	-1.21405	0.283444	-4.28321	1.84215e-05	9.54656e-05
ENSG00000137166	1466.8	-1.2139	0.132431	-9.16627	4.89666e-20	1.5256e-18
ENSG00000091409	998.997	-1.21389	0.205371	-5.91072	3.40625e-09	3.2073e-08
ENSG00000081087	1526.66	-1.21366	0.145962	-8.3149	9.18281e-17	2.08783e-15
ENSG00000197106	42.1127	-1.21256	0.371275	-3.26593	0.00109106	0.00388773
ENSG00000131669	567.952	-1.21237	0.122658	-9.88415	4.87687e-23	1.995e-21
ENSG00000105889	42.2606	-1.21041	0.373977	-3.23659	0.00120969	0.00425643
ENSG00000124067	825.637	-1.20911	0.155692	-7.76599	8.10126e-15	1.49381e-13
ENSG00000196126	311.925	-1.2088	0.272259	-4.43988	9.0007e-06	4.97032e-05
ENSG00000035862	1580.72	-1.20734	0.114496	-10.5448	5.36897e-26	2.71466e-24
ENSG00000197122	902.554	-1.20675	0.0908259	-13.2865	2.77409e-40	3.27548e-38
ENSG00000184584	364.777	-1.20594	0.206398	-5.84277	5.13408e-09	4.73342e-08
ENSG00000176624	546.655	-1.20525	0.124835	-9.6547	4.69513e-22	1.78047e-20
ENSG00000176532	66.1969	-1.20503	0.306086	-3.93691	8.25388e-05	0.000377307
ENSG00000164929	45.7771	-1.20414	0.325943	-3.69432	0.000220476	0.000920788
ENSG00000110076	66.615	-1.20211	0.308641	-3.89484	9.82646e-05	0.00044315
ENSG00000119703	37.5601	-1.20093	0.319562	-3.75806	0.000171238	0.000731598
ENSG00000179344	379.468	-1.19847	0.227741	-5.26241	1.42179e-07	1.06546e-06
ENSG00000116663	127.185	-1.19724	0.190706	-6.27792	3.43125e-10	3.708e-09
ENSG00000143772	678.676	-1.19664	0.119361	-10.0254	1.17879e-23	5.15716e-22
ENSG00000161904	1194.3	-1.19433	0.115928	-10.3024	6.87411e-25	3.2689e-23
ENSG00000160789	2560.11	-1.19421	0.173201	-6.89493	5.38913e-12	7.11057e-11
ENSG00000198756	212.487	-1.19403	0.243976	-4.89407	9.87716e-07	6.46276e-06
ENSG00000150787	734.714	-1.19387	0.176163	-6.77709	1.22617e-11	1.56709e-10
ENSG00000101972	8321.51	-1.19367	0.202191	-5.90368	3.5548e-09	3.3366e-08
ENSG00000104765	1111.69	-1.19319	0.177277	-6.73063	1.68924e-11	2.11982e-10
ENSG00000179399	76.9079	-1.19288	0.232371	-5.13351	2.84395e-07	2.03443e-06
ENSG00000182257	44.3707	-1.19259	0.29334	-4.06556	4.79167e-05	0.00023082
ENSG00000161921	394.116	-1.19054	0.116297	-10.237	1.35346e-24	6.30965e-23
ENSG00000108947	327.378	-1.19029	0.172525	-6.89923	5.22837e-12	6.91602e-11
ENSG00000172432	1296.76	-1.19026	0.134018	-8.88137	6.60405e-19	1.88256e-17
ENSG00000180425	132.505	-1.18938	0.224431	-5.29954	1.16093e-07	8.80808e-07
ENSG00000120278	398.022	-1.18823	0.168807	-7.03898	1.9365e-12	2.67214e-11
ENSG00000197976	1212.5	-1.18821	0.120947	-9.82418	8.85933e-23	3.56104e-21
ENSG00000125945	180.612	-1.18633	0.184331	-6.43584	1.22793e-10	1.4013e-09
ENSG00000283009	180.612	-1.18633	0.184331	-6.43584	1.22793e-10	1.4013e-09
ENSG00000070540	223.347	-1.18426	0.215196	-5.50318	3.72996e-08	3.05527e-07
ENSG00000077264	76.4686	-1.1837	0.330084	-3.58605	0.000335721	0.00134762
ENSG00000114626	160.584	-1.18328	0.231764	-5.10555	3.29838e-07	2.33459e-06
ENSG00000272655	180.57	-1.18302	0.253748	-4.66219	3.12863e-06	1.87312e-05
ENSG00000186897	137.713	-1.18285	0.269059	-4.39624	1.10142e-05	5.97299e-05
ENSG00000119917	27.7174	-1.18251	0.372335	-3.17592	0.00149364	0.00514493
ENSG00000244405	208.703	-1.18172	0.36398	-3.24666	0.00116769	0.00412963
ENSG00000173442	204.536	-1.18104	0.227931	-5.18156	2.20042e-07	1.60333e-06
ENSG00000188522	735.279	-1.18102	0.15226	-7.7566	8.72396e-15	1.60011e-13
ENSG00000170647	57.6879	-1.17838	0.260029	-4.53171	5.85073e-06	3.33905e-05
ENSG00000143344	307.633	-1.17822	0.124101	-9.49406	2.22203e-21	7.79999e-20
ENSG00000171551	356.026	-1.17799	0.1823	-6.46184	1.0344e-10	1.19223e-09
ENSG00000234965	251.145	-1.17766	0.205675	-5.72581	1.02941e-08	9.12638e-08
ENSG00000107282	82.3753	-1.17717	0.363581	-3.23772	0.00120491	0.0042425
ENSG00000198626	131.745	-1.17592	0.224359	-5.24124	1.59497e-07	1.18734e-06
ENSG00000013364	169.459	-1.17577	0.2036	-5.77488	7.70062e-09	6.95466e-08
ENSG00000161551	73.2826	-1.17499	0.220963	-5.31758	1.05155e-07	8.03099e-07
ENSG00000175893	324.834	-1.17473	0.205915	-5.7049	1.1641e-08	1.02331e-07
ENSG00000278516	126.516	-1.17332	0.338744	-3.46375	0.000532708	0.00204701
ENSG00000261115	620.041	-1.1712	0.203676	-5.75028	8.90949e-09	7.99086e-08
ENSG00000065357	177.649	-1.16906	0.174127	-6.71383	1.89577e-11	2.36045e-10
ENSG00000184669	55.0415	-1.16897	0.271036	-4.31296	1.61084e-05	8.45752e-05
ENSG00000198963	245.44	-1.16862	0.271547	-4.30358	1.6806e-05	8.79665e-05
ENSG00000130066	1043.56	-1.1672	0.195073	-5.98338	2.18553e-09	2.13228e-08
ENSG00000213420	81.2193	-1.16683	0.249021	-4.68567	2.79049e-06	1.68358e-05
ENSG00000165895	279.997	-1.164	0.234739	-4.95869	7.0971e-07	4.73771e-06
ENSG00000170743	267.188	-1.16254	0.231445	-5.02295	5.08845e-07	3.49102e-06
ENSG00000274180	646.376	-1.16233	0.168571	-6.89523	5.37781e-12	7.10014e-11
ENSG00000204197	1689.16	-1.16103	0.0859993	-13.5005	1.55305e-41	1.99222e-39
ENSG00000113448	222.487	-1.16089	0.182444	-6.36296	1.97896e-10	2.20272e-09
ENSG00000113580	1367.28	-1.16076	0.147781	-7.85458	4.01128e-15	7.63526e-14
ENSG00000105327	537.782	-1.16014	0.207319	-5.59591	2.19463e-08	1.85317e-07
ENSG00000171467	1314.78	-1.1595	0.17677	-6.55938	5.40312e-11	6.43451e-10
ENSG00000124486	8771.2	-1.15943	0.182352	-6.35818	2.04156e-10	2.27118e-09
ENSG00000171097	240.973	-1.15836	0.249012	-4.65182	3.2902e-06	1.96589e-05
ENSG00000146278	1110.66	-1.1573	0.140635	-8.22913	1.88576e-16	4.20922e-15
ENSG00000134954	295.146	-1.15679	0.128393	-9.00971	2.06603e-19	6.18648e-18
ENSG00000164251	815.966	-1.15659	0.134223	-8.61688	6.88008e-18	1.75645e-16
ENSG00000283154	542.088	-1.15571	0.142371	-8.11756	4.75664e-16	1.01071e-14
ENSG00000164211	998.073	-1.1537	0.225329	-5.12007	3.05414e-07	2.17357e-06
ENSG00000182718	5577.71	-1.15241	0.190538	-6.04817	1.46496e-09	1.46574e-08
ENSG00000158406	48.8443	-1.15219	0.362862	-3.17529	0.00149685	0.00515256
ENSG00000153291	73.9931	-1.15209	0.364413	-3.1615	0.00156961	0.00537809
ENSG00000156535	807.008	-1.15171	0.154912	-7.43459	1.04892e-13	1.7016e-12
ENSG00000124570	1622.54	-1.15119	0.124889	-9.21767	3.03637e-20	9.69259e-19
ENSG00000107201	103.175	-1.15104	0.224965	-5.11655	3.11182e-07	2.21158e-06
ENSG00000139970	281.944	-1.15052	0.128643	-8.94351	3.77002e-19	1.09573e-17
ENSG00000169891	186.498	-1.15028	0.192369	-5.97953	2.23782e-09	2.17614e-08
ENSG00000251196	47.6025	-1.15021	0.32565	-3.53202	0.000412391	0.00162895
ENSG00000114923	100.29	-1.1485	0.214161	-5.36279	8.19441e-08	6.37544e-07
ENSG00000181381	39.1367	-1.14817	0.341683	-3.36033	0.000778507	0.00287561
ENSG00000048052	126.295	-1.14745	0.15871	-7.2299	4.83349e-13	7.21067e-12
ENSG00000109099	460.865	-1.14661	0.116017	-9.88308	4.92942e-23	2.01254e-21
ENSG00000166130	900.232	-1.14657	0.127388	-9.00057	2.24549e-19	6.70454e-18
ENSG00000139278	594.615	-1.14652	0.154348	-7.42814	1.10135e-13	1.77696e-12
ENSG00000167543	1247.82	-1.1463	0.168556	-6.80071	1.04108e-11	1.34044e-10
ENSG00000188322	532.551	-1.1446	0.190525	-6.0076	1.88285e-09	1.85438e-08
ENSG00000107362	572.545	-1.14426	0.118798	-9.63205	5.85515e-22	2.19236e-20
ENSG00000133985	215.995	-1.14139	0.165915	-6.8794	6.01052e-12	7.90535e-11
ENSG00000112655	2263.11	-1.14132	0.0989199	-11.5378	8.50495e-31	5.66479e-29
ENSG00000166046	98.2193	-1.141	0.290614	-3.92617	8.63101e-05	0.000393163
ENSG00000002834	2208.22	-1.13929	0.120847	-9.42755	4.19761e-21	1.42301e-19
ENSG00000213190	2412.05	-1.13886	0.186534	-6.1054	1.02546e-09	1.04564e-08
ENSG00000149260	204.665	-1.13703	0.160278	-7.09409	1.30205e-12	1.83567e-11
ENSG00000124766	5504.17	-1.13654	0.101015	-11.2511	2.28636e-29	1.41407e-27
ENSG00000013392	223.075	-1.13644	0.1577	-7.20631	5.74875e-13	8.5332e-12
ENSG00000275793	76.0318	-1.1355	0.284596	-3.98987	6.61108e-05	0.000309008
ENSG00000135638	134.757	-1.13532	0.239084	-4.7486	2.04825e-06	1.26719e-05
ENSG00000203805	52.5962	-1.13507	0.28052	-4.0463	5.20341e-05	0.000248865
ENSG00000183354	349.49	-1.13478	0.184773	-6.14149	8.17496e-10	8.43934e-09
ENSG00000164663	376.623	-1.13309	0.160029	-7.0805	1.43637e-12	2.01276e-11
ENSG00000254986	1485.98	-1.13168	0.133303	-8.48955	2.07436e-17	5.05954e-16
ENSG00000171159	813.904	-1.13163	0.213919	-5.28998	1.22332e-07	9.26786e-07
ENSG00000132141	35.2826	-1.12976	0.29689	-3.80531	0.000141627	0.000617143
ENSG00000269388	68.9352	-1.12954	0.296542	-3.80904	0.000139508	0.000608676
ENSG00000258388	596.131	-1.12918	0.290674	-3.88471	0.000102453	0.000459744
ENSG00000185869	203.049	-1.12858	0.188963	-5.97249	2.33663e-09	2.25849e-08
ENSG00000185453	367.598	-1.12849	0.14867	-7.59057	3.18499e-14	5.4655e-13
ENSG00000113273	541.569	-1.1272	0.150862	-7.47176	7.91313e-14	1.30303e-12
ENSG00000110693	171.557	-1.12719	0.183921	-6.12868	8.86102e-10	9.08889e-09
ENSG00000250182	69.4823	-1.1252	0.308467	-3.64772	0.000264579	0.0010866
ENSG00000106992	959.979	-1.12467	0.218983	-5.13588	2.80821e-07	2.01302e-06
ENSG00000164292	2237.83	-1.12441	0.145899	-7.70675	1.2906e-14	2.32006e-13
ENSG00000174939	54.9775	-1.12416	0.356437	-3.15387	0.00161119	0.00551056
ENSG00000006118	1370.01	-1.12359	0.125951	-8.92089	4.62551e-19	1.33319e-17
ENSG00000126458	260.162	-1.12353	0.206008	-5.45378	4.93094e-08	3.95331e-07
ENSG00000087074	1125.31	-1.12318	0.222977	-5.0372	4.72381e-07	3.26131e-06
ENSG00000146242	328.668	-1.12293	0.133915	-8.38538	5.05642e-17	1.17405e-15
ENSG00000283085	328.668	-1.12293	0.133915	-8.38538	5.05642e-17	1.17405e-15
ENSG00000090238	485.554	-1.12249	0.231092	-4.85733	1.18982e-06	7.68592e-06
ENSG00000115363	57.8025	-1.12141	0.32391	-3.4621	0.000535975	0.00205804
ENSG00000164236	1022.9	-1.12131	0.106565	-10.5223	6.82033e-26	3.4318e-24
ENSG00000129353	1751.22	-1.12035	0.188682	-5.93779	2.88895e-09	2.74761e-08
ENSG00000006282	448.476	-1.12001	0.130673	-8.57105	1.02544e-17	2.58611e-16
ENSG00000101474	2280.16	-1.11878	0.0768747	-14.5533	5.56774e-48	9.72296e-46
ENSG00000159714	166.332	-1.11646	0.207996	-5.3677	7.97487e-08	6.21627e-07
ENSG00000116977	597.878	-1.11318	0.18127	-6.14101	8.1997e-10	8.46068e-09
ENSG00000226210	81.5066	-1.11306	0.33904	-3.28298	0.00102716	0.00368407
ENSG00000262435	81.5066	-1.11306	0.33904	-3.28298	0.00102716	0.00368407
ENSG00000112715	566.388	-1.11297	0.193785	-5.74334	9.28287e-09	8.28996e-08
ENSG00000213793	135.719	-1.1129	0.180052	-6.18097	6.37082e-10	6.67298e-09
ENSG00000166147	491.473	-1.11134	0.177665	-6.25522	3.96944e-10	4.2652e-09
ENSG00000156453	137.047	-1.11049	0.283708	-3.91418	9.07101e-05	0.000411402
ENSG00000229300	175.053	-1.11038	0.354954	-3.12823	0.00175861	0.00596371
ENSG00000100299	479.753	-1.11012	0.165397	-6.71184	1.92187e-11	2.39152e-10
ENSG00000233822	74.8223	-1.10971	0.214621	-5.17053	2.33428e-07	1.69552e-06
ENSG00000169116	697.205	-1.10966	0.198447	-5.59172	2.2483e-08	1.89388e-07
ENSG00000100994	1790.97	-1.10945	0.140446	-7.89947	2.80092e-15	5.44999e-14
ENSG00000167861	463.582	-1.10944	0.161358	-6.87567	6.16973e-12	8.08405e-11
ENSG00000182985	3096.95	-1.10908	0.0793486	-13.9773	2.14494e-44	3.20677e-42
ENSG00000102362	382.704	-1.10867	0.157351	-7.04585	1.84332e-12	2.55374e-11
ENSG00000136274	204.887	-1.10786	0.178121	-6.2197	4.98099e-10	5.28112e-09
ENSG00000196312	502.534	-1.10617	0.182725	-6.05372	1.41537e-09	1.41953e-08
ENSG00000225264	50.132	-1.10605	0.3188	-3.46942	0.000521584	0.00200835
ENSG00000065060	1438.03	-1.10584	0.226701	-4.87797	1.07182e-06	6.97353e-06
ENSG00000182327	32.5355	-1.10568	0.344794	-3.20678	0.0013423	0.00467638
ENSG00000183444	114.924	-1.10566	0.265657	-4.16199	3.15486e-05	0.000157108
ENSG00000085063	2019.32	-1.10478	0.0792039	-13.9486	3.21011e-44	4.73116e-42
ENSG00000145685	629.629	-1.10308	0.149259	-7.39034	1.46454e-13	2.32325e-12
ENSG00000008283	369.767	-1.10201	0.128202	-8.59588	8.26276e-18	2.09913e-16
ENSG00000197971	260.994	-1.10169	0.245779	-4.48245	7.37922e-06	4.14453e-05
ENSG00000172830	302.255	-1.10087	0.194817	-5.65076	1.59742e-08	1.37628e-07
ENSG00000151690	395.692	-1.09901	0.190868	-5.75795	8.51395e-09	7.6493e-08
ENSG00000237517	115.79	-1.09885	0.209658	-5.24117	1.59566e-07	1.18734e-06
ENSG00000143819	1210.03	-1.09693	0.151549	-7.23808	4.5509e-13	6.81847e-12
ENSG00000183186	112.178	-1.09653	0.217001	-5.05311	4.34679e-07	3.0221e-06
ENSG00000100276	49.3438	-1.09584	0.344442	-3.1815	0.00146513	0.00505343
ENSG00000092964	1205.97	-1.09583	0.145223	-7.54586	4.49314e-14	7.62221e-13
ENSG00000134504	365.361	-1.09556	0.162646	-6.73586	1.6296e-11	2.0462e-10
ENSG00000107175	787.364	-1.09326	0.156116	-7.00291	2.50697e-12	3.42071e-11
ENSG00000112167	520.633	-1.09281	0.0989826	-11.0405	2.43785e-28	1.40725e-26
ENSG00000087085	44.1223	-1.09244	0.310515	-3.51816	0.00043455	0.0017079
ENSG00000273833	37.2813	-1.09152	0.301748	-3.61733	0.000297656	0.00120812
ENSG00000274073	37.2813	-1.09152	0.301748	-3.61733	0.000297656	0.00120812
ENSG00000275086	37.2813	-1.09152	0.301748	-3.61733	0.000297656	0.00120812
ENSG00000276022	37.2813	-1.09152	0.301748	-3.61733	0.000297656	0.00120812
ENSG00000276263	37.2813	-1.09152	0.301748	-3.61733	0.000297656	0.00120812
ENSG00000276296	37.2813	-1.09152	0.301748	-3.61733	0.000297656	0.00120812
ENSG00000276323	37.2813	-1.09152	0.301748	-3.61733	0.000297656	0.00120812
ENSG00000278161	37.2813	-1.09152	0.301748	-3.61733	0.000297656	0.00120812
ENSG00000119698	65.883	-1.09141	0.321724	-3.39237	0.000692908	0.00259027
ENSG00000131711	2774.14	-1.09066	0.129743	-8.40631	4.23112e-17	9.92403e-16
ENSG00000154330	83.5821	-1.0904	0.328943	-3.31487	0.000916863	0.00332867
ENSG00000137218	113.097	-1.08794	0.205971	-5.282	1.27781e-07	9.65252e-07
ENSG00000008056	33.5345	-1.08794	0.360002	-3.02203	0.00251083	0.00818856
ENSG00000088826	177.97	-1.08774	0.189878	-5.72861	1.01255e-08	8.98452e-08
ENSG00000128791	1335.97	-1.08688	0.169252	-6.42162	1.3483e-10	1.53025e-09
ENSG00000164695	172.891	-1.08583	0.194135	-5.59318	2.2295e-08	1.87957e-07
ENSG00000206288	415.743	-1.08581	0.152115	-7.13804	9.46706e-13	1.35306e-11
ENSG00000224399	415.743	-1.08581	0.152115	-7.13804	9.46706e-13	1.35306e-11
ENSG00000226614	415.743	-1.08581	0.152115	-7.13804	9.46706e-13	1.35306e-11
ENSG00000227402	415.743	-1.08581	0.152115	-7.13804	9.46706e-13	1.35306e-11
ENSG00000229802	415.743	-1.08581	0.152115	-7.13804	9.46706e-13	1.35306e-11
ENSG00000116574	1256.6	-1.08547	0.153375	-7.0772	1.47097e-12	2.05708e-11
ENSG00000112473	415.638	-1.08495	0.15191	-7.14206	9.19396e-13	1.31947e-11
ENSG00000096070	1435.3	-1.08464	0.160261	-6.76793	1.30634e-11	1.66037e-10
ENSG00000226492	372.299	-1.08325	0.23426	-4.62414	3.76158e-06	2.22388e-05
ENSG00000256806	119.765	-1.08274	0.204719	-5.2889	1.23053e-07	9.3157e-07
ENSG00000118680	2545.11	-1.08191	0.104897	-10.314	6.08981e-25	2.91305e-23
ENSG00000102003	249.715	-1.08173	0.177208	-6.10427	1.0327e-09	1.05198e-08
ENSG00000129116	1909.9	-1.08146	0.12839	-8.42322	3.66271e-17	8.65924e-16
ENSG00000101608	1637.62	-1.08139	0.12695	-8.51819	1.62072e-17	4.00003e-16
ENSG00000278326	61.5084	-1.07972	0.341362	-3.16298	0.00156165	0.00535628
ENSG00000090097	406.58	-1.07871	0.136846	-7.88262	3.20575e-15	6.17983e-14
ENSG00000108679	3664.18	-1.07836	0.173811	-6.20419	5.49778e-10	5.78478e-09
ENSG00000064012	476.689	-1.07639	0.184811	-5.82425	5.73713e-09	5.26373e-08
ENSG00000234745	2450.72	-1.0757	0.174811	-6.15354	7.57704e-10	7.85329e-09
ENSG00000147180	1776.78	-1.07554	0.18126	-5.9337	2.9619e-09	2.80928e-08
ENSG00000138061	389.78	-1.07554	0.213979	-5.02637	4.99852e-07	3.43841e-06
ENSG00000125122	56.4375	-1.0754	0.277046	-3.88166	0.000103747	0.000465048
ENSG00000074211	427.32	-1.07515	0.204995	-5.24478	1.5647e-07	1.16629e-06
ENSG00000206538	258.402	-1.07509	0.241667	-4.44863	8.64217e-06	4.79042e-05
ENSG00000110092	1162.35	-1.07505	0.19838	-5.41913	5.9889e-08	4.74116e-07
ENSG00000164877	99.6503	-1.07505	0.261977	-4.10358	4.06803e-05	0.000198399
ENSG00000155085	155.561	-1.07359	0.227749	-4.71391	2.43003e-06	1.48263e-05
ENSG00000130005	1544.9	-1.07175	0.192395	-5.57055	2.53931e-08	2.12266e-07
ENSG00000128591	1453.69	-1.07091	0.144412	-7.41562	1.21057e-13	1.94712e-12
ENSG00000124508	471.1	-1.0694	0.1518	-7.04479	1.85737e-12	2.56977e-11
ENSG00000172057	828.606	-1.06802	0.121675	-8.77769	1.66871e-18	4.52709e-17
ENSG00000173825	62.0564	-1.06744	0.265295	-4.02359	5.73171e-05	0.000271756
ENSG00000104894	43.9366	-1.06698	0.334015	-3.1944	0.00140122	0.00486464
ENSG00000055163	4474.86	-1.0664	0.102408	-10.4133	2.15683e-25	1.04967e-23
ENSG00000065615	760.624	-1.06452	0.157206	-6.77146	1.27487e-11	1.62534e-10
ENSG00000158427	495.591	-1.06415	0.132091	-8.05614	7.8742e-16	1.62496e-14
ENSG00000132932	108.492	-1.06199	0.220422	-4.81797	1.45026e-06	9.21927e-06
ENSG00000177706	205.201	-1.05975	0.204535	-5.18125	2.20404e-07	1.6054e-06
ENSG00000156804	213.422	-1.05937	0.178646	-5.93	3.02937e-09	2.86673e-08
ENSG00000198053	427.815	-1.05853	0.149297	-7.09008	1.34035e-12	1.88711e-11
ENSG00000049323	907.284	-1.05803	0.127958	-8.26859	1.35557e-16	3.04872e-15
ENSG00000136960	109.554	-1.0575	0.223207	-4.73774	2.16116e-06	1.32912e-05
ENSG00000197016	115.26	-1.0567	0.205035	-5.15375	2.55323e-07	1.84296e-06
ENSG00000152128	127.801	-1.05652	0.206689	-5.11165	3.1936e-07	2.26429e-06
ENSG00000119446	834.809	-1.05639	0.135824	-7.77761	7.39067e-15	1.36521e-13
ENSG00000116962	4130.9	-1.0563	0.120583	-8.75992	1.9539e-18	5.25957e-17
ENSG00000127920	217.998	-1.05505	0.239498	-4.40527	1.05651e-05	5.75198e-05
ENSG00000183496	422.842	-1.05451	0.128613	-8.1991	2.42203e-16	5.33745e-15
ENSG00000196074	57.6034	-1.0545	0.34794	-3.03071	0.00243979	0.00798194
ENSG00000163053	237.515	-1.05413	0.268801	-3.92159	8.79669e-05	0.000400096
ENSG00000274229	330.246	-1.05353	0.286426	-3.67818	0.000234904	0.000975331
ENSG00000142528	706.179	-1.05335	0.109108	-9.65417	4.71947e-22	1.78644e-20
ENSG00000137714	1270.33	-1.05238	0.124949	-8.42246	3.68659e-17	8.7058e-16
ENSG00000111678	1375.74	-1.0507	0.155564	-6.75415	1.43677e-11	1.82169e-10
ENSG00000131408	855.863	-1.0503	0.12099	-8.68091	3.92599e-18	1.01982e-16
ENSG00000171017	305.869	-1.05008	0.14766	-7.11145	1.14831e-12	1.62887e-11
ENSG00000140557	77.0718	-1.04993	0.267594	-3.92359	8.7238e-05	0.000396955
ENSG00000182310	37.0963	-1.04973	0.324708	-3.23285	0.00122561	0.00430591
ENSG00000119408	762.626	-1.04949	0.118067	-8.88899	6.16684e-19	1.76519e-17
ENSG00000105472	211.181	-1.04905	0.251814	-4.16597	3.10033e-05	0.000154578
ENSG00000126005	706.873	-1.04826	0.203623	-5.14804	2.63221e-07	1.8947e-06
ENSG00000112697	2930.26	-1.04822	0.155975	-6.72043	1.81194e-11	2.26149e-10
ENSG00000173706	787.202	-1.04733	0.175228	-5.97695	2.27348e-09	2.2036e-08
ENSG00000227855	107.299	-1.04665	0.218298	-4.79459	1.63009e-06	1.02465e-05
ENSG00000153707	161.132	-1.04434	0.206816	-5.04961	4.42708e-07	3.07278e-06
ENSG00000282932	161.132	-1.04434	0.206816	-5.04961	4.42708e-07	3.07278e-06
ENSG00000012660	3247.33	-1.04417	0.128689	-8.1139	4.9022e-16	1.03634e-14
ENSG00000103723	103.418	-1.04305	0.270317	-3.85863	0.000114025	0.000506858
ENSG00000197256	989.244	-1.04304	0.115265	-9.04905	1.44215e-19	4.3497e-18
ENSG00000101746	124.511	-1.04266	0.207427	-5.02663	4.99183e-07	3.43494e-06
ENSG00000149289	300.496	-1.04258	0.208999	-4.98846	6.08624e-07	4.12249e-06
ENSG00000115963	665.644	-1.0425	0.154757	-6.73635	1.62411e-11	2.04055e-10
ENSG00000125848	151.434	-1.04242	0.196551	-5.30355	1.13571e-07	8.63563e-07
ENSG00000177426	314.105	-1.04217	0.161574	-6.45014	1.11747e-10	1.28157e-09
ENSG00000170390	159.478	-1.04152	0.173166	-6.01458	1.80358e-09	1.78307e-08
ENSG00000136854	1229.22	-1.04097	0.142497	-7.30523	2.76791e-13	4.25443e-12
ENSG00000166689	360.602	-1.04081	0.148436	-7.01186	2.35178e-12	3.21741e-11
ENSG00000131849	42.0905	-1.03872	0.314686	-3.30083	0.000963985	0.00348211
ENSG00000117984	5073.83	-1.03802	0.158164	-6.56293	5.27622e-11	6.28699e-10
ENSG00000004139	1150.03	-1.03793	0.120564	-8.609	7.36999e-18	1.87921e-16
ENSG00000134824	2568.55	-1.03762	0.157997	-6.56737	5.12114e-11	6.12327e-10
ENSG00000106686	39.47	-1.03705	0.309947	-3.3459	0.000820163	0.0030118
ENSG00000136859	43.7203	-1.03576	0.290222	-3.56887	0.000358521	0.00143278
ENSG00000159713	53.9586	-1.03562	0.278296	-3.7213	0.000198198	0.000836295
ENSG00000135604	53.5977	-1.03509	0.284836	-3.63397	0.000279093	0.00113968
ENSG00000170500	973.346	-1.03461	0.184194	-5.61698	1.9432e-08	1.65363e-07
ENSG00000123595	1159	-1.03411	0.0991527	-10.4294	1.81983e-25	8.89832e-24
ENSG00000185761	66.3877	-1.03352	0.301103	-3.43244	0.000598176	0.00227045
ENSG00000185339	87.8436	-1.03249	0.279048	-3.70005	0.000215559	0.000902769
ENSG00000198663	1762.34	-1.03194	0.113885	-9.06124	1.28974e-19	3.91843e-18
ENSG00000115267	93.6565	-1.0311	0.301749	-3.41708	0.000632967	0.00239158
ENSG00000182986	234.231	-1.02993	0.146557	-7.02754	2.10209e-12	2.88913e-11
ENSG00000221968	377.965	-1.02986	0.147015	-7.00515	2.46719e-12	3.36863e-11
ENSG00000130962	393.482	-1.02976	0.148767	-6.92199	4.45342e-12	5.9173e-11
ENSG00000136378	94.5622	-1.02853	0.320941	-3.20474	0.00135186	0.00470675
ENSG00000140931	698.276	-1.0275	0.151754	-6.77083	1.28042e-11	1.63142e-10
ENSG00000091622	67.8517	-1.02544	0.239968	-4.27323	1.92664e-05	9.95711e-05
ENSG00000196151	285.545	-1.02531	0.125644	-8.16046	3.3375e-16	7.22464e-15
ENSG00000173480	152.871	-1.02509	0.195111	-5.25388	1.48924e-07	1.11163e-06
ENSG00000133313	1277.17	-1.0243	0.117682	-8.70396	3.20488e-18	8.38799e-17
ENSG00000166173	868.695	-1.02412	0.14063	-7.28235	3.28043e-13	5.00519e-12
ENSG00000124788	461.924	-1.02213	0.141051	-7.24654	4.27552e-13	6.41977e-12
ENSG00000196152	164.408	-1.02132	0.171124	-5.96827	2.39783e-09	2.31295e-08
ENSG00000065413	112.799	-1.02038	0.275883	-3.69859	0.000216798	0.000907223
ENSG00000188906	95.013	-1.01952	0.290445	-3.51018	0.000447795	0.00175346
ENSG00000119392	1556.68	-1.01902	0.122799	-8.29829	1.05622e-16	2.391e-15
ENSG00000154928	149.59	-1.01839	0.166457	-6.11802	9.47433e-10	9.69882e-09
ENSG00000237854	91.9189	-1.0175	0.278615	-3.65199	0.000260211	0.00107015
ENSG00000115339	240.871	-1.01748	0.222707	-4.56869	4.90792e-06	2.84257e-05
ENSG00000136943	614.705	-1.01714	0.127039	-8.00646	1.18053e-15	2.3795e-14
ENSG00000154118	547.29	-1.01692	0.177236	-5.73767	9.59891e-09	8.56115e-08
ENSG00000273814	97.8994	-1.01599	0.273787	-3.71089	0.000206533	0.00086917
ENSG00000204590	653.462	-1.01579	0.1291	-7.86826	3.59603e-15	6.88114e-14
ENSG00000228581	653.462	-1.01579	0.1291	-7.86826	3.59603e-15	6.88114e-14
ENSG00000232143	653.462	-1.01579	0.1291	-7.86826	3.59603e-15	6.88114e-14
ENSG00000092969	57.4225	-1.01521	0.243144	-4.17533	2.97552e-05	0.000148819
ENSG00000168610	2067.69	-1.01506	0.0938193	-10.8193	2.78848e-27	1.52093e-25
ENSG00000145029	242.951	-1.0143	0.169206	-5.99451	2.04097e-09	1.99974e-08
ENSG00000106852	99.9099	-1.01403	0.229271	-4.42281	9.74236e-06	5.34185e-05
ENSG00000187479	373.181	-1.01375	0.262916	-3.85579	0.000115358	0.000512451
ENSG00000165113	231.007	-1.01335	0.144262	-7.02438	2.15016e-12	2.95323e-11
ENSG00000151746	423.602	-1.01262	0.116973	-8.65692	4.84686e-18	1.25277e-16
ENSG00000141627	1066.58	-1.01173	0.103347	-9.78957	1.24827e-22	4.95043e-21
ENSG00000119865	236.844	-1.01095	0.148641	-6.8013	1.03677e-11	1.33571e-10
ENSG00000064651	1503.91	-1.00885	0.152852	-6.6002	4.10596e-11	4.96081e-10
ENSG00000236271	445.644	-1.00855	0.257474	-3.9171	8.96205e-05	0.000406994
ENSG00000170175	123.336	-1.00809	0.199547	-5.0519	4.37428e-07	3.03918e-06
ENSG00000283946	123.336	-1.00809	0.199547	-5.0519	4.37428e-07	3.03918e-06
ENSG00000215421	221.809	-1.00797	0.148484	-6.78844	1.13356e-11	1.45411e-10
ENSG00000135378	418.355	-1.00791	0.134655	-7.48514	7.14698e-14	1.18627e-12
ENSG00000197892	509.043	-1.00732	0.146812	-6.86128	6.82472e-12	8.89739e-11
ENSG00000173698	70.3682	-1.00673	0.262407	-3.83653	0.000124784	0.000549974
ENSG00000135423	144.225	-1.00597	0.232149	-4.33328	1.46901e-05	7.77592e-05
ENSG00000143469	173.824	-1.00545	0.254764	-3.94659	7.92708e-05	0.000363469
ENSG00000070601	31.4215	-1.00524	0.328357	-3.06144	0.00220273	0.007289
ENSG00000125744	309.457	-1.0052	0.191118	-5.25954	1.44412e-07	1.08067e-06
ENSG00000183049	492.435	-1.00491	0.119105	-8.43721	3.2501e-17	7.71889e-16
ENSG00000166340	1241.16	-1.00423	0.154577	-6.49662	8.21452e-11	9.56336e-10
ENSG00000158828	2340.94	-1.00325	0.0801344	-12.5196	5.83034e-36	5.36107e-34
ENSG00000214331	40.8441	-1.00318	0.301236	-3.33022	0.000867761	0.00316645
ENSG00000101928	1124.88	-1.00147	0.120369	-8.32001	8.79551e-17	2.00197e-15
ENSG00000153234	67.1909	-1.0003	0.245899	-4.06795	4.74288e-05	0.000228685
ENSG00000133937	70.7333	1.0009	0.243233	4.11499	3.8719e-05	0.00018968
ENSG00000073060	1406.39	1.00098	0.104882	9.54384	1.37637e-21	4.97432e-20
ENSG00000125246	117.488	1.00339	0.27288	3.67705	0.00023595	0.000979286
ENSG00000169020	1140.62	1.00343	0.247251	4.05836	4.94184e-05	0.000237339
ENSG00000184058	1018.21	1.00474	0.178632	5.62464	1.85892e-08	1.58645e-07
ENSG00000159640	112.259	1.00554	0.279794	3.59385	0.00032583	0.00131172
ENSG00000149927	192.62	1.00625	0.213963	4.70292	2.56471e-06	1.55794e-05
ENSG00000147234	102.356	1.00633	0.294874	3.41274	0.000643134	0.0024247
ENSG00000182747	30.4813	1.00668	0.299198	3.36459	0.000766574	0.00283354
ENSG00000012211	237.919	1.00771	0.164313	6.13288	8.63004e-10	8.86948e-09
ENSG00000132952	442.016	1.00881	0.18807	5.36404	8.13808e-08	6.33399e-07
ENSG00000123685	207.75	1.01081	0.251752	4.01511	5.94193e-05	0.000280571
ENSG00000116649	5204.74	1.01121	0.19379	5.21807	1.80797e-07	1.33754e-06
ENSG00000066735	827.272	1.01131	0.117045	8.64033	5.60514e-18	1.43981e-16
ENSG00000136444	934.888	1.01229	0.0950356	10.6517	1.71146e-26	8.82529e-25
ENSG00000138604	918.125	1.01234	0.120116	8.42804	3.51498e-17	8.31945e-16
ENSG00000138750	1065.2	1.01312	0.114089	8.88011	6.67935e-19	1.89882e-17
ENSG00000105642	100.728	1.01313	0.305341	3.31804	0.000906527	0.00329575
ENSG00000185621	321.353	1.01366	0.200911	5.0453	4.52801e-07	3.1376e-06
ENSG00000065183	2505.89	1.01373	0.133176	7.61194	2.70012e-14	4.66039e-13
ENSG00000186523	80.3529	1.01443	0.255379	3.97226	7.11928e-05	0.000330015
ENSG00000102882	1945.85	1.01448	0.107716	9.41816	4.59078e-21	1.5437e-19
ENSG00000205476	2188.95	1.01516	0.115555	8.78508	1.5625e-18	4.26679e-17
ENSG00000118946	633.56	1.01541	0.152893	6.64131	3.10913e-11	3.81636e-10
ENSG00000241399	492.532	1.01571	0.198342	5.12101	3.03899e-07	2.16352e-06
ENSG00000167173	1519.64	1.01642	0.171333	5.93243	2.98477e-09	2.82839e-08
ENSG00000280789	2181.38	1.02017	0.151694	6.72516	1.75402e-11	2.19316e-10
ENSG00000065621	118.877	1.0206	0.274259	3.72131	0.000198194	0.000836295
ENSG00000139746	2313.9	1.02156	0.116174	8.79333	1.45185e-18	3.99614e-17
ENSG00000169299	1274.8	1.02179	0.0984349	10.3804	3.04629e-25	1.47909e-23
ENSG00000164163	4188.04	1.02251	0.129491	7.89638	2.87126e-15	5.57642e-14
ENSG00000126778	982.429	1.02402	0.140434	7.29185	3.0573e-13	4.68537e-12
ENSG00000164167	451.559	1.02412	0.15285	6.70016	2.0819e-11	2.58601e-10
ENSG00000125703	595.867	1.02438	0.141047	7.26266	3.79552e-13	5.74889e-12
ENSG00000157426	306.253	1.02439	0.178979	5.72352	1.0434e-08	9.23858e-08
ENSG00000140350	4794.05	1.02522	0.105114	9.7535	1.78223e-22	6.96175e-21
ENSG00000164142	81.8544	1.0269	0.270238	3.79998	0.000144709	0.000628991
ENSG00000275183	93.6932	1.02718	0.277306	3.70414	0.000212111	0.000890482
ENSG00000151552	841.53	1.028	0.131266	7.83146	4.8225e-15	9.11059e-14
ENSG00000120656	449.367	1.03006	0.147939	6.96273	3.33741e-12	4.50063e-11
ENSG00000170917	115.766	1.03033	0.219303	4.69822	2.62443e-06	1.59143e-05
ENSG00000182240	984.039	1.03114	0.103563	9.9566	2.35985e-23	1.00446e-21
ENSG00000112787	2443.72	1.03141	0.163864	6.29429	3.08817e-10	3.35821e-09
ENSG00000146090	72.4622	1.03194	0.247963	4.16168	3.15918e-05	0.000157248
ENSG00000160796	612.451	1.032	0.142372	7.24858	4.21171e-13	6.33311e-12
ENSG00000087269	2909.8	1.03552	0.147269	7.03149	2.04344e-12	2.8141e-11
ENSG00000164074	342.809	1.03564	0.139319	7.43357	1.05705e-13	1.71345e-12
ENSG00000126602	6577.79	1.03585	0.121465	8.52798	1.48919e-17	3.69295e-16
ENSG00000160310	1513.24	1.03742	0.110637	9.37674	6.80449e-21	2.25885e-19
ENSG00000140479	2041.02	1.03766	0.108289	9.58228	9.49264e-22	3.50385e-20
ENSG00000161980	1307.3	1.03769	0.162341	6.39202	1.6371e-10	1.83907e-09
ENSG00000180198	3519.03	1.03781	0.108928	9.52752	1.61078e-21	5.74161e-20
ENSG00000114023	1269.03	1.03983	0.149975	6.93332	4.11063e-12	5.48991e-11
ENSG00000163138	297.655	1.0401	0.139051	7.47998	7.43355e-14	1.22795e-12
ENSG00000185875	266.411	1.04056	0.131358	7.92159	2.34485e-15	4.6057e-14
ENSG00000121897	317.565	1.04103	0.233784	4.45295	8.46981e-06	4.70241e-05
ENSG00000284194	97.7178	1.04136	0.339384	3.06837	0.00215227	0.00714249
ENSG00000185418	739.612	1.04139	0.116716	8.92237	4.56408e-19	1.31731e-17
ENSG00000144355	394.785	1.04222	0.145267	7.17447	7.259e-13	1.06123e-11
ENSG00000119471	2012.07	1.04264	0.116314	8.96401	3.13068e-19	9.19287e-18
ENSG00000151623	293.95	1.04267	0.190413	5.47587	4.35373e-08	3.52591e-07
ENSG00000056487	83.592	1.04381	0.287951	3.62496	0.000289005	0.00117692
ENSG00000185989	108.738	1.0448	0.206719	5.0542	4.32198e-07	3.00857e-06
ENSG00000280477	108.738	1.0448	0.206719	5.0542	4.32198e-07	3.00857e-06
ENSG00000122026	7045.14	1.04517	0.144016	7.25727	3.94972e-13	5.96506e-12
ENSG00000109805	3144.87	1.04522	0.101377	10.3102	6.33565e-25	3.01975e-23
ENSG00000089818	1020.58	1.04595	0.118963	8.79229	1.46537e-18	4.02802e-17
ENSG00000243789	66.5314	1.04599	0.249487	4.19255	2.75832e-05	0.00013869
ENSG00000185187	240.49	1.04694	0.229307	4.56566	4.97924e-06	2.87426e-05
ENSG00000178177	742.135	1.0473	0.114343	9.15928	5.22445e-20	1.62286e-18
ENSG00000161996	389.193	1.04747	0.28325	3.69806	0.000217255	0.000908952
ENSG00000165238	771.606	1.04852	0.14929	7.02336	2.166e-12	2.97303e-11
ENSG00000163132	1098.86	1.04887	0.153819	6.81887	9.17586e-12	1.18437e-10
ENSG00000088451	498.673	1.04904	0.131115	8.00089	1.2352e-15	2.48728e-14
ENSG00000168546	79.6991	1.04957	0.218795	4.79705	1.61022e-06	1.01277e-05
ENSG00000160256	607.516	1.05103	0.233147	4.50801	6.54394e-06	3.71151e-05
ENSG00000178573	780.531	1.05184	0.139257	7.55328	4.24438e-14	7.22379e-13
ENSG00000134684	4994.94	1.05187	0.138325	7.60431	2.86419e-14	4.9313e-13
ENSG00000138623	64.1312	1.05204	0.260453	4.03927	5.36172e-05	0.000255496
ENSG00000196660	44.9583	1.05305	0.307857	3.42057	0.000624892	0.00236537
ENSG00000080603	4986	1.05314	0.217995	4.83103	1.35828e-06	8.67441e-06
ENSG00000105679	141.3	1.05668	0.211165	5.00405	5.61379e-07	3.82116e-06
ENSG00000144746	2072.4	1.05686	0.109928	9.61413	6.96971e-22	2.59566e-20
ENSG00000090621	5777.27	1.05732	0.138388	7.64026	2.16788e-14	3.78259e-13
ENSG00000152193	1186.41	1.05805	0.148408	7.12932	1.00865e-12	1.43764e-11
ENSG00000140632	2360.93	1.05822	0.0788427	13.4219	4.49995e-41	5.56627e-39
ENSG00000182103	41.797	1.0584	0.321311	3.29401	0.000987693	0.00355785
ENSG00000224940	186.758	1.05847	0.221522	4.77818	1.76889e-06	1.10488e-05
ENSG00000102805	1293.42	1.05881	0.127468	8.30649	9.85758e-17	2.23636e-15
ENSG00000184903	128.408	1.05903	0.210214	5.03788	4.70708e-07	3.253e-06
ENSG00000169851	1966.69	1.06218	0.154417	6.87865	6.04234e-12	7.93215e-11
ENSG00000104356	747.124	1.06273	0.162275	6.54893	5.79499e-11	6.88147e-10
ENSG00000011376	1413.87	1.0629	0.137413	7.73503	1.0338e-14	1.87137e-13
ENSG00000183943	711.983	1.06329	0.169662	6.26711	3.67809e-10	3.96649e-09
ENSG00000121104	349.848	1.06391	0.142231	7.4802	7.42075e-14	1.22682e-12
ENSG00000138688	621.474	1.06539	0.262877	4.0528	5.06084e-05	0.000242549
ENSG00000134853	49.9041	1.0659	0.344308	3.09577	0.00196304	0.00657987
ENSG00000198355	3054.39	1.0663	0.131503	8.10854	5.12314e-16	1.07976e-14
ENSG00000237289	526.311	1.06701	0.207179	5.15018	2.60243e-07	1.87651e-06
ENSG00000170382	66.8057	1.06754	0.297862	3.58401	0.000338365	0.00135718
ENSG00000204381	237.385	1.06784	0.218571	4.88555	1.03142e-06	6.72333e-06
ENSG00000104524	471.96	1.06878	0.126282	8.46338	2.59732e-17	6.23988e-16
ENSG00000276657	471.96	1.06878	0.126282	8.46338	2.59732e-17	6.23988e-16
ENSG00000104321	70.5244	1.06887	0.312657	3.41867	0.000629285	0.00237983
ENSG00000117245	141.982	1.0701	0.248646	4.30372	1.67953e-05	8.79372e-05
ENSG00000155313	873.699	1.07072	0.18263	5.86277	4.55214e-09	4.21185e-08
ENSG00000145335	452.647	1.07179	0.132769	8.07262	6.88065e-16	1.42701e-14
ENSG00000108375	444.704	1.07196	0.134879	7.94753	1.9026e-15	3.76552e-14
ENSG00000100625	462.112	1.07219	0.180014	5.95615	2.58255e-09	2.47546e-08
ENSG00000136630	236.761	1.07225	0.201627	5.31798	1.04925e-07	8.01633e-07
ENSG00000143515	1712.73	1.07233	0.141718	7.56664	3.8299e-14	6.52904e-13
ENSG00000182979	3059.94	1.0733	0.114392	9.38263	6.43493e-21	2.13959e-19
ENSG00000157570	289.974	1.07478	0.208934	5.14411	2.68793e-07	1.93347e-06
ENSG00000132763	2383.94	1.0755	0.150834	7.13039	1.00086e-12	1.4285e-11
ENSG00000138246	1062.57	1.07633	0.190611	5.64677	1.63493e-08	1.40685e-07
ENSG00000173638	1829.03	1.07927	0.173409	6.22383	4.85157e-10	5.15443e-09
ENSG00000164045	2491.71	1.07945	0.116442	9.27029	1.85649e-20	5.99063e-19
ENSG00000173334	509.765	1.08083	0.15958	6.77294	1.2619e-11	1.61079e-10
ENSG00000158161	1028	1.082	0.114252	9.47031	2.79026e-21	9.634e-20
ENSG00000117593	2667.38	1.08367	0.111651	9.70591	2.84538e-22	1.095e-20
ENSG00000117450	13027.1	1.08627	0.132743	8.18326	2.76276e-16	6.0626e-15
ENSG00000180318	170.795	1.08697	0.176201	6.16891	6.87638e-10	7.1664e-09
ENSG00000007392	989.609	1.08791	0.182184	5.97151	2.3507e-09	2.27103e-08
ENSG00000029639	360.468	1.08883	0.139856	7.78534	6.95279e-15	1.28756e-13
ENSG00000132330	795.691	1.09002	0.109897	9.91854	3.45793e-23	1.43431e-21
ENSG00000099364	2467.69	1.09056	0.124532	8.75727	2.00037e-18	5.37771e-17
ENSG00000100726	2093.12	1.09215	0.180982	6.03457	1.59389e-09	1.58481e-08
ENSG00000115844	1024.57	1.09271	0.137363	7.9549	1.79273e-15	3.55144e-14
ENSG00000113532	98.6675	1.09351	0.300476	3.63925	0.000273432	0.00111832
ENSG00000104093	600.765	1.09444	0.21202	5.16198	2.44345e-07	1.76678e-06
ENSG00000162814	41.2013	1.0949	0.33626	3.25612	0.00112947	0.0040081
ENSG00000120519	210.133	1.09593	0.205617	5.32999	9.82204e-08	7.53458e-07
ENSG00000122378	1132.28	1.09628	0.102122	10.735	6.97189e-27	3.68659e-25
ENSG00000110811	869.039	1.09918	0.171168	6.42168	1.34779e-10	1.53025e-09
ENSG00000175600	144.373	1.09924	0.161031	6.82624	8.71676e-12	1.12791e-10
ENSG00000214076	58.6887	1.09971	0.339792	3.23644	0.00121032	0.00425794
ENSG00000187955	177.656	1.09975	0.238145	4.61798	3.87495e-06	2.2857e-05
ENSG00000103423	1043.39	1.10045	0.0923985	11.9098	1.05171e-32	8.0057e-31
ENSG00000276726	1043.39	1.10045	0.0923985	11.9098	1.05171e-32	8.0057e-31
ENSG00000116353	694.926	1.10471	0.130405	8.47138	2.425e-17	5.87342e-16
ENSG00000166321	80.2611	1.10533	0.221451	4.99129	5.99766e-07	4.06382e-06
ENSG00000167037	87.2917	1.10565	0.231099	4.78432	1.71568e-06	1.07422e-05
ENSG00000160214	1855.89	1.10708	0.214487	5.16152	2.44953e-07	1.77057e-06
ENSG00000089723	174.137	1.10732	0.316185	3.50211	0.000461582	0.00179999
ENSG00000198944	315.054	1.10869	0.157299	7.04828	1.81144e-12	2.51124e-11
ENSG00000149925	27364.3	1.10881	0.173864	6.37747	1.80039e-10	2.0115e-09
ENSG00000167600	73.6079	1.11	0.364111	3.04853	0.00229966	0.00757477
ENSG00000188580	65.438	1.1113	0.27501	4.04096	5.32336e-05	0.000253901
ENSG00000173376	169.649	1.11308	0.230562	4.82767	1.38139e-06	8.81543e-06
ENSG00000089847	29.7593	1.11361	0.364911	3.05173	0.00227529	0.00750282
ENSG00000157927	429.076	1.11423	0.137316	8.11438	4.88287e-16	1.03436e-14
ENSG00000160201	1260.22	1.11432	0.18148	6.14016	8.24391e-10	8.50207e-09
ENSG00000196449	1815.57	1.11585	0.144978	7.69673	1.39587e-14	2.49303e-13
ENSG00000162377	1383.82	1.11667	0.0933157	11.9666	5.31706e-33	4.1229e-31
ENSG00000144649	58.4294	1.12008	0.323144	3.4662	0.000527876	0.00203107
ENSG00000114805	204.962	1.12057	0.204543	5.4784	4.29178e-08	3.47709e-07
ENSG00000109265	379.288	1.12101	0.206197	5.43657	5.43151e-08	4.32626e-07
ENSG00000174370	52.523	1.12111	0.356301	3.14652	0.00165228	0.00563255
ENSG00000223572	442.381	1.12188	0.187877	5.97136	2.3529e-09	2.2721e-08
ENSG00000177272	33.4313	1.12319	0.321966	3.48854	0.00048566	0.00188363
ENSG00000005812	2720.78	1.12326	0.117227	9.58193	9.52468e-22	3.50944e-20
ENSG00000130751	356.257	1.12632	0.210549	5.34944	8.82282e-08	6.82602e-07
ENSG00000139044	604.382	1.12933	0.110759	10.1962	2.06093e-24	9.53859e-23
ENSG00000176444	385.414	1.12966	0.137576	8.2112	2.1899e-16	4.84647e-15
ENSG00000261893	385.414	1.12966	0.137576	8.2112	2.1899e-16	4.84647e-15
ENSG00000114859	157.541	1.13035	0.178549	6.33072	2.44015e-10	2.68584e-09
ENSG00000168135	91.773	1.13068	0.285933	3.95437	7.6737e-05	0.000353038
ENSG00000080644	84.9038	1.13146	0.266357	4.24792	2.15768e-05	0.000110768
ENSG00000158882	592.891	1.13307	0.107086	10.581	3.652e-26	1.86011e-24
ENSG00000188158	127.263	1.13409	0.267958	4.23235	2.31258e-05	0.000117933
ENSG00000187634	1599.02	1.13449	0.148423	7.64365	2.1115e-14	3.68733e-13
ENSG00000183044	209.51	1.13477	0.159885	7.09741	1.27119e-12	1.79673e-11
ENSG00000141569	1043	1.13541	0.0969774	11.708	1.1599e-31	8.28313e-30
ENSG00000164741	942.306	1.13601	0.14901	7.62372	2.46465e-14	4.27885e-13
ENSG00000143878	2747.44	1.1366	0.132808	8.55826	1.14585e-17	2.87236e-16
ENSG00000100181	145.1	1.137	0.37744	3.01238	0.00259205	0.00842042
ENSG00000185818	1101.56	1.13719	0.159943	7.10998	1.16061e-12	1.6452e-11
ENSG00000234602	80.0936	1.13772	0.261388	4.35261	1.34525e-05	7.17448e-05
ENSG00000271425	169.801	1.14028	0.331272	3.44212	0.000577168	0.00219827
ENSG00000135740	77.8384	1.14219	0.257423	4.43701	9.1216e-06	5.03202e-05
ENSG00000105976	1614.34	1.14231	0.14241	8.02127	1.04658e-15	2.12393e-14
ENSG00000139629	342.169	1.14254	0.196732	5.80758	6.33807e-09	5.77682e-08
ENSG00000148229	3899.01	1.14266	0.08496	13.4494	3.10258e-41	3.86076e-39
ENSG00000167700	1186.7	1.14295	0.177771	6.42938	1.28127e-10	1.45896e-09
ENSG00000117479	520.697	1.14326	0.155031	7.37441	1.65069e-13	2.59674e-12
ENSG00000173404	216.979	1.14711	0.20824	5.50861	3.61682e-08	2.96728e-07
ENSG00000165810	71.5971	1.14749	0.361551	3.1738	0.00150459	0.0051775
ENSG00000131876	2738.3	1.14787	0.131818	8.70799	3.09306e-18	8.14663e-17
ENSG00000214706	2118.96	1.15177	0.158487	7.26727	3.66814e-13	5.56813e-12
ENSG00000188848	430.46	1.15236	0.205669	5.60298	2.10696e-08	1.78495e-07
ENSG00000018189	692.936	1.15315	0.149787	7.69855	1.37616e-14	2.46119e-13
ENSG00000184178	507.6	1.1534	0.126638	9.10786	8.40254e-20	2.57984e-18
ENSG00000151067	73.2048	1.15532	0.239868	4.81648	1.46114e-06	9.27712e-06
ENSG00000275428	49.8286	1.15535	0.347505	3.32471	0.000885114	0.00322468
ENSG00000172650	45.6017	1.15778	0.296276	3.90779	9.31431e-05	0.000421426
ENSG00000169330	64.0491	1.15781	0.293361	3.94672	7.92283e-05	0.000363453
ENSG00000109445	789.455	1.15865	0.160093	7.23732	4.57634e-13	6.84672e-12
ENSG00000106348	2162.59	1.15908	0.152825	7.58435	3.34167e-14	5.72964e-13
ENSG00000125637	71.0015	1.16027	0.290125	3.9992	6.35566e-05	0.000298209
ENSG00000110328	326.047	1.16247	0.162614	7.14863	8.76462e-13	1.26397e-11
ENSG00000104369	514.992	1.16449	0.148117	7.86195	3.78198e-15	7.2303e-14
ENSG00000189410	151.676	1.1666	0.202648	5.7568	8.57229e-09	7.69839e-08
ENSG00000005073	661.262	1.16762	0.133935	8.71784	2.83564e-18	7.49712e-17
ENSG00000189337	432.953	1.17181	0.115737	10.1248	4.28807e-24	1.9414e-22
ENSG00000163689	100.116	1.17428	0.267816	4.38465	1.1617e-05	6.27209e-05
ENSG00000067445	930.862	1.17476	0.137234	8.56025	1.12621e-17	2.82655e-16
ENSG00000163938	3490.42	1.17523	0.120351	9.765	1.59112e-22	6.23869e-21
ENSG00000183798	474.312	1.17608	0.190696	6.16729	6.94718e-10	7.23656e-09
ENSG00000254899	198.585	1.17704	0.310109	3.79555	0.000147315	0.000639245
ENSG00000180902	276.34	1.17837	0.132658	8.88279	6.52053e-19	1.86131e-17
ENSG00000160208	3812.66	1.17868	0.130249	9.04947	1.43664e-19	4.33937e-18
ENSG00000254870	198.689	1.17914	0.310066	3.80288	0.000143021	0.000622695
ENSG00000204131	182.876	1.17987	0.244151	4.83253	1.34806e-06	8.62234e-06
ENSG00000234685	25.8111	1.18246	0.375702	3.14734	0.00164764	0.00561951
ENSG00000144712	779.678	1.18314	0.129119	9.16315	5.04033e-20	1.56801e-18
ENSG00000260643	57.7832	1.18342	0.287003	4.12338	3.73345e-05	0.000183807
ENSG00000138640	533.955	1.1846	0.148888	7.95633	1.77215e-15	3.51403e-14
ENSG00000133627	493.207	1.18502	0.116061	10.2103	1.78393e-24	8.29346e-23
ENSG00000109534	773.895	1.18568	0.16504	7.18421	6.75979e-13	9.90657e-12
ENSG00000187951	164.456	1.18608	0.234048	5.06767	4.02715e-07	2.81873e-06
ENSG00000171757	281.523	1.1866	0.160538	7.39143	1.45263e-13	2.30612e-12
ENSG00000121297	340.916	1.18691	0.16784	7.07168	1.53071e-12	2.13631e-11
ENSG00000115295	227.199	1.18783	0.20037	5.92817	3.06327e-09	2.89748e-08
ENSG00000085552	31.8128	1.18907	0.344821	3.44837	0.000563973	0.00215242
ENSG00000143631	127.586	1.18993	0.271062	4.38989	1.1341e-05	6.13904e-05
ENSG00000143179	2107.27	1.19036	0.067017	17.7621	1.39005e-70	5.25213e-68
ENSG00000275131	62.4472	1.19042	0.339621	3.50514	0.000456372	0.00178137
ENSG00000197381	401.699	1.19398	0.129979	9.18596	4.07872e-20	1.28424e-18
ENSG00000165644	716.407	1.19469	0.183624	6.50617	7.70889e-11	8.99486e-10
ENSG00000143257	53.2298	1.19516	0.335985	3.55719	0.000374845	0.00149198
ENSG00000172493	787.862	1.19647	0.190841	6.26948	3.62262e-10	3.90871e-09
ENSG00000150627	259.015	1.19682	0.246479	4.85569	1.19969e-06	7.74247e-06
ENSG00000278062	142.345	1.19771	0.291574	4.10773	3.99573e-05	0.000195239
ENSG00000217236	394.566	1.19838	0.159395	7.51833	5.54822e-14	9.32075e-13
ENSG00000132329	148.337	1.19915	0.329387	3.64054	0.000272062	0.00111403
ENSG00000132541	284.591	1.19944	0.167702	7.15224	8.53721e-13	1.23288e-11
ENSG00000164647	132.43	1.19986	0.226558	5.29606	1.18329e-07	8.97447e-07
ENSG00000160072	1503.78	1.20081	0.212097	5.6616	1.49971e-08	1.29425e-07
ENSG00000116329	38.0653	1.20198	0.356881	3.368	0.000757151	0.0028047
ENSG00000117477	269.676	1.20295	0.148644	8.09287	5.82755e-16	1.22239e-14
ENSG00000175567	1658.46	1.2034	0.120043	10.0248	1.18658e-23	5.1803e-22
ENSG00000167080	87.2623	1.20443	0.371899	3.2386	0.00120118	0.0042308
ENSG00000088305	705.405	1.2064	0.129027	9.34997	8.76757e-21	2.88289e-19
ENSG00000138738	161.104	1.20652	0.186845	6.45735	1.06553e-10	1.22607e-09
ENSG00000038210	994.13	1.20692	0.175834	6.86397	6.6975e-12	8.74251e-11
ENSG00000169860	420.123	1.20827	0.157837	7.65521	1.93003e-14	3.39036e-13
ENSG00000078399	1246.15	1.2089	0.118935	10.1644	2.85846e-24	1.3084e-22
ENSG00000167646	222.14	1.20901	0.198963	6.07657	1.22779e-09	1.23857e-08
ENSG00000145362	766.716	1.20957	0.168794	7.16594	7.72532e-13	1.12109e-11
ENSG00000079215	628.161	1.21058	0.169911	7.1248	1.04229e-12	1.48355e-11
ENSG00000182307	2314.89	1.21289	0.0954249	12.7104	5.17401e-37	5.12006e-35
ENSG00000143850	59.5579	1.21316	0.254829	4.76067	1.9295e-06	1.19836e-05
ENSG00000185774	42.3569	1.2193	0.369156	3.30295	0.00095675	0.00345838
ENSG00000109519	1365.49	1.22037	0.162301	7.51921	5.51094e-14	9.2656e-13
ENSG00000128573	428.644	1.22133	0.203338	6.00641	1.89679e-09	1.86635e-08
ENSG00000002549	1748.12	1.22236	0.104733	11.6713	1.7874e-31	1.2557e-29
ENSG00000128805	272.627	1.22248	0.184681	6.61939	3.60674e-11	4.38058e-10
ENSG00000178896	907.32	1.22284	0.243746	5.01685	5.25245e-07	3.5905e-06
ENSG00000147642	209.634	1.22387	0.184504	6.6333	3.28261e-11	4.01507e-10
ENSG00000169783	526.315	1.22495	0.171809	7.1297	1.00588e-12	1.43468e-11
ENSG00000109618	263.355	1.22695	0.210767	5.82138	5.83632e-09	5.34293e-08
ENSG00000204172	123.263	1.22737	0.286631	4.28205	1.85183e-05	9.59431e-05
ENSG00000132326	146.457	1.22764	0.214258	5.72974	1.00582e-08	8.93312e-08
ENSG00000196208	252.774	1.22907	0.178711	6.87741	6.09499e-12	7.99621e-11
ENSG00000105737	40.9573	1.23497	0.399393	3.09213	0.00198729	0.00664843
ENSG00000184675	282.712	1.23536	0.186424	6.62658	3.43549e-11	4.18727e-10
ENSG00000090006	1136.51	1.23677	0.150419	8.22218	1.99843e-16	4.44639e-15
ENSG00000172936	249.219	1.23698	0.128052	9.65998	4.45947e-22	1.69419e-20
ENSG00000176204	62.8389	1.23889	0.38428	3.22394	0.00126441	0.00442948
ENSG00000114115	227.348	1.24088	0.268728	4.61762	3.88173e-06	2.28905e-05
ENSG00000164694	81.2937	1.2409	0.249092	4.98168	6.30336e-07	4.25154e-06
ENSG00000168228	278.977	1.24197	0.139157	8.92495	4.45919e-19	1.28882e-17
ENSG00000229544	84.8186	1.24207	0.245039	5.06886	4.00209e-07	2.80214e-06
ENSG00000158805	762.974	1.24449	0.196825	6.32284	2.56794e-10	2.82052e-09
ENSG00000152784	104.754	1.24524	0.293556	4.24192	2.2162e-05	0.000113548
ENSG00000256525	264.103	1.24581	0.147177	8.46469	2.56833e-17	6.19889e-16
ENSG00000179564	115.279	1.24729	0.2869	4.34748	1.37709e-05	7.33403e-05
ENSG00000140009	34.8951	1.24781	0.31186	4.00119	6.30249e-05	0.000295982
ENSG00000196497	2699.01	1.24848	0.180096	6.93229	4.14088e-12	5.52676e-11
ENSG00000139800	684.642	1.24942	0.146757	8.51353	1.68715e-17	4.15411e-16
ENSG00000127418	1282.29	1.25086	0.105823	11.8203	3.06755e-32	2.26053e-30
ENSG00000198807	216.175	1.25144	0.133018	9.40808	5.05289e-21	1.69361e-19
ENSG00000160213	2372.19	1.25447	0.167638	7.48325	7.25059e-14	1.20155e-12
ENSG00000165449	464.453	1.25519	0.193691	6.48041	9.14732e-11	1.05959e-09
ENSG00000162600	342.566	1.256	0.141766	8.8597	8.02302e-19	2.26223e-17
ENSG00000134146	180.313	1.2586	0.204835	6.14443	8.02517e-10	8.28882e-09
ENSG00000159208	19.438	1.26006	0.417796	3.01596	0.00256166	0.00833602
ENSG00000226887	188.274	1.26288	0.19639	6.43047	1.27208e-10	1.44929e-09
ENSG00000280987	2592.49	1.26337	0.206508	6.11775	9.49058e-10	9.71067e-09
ENSG00000087303	450.888	1.26379	0.16437	7.68864	1.48703e-14	2.6412e-13
ENSG00000159131	5110.29	1.26394	0.0785751	16.0858	3.20925e-58	7.93946e-56
ENSG00000159307	93.027	1.2658	0.374321	3.3816	0.000720659	0.00268435
ENSG00000274847	117.677	1.26621	0.267107	4.74045	2.13243e-06	1.31301e-05
ENSG00000151778	21.9484	1.26629	0.386494	3.27634	0.00105161	0.00376266
ENSG00000137871	332.376	1.26643	0.196248	6.45321	1.09507e-10	1.25797e-09
ENSG00000105655	2483.68	1.26778	0.166316	7.62269	2.48448e-14	4.30609e-13
ENSG00000147082	31.1432	1.26846	0.366713	3.45901	0.00054217	0.0020799
ENSG00000130540	134.107	1.26908	0.215	5.90271	3.57582e-09	3.35482e-08
ENSG00000003147	208.91	1.27024	0.17547	7.23907	4.51771e-13	6.77363e-12
ENSG00000264343	296.843	1.27062	0.155399	8.17647	2.92269e-16	6.3933e-15
ENSG00000156140	207.002	1.27074	0.20643	6.1558	7.47e-10	7.75395e-09
ENSG00000162576	347.74	1.27308	0.238515	5.33753	9.4221e-08	7.25456e-07
ENSG00000183337	4991.74	1.27322	0.14352	8.87134	7.22693e-19	2.04609e-17
ENSG00000182903	502.606	1.27526	0.15011	8.49556	1.96986e-17	4.81031e-16
ENSG00000130150	537.676	1.28227	0.225348	5.69018	1.26902e-08	1.10665e-07
ENSG00000170439	112.39	1.28313	0.229906	5.58112	2.38972e-08	2.00569e-07
ENSG00000230778	28.4791	1.28571	0.421567	3.04984	0.0022896	0.00754283
ENSG00000184305	59.3701	1.28576	0.286935	4.48103	7.4282e-06	4.17091e-05
ENSG00000136840	406.764	1.29234	0.165692	7.79967	6.20695e-15	1.15579e-13
ENSG00000107731	949.438	1.29368	0.144772	8.93601	4.03479e-19	1.16941e-17
ENSG00000139187	42.9874	1.29571	0.308931	4.19417	2.73876e-05	0.000137774
ENSG00000139737	2302.17	1.29729	0.137742	9.41825	4.58656e-21	1.5437e-19
ENSG00000107833	1404.35	1.29778	0.195036	6.65404	2.85151e-11	3.50427e-10
ENSG00000104522	491.401	1.29887	0.165513	7.84755	4.24245e-15	8.05137e-14
ENSG00000145832	75.3425	1.30061	0.261223	4.97891	6.39428e-07	4.30449e-06
ENSG00000155980	178.32	1.30225	0.176584	7.37469	1.64725e-13	2.5933e-12
ENSG00000278243	475.996	1.30277	0.15415	8.45131	2.88042e-17	6.88816e-16
ENSG00000250317	361.056	1.30284	0.183547	7.0981	1.26486e-12	1.78932e-11
ENSG00000104419	2041.5	1.30409	0.130356	10.0041	1.46206e-23	6.31663e-22
ENSG00000140470	229.567	1.30706	0.17595	7.42857	1.09779e-13	1.77258e-12
ENSG00000180535	27.7308	1.30772	0.419151	3.11994	0.00180891	0.00611731
ENSG00000102098	967.86	1.30795	0.177209	7.3808	1.57339e-13	2.48454e-12
ENSG00000128050	8554.98	1.30911	0.0601629	21.7594	5.62571e-105	4.32992e-102
ENSG00000167311	67.0695	1.30951	0.278929	4.69479	2.66886e-06	1.61413e-05
ENSG00000130529	258.455	1.3098	0.195548	6.69814	2.11093e-11	2.6205e-10
ENSG00000188211	853.229	1.31067	0.381217	3.43812	0.00058577	0.00222743
ENSG00000100504	3227.52	1.31213	0.115089	11.401	4.13395e-30	2.65968e-28
ENSG00000157470	130.488	1.31399	0.171166	7.67671	1.63229e-14	2.89425e-13
ENSG00000118971	1510.91	1.31539	0.11995	10.9661	5.56119e-28	3.16622e-26
ENSG00000179889	832.196	1.31825	0.144912	9.09688	9.29681e-20	2.84532e-18
ENSG00000133169	403.673	1.32061	0.206545	6.3938	1.6181e-10	1.82155e-09
ENSG00000056277	254.775	1.3237	0.19623	6.74563	1.52364e-11	1.92012e-10
ENSG00000120262	16.4979	1.32475	0.437896	3.02526	0.0024842	0.0081119
ENSG00000136014	216.82	1.32608	0.236755	5.60104	2.13068e-08	1.80283e-07
ENSG00000160818	1663.9	1.32707	0.233735	5.67766	1.36546e-08	1.18528e-07
ENSG00000116016	606.558	1.3275	0.169072	7.85169	4.10452e-15	7.79672e-14
ENSG00000143858	82.9497	1.32819	0.323827	4.10154	4.10415e-05	0.000200019
ENSG00000172985	481.474	1.33022	0.156545	8.49737	1.93931e-17	4.74685e-16
ENSG00000108932	93.7968	1.33183	0.330509	4.02964	5.58631e-05	0.000265407
ENSG00000103599	57.1412	1.333	0.381597	3.49321	0.000477248	0.00185478
ENSG00000142700	129.273	1.33396	0.210408	6.33988	2.29941e-10	2.54441e-09
ENSG00000154237	331.097	1.33511	0.26587	5.02166	5.12277e-07	3.50877e-06
ENSG00000182372	103.625	1.33567	0.394477	3.38592	0.000709404	0.0026448
ENSG00000272031	93.5699	1.34036	0.197167	6.79812	1.05996e-11	1.36306e-10
ENSG00000198435	1079.61	1.34112	0.137752	9.73575	2.12245e-22	8.24423e-21
ENSG00000121361	261.877	1.34371	0.169793	7.91384	2.49568e-15	4.88809e-14
ENSG00000183421	416.884	1.34428	0.115045	11.6848	1.52394e-31	1.08085e-29
ENSG00000254535	413.831	1.34789	0.24798	5.43548	5.46479e-08	4.34777e-07
ENSG00000206149	104.73	1.3527	0.34361	3.93673	8.26008e-05	0.000377424
ENSG00000163623	269.701	1.35335	0.148592	9.10783	8.40457e-20	2.57984e-18
ENSG00000160193	666.133	1.35887	0.179238	7.58137	3.41918e-14	5.85771e-13
ENSG00000176809	126.284	1.35973	0.183617	7.40524	1.30913e-13	2.09431e-12
ENSG00000095319	4612.1	1.35983	0.145089	9.37236	7.09261e-21	2.35074e-19
ENSG00000277400	126.815	1.36229	0.258779	5.26431	1.40719e-07	1.05494e-06
ENSG00000102032	72.0641	1.364	0.383184	3.55966	0.00037134	0.00147945
ENSG00000128039	739.633	1.36408	0.159203	8.56822	1.05098e-17	2.64732e-16
ENSG00000188452	78.6094	1.36439	0.306285	4.45464	8.40337e-06	4.67e-05
ENSG00000127152	85.3664	1.36813	0.236719	5.77953	7.4909e-09	6.78293e-08
ENSG00000145220	1414.5	1.37279	0.182337	7.52884	5.11934e-14	8.64918e-13
ENSG00000227232	55.0111	1.37335	0.38204	3.59478	0.000324665	0.00130804
ENSG00000267954	20.1531	1.38694	0.458194	3.02697	0.00247017	0.00807116
ENSG00000052850	322.213	1.38906	0.176155	7.88543	3.13445e-15	6.0649e-14
ENSG00000169894	23.2083	1.39107	0.427135	3.25674	0.00112699	0.00400066
ENSG00000196502	822.813	1.39263	0.289686	4.80738	1.52921e-06	9.68559e-06
ENSG00000283208	145.501	1.39397	0.274151	5.08467	3.68264e-07	2.58893e-06
ENSG00000170961	52.6767	1.39449	0.452638	3.08081	0.0020644	0.00687836
ENSG00000142207	1373.77	1.40071	0.152695	9.17327	4.5887e-20	1.44045e-18
ENSG00000114251	637.297	1.40113	0.172502	8.12242	4.56996e-16	9.73037e-15
ENSG00000138670	163.79	1.40134	0.170523	8.2179	2.07098e-16	4.59307e-15
ENSG00000203943	26.8359	1.40229	0.459535	3.05153	0.00227676	0.00750648
ENSG00000173295	47.1785	1.403	0.356505	3.93544	8.30455e-05	0.000379123
ENSG00000131477	77.9237	1.40473	0.308512	4.55324	5.28252e-06	3.03416e-05
ENSG00000009950	116.528	1.40591	0.256069	5.49036	4.01108e-08	3.26367e-07
ENSG00000240342	7825.17	1.40636	0.16645	8.44918	2.93345e-17	7.00689e-16
ENSG00000111254	47.0626	1.41222	0.290655	4.85877	1.18119e-06	7.63734e-06
ENSG00000275464	548.417	1.41323	0.199371	7.08847	1.356e-12	1.90638e-11
ENSG00000136122	659.777	1.41477	0.11015	12.844	9.2939e-38	9.56121e-36
ENSG00000185668	46.2097	1.41842	0.283702	4.99969	5.74228e-07	3.90479e-06
ENSG00000171163	119.099	1.41919	0.282093	5.03092	4.88124e-07	3.3633e-06
ENSG00000140451	122.211	1.42065	0.270987	5.24249	1.58426e-07	1.18002e-06
ENSG00000188095	23.6035	1.42068	0.421117	3.37359	0.000741947	0.00275329
ENSG00000048342	266.983	1.42191	0.131567	10.8076	3.17003e-27	1.72001e-25
ENSG00000118596	183.639	1.4233	0.259585	5.48299	4.18199e-08	3.39476e-07
ENSG00000085741	206.438	1.42359	0.220837	6.44632	1.14601e-10	1.31286e-09
ENSG00000118939	1771.45	1.42582	0.153995	9.25887	2.06611e-20	6.62591e-19
ENSG00000181544	216.592	1.42775	0.212905	6.70605	1.99969e-11	2.48538e-10
ENSG00000128271	61.3515	1.4329	0.433422	3.30601	0.000946331	0.00342787
ENSG00000103811	561.971	1.43312	0.127048	11.2802	1.6438e-29	1.02891e-27
ENSG00000043355	1613.73	1.43377	0.164716	8.70449	3.19014e-18	8.35993e-17
ENSG00000117013	80.3165	1.43457	0.273901	5.23753	1.62744e-07	1.20958e-06
ENSG00000204335	35.8146	1.43529	0.368922	3.89049	0.000100041	0.00044999
ENSG00000162745	38.1401	1.43628	0.321169	4.47204	7.74783e-06	4.33166e-05
ENSG00000187961	368.865	1.43663	0.225485	6.37128	1.87458e-10	2.09102e-09
ENSG00000136574	714.563	1.4392	0.165055	8.71949	2.79451e-18	7.3978e-17
ENSG00000131668	143.074	1.44128	0.193302	7.4561	8.91222e-14	1.45831e-12
ENSG00000164841	67.4781	1.44141	0.25092	5.7445	9.21907e-09	8.25071e-08
ENSG00000219607	34.1713	1.44393	0.356783	4.04709	5.18573e-05	0.000248077
ENSG00000157617	361.442	1.44454	0.143992	10.0321	1.10194e-23	4.83111e-22
ENSG00000187140	279.426	1.44482	0.161191	8.96343	3.14742e-19	9.22519e-18
ENSG00000163421	61.6178	1.44838	0.238107	6.08291	1.18018e-09	1.19461e-08
ENSG00000111321	245.031	1.44841	0.216404	6.69305	2.18562e-11	2.70999e-10
ENSG00000248919	219.768	1.44964	0.323625	4.47939	7.48574e-06	4.19981e-05
ENSG00000160949	1025.86	1.45085	0.118825	12.21	2.7499e-34	2.31359e-32
ENSG00000164086	491.522	1.45283	0.119586	12.1488	5.8213e-34	4.81962e-32
ENSG00000135314	200.338	1.45532	0.166844	8.72262	2.71845e-18	7.21483e-17
ENSG00000116983	169.003	1.46043	0.256109	5.70237	1.18153e-08	1.03557e-07
ENSG00000120093	318.459	1.46168	0.187138	7.8107	5.68731e-15	1.06476e-13
ENSG00000176454	273.79	1.46198	0.172022	8.49883	1.91517e-17	4.69329e-16
ENSG00000021826	375.16	1.46264	0.213407	6.85377	7.19299e-12	9.36576e-11
ENSG00000225210	323.269	1.46343	0.329883	4.4362	9.15617e-06	5.04974e-05
ENSG00000146054	106.129	1.46672	0.287851	5.09542	3.47963e-07	2.45369e-06
ENSG00000158089	97.354	1.46677	0.238527	6.14929	7.78287e-10	8.05859e-09
ENSG00000186564	299.596	1.47	0.179919	8.17031	3.076e-16	6.70046e-15
ENSG00000186867	123.636	1.47053	0.193225	7.61046	2.73115e-14	4.71005e-13
ENSG00000059377	70.0965	1.47173	0.236744	6.21654	5.08232e-10	5.38033e-09
ENSG00000184867	314.752	1.4718	0.193037	7.62443	2.45117e-14	4.259e-13
ENSG00000166450	348.703	1.47283	0.240137	6.13327	8.60885e-10	8.85208e-09
ENSG00000104140	120.718	1.47383	0.227761	6.47093	9.73996e-11	1.12636e-09
ENSG00000160963	122.873	1.47385	0.258253	5.707	1.14984e-08	1.01207e-07
ENSG00000188883	199.764	1.47466	0.20134	7.32423	2.40268e-13	3.72058e-12
ENSG00000140090	32.132	1.47533	0.358121	4.11964	3.79467e-05	0.000186511
ENSG00000168071	34.9972	1.47656	0.382396	3.86134	0.000112766	0.000502225
ENSG00000184160	419.717	1.47843	0.179848	8.22048	2.02687e-16	4.50485e-15
ENSG00000150051	278.366	1.47899	0.216721	6.82441	8.82866e-12	1.14168e-10
ENSG00000116678	700.177	1.47954	0.251995	5.87132	4.32333e-09	4.00549e-08
ENSG00000104808	22.2372	1.47969	0.428262	3.4551	0.000550091	0.00210679
ENSG00000166979	32.8046	1.48771	0.377489	3.94108	8.11168e-05	0.000371215
ENSG00000185220	57.1717	1.48803	0.317298	4.6897	2.73604e-06	1.65236e-05
ENSG00000179855	122.038	1.48904	0.3749	3.97185	7.13181e-05	0.000330381
ENSG00000156253	462.88	1.48925	0.157155	9.47631	2.63441e-21	9.13953e-20
ENSG00000254681	111.706	1.48947	0.360922	4.12685	3.67767e-05	0.000181232
ENSG00000259781	464.099	1.49145	0.441774	3.37604	0.000735365	0.00273228
ENSG00000165995	89.7276	1.49171	0.274607	5.43216	5.56761e-08	4.42788e-07
ENSG00000262655	333.259	1.49288	0.14955	9.98246	1.81903e-23	7.79407e-22
ENSG00000156398	596.761	1.49693	0.142622	10.4958	9.03547e-26	4.46e-24
ENSG00000130052	63.3958	1.49728	0.284347	5.26567	1.39678e-07	1.04826e-06
ENSG00000114200	137.399	1.49781	0.281253	5.32551	1.00668e-07	7.71445e-07
ENSG00000159958	38.4278	1.49948	0.328073	4.57058	4.86382e-06	2.81939e-05
ENSG00000115232	292.959	1.50093	0.270107	5.55682	2.74739e-08	2.28924e-07
ENSG00000130775	66.6043	1.50505	0.286135	5.25992	1.44117e-07	1.07885e-06
ENSG00000204899	3324.62	1.50567	0.12147	12.3954	2.76907e-35	2.48035e-33
ENSG00000166165	24819.1	1.50586	0.171713	8.76962	1.79272e-18	4.84454e-17
ENSG00000138083	72.8032	1.50686	0.205944	7.31685	2.53862e-13	3.92523e-12
ENSG00000116761	245.767	1.50687	0.328983	4.58037	4.64158e-06	2.70527e-05
ENSG00000083520	3831.87	1.50909	0.120387	12.5353	4.7866e-36	4.46055e-34
ENSG00000161405	88.476	1.51031	0.253178	5.96542	2.43998e-09	2.34421e-08
ENSG00000174669	452.766	1.51063	0.12069	12.5166	6.05502e-36	5.54314e-34
ENSG00000156711	329.444	1.51493	0.137932	10.9832	4.60452e-28	2.64327e-26
ENSG00000198719	104.083	1.51678	0.258136	5.87589	4.20583e-09	3.90359e-08
ENSG00000275555	104.083	1.51678	0.258136	5.87589	4.20583e-09	3.90359e-08
ENSG00000005810	2263.24	1.51907	0.219029	6.93548	4.04836e-12	5.41719e-11
ENSG00000154027	31.0304	1.52278	0.363778	4.186	2.83915e-05	0.000142513
ENSG00000274542	59.2862	1.52327	0.394603	3.86027	0.000113262	0.000504112
ENSG00000162687	128.803	1.52417	0.374953	4.06495	4.80432e-05	0.000231375
ENSG00000198417	39.3895	1.52458	0.479476	3.17969	0.00147434	0.00508234
ENSG00000178150	30.248	1.5251	0.357852	4.26182	2.02765e-05	0.000104583
ENSG00000187122	101.289	1.52571	0.245698	6.20971	5.30818e-10	5.59378e-09
ENSG00000182272	437.167	1.526	0.197686	7.71932	1.16949e-14	2.10965e-13
ENSG00000173705	717.643	1.52755	0.204788	7.45917	8.70678e-14	1.42806e-12
ENSG00000087495	49.2641	1.5294	0.350239	4.36672	1.26128e-05	6.76401e-05
ENSG00000275949	75.6624	1.53158	0.458641	3.33939	0.000839621	0.00307782
ENSG00000102886	18.788	1.53253	0.516184	2.96897	0.00298802	0.00958832
ENSG00000053900	594.747	1.53521	0.12472	12.3092	8.07804e-35	6.99457e-33
ENSG00000205683	65.3307	1.53729	0.25805	5.95733	2.56391e-09	2.461e-08
ENSG00000115423	35.6418	1.5373	0.339808	4.52403	6.06741e-06	3.45538e-05
ENSG00000170801	102.106	1.53971	0.275108	5.59674	2.18418e-08	1.8451e-07
ENSG00000178821	102.279	1.54073	0.235272	6.54872	5.80331e-11	6.88741e-10
[truncated: 519 more rows]

## Sheet: 293-F vs. HEK293
	baseMean	log2FoldChange	lfcSE	stat	pvalue	padj
ENSG00000235043	7.1369	-32.7348	5.13619	-6.37335	1.84938e-10	2.6838e-09
ENSG00000228532	75.5862	-23.5898	2.2167	-10.6418	1.90326e-26	1.3317e-24
ENSG00000173156	90.2105	-11.4014	1.22141	-9.33465	1.01327e-20	4.41442e-19
ENSG00000215845	88.0614	-11.3634	1.20812	-9.40581	5.1633e-21	2.32248e-19
ENSG00000186977	66.7725	-10.8942	1.2713	-8.56937	1.04051e-17	3.38915e-16
ENSG00000198286	56.3822	-10.7103	1.2223	-8.76241	1.91119e-18	6.7316e-17
ENSG00000133433	93.8712	-10.68	1.2028	-8.87932	6.72733e-19	2.46128e-17
ENSG00000156959	45.3036	-10.4002	1.21397	-8.56713	1.06096e-17	3.45037e-16
ENSG00000219438	44.7814	-10.3884	1.26236	-8.22931	1.88291e-16	5.39707e-15
ENSG00000151952	40.6151	-10.2424	1.22533	-8.35895	6.32782e-17	1.89206e-15
ENSG00000101825	77.63	-10.2173	1.44307	-7.08025	1.43892e-12	2.74836e-11
ENSG00000136869	76.2809	-10.201	1.22311	-8.34019	7.41738e-17	2.20832e-15
ENSG00000113361	110.903	-9.19794	0.898998	-10.2313	1.43534e-24	8.67086e-23
ENSG00000101460	175.169	-9.17793	0.676852	-13.5597	6.93943e-42	1.17243e-39
ENSG00000105894	166.071	-9.06057	0.674532	-13.4324	3.90694e-41	6.19772e-39
ENSG00000101335	16.4153	-8.94166	1.36711	-6.54055	6.12924e-11	9.50535e-10
ENSG00000156687	29.6311	-8.78854	1.23857	-7.09569	1.28707e-12	2.47425e-11
ENSG00000118523	2559.54	-8.77482	0.498601	-17.5989	2.51279e-69	1.58237e-66
ENSG00000227766	83.8205	-8.76218	1.53016	-5.72632	1.02631e-08	1.14236e-07
ENSG00000179277	30.3303	-8.69673	1.28138	-6.787	1.14492e-11	1.95021e-10
ENSG00000112232	12.1581	-8.46829	1.32915	-6.37119	1.87563e-10	2.7162e-09
ENSG00000206503	1166.87	-8.42537	0.59672	-14.1195	2.88144e-45	5.92864e-43
ENSG00000124233	11.081	-8.38129	1.40984	-5.94485	2.76715e-09	3.38459e-08
ENSG00000198300	11.5956	-8.38128	1.34235	-6.24375	4.27203e-10	5.92242e-09
ENSG00000153823	36.358	-8.18907	1.07983	-7.58368	3.3589e-14	7.73851e-13
ENSG00000267648	10.944	-8.15061	1.33708	-6.09581	1.08882e-09	1.42128e-08
ENSG00000147027	808.579	-8.09641	0.337905	-23.9606	7.1586e-127	2.12518e-123
ENSG00000120937	8.69374	-7.93373	1.40567	-5.64411	1.6604e-08	1.78135e-07
ENSG00000077327	30.778	-7.92563	1.08764	-7.28699	3.16956e-13	6.53439e-12
ENSG00000095261	220.174	-7.92069	0.682748	-11.6012	4.06358e-31	3.89149e-29
ENSG00000262406	31.2415	-7.91795	1.13372	-6.98404	2.86818e-12	5.27465e-11
ENSG00000188013	8.72055	-7.86495	1.43284	-5.48907	4.04061e-08	4.094e-07
ENSG00000175426	14.7755	-7.77786	1.31425	-5.91809	3.25693e-09	3.92588e-08
ENSG00000164283	7.75754	-7.72294	1.42303	-5.4271	5.72778e-08	5.69244e-07
ENSG00000189190	26.7824	-7.68715	1.11309	-6.9061	4.98147e-12	8.86301e-11
ENSG00000134595	1194.88	-7.65094	0.18542	-41.2627	0	0
ENSG00000267102	8.31002	-7.6304	1.35046	-5.65024	1.60225e-08	1.72075e-07
ENSG00000107807	72.0876	-7.59832	0.666316	-11.4035	4.01763e-30	3.56796e-28
ENSG00000167332	7.89112	-7.56018	1.36079	-5.55571	2.76482e-08	2.87423e-07
ENSG00000163283	14.3437	-7.49944	1.27775	-5.86926	4.37742e-09	5.18036e-08
ENSG00000198889	6.10564	-7.48518	1.49517	-5.00626	5.54991e-07	4.597e-06
ENSG00000078725	11.7804	-7.46152	1.31268	-5.68418	1.31442e-08	1.43227e-07
ENSG00000242265	2631.72	-7.4187	0.208966	-35.502	4.57831e-276	3.1714e-272
ENSG00000173391	6.54108	-7.40369	1.63467	-4.52916	5.92195e-06	4.0099e-05
ENSG00000166670	11.7501	-7.38538	1.28611	-5.74241	9.33375e-09	1.04846e-07
ENSG00000166426	15.2881	-7.36344	1.28007	-5.75235	8.80102e-09	9.92371e-08
ENSG00000102287	34.6929	-7.34904	0.934596	-7.86333	3.74046e-15	9.46779e-14
ENSG00000172123	58.717	-7.34066	0.706727	-10.3868	2.8466e-25	1.83712e-23
ENSG00000175928	59.6795	-7.33286	0.668398	-10.9708	5.28086e-28	4.23713e-26
ENSG00000259522	21.9224	-7.32696	1.84342	-3.97465	7.04827e-05	0.000378965
ENSG00000230395	14.0727	-7.23186	1.6365	-4.4191	9.91111e-06	6.39438e-05
ENSG00000185641	296.343	-7.2164	1.0986	-6.56872	5.07492e-11	7.9654e-10
ENSG00000169083	171.768	-7.16494	0.461434	-15.5276	2.25798e-54	7.33172e-52
ENSG00000132911	19.0347	-7.13797	1.17106	-6.09533	1.09212e-09	1.4247e-08
ENSG00000187026	13.2544	-7.12625	1.38702	-5.1378	2.77974e-07	2.43327e-06
ENSG00000197928	103.636	-7.10068	0.596331	-11.9073	1.08471e-32	1.15007e-30
ENSG00000141668	5.29348	-7.04694	1.47148	-4.78901	1.67605e-06	1.26562e-05
ENSG00000078596	20.3749	-7.01506	1.31142	-5.3492	8.83458e-08	8.51537e-07
ENSG00000184860	18.4556	-6.97841	1.13105	-6.16986	6.83496e-10	9.20527e-09
ENSG00000112902	47.5255	-6.90611	0.672098	-10.2754	9.0931e-25	5.55776e-23
ENSG00000176720	57.8599	-6.86086	0.867261	-7.91095	2.55428e-15	6.52898e-14
ENSG00000099984	7.87454	-6.8281	1.42301	-4.79837	1.59963e-06	1.21321e-05
ENSG00000253144	4.24747	-6.82481	1.59636	-4.27524	1.90933e-05	0.000115848
ENSG00000065325	4.01119	-6.78486	1.54434	-4.39338	1.11601e-05	7.11844e-05
ENSG00000276692	16.5373	-6.76682	1.60908	-4.2054	2.6062e-05	0.000154037
ENSG00000082175	69.6756	-6.71361	1.10605	-6.06989	1.27996e-09	1.65314e-08
ENSG00000166206	162.687	-6.64773	0.362829	-18.3219	5.53349e-75	4.25895e-72
ENSG00000254851	10.9618	-6.53458	1.64853	-3.96387	7.37434e-05	0.000395168
ENSG00000132329	148.337	-6.52035	1.21952	-5.34664	8.96e-08	8.62426e-07
ENSG00000109846	40.3876	-6.50307	0.669306	-9.71614	2.57351e-22	1.31724e-20
ENSG00000166741	4.14665	-6.46008	1.48339	-4.35494	1.33103e-05	8.34143e-05
ENSG00000167554	12.6144	-6.44162	1.20222	-5.35811	8.40966e-08	8.13978e-07
ENSG00000169255	78.3665	-6.40714	1.22446	-5.23263	1.67118e-07	1.5227e-06
ENSG00000282514	9.26011	-6.38503	1.66939	-3.82478	0.00013089	0.000656851
ENSG00000147145	999.458	-6.38125	0.885505	-7.20634	5.74747e-13	1.15847e-11
ENSG00000186297	3.00933	-6.37805	1.77068	-3.60204	0.000315729	0.00143665
ENSG00000166342	3.82092	-6.3729	1.60773	-3.96391	7.37331e-05	0.000395168
ENSG00000005379	34.9861	-6.3398	0.730295	-8.68115	3.91799e-18	1.33475e-16
ENSG00000169862	110.676	-6.33095	0.42942	-14.743	3.41179e-49	8.44052e-47
ENSG00000198429	4.39187	-6.29815	1.4985	-4.20296	2.6345e-05	0.000155533
ENSG00000144619	35.517	-6.28261	0.730767	-8.59728	8.16286e-18	2.67982e-16
ENSG00000186493	14.3128	-6.28103	1.06491	-5.89819	3.6752e-09	4.39185e-08
ENSG00000150540	40.9689	-6.24842	0.636127	-9.82259	8.99991e-23	4.82029e-21
ENSG00000183580	88.3693	-6.22216	0.425125	-14.6361	1.65351e-48	3.86086e-46
ENSG00000146477	6.98276	-6.18662	1.3992	-4.42156	9.79919e-06	6.33003e-05
ENSG00000128408	67.0981	-6.18176	1.2161	-5.08327	3.70993e-07	3.17268e-06
ENSG00000170624	3.15263	-6.16306	1.62508	-3.79246	0.000149163	0.000734863
ENSG00000128422	257.828	-6.12754	0.660482	-9.27737	1.73716e-20	7.35234e-19
ENSG00000078401	43.6812	-6.11699	0.804144	-7.60684	2.80879e-14	6.55837e-13
ENSG00000104518	17.9736	-6.0836	0.8784	-6.92577	4.33603e-12	7.81501e-11
ENSG00000278718	17.9736	-6.0836	0.8784	-6.92577	4.33603e-12	7.81501e-11
ENSG00000149972	4.16567	-6.08089	1.54232	-3.9427	8.05686e-05	0.000428977
ENSG00000233836	12.6187	-6.06871	1.01247	-5.99394	2.04811e-09	2.57638e-08
ENSG00000102854	2.905	-6.05817	1.67445	-3.61801	0.000296878	0.0013592
ENSG00000185149	3.3962	-6.0033	1.48795	-4.03461	5.4693e-05	0.000301879
ENSG00000167767	19.2848	-5.88517	0.775758	-7.58634	3.29062e-14	7.60649e-13
ENSG00000187398	16.2696	-5.86665	1.09958	-5.33537	9.53508e-08	9.13969e-07
ENSG00000154975	3.8643	-5.83924	1.65113	-3.53651	0.000405453	0.0017908
ENSG00000144460	3.6045	-5.79147	1.52761	-3.79121	0.000149915	0.000737895
ENSG00000225864	6.96409	-5.7848	1.82115	-3.17645	0.0014909	0.00566509
ENSG00000123572	3.29643	-5.77473	1.54037	-3.74891	0.000177604	0.000862735
ENSG00000157554	3.94264	-5.75226	1.41944	-4.0525	5.0674e-05	0.000281491
ENSG00000180287	71.6958	-5.7486	0.527114	-10.9058	1.0814e-27	8.51231e-26
ENSG00000177932	110.693	-5.74495	0.792471	-7.24942	4.18561e-13	8.53594e-12
ENSG00000140459	9.38948	-5.73679	1.13811	-5.04063	4.64012e-07	3.90659e-06
ENSG00000148677	536.676	-5.72468	0.447394	-12.7956	1.73469e-37	2.37162e-35
ENSG00000185274	3.45913	-5.7041	1.64893	-3.45926	0.000541654	0.00232085
ENSG00000149596	10.6427	-5.68718	1.01186	-5.62051	1.90393e-08	2.03397e-07
ENSG00000248583	7.24025	-5.6816	1.44295	-3.9375	8.23358e-05	0.000437265
ENSG00000177599	4.95165	-5.67736	1.50974	-3.76048	0.000169588	0.000827277
ENSG00000160321	5.40947	-5.65203	1.53451	-3.68329	0.000230247	0.0010877
ENSG00000050628	24.5612	-5.64881	0.81741	-6.91062	4.82556e-12	8.62252e-11
ENSG00000145423	166.401	-5.62546	0.703517	-7.9962	1.28314e-15	3.39681e-14
ENSG00000198028	2.6862	-5.62139	1.7369	-3.23645	0.00121026	0.00472131
ENSG00000250090	6.20627	-5.5776	1.69931	-3.28227	0.00102973	0.00409627
ENSG00000278488	263.149	-5.57544	0.362395	-15.385	2.06375e-53	6.21546e-51
ENSG00000168685	9.00409	-5.55785	1.3272	-4.18766	2.81842e-05	0.000164846
ENSG00000134463	49.6553	-5.55337	1.09436	-5.07452	3.88473e-07	3.31534e-06
ENSG00000113805	2.35329	-5.5466	1.69042	-3.2812	0.00103368	0.00410882
ENSG00000225531	7.13932	-5.54128	1.53935	-3.59975	0.000318521	0.00144745
ENSG00000183783	19.8137	-5.53753	0.767846	-7.21177	5.52298e-13	1.1143e-11
ENSG00000155918	5.86061	-5.53584	1.49415	-3.70502	0.000211378	0.00100841
ENSG00000166603	4.20576	-5.44137	1.52632	-3.56502	0.000363827	0.00162876
ENSG00000257101	4.21047	-5.3541	1.61205	-3.3213	0.000895995	0.00362462
ENSG00000130948	1.87786	-5.3516	1.72081	-3.10994	0.00187128	0.00692186
ENSG00000170166	70.2189	-5.34746	0.383995	-13.9259	4.41178e-44	8.11338e-42
ENSG00000232196	383.153	-5.3386	1.24728	-4.28019	1.86732e-05	0.000113531
ENSG00000256045	383.371	-5.33317	1.13118	-4.71469	2.42076e-06	1.76822e-05
ENSG00000151778	21.9484	-5.31406	1.2319	-4.31371	1.60539e-05	9.90547e-05
ENSG00000121904	16.4128	-5.314	0.858237	-6.19176	5.94966e-10	8.08632e-09
ENSG00000203414	4.80958	-5.30981	1.52059	-3.49193	0.000479545	0.00207916
ENSG00000142549	20.1058	-5.2977	0.714864	-7.41078	1.2556e-13	2.70671e-12
ENSG00000115297	20.5968	-5.28115	0.944683	-5.59039	2.26556e-08	2.39109e-07
ENSG00000067066	122.493	-5.25755	0.327333	-16.0618	4.72624e-58	1.96432e-55
ENSG00000171522	94.5388	-5.17622	0.324923	-15.9306	3.88648e-57	1.44223e-54
ENSG00000248485	5.85135	-5.16582	1.37243	-3.76398	0.000167227	0.000816145
ENSG00000277075	9.91047	-5.16283	1.31054	-3.93945	8.16684e-05	0.000434165
ENSG00000185404	38.0443	-5.13925	0.497269	-10.335	4.89622e-25	3.07397e-23
ENSG00000182255	6.48159	-5.1345	1.2574	-4.08341	4.43791e-05	0.000249188
ENSG00000102290	198.218	-5.1027	1.0474	-4.87179	1.10594e-06	8.6271e-06
ENSG00000224976	3.30972	-5.05521	1.65207	-3.05992	0.00221397	0.00799176
ENSG00000163564	3.25525	-5.04374	1.54709	-3.26015	0.00111353	0.00438759
ENSG00000250486	5.18647	-5.03846	1.40019	-3.59842	0.000320156	0.00145329
ENSG00000164266	2.42938	-5.03463	1.5811	-3.18426	0.00145127	0.00553576
ENSG00000232818	18.8499	-5.00643	0.756747	-6.61573	3.69734e-11	5.924e-10
ENSG00000196166	3.22285	-4.99632	1.52497	-3.27633	0.00105164	0.00417302
ENSG00000134326	40.5948	-4.99344	0.480295	-10.3966	2.56894e-25	1.66828e-23
ENSG00000101977	2.97032	-4.99048	1.57724	-3.16405	0.00155588	0.00588187
ENSG00000106560	3.22701	-4.98952	1.50557	-3.31404	0.000919579	0.00370775
ENSG00000197937	56.8977	-4.9815	0.422207	-11.7987	3.96243e-32	4.03644e-30
ENSG00000268089	99.5744	-4.96719	0.443778	-11.193	4.41453e-29	3.69913e-27
ENSG00000236698	130.702	-4.95776	1.30869	-3.78834	0.000151657	0.000745233
ENSG00000260212	24047.8	-4.94006	0.740824	-6.66833	2.58729e-11	4.21698e-10
ENSG00000141433	2.45743	-4.93274	1.54655	-3.18951	0.00142515	0.00545114
ENSG00000162981	55.3985	-4.9146	0.483966	-10.1549	3.15287e-24	1.86136e-22
ENSG00000269779	3.90383	-4.90997	1.56164	-3.14411	0.00166594	0.00625019
ENSG00000172782	4.33462	-4.90891	1.39409	-3.52124	0.000429542	0.00188319
ENSG00000164451	2.44164	-4.90882	1.60398	-3.0604	0.0022104	0.00798165
ENSG00000170579	48.3632	-4.90431	0.44697	-10.9724	5.18989e-28	4.18027e-26
ENSG00000090382	5.36681	-4.88746	1.36781	-3.5732	0.000352642	0.00158414
ENSG00000033122	86.5823	-4.87752	0.364389	-13.3855	7.35021e-41	1.15716e-38
ENSG00000184156	6.65191	-4.86232	1.06097	-4.58288	4.58605e-06	3.17464e-05
ENSG00000108691	26.0598	-4.84357	0.58377	-8.29706	1.06723e-16	3.12367e-15
ENSG00000177689	3.24611	-4.82043	1.57968	-3.05153	0.00227678	0.00818718
ENSG00000140937	126.66	-4.79605	0.340656	-14.0789	5.12155e-45	1.02378e-42
ENSG00000184524	20.5037	-4.79249	0.662829	-7.23036	4.8172e-13	9.78555e-12
ENSG00000230425	3.40572	-4.7904	1.55225	-3.0861	0.00202802	0.00741717
ENSG00000172482	4.04103	-4.78722	1.58185	-3.02634	0.00247536	0.00882642
ENSG00000224831	82.9791	-4.76605	1.10837	-4.30006	1.70751e-05	0.000104734
ENSG00000182836	31.1551	-4.76507	0.50998	-9.34363	9.30908e-21	4.07268e-19
ENSG00000236564	5.85147	-4.73635	1.36958	-3.45825	0.000543687	0.00232812
ENSG00000262943	17.7345	-4.73487	0.763741	-6.19958	5.66138e-10	7.72483e-09
ENSG00000229676	38.0382	-4.73333	0.619929	-7.63528	2.25328e-14	5.32106e-13
ENSG00000227877	3.27845	-4.73108	1.42645	-3.31668	0.000910927	0.00367715
ENSG00000145934	13.0559	-4.71277	0.77515	-6.07982	1.20318e-09	1.56271e-08
ENSG00000139209	31.8522	-4.70512	0.507334	-9.2742	1.78949e-20	7.5584e-19
ENSG00000162881	5.29563	-4.69758	1.48241	-3.16888	0.00153029	0.00579886
ENSG00000174292	14.4479	-4.68464	0.656958	-7.1308	9.97859e-13	1.93451e-11
ENSG00000283781	14.4479	-4.68464	0.656958	-7.1308	9.97859e-13	1.93451e-11
ENSG00000198618	236.003	-4.67615	0.849946	-5.50171	3.76127e-08	3.83905e-07
ENSG00000275585	2.94479	-4.6395	1.50533	-3.08204	0.00205586	0.00749654
ENSG00000279718	8.28582	-4.63722	1.3169	-3.52133	0.000429394	0.00188313
ENSG00000179083	6.88151	-4.62106	1.38964	-3.32535	0.000883071	0.00357931
ENSG00000184635	57.2238	-4.60233	0.355014	-12.9638	1.96253e-38	2.81265e-36
ENSG00000156475	29.8088	-4.59826	0.579778	-7.93107	2.1726e-15	5.60854e-14
ENSG00000136859	43.7203	-4.57443	0.460167	-9.94081	2.76576e-23	1.54503e-21
ENSG00000198113	280.881	-4.57101	0.307232	-14.878	4.57645e-50	1.1598e-47
ENSG00000138356	9.80121	-4.53775	0.961987	-4.71706	2.39273e-06	1.7502e-05
ENSG00000225114	118.394	-4.53206	0.984714	-4.60241	4.17629e-06	2.90843e-05
ENSG00000184351	62.7338	-4.52749	0.661257	-6.84679	7.55244e-12	1.31337e-10
ENSG00000276578	13.1677	-4.50852	0.754182	-5.97803	2.25855e-09	2.81892e-08
ENSG00000040731	49.0917	-4.50445	0.466654	-9.65265	4.79004e-22	2.37004e-20
ENSG00000164509	19.3671	-4.49413	0.608843	-7.38143	1.56602e-13	3.31062e-12
ENSG00000132321	22.5053	-4.49278	0.968165	-4.64051	3.47551e-06	2.45829e-05
ENSG00000118432	17.5502	-4.49073	0.628147	-7.14917	8.73034e-13	1.71642e-11
ENSG00000113749	4.67951	-4.48865	1.44226	-3.11224	0.00185671	0.00687899
ENSG00000134531	104.142	-4.48148	0.351807	-12.7385	3.6146e-37	4.90948e-35
ENSG00000103460	89.9054	-4.47631	0.347858	-12.8682	6.7973e-38	9.54424e-36
ENSG00000149418	10.3958	-4.45764	0.854419	-5.21716	1.81686e-07	1.64157e-06
ENSG00000111799	316.189	-4.44818	0.296691	-14.9926	8.20242e-51	2.15765e-48
ENSG00000121316	10.1753	-4.43546	0.958897	-4.62558	3.73545e-06	2.62784e-05
ENSG00000279956	4.61516	-4.43181	1.46009	-3.0353	0.00240293	0.00860213
ENSG00000149970	47.363	-4.42915	0.385865	-11.4785	1.69225e-30	1.5424e-28
ENSG00000109943	3.13913	-4.41812	1.47462	-2.9961	0.00273458	0.00961544
ENSG00000242038	10.8482	-4.41003	1.46333	-3.01369	0.00258092	0.00915885
ENSG00000168497	8.83891	-4.40927	0.949891	-4.64187	3.45274e-06	2.44551e-05
ENSG00000189420	9.56343	-4.39988	1.164	-3.77996	0.000156852	0.000768579
ENSG00000185985	6.83685	-4.39145	1.01814	-4.31322	1.60894e-05	9.9215e-05
ENSG00000177106	174.079	-4.35022	0.245282	-17.7356	2.2268e-70	1.49274e-67
ENSG00000183729	8.81115	-4.34674	0.857131	-5.07127	3.95171e-07	3.36559e-06
ENSG00000214018	19.1666	-4.33461	0.90435	-4.79307	1.64249e-06	1.24164e-05
ENSG00000149591	105.335	-4.32613	0.375018	-11.5358	8.708e-31	8.1514e-29
ENSG00000164128	19.1605	-4.3135	0.962932	-4.47954	7.48028e-06	4.98709e-05
ENSG00000107984	111.221	-4.31223	0.394169	-10.9401	7.4156e-28	5.90435e-26
ENSG00000171695	7.23247	-4.30234	1.35203	-3.18212	0.00146199	0.00556745
ENSG00000253488	579.271	-4.29409	0.916237	-4.68666	2.77698e-06	2.00865e-05
ENSG00000198046	62.4111	-4.28626	0.438917	-9.76554	1.58273e-22	8.26401e-21
ENSG00000183850	11.0127	-4.27728	0.748054	-5.71787	1.07867e-08	1.19551e-07
ENSG00000138119	238.049	-4.27106	0.34109	-12.5218	5.67448e-36	7.14675e-34
ENSG00000162631	14.1176	-4.27069	0.739835	-5.77249	7.81072e-09	8.89883e-08
ENSG00000203814	16.9389	-4.25747	0.747574	-5.69505	1.23337e-08	1.34828e-07
ENSG00000229292	4.1621	-4.2545	1.38561	-3.07048	0.00213712	0.0077534
ENSG00000171345	23.5593	-4.22096	0.886783	-4.75986	1.93728e-06	1.43935e-05
ENSG00000142871	1040.87	-4.21939	0.289967	-14.5512	5.73468e-48	1.32414e-45
ENSG00000146374	14.2018	-4.21377	0.698632	-6.03146	1.62488e-09	2.0703e-08
ENSG00000234289	128.728	-4.21367	0.874932	-4.816	1.46464e-06	1.119e-05
ENSG00000274559	128.728	-4.21367	0.874932	-4.816	1.46464e-06	1.119e-05
ENSG00000126733	48.975	-4.20787	0.62516	-6.73087	1.68648e-11	2.81274e-10
ENSG00000078295	26.6268	-4.20157	0.492989	-8.52264	1.55956e-17	4.99373e-16
ENSG00000147256	13.1514	-4.18283	0.726469	-5.75775	8.52422e-09	9.643e-08
ENSG00000214110	9.09769	-4.18273	1.34821	-3.10243	0.00191936	0.00707389
ENSG00000137558	8.49181	-4.18006	1.38111	-3.0266	0.00247319	0.00882171
ENSG00000214455	210.938	-4.1764	0.828486	-5.041	4.63094e-07	3.9025e-06
ENSG00000115414	4004.94	-4.17436	0.160469	-26.0135	3.48614e-149	1.44891e-145
ENSG00000237440	24.0228	-4.16834	0.551876	-7.55304	4.2523e-14	9.64706e-13
ENSG00000283464	4.67392	-4.16195	1.39277	-2.98826	0.00280573	0.00983234
ENSG00000102387	99.6697	-4.16043	0.506763	-8.2098	2.21551e-16	6.32426e-15
ENSG00000132274	46.8201	-4.15771	0.404422	-10.2806	8.61713e-25	5.298e-23
ENSG00000170458	7.51566	-4.1413	0.953698	-4.34236	1.40963e-05	8.80216e-05
ENSG00000223638	28.7075	-4.14056	0.590311	-7.01421	2.31259e-12	4.31013e-11
ENSG00000188730	5.23088	-4.13753	1.2528	-3.30264	0.000957807	0.00384622
ENSG00000148288	71.1371	-4.13632	0.325128	-12.7221	4.45504e-37	5.97292e-35
ENSG00000169067	88.0041	-4.13549	0.344019	-12.0211	2.75245e-33	3.04248e-31
ENSG00000217325	112.474	-4.11048	1.19496	-3.43985	0.000582039	0.00247551
ENSG00000158473	35.1209	-4.10904	0.499281	-8.22991	1.87346e-16	5.37791e-15
ENSG00000269001	7.04582	-4.10799	1.0655	-3.85545	0.000115517	0.000588374
ENSG00000182601	8.35536	-4.09293	0.857416	-4.77357	1.80989e-06	1.3539e-05
ENSG00000142910	9.32335	-4.08389	0.823456	-4.95945	7.06933e-07	5.73411e-06
ENSG00000137801	181.033	-4.06244	0.381554	-10.6471	1.79912e-26	1.26309e-24
ENSG00000004846	9.45372	-4.04953	1.17353	-3.45072	0.000559087	0.00238718
ENSG00000060709	8.78642	-4.03231	0.791406	-5.09512	3.48522e-07	2.99159e-06
ENSG00000151948	4.49337	-4.02926	1.11654	-3.60869	0.000307744	0.00140308
ENSG00000135929	55.189	-4.00495	0.427186	-9.3752	6.90441e-21	3.06582e-19
ENSG00000269378	78.8281	-3.99838	0.875937	-4.56469	5.00222e-06	3.44095e-05
ENSG00000054938	3.40163	-3.9743	1.29162	-3.07699	0.00209103	0.00761011
ENSG00000134321	6.2114	-3.97416	1.00029	-3.97302	7.09685e-05	0.000381479
ENSG00000013588	368.003	-3.96032	0.225309	-17.5773	3.67856e-69	2.24836e-66
ENSG00000137331	133.852	-3.95376	0.242116	-16.33	6.03361e-60	2.78632e-57
ENSG00000111859	370.605	-3.93599	0.154943	-25.4028	2.34801e-142	8.13233e-139
ENSG00000242221	302.702	-3.9107	0.716849	-5.4554	4.88639e-08	4.89369e-07
ENSG00000162444	51.9399	-3.90209	0.482523	-8.08685	6.12291e-16	1.67201e-14
ENSG00000184838	30.698	-3.90152	0.524679	-7.43601	1.03771e-13	2.25101e-12
ENSG00000144057	15.3402	-3.9007	0.710643	-5.48898	4.04258e-08	4.094e-07
ENSG00000179603	41.0265	-3.89759	0.419201	-9.29767	1.43555e-20	6.15096e-19
ENSG00000187664	5.72204	-3.8881	0.957315	-4.06147	4.87655e-05	0.000271684
ENSG00000256229	43.6082	-3.88712	0.420471	-9.24467	2.35967e-20	9.76818e-19
ENSG00000127585	239.015	-3.87806	0.206105	-18.8159	5.5937e-79	5.28376e-76
ENSG00000215440	200.227	-3.87199	0.338868	-11.4262	3.09213e-30	2.76972e-28
ENSG00000196569	42.7996	-3.86663	0.426905	-9.05735	1.33663e-19	5.19186e-18
ENSG00000144339	57.5687	-3.86533	0.388927	-9.93845	2.83201e-23	1.5778e-21
ENSG00000125968	296.925	-3.86441	0.330196	-11.7034	1.22476e-31	1.20624e-29
ENSG00000204442	47.6158	-3.85601	0.607839	-6.3438	2.24162e-10	3.22151e-09
ENSG00000258405	9.81012	-3.84602	0.745871	-5.15642	2.51717e-07	2.2212e-06
ENSG00000147813	122.413	-3.84359	0.35269	-10.8979	1.17909e-27	9.21155e-26
ENSG00000154736	124.067	-3.84261	0.27295	-14.0781	5.17854e-45	1.02491e-42
ENSG00000149243	17.7307	-3.81992	0.709148	-5.38664	7.17885e-08	7.04029e-07
ENSG00000156689	12.3643	-3.80619	0.650502	-5.85115	4.88179e-09	5.72508e-08
ENSG00000232815	14.1787	-3.80166	0.710547	-5.35033	8.77945e-08	8.46616e-07
ENSG00000197358	18.1087	-3.79838	1.04885	-3.62146	0.000292943	0.00134267
ENSG00000104325	251.169	-3.79092	0.223453	-16.9652	1.48602e-64	7.72025e-62
ENSG00000256771	46.2019	-3.78606	0.376689	-10.0509	9.104e-24	5.22625e-22
ENSG00000106484	9.10523	-3.77911	0.901341	-4.19276	2.75578e-05	0.000161728
ENSG00000122012	7.33263	-3.77506	1.01051	-3.7358	0.000187118	0.000903672
ENSG00000157064	48.4943	-3.76838	0.385338	-9.77941	1.38013e-22	7.24257e-21
ENSG00000179542	85.4194	-3.76555	0.543194	-6.93223	4.14252e-12	7.4792e-11
ENSG00000152953	15.4731	-3.75385	0.593181	-6.32834	2.47807e-10	3.54418e-09
ENSG00000237417	9.16621	-3.75169	0.977365	-3.83858	0.000123749	0.000624836
ENSG00000165023	10.7654	-3.7444	0.789277	-4.74409	2.09443e-06	1.54946e-05
ENSG00000163453	468.874	-3.73863	0.199681	-18.7231	3.21206e-78	2.78124e-75
ENSG00000196277	9.65172	-3.72996	0.835031	-4.46685	7.93804e-06	5.25184e-05
ENSG00000154654	16.1406	-3.72673	0.649199	-5.74051	9.43934e-09	1.0586e-07
ENSG00000171291	10.7789	-3.7241	0.722619	-5.15361	2.55517e-07	2.24996e-06
ENSG00000253676	4.6562	-3.72279	1.22517	-3.03859	0.00237685	0.00851991
ENSG00000258102	45.3476	-3.71259	1.13728	-3.26445	0.00109676	0.00432811
ENSG00000126561	8.02135	-3.71257	1.0236	-3.62696	0.000286778	0.0013179
ENSG00000226752	35.7699	-3.70701	0.538933	-6.87843	6.05166e-12	1.06306e-10
ENSG00000105825	203.606	-3.68875	0.279509	-13.1972	9.09991e-40	1.39048e-37
ENSG00000111913	68.1897	-3.67497	0.312827	-11.7476	7.26282e-32	7.22147e-30
ENSG00000142089	115.019	-3.67324	0.475581	-7.72369	1.13008e-14	2.7244e-13
ENSG00000282003	39.8841	-3.6686	0.859912	-4.26625	1.98785e-05	0.000120086
ENSG00000284455	42.9797	-3.66769	0.726829	-5.04616	4.50789e-07	3.80962e-06
ENSG00000167363	42.2565	-3.66732	0.41895	-8.75359	2.06676e-18	7.24272e-17
ENSG00000174460	728.006	-3.66508	0.171987	-21.3102	9.13302e-101	1.58161e-97
ENSG00000135905	10.0945	-3.66293	0.745983	-4.91021	9.09804e-07	7.20528e-06
ENSG00000100558	15.6286	-3.64911	0.679795	-5.36795	7.96366e-08	7.72969e-07
ENSG00000196787	83.4042	-3.64314	0.325703	-11.1855	4.80336e-29	4.00878e-27
ENSG00000215218	155.355	-3.64299	0.346878	-10.5022	8.43553e-26	5.6548e-24
ENSG00000169393	16.0603	-3.63538	0.679427	-5.35066	8.76359e-08	8.45479e-07
ENSG00000165566	14.3737	-3.63135	0.695888	-5.2183	1.80573e-07	1.63223e-06
ENSG00000272636	15.5309	-3.63119	0.762365	-4.76306	1.90678e-06	1.42076e-05
ENSG00000165923	4.33098	-3.62088	1.21418	-2.98217	0.00286213	0.00999795
ENSG00000130558	49.1095	-3.61705	0.405045	-8.93	4.26014e-19	1.59514e-17
ENSG00000168874	53.0726	-3.6114	0.40696	-8.87409	7.05098e-19	2.57064e-17
ENSG00000127903	7.35965	-3.60657	1.06374	-3.39047	0.000697725	0.00290337
ENSG00000157502	60.8217	-3.5821	0.379833	-9.43073	4.07249e-21	1.84673e-19
ENSG00000260521	19.384	-3.56536	0.804651	-4.43093	9.38267e-06	6.09507e-05
ENSG00000273802	17.8309	-3.55472	0.65963	-5.38895	7.08686e-08	6.95663e-07
ENSG00000162882	21.1222	-3.54363	0.632759	-5.60029	2.13999e-08	2.27125e-07
ENSG00000090339	12.6518	-3.53538	0.915251	-3.86274	0.000112121	0.000573464
ENSG00000196954	39.6943	-3.51841	0.388711	-9.0515	1.41018e-19	5.45715e-18
ENSG00000283984	816.824	-3.50857	0.945911	-3.7092	0.000207917	0.000993043
ENSG00000073146	6.36027	-3.50157	0.939317	-3.72778	0.000193172	0.0009301
ENSG00000146674	60.2057	-3.49684	0.367109	-9.52537	1.6446e-21	7.74976e-20
ENSG00000276681	168.91	-3.49409	1.03418	-3.3786	0.000728568	0.00302022
ENSG00000196639	12.2744	-3.48582	0.634963	-5.4898	4.024e-08	4.07916e-07
ENSG00000215861	19.0388	-3.48052	0.55954	-6.22033	4.96105e-10	6.81849e-09
ENSG00000130635	649.284	-3.48046	0.202524	-17.1854	3.41432e-66	1.81931e-63
ENSG00000172817	34.7732	-3.47514	0.402338	-8.63737	5.75238e-18	1.92187e-16
ENSG00000128510	16.1759	-3.46952	0.730196	-4.75149	2.01923e-06	1.49596e-05
ENSG00000186340	15.4971	-3.46081	0.629466	-5.49801	3.84106e-08	3.90665e-07
ENSG00000145721	7.20334	-3.45472	1.00397	-3.44105	0.000579452	0.00246501
ENSG00000177519	483.857	-3.45117	0.238133	-14.4926	1.34888e-47	2.98202e-45
ENSG00000213988	16.8048	-3.44581	0.54956	-6.27012	3.60766e-10	5.07244e-09
ENSG00000187957	100.33	-3.44534	0.334698	-10.2939	7.50896e-25	4.64416e-23
ENSG00000198821	5.10087	-3.44184	1.03496	-3.32557	0.000882367	0.00357855
ENSG00000254759	24.1662	-3.43977	0.782273	-4.39714	1.09684e-05	7.00907e-05
ENSG00000176907	73.2372	-3.43438	0.346654	-9.90722	3.87255e-23	2.13463e-21
ENSG00000042980	3.77464	-3.4081	1.10993	-3.07054	0.00213669	0.00775321
ENSG00000180828	18.4958	-3.38408	0.554643	-6.10138	1.05159e-09	1.3744e-08
ENSG00000166801	67.0924	-3.38031	0.41846	-8.07798	6.585e-16	1.79348e-14
ENSG00000165685	6.69434	-3.37255	1.09827	-3.07077	0.00213505	0.0077486
ENSG00000274671	293.749	-3.37195	0.291228	-11.5784	5.30384e-31	5.00996e-29
ENSG00000234106	21.5649	-3.36873	1.00016	-3.36819	0.000756636	0.00312659
ENSG00000104327	12.0936	-3.35975	0.718095	-4.6787	2.88706e-06	2.08392e-05
ENSG00000275832	119.242	-3.34065	0.689119	-4.84771	1.24896e-06	9.64143e-06
ENSG00000225031	41.8686	-3.34031	0.861701	-3.87641	0.000106008	0.000547043
ENSG00000221887	23.5366	-3.32175	0.486542	-6.82727	8.65477e-12	1.4963e-10
ENSG00000179023	6.05882	-3.31543	0.932352	-3.55599	0.000376564	0.00167783
ENSG00000110975	3.05345	-3.30289	1.10694	-2.9838	0.00284697	0.00995506
ENSG00000130203	193.107	-3.29631	0.261472	-12.6067	1.93891e-36	2.47193e-34
ENSG00000148935	10.553	-3.29446	0.816482	-4.03494	5.46156e-05	0.000301532
ENSG00000138028	100.962	-3.29322	0.451133	-7.29989	2.87999e-13	5.96701e-12
ENSG00000249853	96.7967	-3.27992	0.25085	-13.0752	4.56195e-39	6.82028e-37
ENSG00000270433	7.18676	-3.27143	1.06348	-3.07615	0.00209695	0.00762764
ENSG00000283981	58.0361	-3.26613	0.896309	-3.64398	0.000268453	0.00124082
ENSG00000113389	10.4675	-3.26458	0.668581	-4.88284	1.04568e-06	8.19084e-06
ENSG00000234042	12.7283	-3.25886	0.773745	-4.2118	2.53344e-05	0.000150205
ENSG00000165973	14.9848	-3.24031	0.628197	-5.15811	2.49451e-07	2.20214e-06
ENSG00000170396	121.494	-3.23854	0.432735	-7.48388	7.21578e-14	1.59184e-12
ENSG00000225630	659.321	-3.22694	1.00902	-3.19808	0.00138344	0.00530917
ENSG00000150394	126.407	-3.2252	0.311757	-10.3452	4.39804e-25	2.78645e-23
ENSG00000184302	9.68732	-3.21924	0.697586	-4.61484	3.93402e-06	2.75633e-05
ENSG00000125285	293.238	-3.21817	0.2868	-11.221	3.21736e-29	2.72898e-27
ENSG00000171451	93.2819	-3.20428	0.246487	-12.9998	1.22684e-38	1.80815e-36
ENSG00000262102	93.2819	-3.20428	0.246487	-12.9998	1.22684e-38	1.80815e-36
ENSG00000151364	5.7677	-3.20079	1.06775	-2.9977	0.00272028	0.00957649
ENSG00000271581	183.405	-3.16863	0.578946	-5.47309	4.42243e-08	4.45913e-07
ENSG00000101160	1034.3	-3.16797	0.150289	-21.0792	1.23536e-98	1.97478e-95
ENSG00000181982	36.39	-3.16167	0.377954	-8.36523	5.99992e-17	1.7966e-15
ENSG00000215217	12.9557	-3.15982	0.569062	-5.55267	2.81338e-08	2.92032e-07
ENSG00000214077	5.12757	-3.14785	0.976008	-3.22523	0.00125873	0.00488472
ENSG00000188163	17.4188	-3.14197	0.769643	-4.08237	4.45785e-05	0.000250171
ENSG00000278828	72.5997	-3.13627	0.34318	-9.13886	6.31168e-20	2.52723e-18
ENSG00000168675	138.539	-3.1263	0.282292	-11.0747	1.664e-28	1.3614e-26
ENSG00000137834	745.385	-3.12393	0.151345	-20.6411	1.17362e-94	1.62593e-91
ENSG00000070388	12.6765	-3.12246	0.736185	-4.24141	2.22125e-05	0.000132719
ENSG00000185271	11.8186	-3.11572	0.906117	-3.43854	0.000584865	0.00248702
ENSG00000275410	7.08507	-3.09518	0.822168	-3.76465	0.000166783	0.000814362
ENSG00000004848	15.7501	-3.08295	0.508218	-6.0662	1.30968e-09	1.68837e-08
ENSG00000167785	83.3196	-3.07814	0.315234	-9.76461	1.59727e-22	8.31902e-21
ENSG00000117318	865.041	-3.07722	0.248539	-12.3812	3.30207e-35	4.01288e-33
ENSG00000283060	865.041	-3.07722	0.248539	-12.3812	3.30207e-35	4.01288e-33
ENSG00000166897	67.2585	-3.06882	0.272177	-11.2751	1.74166e-29	1.4956e-27
ENSG00000196345	5.75822	-3.06645	0.863558	-3.55094	0.000383853	0.00170737
ENSG00000281894	5.75822	-3.06645	0.863558	-3.55094	0.000383853	0.00170737
ENSG00000175899	7.95693	-3.06178	0.806528	-3.79624	0.000146906	0.00072549
ENSG00000184414	10.4842	-3.05826	0.928301	-3.29447	0.000986061	0.00394671
ENSG00000176399	43.765	-3.05753	0.33751	-9.05909	1.31545e-19	5.11918e-18
ENSG00000180015	52.3065	-3.04758	0.736692	-4.13684	3.52127e-05	0.000201919
ENSG00000135046	1776.52	-3.04505	0.569349	-5.34829	8.87873e-08	8.55396e-07
ENSG00000231822	23.789	-3.03171	0.714029	-4.24592	2.177e-05	0.000130225
ENSG00000006210	13.3733	-3.02574	0.654782	-4.62099	3.81908e-06	2.68123e-05
ENSG00000132205	418.488	-3.02088	0.256976	-11.7555	6.61558e-32	6.67371e-30
ENSG00000197134	7.34648	-3.01618	0.795305	-3.79248	0.000149149	0.000734863
ENSG00000196104	86.6774	-3.01589	0.677212	-4.45339	8.45257e-06	5.56392e-05
ENSG00000188404	13.9278	-3.01518	0.689274	-4.37442	1.21754e-05	7.6905e-05
ENSG00000242779	13.649	-3.01369	0.665441	-4.52886	5.93037e-06	4.0143e-05
ENSG00000123870	7.94034	-3.01132	0.806482	-3.7339	0.000188536	0.000910096
ENSG00000104267	3685.45	-3.0015	0.159673	-18.7978	7.8779e-79	7.11785e-76
ENSG00000124225	356.477	-2.99999	0.171878	-17.4541	3.20282e-68	1.90165e-65
ENSG00000137561	10.3995	-2.99643	0.784906	-3.81756	0.000134777	0.000672459
ENSG00000124635	87.9323	-2.99408	0.372331	-8.04144	8.87877e-16	2.39312e-14
ENSG00000213626	405.51	-2.98478	0.221448	-13.4785	2.09425e-41	3.48165e-39
ENSG00000125851	41.1341	-2.98133	0.416205	-7.16314	7.88525e-13	1.56508e-11
ENSG00000144785	151.017	-2.9757	0.895386	-3.32338	0.000889347	0.0035997
ENSG00000006747	122.335	-2.97473	0.278169	-10.6939	1.08649e-26	7.70595e-25
ENSG00000176049	268.626	-2.9672	0.198788	-14.9264	2.21829e-50	5.76229e-48
ENSG00000185652	32.1793	-2.96719	0.352785	-8.41078	4.07291e-17	1.24469e-15
ENSG00000129038	299.17	-2.94712	0.233133	-12.6413	1.24933e-36	1.62265e-34
ENSG00000180573	139.105	-2.94274	0.347614	-8.46556	2.54924e-17	7.91865e-16
ENSG00000115361	109.026	-2.93957	0.216275	-13.5919	4.47589e-42	7.62405e-40
ENSG00000132297	22.1163	-2.93471	0.670481	-4.37702	1.20315e-05	7.61809e-05
ENSG00000167555	75.9094	-2.93469	0.247721	-11.8468	2.2361e-32	2.30406e-30
ENSG00000164176	841.402	-2.93467	0.168674	-17.3984	8.47674e-68	4.76095e-65
ENSG00000213967	55.7978	-2.93423	0.308028	-9.52587	1.63669e-21	7.73e-20
ENSG00000152977	23.1223	-2.93078	0.598462	-4.89719	9.72147e-07	7.65525e-06
ENSG00000172803	120.384	-2.92893	0.68856	-4.25371	2.10259e-05	0.000126174
ENSG00000183454	9.05975	-2.91882	0.687579	-4.24507	2.18521e-05	0.000130641
ENSG00000065618	11.8553	-2.90651	0.607762	-4.78233	1.73278e-06	1.30656e-05
ENSG00000233426	68.4522	-2.90024	0.653604	-4.4373	9.10933e-06	5.94725e-05
ENSG00000141934	73.314	-2.89922	0.355481	-8.15578	3.46922e-16	9.77453e-15
ENSG00000110042	57.2856	-2.8977	0.351087	-8.2535	1.53823e-16	4.43971e-15
ENSG00000168314	7.52584	-2.8963	0.963647	-3.00556	0.00265092	0.0093816
ENSG00000231321	19.0675	-2.88781	0.881227	-3.27703	0.00104906	0.00416569
ENSG00000164161	77.6754	-2.88599	0.344179	-8.38515	5.0663e-17	1.53697e-15
ENSG00000164197	20.2861	-2.87544	0.540124	-5.32367	1.01695e-07	9.69413e-07
ENSG00000261819	9.94067	-2.8686	0.916159	-3.13111	0.00174145	0.00650342
ENSG00000278440	9.94067	-2.8686	0.916159	-3.13111	0.00174145	0.00650342
ENSG00000183833	9.03413	-2.86522	0.763742	-3.75156	0.000175737	0.000854267
ENSG00000122188	9.28893	-2.86096	0.874826	-3.27032	0.00107428	0.00424824
ENSG00000183671	16.2015	-2.85866	0.476853	-5.99484	2.0369e-09	2.56383e-08
ENSG00000283448	16.2015	-2.85866	0.476853	-5.99484	2.0369e-09	2.56383e-08
ENSG00000243137	20.2367	-2.85718	0.407463	-7.01212	2.34725e-12	4.36299e-11
ENSG00000130518	13.7617	-2.85404	0.687602	-4.15072	3.31438e-05	0.000191004
ENSG00000076344	15.1447	-2.83731	0.728798	-3.89314	9.89562e-05	0.000514617
ENSG00000270872	55.4726	-2.83115	0.719735	-3.9336	8.36818e-05	0.00044396
ENSG00000228589	210.53	-2.82665	0.557715	-5.06826	4.01458e-07	3.41392e-06
ENSG00000165215	28.8243	-2.82277	0.397097	-7.10852	1.17296e-12	2.25906e-11
ENSG00000077274	18.4697	-2.8199	0.563891	-5.0008	5.7094e-07	4.70448e-06
ENSG00000163879	18.6741	-2.81595	0.488968	-5.75896	8.46315e-09	9.58434e-08
ENSG00000214189	42.5143	-2.81572	0.460992	-6.10797	1.00907e-09	1.3205e-08
ENSG00000100918	17.0937	-2.81285	0.625552	-4.49659	6.90516e-06	4.63788e-05
ENSG00000117069	44.964	-2.80872	0.339139	-8.28191	1.21219e-16	3.54297e-15
ENSG00000239697	27.4513	-2.80282	0.393058	-7.13079	9.9793e-13	1.93451e-11
ENSG00000121089	8.15927	-2.79847	0.862816	-3.24341	0.00118107	0.00462393
ENSG00000163032	23.5634	-2.7824	0.599744	-4.63931	3.49582e-06	2.46904e-05
ENSG00000169618	6.87538	-2.76713	0.753213	-3.67377	0.000238994	0.00112137
ENSG00000164796	13.5483	-2.76687	0.693606	-3.9891	6.63231e-05	0.000359109
ENSG00000114270	36.4353	-2.7618	0.478505	-5.77173	7.84616e-09	8.92942e-08
ENSG00000089335	2777.51	-2.75106	0.621917	-4.42351	9.71084e-06	6.28272e-05
ENSG00000108551	13.0541	-2.74851	0.722796	-3.80261	0.00014318	0.000710125
ENSG00000102174	33.4997	-2.74002	0.373073	-7.34445	2.0661e-13	4.33255e-12
ENSG00000203805	52.5962	-2.72827	0.332071	-8.21591	2.10563e-16	6.01886e-15
ENSG00000221923	58.1867	-2.72657	0.260624	-10.4617	1.29521e-25	8.57191e-24
ENSG00000132561	137.433	-2.72482	0.229539	-11.8709	1.67754e-32	1.76066e-30
ENSG00000163347	143.745	-2.72183	0.250031	-10.886	1.3444e-27	1.04637e-25
ENSG00000188620	30.1116	-2.72105	0.36458	-7.46353	8.42358e-14	1.83877e-12
ENSG00000069122	5.99381	-2.72018	0.895236	-3.03851	0.00237751	0.00851991
ENSG00000256663	194.017	-2.71763	0.780968	-3.47983	0.000501732	0.00216497
ENSG00000105996	21.9063	-2.71292	0.568697	-4.77042	1.83844e-06	1.37279e-05
ENSG00000283905	59.274	-2.71075	0.616239	-4.39885	1.08824e-05	6.96053e-05
ENSG00000152154	53.6838	-2.70896	0.30959	-8.75017	2.13029e-18	7.45279e-17
ENSG00000197582	24.6717	-2.70488	0.824021	-3.28254	0.00102875	0.00409313
ENSG00000156509	8.33515	-2.69878	0.850218	-3.17422	0.00150239	0.0057033
ENSG00000237840	7.39463	-2.69612	0.776989	-3.46996	0.000520535	0.00223867
ENSG00000206172	24.877	-2.69355	0.823993	-3.2689	0.00107967	0.00426715
ENSG00000105855	143.17	-2.69323	0.183111	-14.7082	5.71355e-49	1.38062e-46
ENSG00000136999	70.4044	-2.69317	0.289068	-9.31674	1.19969e-20	5.1831e-19
ENSG00000148219	211.79	-2.68773	0.260309	-10.3252	5.42264e-25	3.38402e-23
ENSG00000078018	338.335	-2.68464	0.199421	-13.4622	2.61202e-41	4.27405e-39
ENSG00000123700	39.8629	-2.68136	0.347556	-7.71489	1.21084e-14	2.91231e-13
ENSG00000146707	111.779	-2.67733	0.227842	-11.7508	6.99262e-32	6.98623e-30
ENSG00000276464	111.779	-2.67733	0.227842	-11.7508	6.99262e-32	6.98623e-30
ENSG00000166526	2412.61	-2.67699	0.804832	-3.32614	0.000880565	0.00357322
ENSG00000106278	31.9825	-2.67612	0.63713	-4.20028	2.66589e-05	0.000157207
ENSG00000002745	11.4843	-2.66755	0.62831	-4.2456	2.18013e-05	0.000130375
ENSG00000277564	528.253	-2.65357	0.269917	-9.83107	8.27385e-23	4.44738e-21
ENSG00000144847	54.9552	-2.64962	0.323587	-8.1883	2.6495e-16	7.52176e-15
ENSG00000119684	116.533	-2.64883	0.255425	-10.3703	3.38499e-25	2.16441e-23
ENSG00000227799	13.6499	-2.64684	0.621042	-4.26193	2.02669e-05	0.000122238
ENSG00000145536	206.125	-2.64667	0.318462	-8.31079	9.50662e-17	2.7943e-15
ENSG00000158406	48.8443	-2.62068	0.396149	-6.61539	3.70565e-11	5.93276e-10
ENSG00000086205	14.3641	-2.61748	0.598817	-4.37109	1.2363e-05	7.79006e-05
ENSG00000144227	21.1897	-2.60959	0.461655	-5.65269	1.57958e-08	1.69991e-07
ENSG00000151834	34.294	-2.60693	0.396101	-6.58148	4.65779e-11	7.3384e-10
ENSG00000145949	9.57586	-2.60379	0.759813	-3.42688	0.000610563	0.00258256
ENSG00000261588	71.8803	-2.60318	0.671757	-3.87518	0.000106546	0.000549493
ENSG00000171724	43.2468	-2.60297	0.380799	-6.83554	8.16961e-12	1.41595e-10
ENSG00000198846	28.9004	-2.60063	0.411955	-6.31288	2.73884e-10	3.89864e-09
ENSG00000224631	11.8622	-2.60043	0.851322	-3.05458	0.00225377	0.00811286
ENSG00000150594	9.69155	-2.59477	0.705488	-3.67798	0.000235088	0.00110655
ENSG00000213058	47.6013	-2.59171	0.602535	-4.30134	1.69772e-05	0.000104349
ENSG00000172000	23.2768	-2.58177	0.662925	-3.89451	9.83972e-05	0.000511838
ENSG00000110195	29.7365	-2.57499	0.362096	-7.11133	1.14926e-12	2.21753e-11
ENSG00000100285	18.8433	-2.573	0.545285	-4.71863	2.37438e-06	1.73862e-05
ENSG00000172638	51.1719	-2.5673	0.526595	-4.87528	1.08655e-06	8.48221e-06
ENSG00000255823	3137.1	-2.56617	0.715517	-3.58645	0.000335211	0.00151402
ENSG00000088386	12.9006	-2.55903	0.687626	-3.72154	0.000198014	0.000951206
ENSG00000000005	10.838	-2.55731	0.574492	-4.45144	8.52977e-06	5.60572e-05
ENSG00000008323	7.49232	-2.55569	0.776824	-3.28992	0.00100217	0.00400348
ENSG00000155966	218.297	-2.55566	0.215417	-11.8638	1.82512e-32	1.90592e-30
ENSG00000238271	5.32377	-2.54977	0.849809	-3.0004	0.00269621	0.0095095
ENSG00000168453	13.2628	-2.5416	0.626333	-4.0579	4.95149e-05	0.000275568
ENSG00000284597	49.2734	-2.53715	0.58038	-4.37153	1.2338e-05	7.78137e-05
ENSG00000183807	60.8884	-2.5361	0.378356	-6.70293	2.04284e-11	3.3719e-10
ENSG00000196878	166.776	-2.53542	0.574992	-4.4095	1.03611e-05	6.65779e-05
ENSG00000198835	20.0543	-2.5334	0.532227	-4.75999	1.93598e-06	1.4389e-05
ENSG00000204052	30.6915	-2.53105	0.448144	-5.64784	1.62473e-08	1.74399e-07
ENSG00000283807	43.1798	-2.52895	0.611797	-4.13364	3.57068e-05	0.000204696
ENSG00000284599	34.1874	-2.52476	0.687629	-3.67169	0.00024095	0.00112927
ENSG00000119737	30.3772	-2.52357	0.502148	-5.02555	5.01983e-07	4.18944e-06
ENSG00000284091	99.1877	-2.52115	0.55352	-4.55475	5.24469e-06	3.59465e-05
ENSG00000101665	450.929	-2.52059	0.189362	-13.311	1.99878e-40	3.09975e-38
ENSG00000147862	468.606	-2.52014	0.13218	-19.066	4.83588e-81	5.28918e-78
ENSG00000016402	24.0017	-2.51344	0.394575	-6.36998	1.89049e-10	2.73356e-09
ENSG00000092969	57.4225	-2.51296	0.280058	-8.97301	2.88523e-19	1.09612e-17
ENSG00000204642	88.2099	-2.51169	0.416784	-6.02635	1.67701e-09	2.13542e-08
ENSG00000162975	8.56191	-2.50271	0.70756	-3.5371	0.000404551	0.0017872
ENSG00000274588	14.0429	-2.49588	0.531404	-4.69676	2.64321e-06	1.91856e-05
ENSG00000157227	11.1518	-2.49466	0.7146	-3.49098	0.000481254	0.0020857
ENSG00000213694	237.008	-2.49389	0.164037	-15.2032	3.36734e-52	9.85588e-50
ENSG00000166148	30.6008	-2.48701	0.425784	-5.84101	5.18844e-09	6.04378e-08
ENSG00000103196	29.8073	-2.46924	0.392292	-6.2944	3.08591e-10	4.36544e-09
ENSG00000135899	117.97	-2.46489	0.233974	-10.5349	5.96651e-26	4.02565e-24
ENSG00000162998	6.78825	-2.45494	0.795738	-3.08511	0.00203479	0.00743799
ENSG00000283890	12.7438	-2.45432	0.782055	-3.13829	0.00169935	0.00636408
ENSG00000128709	102.572	-2.45213	0.338177	-7.25102	4.13647e-13	8.45231e-12
ENSG00000129991	21.8358	-2.44487	0.640062	-3.81974	0.000133592	0.000667668
ENSG00000180764	32.1874	-2.44418	0.671724	-3.63866	0.000274055	0.0012639
ENSG00000166840	8.45331	-2.43983	0.73	-3.34223	0.000831085	0.00339441
ENSG00000135063	54.8653	-2.43666	0.315742	-7.71725	1.18865e-14	2.86226e-13
ENSG00000176692	52.2142	-2.4328	0.409331	-5.94335	2.7925e-09	3.41158e-08
ENSG00000179761	17.8899	-2.43116	0.54655	-4.44819	8.65951e-06	5.67676e-05
ENSG00000197415	9.72954	-2.42895	0.662626	-3.66565	0.000246714	0.00115238
ENSG00000076716	1637.59	-2.42633	0.105231	-23.0572	1.24449e-117	2.87352e-114
ENSG00000182545	22.9326	-2.41821	0.662328	-3.65107	0.000261146	0.00121136
ENSG00000277531	8.77409	-2.41696	0.692298	-3.49121	0.000480841	0.00208435
ENSG00000214485	43.4638	-2.41573	0.649513	-3.71929	0.000199782	0.00095837
ENSG00000196747	28.0517	-2.4143	0.403668	-5.98092	2.21887e-09	2.77105e-08
ENSG00000173208	24.1899	-2.41231	0.494672	-4.87658	1.0794e-06	8.42957e-06
ENSG00000122585	21.1965	-2.41042	0.55739	-4.32448	1.52892e-05	9.48433e-05
ENSG00000264057	9.42569	-2.40574	0.80288	-2.99639	0.00273201	0.00960861
ENSG00000172037	1426.09	-2.40542	0.150307	-16.0035	1.20875e-57	4.73946e-55
ENSG00000130066	1043.56	-2.40123	0.1973	-12.1704	4.46676e-34	5.18568e-32
ENSG00000134323	24.5444	-2.39708	0.412417	-5.81227	6.1632e-09	7.11146e-08
ENSG00000179869	8.12242	-2.39482	0.754965	-3.1721	0.00151342	0.00574017
ENSG00000189056	11.0013	-2.39203	0.776719	-3.07966	0.00207235	0.0075527
ENSG00000142279	230.673	-2.3888	0.185599	-12.8708	6.57359e-38	9.29291e-36
ENSG00000127329	67.9911	-2.38726	0.285191	-8.37076	5.72488e-17	1.72419e-15
ENSG00000109321	9.10115	-2.38688	0.710186	-3.36092	0.00077683	0.00319859
ENSG00000147883	533.226	-2.38253	0.137596	-17.3154	3.60063e-67	1.96907e-64
ENSG00000274290	18.3452	-2.37751	0.53438	-4.4491	8.62319e-06	5.65831e-05
ENSG00000152348	1652.11	-2.37536	0.770154	-3.08427	0.00204051	0.00745163
ENSG00000073756	35.6323	-2.37246	0.382513	-6.20231	5.56417e-10	7.61218e-09
ENSG00000128052	20.6413	-2.36412	0.539097	-4.38533	1.15811e-05	7.35759e-05
ENSG00000183691	89.7391	-2.35595	0.395992	-5.94948	2.68992e-09	3.29983e-08
ENSG00000116014	21.4325	-2.35532	0.475949	-4.94869	7.47154e-07	6.02975e-06
ENSG00000241549	15.726	-2.35347	0.644555	-3.65132	0.0002609	0.00121049
ENSG00000274750	92.4993	-2.35306	0.259156	-9.07972	1.08856e-19	4.28434e-18
ENSG00000180596	23.7988	-2.35205	0.531219	-4.42764	9.52686e-06	6.17715e-05
ENSG00000236222	550.161	-2.35041	0.331123	-7.09828	1.26315e-12	2.43051e-11
ENSG00000111704	14.9345	-2.34896	0.756112	-3.10663	0.00189234	0.00698733
ENSG00000205403	11.4967	-2.34638	0.746951	-3.14127	0.00168216	0.0063031
ENSG00000120738	207.408	-2.34536	0.246624	-9.50989	1.9086e-21	8.89296e-20
ENSG00000050030	28.1013	-2.34476	0.468762	-5.00203	5.67311e-07	4.67829e-06
ENSG00000132967	324.583	-2.33833	0.699459	-3.34306	0.000828599	0.00338493
ENSG00000176697	49.3853	-2.33766	0.339647	-6.88262	5.87636e-12	1.03314e-10
ENSG00000171649	147.411	-2.33089	0.223533	-10.4275	1.8566e-25	1.21327e-23
ENSG00000206208	214.436	-2.33001	0.313958	-7.42141	1.15881e-13	2.50585e-12
ENSG00000221821	61.2939	-2.31604	0.351275	-6.59323	4.30368e-11	6.82708e-10
ENSG00000026508	422.032	-2.31549	0.288667	-8.0213	1.04628e-15	2.80552e-14
ENSG00000151789	7.66	-2.31431	0.746304	-3.10103	0.00192848	0.00710436
ENSG00000254783	7.89848	-2.31198	0.692896	-3.33669	0.000847822	0.00345666
ENSG00000233822	74.8223	-2.31004	0.242137	-9.54022	1.42531e-21	6.80903e-20
ENSG00000206538	258.402	-2.30988	0.249075	-9.27382	1.79588e-20	7.57002e-19
ENSG00000163792	13.5414	-2.30311	0.761196	-3.02565	0.00248097	0.00884015
ENSG00000235863	10.1992	-2.29176	0.556918	-4.11509	3.87037e-05	0.000220296
ENSG00000129682	348.066	-2.29112	0.218612	-10.4803	1.06369e-25	7.08481e-24
ENSG00000226936	9.27399	-2.27658	0.564322	-4.03419	5.47917e-05	0.000302103
ENSG00000235155	9.27399	-2.27658	0.564322	-4.03419	5.47917e-05	0.000302103
ENSG00000236802	9.27399	-2.27658	0.564322	-4.03419	5.47917e-05	0.000302103
ENSG00000095752	10.4912	-2.26944	0.616018	-3.68405	0.000229553	0.00108515
ENSG00000187837	670.15	-2.26562	0.226756	-9.99144	1.66158e-23	9.35756e-22
ENSG00000151388	6.82022	-2.26372	0.750304	-3.01708	0.00255225	0.00907259
ENSG00000198538	183.126	-2.25773	0.14823	-15.2312	2.19376e-52	6.51265e-50
ENSG00000282870	10.3284	-2.24785	0.702283	-3.20077	0.00137062	0.00526582
ENSG00000168404	12.5107	-2.24612	0.591359	-3.79824	0.000145729	0.000720704
ENSG00000104689	114.039	-2.24592	0.303471	-7.40077	1.35395e-13	2.8947e-12
ENSG00000135362	59.1238	-2.24529	0.243832	-9.20834	3.31216e-20	1.35226e-18
ENSG00000146094	53.5092	-2.23846	0.364024	-6.14921	7.78706e-10	1.03799e-08
ENSG00000094755	19.2623	-2.23706	0.553317	-4.043	5.27709e-05	0.000292202
ENSG00000164695	172.891	-2.23553	0.208956	-10.6986	1.03376e-26	7.35707e-25
ENSG00000111348	13.0651	-2.23277	0.543005	-4.11188	3.92447e-05	0.000222887
ENSG00000133101	29.5492	-2.21397	0.402903	-5.49504	3.90612e-08	3.96934e-07
ENSG00000177469	1235.22	-2.21363	0.181905	-12.1692	4.53466e-34	5.23527e-32
ENSG00000179292	15.3132	-2.20577	0.535414	-4.11974	3.79298e-05	0.000216069
ENSG00000241674	13.6845	-2.202	0.697015	-3.15919	0.00158209	0.00597121
ENSG00000237438	155.166	-2.19904	0.227598	-9.66191	4.37629e-22	2.17569e-20
ENSG00000130270	18.3486	-2.19798	0.502046	-4.37804	1.19751e-05	7.58704e-05
ENSG00000158373	81.8009	-2.19562	0.382676	-5.73756	9.60509e-09	1.07487e-07
ENSG00000270587	9.70601	-2.19561	0.699714	-3.13787	0.00170183	0.00636992
ENSG00000198502	56.8364	-2.19477	0.408701	-5.37012	7.86859e-08	7.64456e-07
ENSG00000085465	32.2214	-2.19457	0.363128	-6.0435	1.50804e-09	1.92972e-08
ENSG00000237172	45.8353	-2.19319	0.307444	-7.13361	9.77669e-13	1.90234e-11
ENSG00000198753	12.4898	-2.19293	0.518296	-4.23104	2.32608e-05	0.000138704
ENSG00000235396	9.98098	-2.18938	0.68694	-3.18714	0.00143685	0.00548982
ENSG00000145623	172.12	-2.18338	0.217667	-10.0308	1.116e-23	6.31926e-22
ENSG00000278763	30.1102	-2.18228	0.488717	-4.46532	7.99502e-06	5.28786e-05
ENSG00000038295	26.0532	-2.18143	0.498542	-4.37562	1.21088e-05	7.6561e-05
ENSG00000081665	109.64	-2.18118	0.251673	-8.66674	4.44655e-18	1.50495e-16
ENSG00000197208	26.8441	-2.18058	0.345355	-6.31403	2.71866e-10	3.87492e-09
ENSG00000272655	180.57	-2.17114	0.263054	-8.25362	1.53667e-16	4.43971e-15
ENSG00000124749	59.4278	-2.17099	0.356523	-6.08933	1.13382e-09	1.47724e-08
ENSG00000181218	557.8	-2.17042	0.29475	-7.36361	1.78996e-13	3.7649e-12
ENSG00000135048	1127.46	-2.16844	0.137484	-15.7723	4.82638e-56	1.67162e-53
ENSG00000274267	7.3965	-2.16635	0.691953	-3.13077	0.00174346	0.00650815
ENSG00000140563	59.3382	-2.1662	0.296165	-7.31416	2.58991e-13	5.39288e-12
ENSG00000145861	16.273	-2.15886	0.497746	-4.33726	1.44268e-05	8.98423e-05
ENSG00000213996	10.3859	-2.15863	0.63807	-3.38306	0.000716819	0.00297627
ENSG00000116254	24.6596	-2.15603	0.393505	-5.47904	4.27642e-08	4.32028e-07
ENSG00000120708	19.797	-2.15566	0.452301	-4.76598	1.87939e-06	1.40135e-05
ENSG00000099866	15.2964	-2.15168	0.591605	-3.63701	0.00027582	0.00127063
ENSG00000110799	10.6466	-2.14439	0.589416	-3.63816	0.000274597	0.00126584
ENSG00000186684	89.5285	-2.14403	0.259265	-8.26967	1.34325e-16	3.90954e-15
ENSG00000135926	295.459	-2.14294	0.171336	-12.5072	6.81526e-36	8.48072e-34
ENSG00000169429	17.0354	-2.14045	0.537775	-3.9802	6.88581e-05	0.000371124
ENSG00000136383	69.1124	-2.1384	0.329724	-6.48542	8.8485e-11	1.34117e-09
ENSG00000180801	148.665	-2.13814	0.193024	-11.0771	1.62013e-28	1.33603e-26
ENSG00000133019	133.95	-2.13645	0.218902	-9.75985	1.67402e-22	8.69697e-21
ENSG00000115596	35.6607	-2.13484	0.414461	-5.15089	2.5925e-07	2.27993e-06
ENSG00000133107	13.8953	-2.13337	0.644805	-3.30856	0.000937779	0.00377235
ENSG00000243742	32.8083	-2.13234	0.36861	-5.78481	7.25922e-09	8.30236e-08
ENSG00000169247	7.65624	-2.12924	0.676989	-3.14516	0.00165997	0.00623005
ENSG00000158486	17.5467	-2.12455	0.494313	-4.29799	1.72354e-05	0.000105623
ENSG00000171766	24.4035	-2.12331	0.519678	-4.08582	4.39213e-05	0.000246884
ENSG00000186854	107.823	-2.12057	0.222576	-9.52741	1.61253e-21	7.63326e-20
ENSG00000134259	21.0645	-2.12025	0.593669	-3.57144	0.000355025	0.00159347
ENSG00000140465	38.9033	-2.11844	0.342797	-6.17986	6.4157e-10	8.67435e-09
ENSG00000275544	54.3764	-2.11601	0.53143	-3.98172	6.84181e-05	0.000369106
ENSG00000079841	21.4958	-2.11438	0.416817	-5.07269	3.92234e-07	3.34469e-06
ENSG00000147174	28.5755	-2.11308	0.449894	-4.69684	2.64214e-06	1.91846e-05
ENSG00000211644	15.4603	-2.11119	0.564528	-3.73974	0.000184214	0.000891305
ENSG00000246705	98.566	-2.10037	0.34806	-6.03451	1.59441e-09	2.03398e-08
ENSG00000198892	37.0805	-2.0994	0.397955	-5.27549	1.32405e-07	1.22945e-06
ENSG00000197124	42.8242	-2.09924	0.321104	-6.53755	6.25341e-11	9.69069e-10
ENSG00000167968	41.1529	-2.0969	0.336899	-6.22411	4.843e-10	6.66948e-09
ENSG00000152779	20.3038	-2.09421	0.498831	-4.19822	2.69018e-05	0.00015837
ENSG00000198482	41.8937	-2.08214	0.285373	-7.29622	2.95961e-13	6.12587e-12
ENSG00000167654	15.5244	-2.08093	0.676119	-3.07776	0.00208562	0.00759574
ENSG00000120051	9.46781	-2.07864	0.601399	-3.45634	0.000547562	0.00234182
ENSG00000103241	187.89	-2.0767	0.193989	-10.7053	9.61596e-27	6.89067e-25
ENSG00000164484	24.214	-2.07615	0.409394	-5.07128	3.95142e-07	3.36559e-06
ENSG00000224321	11.3202	-2.07384	0.648667	-3.19708	0.00138826	0.00532475
ENSG00000279208	36.0587	-2.07235	0.484304	-4.27903	1.87707e-05	0.000114057
ENSG00000213809	40.3402	-2.07147	0.374063	-5.53777	3.06348e-08	3.15941e-07
ENSG00000137672	11.0303	-2.06555	0.637503	-3.24007	0.001195	0.00467408
ENSG00000228049	34.7523	-2.05675	0.457677	-4.4939	6.99298e-06	4.6908e-05
ENSG00000220201	12.8221	-2.05519	0.559432	-3.6737	0.000239061	0.00112143
ENSG00000162496	214.327	-2.05507	0.261922	-7.84613	4.29087e-15	1.07692e-13
ENSG00000183840	597.406	-2.04736	0.183183	-11.1766	5.30839e-29	4.41254e-27
ENSG00000155265	13.8912	-2.04208	0.597038	-3.42035	0.000625405	0.00263622
ENSG00000239605	12.8287	-2.02899	0.579699	-3.50007	0.000465136	0.00202175
ENSG00000132622	14.3843	-2.02583	0.558659	-3.62624	0.000287581	0.0013213
ENSG00000081052	142.474	-2.02295	0.254079	-7.96188	1.69439e-15	4.45146e-14
ENSG00000182310	37.0963	-2.01836	0.3524	-5.72747	1.01941e-08	1.13528e-07
ENSG00000197162	38.7088	-2.01654	0.460134	-4.38251	1.17321e-05	7.44213e-05
ENSG00000213949	403.391	-2.01397	0.166974	-12.0615	1.6858e-33	1.89366e-31
ENSG00000112333	132.012	-2.01343	0.211407	-9.52395	1.66711e-21	7.83807e-20
ENSG00000223547	20.1136	-2.01072	0.577095	-3.48421	0.000493592	0.00213295
ENSG00000183246	44.004	-2.01005	0.643008	-3.12601	0.00177196	0.00659793
ENSG00000104081	244.631	-2.00961	0.274087	-7.33203	2.26688e-13	4.73923e-12
ENSG00000147117	16.7864	-2.00792	0.537086	-3.73854	0.000185092	0.000895138
ENSG00000179873	27.9146	-2.00532	0.522263	-3.83968	0.000123193	0.000622432
ENSG00000196172	77.3912	-2.00431	0.220429	-9.09279	9.65285e-20	3.83549e-18
ENSG00000198626	131.745	-2.00252	0.234666	-8.53347	1.42027e-17	4.56883e-16
ENSG00000203727	235.369	-2.0017	0.142578	-14.0393	8.95389e-45	1.73898e-42
ENSG00000180190	148.643	-1.99332	0.289418	-6.88734	5.68456e-12	1.00278e-10
ENSG00000159167	64.0695	-1.99034	0.428035	-4.64994	3.32029e-06	2.36217e-05
ENSG00000129749	11.5095	-1.98787	0.595371	-3.33887	0.00084121	0.0034324
ENSG00000047648	10.6415	-1.98755	0.601479	-3.30444	0.000951663	0.00382376
ENSG00000119865	236.844	-1.9852	0.159643	-12.4352	1.68269e-35	2.06911e-33
ENSG00000131831	124.293	-1.98234	0.232359	-8.53136	1.44632e-17	4.64544e-16
ENSG00000087494	45.8122	-1.97859	0.33217	-5.95656	2.57609e-09	3.17143e-08
ENSG00000074527	167.164	-1.97766	0.286137	-6.91158	4.79286e-12	8.57147e-11
ENSG00000128604	73.1095	-1.97202	0.247994	-7.95189	1.83684e-15	4.80748e-14
ENSG00000168140	51.9149	-1.96978	0.34489	-5.71132	1.12102e-08	1.23717e-07
ENSG00000274334	51.9149	-1.96978	0.34489	-5.71132	1.12102e-08	1.23717e-07
ENSG00000284220	52.428	-1.96728	0.604462	-3.2546	0.00113553	0.00446535
ENSG00000137745	17.6473	-1.96699	0.621802	-3.16337	0.00155957	0.00589475
ENSG00000162645	35.8375	-1.96694	0.418546	-4.69945	2.60862e-06	1.89677e-05
ENSG00000059378	148.676	-1.96188	0.197211	-9.9481	2.57034e-23	1.43974e-21
ENSG00000135318	23.544	-1.95859	0.532542	-3.6778	0.000235251	0.00110655
ENSG00000213085	19.3434	-1.95588	0.539012	-3.62863	0.000284928	0.00131055
ENSG00000166923	24.6182	-1.95533	0.560981	-3.48556	0.000491099	0.0021235
ENSG00000282046	24.6182	-1.95533	0.560981	-3.48556	0.000491099	0.0021235
ENSG00000087510	251.292	-1.95499	0.169861	-11.5093	1.18395e-30	1.0935e-28
ENSG00000103647	92.2084	-1.9525	0.243685	-8.01241	1.12483e-15	3.00452e-14
ENSG00000078804	342.295	-1.95203	0.153276	-12.7354	3.75844e-37	5.07169e-35
ENSG00000224109	11.6439	-1.9471	0.533543	-3.64939	0.000262868	0.00121798
ENSG00000204531	12.6318	-1.94674	0.54928	-3.54417	0.000393851	0.00174661
ENSG00000170962	102.482	-1.9463	0.238686	-8.15423	3.51423e-16	9.88217e-15
ENSG00000234127	210.134	-1.9445	0.38157	-5.09604	3.46835e-07	2.97957e-06
ENSG00000255767	10.5496	-1.93711	0.600226	-3.22731	0.00124962	0.00485479
ENSG00000277150	401.806	-1.93584	0.269654	-7.17897	7.02411e-13	1.40219e-11
ENSG00000175445	143.185	-1.93236	0.210078	-9.19832	3.63605e-20	1.47579e-18
ENSG00000147852	322.874	-1.93196	0.312119	-6.18981	6.02375e-10	8.17099e-09
ENSG00000214756	35.3373	-1.92507	0.397128	-4.84748	1.25042e-06	9.6491e-06
ENSG00000197181	12.2154	-1.9207	0.625337	-3.07146	0.00213011	0.00773339
ENSG00000204314	24.8336	-1.91836	0.540526	-3.54906	0.000386607	0.00171852
ENSG00000185986	107.906	-1.91365	0.462372	-4.13877	3.49174e-05	0.000200392
ENSG00000099860	482.944	-1.91045	0.340902	-5.60411	2.09324e-08	2.22504e-07
ENSG00000136114	76.22	-1.90673	0.263001	-7.2499	4.17064e-13	8.51376e-12
ENSG00000115738	1936.1	-1.90223	0.156759	-12.1347	6.91356e-34	7.90077e-32
ENSG00000150551	1197	-1.90201	0.167918	-11.327	9.64367e-30	8.35022e-28
ENSG00000173193	252.341	-1.8991	0.251432	-7.55312	4.24967e-14	9.64706e-13
ENSG00000176978	119.626	-1.89733	0.214808	-8.83265	1.02223e-18	3.67198e-17
ENSG00000269374	21.1594	-1.88914	0.596703	-3.16596	0.00154572	0.00585199
ENSG00000138161	14.1748	-1.8891	0.542916	-3.47954	0.000502269	0.00216684
ENSG00000203722	33.8059	-1.877	0.424697	-4.41962	9.88752e-06	6.38312e-05
ENSG00000164418	27.3771	-1.8756	0.48428	-3.87296	0.000107523	0.000553911
ENSG00000196890	29.6675	-1.87503	0.436506	-4.29553	1.74277e-05	0.000106582
ENSG00000278788	24.0747	-1.87168	0.560634	-3.33851	0.000842282	0.00343609
ENSG00000105143	16.7198	-1.8695	0.54382	-3.43771	0.000586647	0.00249409
ENSG00000080573	14.5207	-1.86606	0.51269	-3.63975	0.0002729	0.00125969
ENSG00000138172	179.681	-1.86124	0.201755	-9.22525	2.82907e-20	1.16187e-18
ENSG00000101162	22.9266	-1.85779	0.443328	-4.19055	2.78278e-05	0.000162944
ENSG00000138448	1924.02	-1.85678	0.188254	-9.86317	6.01233e-23	3.27933e-21
ENSG00000101680	645.792	-1.85094	0.126245	-14.6615	1.13655e-48	2.68394e-46
ENSG00000256463	71.5258	-1.84504	0.233708	-7.89462	2.91197e-15	7.40681e-14
ENSG00000277015	71.5258	-1.84504	0.233708	-7.89462	2.91197e-15	7.40681e-14
ENSG00000139364	34.1279	-1.83365	0.462461	-3.96499	7.33992e-05	0.000393526
ENSG00000006327	372.13	-1.83318	0.260929	-7.02559	2.1316e-12	3.9979e-11
ENSG00000147119	230.248	-1.82245	0.155652	-11.7085	1.15347e-31	1.14144e-29
ENSG00000134285	68.1401	-1.82244	0.387611	-4.70172	2.57978e-06	1.87778e-05
ENSG00000086991	17.2104	-1.82129	0.443272	-4.10874	3.97821e-05	0.000225569
ENSG00000141497	10.2283	-1.82047	0.600562	-3.03128	0.0024352	0.00870116
ENSG00000159216	434.124	-1.82043	0.152098	-11.9688	5.17771e-33	5.6334e-31
ENSG00000114019	716.158	-1.81962	0.214704	-8.47502	2.35036e-17	7.36695e-16
ENSG00000270882	311.973	-1.81748	0.368162	-4.93664	7.94806e-07	6.37716e-06
ENSG00000171617	695.531	-1.81483	0.169344	-10.7168	8.48693e-27	6.12385e-25
ENSG00000197872	47.7468	-1.81456	0.384181	-4.72318	2.32181e-06	1.70373e-05
ENSG00000188171	10.6978	-1.81273	0.524252	-3.45775	0.000544699	0.00233197
ENSG00000185585	86.2523	-1.8078	0.304464	-5.93764	2.89157e-09	3.52432e-08
ENSG00000176293	210.752	-1.80421	0.213422	-8.45375	2.821e-17	8.72464e-16
ENSG00000171056	51.57	-1.80149	0.368822	-4.88443	1.03727e-06	8.13111e-06
ENSG00000120318	145.887	-1.79781	0.274484	-6.54977	5.76247e-11	8.99024e-10
ENSG00000125434	302.595	-1.79731	0.38238	-4.70032	2.59749e-06	1.88934e-05
ENSG00000258472	123.677	-1.79576	0.512361	-3.50488	0.000456818	0.00199268
ENSG00000188596	92.8202	-1.795	0.483916	-3.70933	0.00020781	0.000992757
ENSG00000198467	84.8331	-1.79493	0.341153	-5.26136	1.42992e-07	1.3195e-06
ENSG00000183161	222.292	-1.79197	0.165479	-10.829	2.50813e-27	1.91623e-25
ENSG00000228623	128.803	-1.79159	0.260267	-6.88367	5.83284e-12	1.02722e-10
ENSG00000213398	33.261	-1.79101	0.344851	-5.19357	2.06295e-07	1.84626e-06
ENSG00000227231	34.1113	-1.78569	0.31987	-5.58255	2.3702e-08	2.4914e-07
ENSG00000230128	34.1113	-1.78569	0.31987	-5.58255	2.3702e-08	2.4914e-07
ENSG00000235030	34.1113	-1.78569	0.31987	-5.58255	2.3702e-08	2.4914e-07
ENSG00000237155	34.1113	-1.78569	0.31987	-5.58255	2.3702e-08	2.4914e-07
ENSG00000173597	109.347	-1.78435	0.47277	-3.77424	0.000160497	0.000785141
ENSG00000164850	40.2538	-1.78247	0.371283	-4.80083	1.58006e-06	1.19968e-05
ENSG00000130714	1146.58	-1.78063	0.110648	-16.0929	2.86322e-58	1.2143e-55
ENSG00000165124	102.895	-1.78021	0.204268	-8.71507	2.90568e-18	9.99908e-17
ENSG00000125266	1663.85	-1.77562	0.117727	-15.0825	2.11011e-51	5.84669e-49
ENSG00000276547	178.334	-1.77548	0.295162	-6.01527	1.79587e-09	2.27699e-08
ENSG00000237515	157.92	-1.76968	0.411251	-4.30316	1.68382e-05	0.000103587
ENSG00000156103	185.737	-1.76787	0.28345	-6.23699	4.46056e-10	6.16733e-09
ENSG00000226060	110.679	-1.76768	0.264308	-6.68795	2.26311e-11	3.71483e-10
ENSG00000228881	110.679	-1.76768	0.264308	-6.68795	2.26311e-11	3.71483e-10
ENSG00000258311	59.7273	-1.76641	0.347214	-5.08738	3.63053e-07	3.11117e-06
ENSG00000182685	32.7025	-1.76602	0.508718	-3.47151	0.000517539	0.00222855
ENSG00000135111	728.751	-1.76348	0.141681	-12.4468	1.45605e-35	1.80108e-33
ENSG00000163017	9.55143	-1.76056	0.573245	-3.07121	0.00213195	0.0077387
ENSG00000106236	293.296	-1.75999	0.181637	-9.68959	3.33853e-22	1.67985e-20
ENSG00000135378	418.355	-1.75972	0.139311	-12.6315	1.4148e-36	1.81488e-34
ENSG00000127863	190.536	-1.75759	0.227037	-7.74141	9.83198e-15	2.38969e-13
ENSG00000165443	46.5084	-1.75162	0.352019	-4.97593	6.49337e-07	5.28964e-06
ENSG00000083814	18.1138	-1.74251	0.428564	-4.06592	4.78424e-05	0.000266831
ENSG00000164746	11.5839	-1.74234	0.550469	-3.16518	0.00154985	0.00586227
ENSG00000274911	30.374	-1.73199	0.420907	-4.11489	3.87356e-05	0.000220417
ENSG00000115363	57.8025	-1.73059	0.333459	-5.1898	2.10518e-07	1.87759e-06
ENSG00000115963	665.644	-1.72598	0.157172	-10.9815	4.69065e-28	3.79286e-26
ENSG00000256618	2165.96	-1.72383	0.558757	-3.08511	0.00203479	0.00743799
ENSG00000137313	119.472	-1.72345	0.325582	-5.29344	1.20034e-07	1.12362e-06
ENSG00000075461	67.6797	-1.72199	0.293951	-5.85809	4.68214e-09	5.50961e-08
ENSG00000105270	164.258	-1.72117	0.211774	-8.12738	4.38652e-16	1.21423e-14
ENSG00000214193	74.8069	-1.71871	0.284067	-6.05039	1.44495e-09	1.8524e-08
ENSG00000081087	1526.66	-1.71672	0.146776	-11.6962	1.33345e-31	1.30709e-29
ENSG00000101911	1912.32	-1.7165	0.114301	-15.0174	5.64707e-51	1.50451e-48
ENSG00000162426	10.3837	-1.71419	0.570472	-3.00486	0.00265703	0.0093976
ENSG00000132010	24.0832	-1.70692	0.461622	-3.69766	0.0002176	0.00103548
ENSG00000168546	79.6991	-1.70656	0.255776	-6.6721	2.52176e-11	4.11986e-10
ENSG00000282648	16.55	-1.70412	0.514331	-3.31329	0.000922068	0.00371635
ENSG00000173198	57.5308	-1.70107	0.519938	-3.27167	0.00106913	0.00423243
ENSG00000184678	86.3009	-1.69967	0.320831	-5.29771	1.17266e-07	1.10118e-06
ENSG00000154856	111.45	-1.69682	0.298394	-5.6865	1.29673e-08	1.41455e-07
ENSG00000139597	36.525	-1.69548	0.381398	-4.44544	8.77114e-06	5.7445e-05
ENSG00000177943	35.3591	-1.69397	0.536751	-3.15597	0.00159965	0.00602761
ENSG00000273831	33.3989	-1.69335	0.389179	-4.35109	1.3546e-05	8.47634e-05
ENSG00000163701	14.4972	-1.69014	0.564137	-2.99597	0.00273573	0.00961787
ENSG00000128918	1519.44	-1.68982	0.156759	-10.7798	4.28979e-27	3.21827e-25
ENSG00000129204	56.8534	-1.68907	0.314339	-5.37341	7.72602e-08	7.5307e-07
ENSG00000178033	191.697	-1.68772	0.176452	-9.56473	1.12498e-21	5.44948e-20
ENSG00000253293	1785	-1.68764	0.144371	-11.6895	1.4415e-31	1.40638e-29
ENSG00000055813	30.6692	-1.68744	0.40406	-4.17622	2.96398e-05	0.000172679
ENSG00000101938	23.1802	-1.68032	0.524823	-3.20169	0.00136622	0.00525085
ENSG00000158023	69.5358	-1.67678	0.280292	-5.98226	2.20062e-09	2.74992e-08
ENSG00000197903	732.509	-1.67594	0.292947	-5.72096	1.05923e-08	1.17648e-07
ENSG00000143217	78.4494	-1.67541	0.360362	-4.64924	3.33159e-06	2.36859e-05
ENSG00000179750	393.916	-1.67175	0.184988	-9.03705	1.60951e-19	6.20542e-18
ENSG00000167889	152.775	-1.67088	0.19765	-8.45373	2.82131e-17	8.72464e-16
ENSG00000205542	3554.75	-1.66812	0.236745	-7.04605	1.84073e-12	3.47748e-11
ENSG00000261408	29.4656	-1.66664	0.556219	-2.99637	0.00273217	0.00960861
ENSG00000182253	613.76	-1.66455	0.184274	-9.03304	1.66971e-19	6.4256e-18
ENSG00000196557	539.968	-1.66428	0.192473	-8.6468	5.29641e-18	1.77524e-16
ENSG00000002587	20.369	-1.66142	0.439106	-3.78364	0.000154552	0.000758024
ENSG00000125775	29.7168	-1.65939	0.375495	-4.4192	9.90675e-06	6.39355e-05
ENSG00000078399	1246.15	-1.65579	0.125675	-13.1752	1.21897e-39	1.83561e-37
ENSG00000225345	69.261	-1.64996	0.322543	-5.11547	3.12953e-07	2.71317e-06
ENSG00000145632	332.232	-1.64572	0.152656	-10.7805	4.25478e-27	3.2102e-25
ENSG00000144579	712.461	-1.64368	0.163649	-10.0439	9.77141e-24	5.57856e-22
ENSG00000108515	110.178	-1.64259	0.385524	-4.26067	2.03819e-05	0.00012277
ENSG00000167371	31.7904	-1.64048	0.438274	-3.74305	0.000181802	0.000880453
ENSG00000146013	57.4136	-1.64024	0.44714	-3.66828	0.000244189	0.00114265
ENSG00000237238	27.435	-1.63977	0.381271	-4.30079	1.7019e-05	0.000104513
ENSG00000159899	22.2057	-1.63858	0.411685	-3.98018	6.88636e-05	0.000371124
ENSG00000173253	13.3945	-1.63842	0.463472	-3.5351	0.000407623	0.00179809
ENSG00000113296	38.4416	-1.63571	0.337243	-4.85026	1.23303e-06	9.52901e-06
ENSG00000176641	78.1961	-1.63228	0.255616	-6.38566	1.70664e-10	2.49057e-09
ENSG00000170421	4407.57	-1.63054	0.224531	-7.26199	3.81434e-13	7.82485e-12
ENSG00000137142	220.343	-1.62959	0.260079	-6.26575	3.71036e-10	5.19926e-09
ENSG00000242419	55.1781	-1.62747	0.371269	-4.38352	1.16775e-05	7.41201e-05
ENSG00000179242	66.6043	-1.62629	0.372434	-4.36666	1.26163e-05	7.94001e-05
ENSG00000176463	191.949	-1.62402	0.176449	-9.2039	3.45187e-20	1.40653e-18
ENSG00000183785	32.3421	-1.62165	0.407685	-3.9777	6.9584e-05	0.000374715
ENSG00000184384	137.965	-1.62105	0.22658	-7.1544	8.40382e-13	1.65692e-11
ENSG00000064666	685.641	-1.62091	0.152074	-10.6587	1.5884e-26	1.11893e-24
ENSG00000152689	36.1411	-1.62083	0.394823	-4.10519	4.03977e-05	0.00022881
ENSG00000139318	64.2604	-1.61417	0.385337	-4.18898	2.80216e-05	0.000163987
ENSG00000187601	93.1181	-1.61191	0.263149	-6.12547	9.04162e-10	1.19449e-08
ENSG00000277203	392.576	-1.60578	0.344231	-4.66483	3.0887e-06	2.21103e-05
ENSG00000109956	67.7967	-1.60326	0.280405	-5.71763	1.08018e-08	1.19655e-07
ENSG00000122025	46.6003	-1.60056	0.371826	-4.30459	1.67292e-05	0.000102977
ENSG00000213297	37.3654	-1.60002	0.412205	-3.88161	0.000103769	0.000537092
ENSG00000151640	236.55	-1.59404	0.19577	-8.14242	3.87454e-16	1.08222e-14
ENSG00000234745	2450.72	-1.5922	0.175206	-9.08759	1.0126e-19	4.00815e-18
ENSG00000115129	155.661	-1.59203	0.239955	-6.63468	3.25217e-11	5.25123e-10
ENSG00000077092	130.444	-1.59003	0.356979	-4.45412	8.42396e-06	5.5486e-05
ENSG00000167766	154.012	-1.58942	0.18888	-8.41494	3.93095e-17	1.20308e-15
ENSG00000143816	83.0469	-1.58519	0.248329	-6.38343	1.73165e-10	2.52529e-09
ENSG00000136235	47.7464	-1.58408	0.322964	-4.90482	9.35144e-07	7.38345e-06
ENSG00000136099	15.1137	-1.58128	0.515097	-3.06988	0.00214147	0.00776376
ENSG00000137571	181.466	-1.57687	0.17404	-9.06039	1.29986e-19	5.068e-18
ENSG00000116977	597.878	-1.57568	0.182907	-8.61467	7.01454e-18	2.32487e-16
ENSG00000111331	238.888	-1.5748	0.202083	-7.79283	6.55241e-15	1.63268e-13
ENSG00000105997	349.428	-1.57241	0.155788	-10.0933	5.91739e-24	3.41582e-22
ENSG00000230763	23.9662	-1.56753	0.522811	-2.99828	0.0027151	0.00955991
ENSG00000236693	23.9662	-1.56753	0.522811	-2.99828	0.0027151	0.00955991
ENSG00000159403	190.754	-1.56743	0.250753	-6.25089	4.08113e-10	5.67671e-09
ENSG00000233450	52.4754	-1.56534	0.44108	-3.54888	0.000386868	0.00171894
ENSG00000237649	52.4754	-1.56534	0.44108	-3.54888	0.000386868	0.00171894
ENSG00000223573	34.8639	-1.56459	0.349566	-4.47581	7.61222e-06	5.0653e-05
ENSG00000074657	537.321	-1.56284	0.182531	-8.56208	1.10852e-17	3.59938e-16
ENSG00000167981	70.8634	-1.56277	0.235642	-6.63196	3.31254e-11	5.33626e-10
ENSG00000169246	219.607	-1.56199	0.377138	-4.14168	3.44775e-05	0.000198086
ENSG00000125355	272.086	-1.56133	0.311936	-5.0053	5.57762e-07	4.61363e-06
ENSG00000180875	19.8736	-1.55964	0.480574	-3.24538	0.00117296	0.00459736
ENSG00000266265	30.2745	-1.55433	0.403253	-3.85449	0.000115972	0.000590399
ENSG00000178401	165.83	-1.55268	0.157837	-9.83723	7.78206e-23	4.21143e-21
ENSG00000164683	2481.57	-1.55201	0.125794	-12.3377	5.67601e-35	6.77892e-33
ENSG00000077943	146.681	-1.54897	0.360877	-4.29223	1.7689e-05	0.000108116
ENSG00000237846	33.1552	-1.54826	0.505958	-3.06005	0.002213	0.00798965
ENSG00000090530	319.564	-1.547	0.166141	-9.31137	1.26199e-20	5.4297e-19
ENSG00000145248	165.982	-1.54585	0.167857	-9.20932	3.28193e-20	1.34256e-18
ENSG00000172260	67.3205	-1.54569	0.418743	-3.69126	0.000223144	0.00105968
ENSG00000182379	503.08	-1.54483	0.172533	-8.95382	3.434e-19	1.29279e-17
ENSG00000166401	54.1988	-1.54415	0.268343	-5.75439	8.69539e-09	9.8206e-08
ENSG00000166033	390.888	-1.54342	0.166644	-9.26175	2.01116e-20	8.4262e-19
ENSG00000196218	45.634	-1.54266	0.379347	-4.06663	4.7698e-05	0.000266097
ENSG00000031003	777.669	-1.53851	0.165745	-9.28237	1.6575e-20	7.02947e-19
ENSG00000234882	34.8819	-1.53748	0.356431	-4.31354	1.60658e-05	9.90989e-05
ENSG00000101384	664.431	-1.53671	0.106564	-14.4205	3.84627e-47	8.32598e-45
ENSG00000111801	77.1723	-1.53503	0.304952	-5.03367	4.81167e-07	4.03842e-06
ENSG00000164342	25.3933	-1.53491	0.365631	-4.19799	2.693e-05	0.000158446
ENSG00000172819	214.06	-1.53269	0.172194	-8.90096	5.53674e-19	2.04368e-17
ENSG00000172201	3062.24	-1.53074	0.095388	-16.0475	5.9542e-58	2.42616e-55
ENSG00000250305	75.965	-1.52354	0.322756	-4.72041	2.35368e-06	1.72468e-05
ENSG00000165874	33.8583	-1.52315	0.444463	-3.42694	0.00061042	0.00258248
ENSG00000183778	31.2161	-1.51871	0.346133	-4.38765	1.14584e-05	7.29299e-05
ENSG00000181381	39.1367	-1.51757	0.351591	-4.31629	1.58676e-05	9.81355e-05
ENSG00000121413	495.076	-1.51045	0.216555	-6.97489	3.06108e-12	5.59968e-11
ENSG00000049192	37.5791	-1.50897	0.330911	-4.56007	5.11374e-06	3.51301e-05
ENSG00000164308	303.957	-1.50837	0.182748	-8.25383	1.53393e-16	4.43964e-15
ENSG00000136603	728.892	-1.50768	0.148841	-10.1295	4.08931e-24	2.38708e-22
ENSG00000213976	19.6495	-1.50723	0.408348	-3.69106	0.000223324	0.00106029
ENSG00000166073	392.667	-1.50696	0.157857	-9.54633	1.3437e-21	6.43738e-20
ENSG00000133106	32.7105	-1.50585	0.374479	-4.02118	5.79073e-05	0.000317932
ENSG00000140416	1559.68	-1.50149	0.206608	-7.26733	3.66674e-13	7.5444e-12
ENSG00000162722	146.958	-1.4985	0.26767	-5.59833	2.16422e-08	2.29579e-07
ENSG00000135678	117.056	-1.49159	0.20188	-7.38852	1.48469e-13	3.1483e-12
ENSG00000126947	30.4836	-1.49115	0.339106	-4.39729	1.0961e-05	7.00646e-05
ENSG00000149926	36.1771	-1.48921	0.372387	-3.9991	6.35843e-05	0.000345812
ENSG00000135919	812.319	-1.48863	0.131115	-11.3536	7.11693e-30	6.26682e-28
ENSG00000156218	105.309	-1.48839	0.383956	-3.87645	0.000105992	0.000547043
ENSG00000046889	151.014	-1.48445	0.242563	-6.11986	9.36566e-10	1.23652e-08
ENSG00000162493	1254.52	-1.48236	0.0930119	-15.9373	3.48878e-57	1.31819e-54
ENSG00000119138	674.99	-1.48179	0.209838	-7.06159	1.64613e-12	3.12405e-11
ENSG00000233276	2445.79	-1.48141	0.25111	-5.89943	3.64753e-09	4.3613e-08
ENSG00000125384	44.1131	-1.48125	0.323781	-4.57486	4.76543e-06	3.28896e-05
ENSG00000196275	39.3033	-1.47968	0.479675	-3.08475	0.00203724	0.00744554
ENSG00000198521	168.556	-1.47434	0.287461	-5.12885	2.91522e-07	2.53796e-06
ENSG00000196139	29.6242	-1.4739	0.353844	-4.16538	3.10832e-05	0.000180128
ENSG00000085563	603.219	-1.47116	0.14433	-10.1931	2.12974e-24	1.28285e-22
ENSG00000145908	140.237	-1.47	0.195741	-7.50989	5.91754e-14	1.31945e-12
ENSG00000048052	126.295	-1.46897	0.164298	-8.94092	3.85935e-19	1.45029e-17
ENSG00000143867	45.892	-1.46731	0.304877	-4.81279	1.48838e-06	1.13671e-05
ENSG00000172780	309.097	-1.46612	0.49053	-2.98885	0.00280026	0.00981484
ENSG00000120885	4660.18	-1.46187	0.252948	-5.77933	7.49972e-09	8.56328e-08
ENSG00000142694	278.596	-1.4599	0.204438	-7.14105	9.26221e-13	1.81071e-11
ENSG00000171388	32.2059	-1.45887	0.397084	-3.67396	0.000238819	0.0011208
ENSG00000107736	125.184	-1.45574	0.266883	-5.45462	4.90784e-08	4.91281e-07
ENSG00000166257	90.5878	-1.45495	0.304335	-4.78076	1.74635e-06	1.31182e-05
ENSG00000157399	33.7719	-1.45366	0.482362	-3.01363	0.00258139	0.00915892
ENSG00000179388	20.9579	-1.45286	0.420231	-3.45728	0.000545654	0.0023351
ENSG00000139865	17.3766	-1.44984	0.476521	-3.04255	0.00234583	0.00842528
ENSG00000167470	2274.37	-1.44842	0.167878	-8.6278	6.25459e-18	2.07963e-16
ENSG00000138622	56.5207	-1.44724	0.364391	-3.97166	7.13747e-05	0.000383265
ENSG00000137411	295.104	-1.44597	0.210534	-6.86809	6.50672e-12	1.1401e-10
ENSG00000103888	15.5917	-1.44499	0.458064	-3.15456	0.0016074	0.00605571
ENSG00000120129	1139.61	-1.4428	0.18475	-7.80948	5.74262e-15	1.43434e-13
ENSG00000243244	150.92	-1.4427	0.373681	-3.86078	0.000113025	0.000577238
ENSG00000196924	20155.3	-1.44243	0.210594	-6.84935	7.41886e-12	1.29338e-10
ENSG00000180616	131.313	-1.44209	0.274079	-5.26158	1.42826e-07	1.31902e-06
ENSG00000161860	42.9591	-1.44128	0.297392	-4.84641	1.25714e-06	9.69738e-06
ENSG00000158859	35.1247	-1.43731	0.36743	-3.91179	9.16151e-05	0.000480649
ENSG00000250067	67.5502	-1.43687	0.358757	-4.00514	6.19818e-05	0.000337715
ENSG00000128713	575.923	-1.43608	0.153993	-9.32566	1.10293e-20	4.79496e-19
ENSG00000135916	3270.82	-1.43469	0.146191	-9.81375	9.82505e-23	5.22185e-21
ENSG00000180998	168.407	-1.43425	0.222192	-6.45501	1.08213e-10	1.6155e-09
ENSG00000110148	35.6873	-1.42722	0.391796	-3.64276	0.000269731	0.00124589
ENSG00000149564	38.234	-1.42267	0.332137	-4.28338	1.84077e-05	0.000112048
ENSG00000188641	203.612	-1.42058	0.173296	-8.19746	2.45523e-16	6.99891e-15
ENSG00000149294	904.524	-1.41514	0.123913	-11.4204	3.30743e-30	2.94986e-28
ENSG00000167562	84.0521	-1.41464	0.206965	-6.83515	8.19214e-12	1.41867e-10
ENSG00000182747	30.4813	-1.4121	0.368505	-3.83197	0.000127124	0.000640151
ENSG00000134917	106.154	-1.41167	0.254785	-5.54064	3.01373e-08	3.11274e-07
ENSG00000149489	28.7655	-1.40803	0.433899	-3.24507	0.00117422	0.00460058
ENSG00000107105	312.853	-1.40525	0.177508	-7.91657	2.4415e-15	6.27154e-14
ENSG00000102935	132.246	-1.40519	0.236688	-5.93689	2.90472e-09	3.5362e-08
ENSG00000187566	26.0668	-1.40392	0.417497	-3.36271	0.000771816	0.00317984
ENSG00000128710	415.853	-1.40322	0.176676	-7.9423	1.98464e-15	5.17476e-14
ENSG00000185950	1983.61	-1.40297	0.0980405	-14.3101	1.89114e-46	3.96966e-44
ENSG00000196507	268.393	-1.40292	0.206942	-6.7793	1.2076e-11	2.04691e-10
ENSG00000064601	1288.13	-1.39637	0.149323	-9.35132	8.6559e-21	3.80292e-19
ENSG00000184743	735.766	-1.39087	0.141127	-9.8555	6.48948e-23	3.52109e-21
ENSG00000153707	161.132	-1.39065	0.210852	-6.59541	4.24092e-11	6.73267e-10
ENSG00000282932	161.132	-1.39065	0.210852	-6.59541	4.24092e-11	6.73267e-10
ENSG00000173535	83.4608	-1.38573	0.284733	-4.86675	1.13446e-06	8.82302e-06
ENSG00000133519	17.9811	-1.38543	0.409659	-3.38192	0.000719814	0.00298691
ENSG00000281076	17.9811	-1.38543	0.409659	-3.38192	0.000719814	0.00298691
ENSG00000078053	289.782	-1.38406	0.169704	-8.15571	3.47125e-16	9.77453e-15
ENSG00000169031	30.305	-1.38342	0.394854	-3.50362	0.000458985	0.00200003
ENSG00000152402	282.71	-1.3828	0.186862	-7.40012	1.36059e-13	2.90589e-12
ENSG00000158286	50.6834	-1.37853	0.352842	-3.90693	9.34768e-05	0.000489059
ENSG00000125740	47.3093	-1.37384	0.35978	-3.81856	0.000134232	0.000670547
ENSG00000181007	77.1117	-1.37141	0.242573	-5.6536	1.5712e-08	1.69177e-07
ENSG00000223509	43.0188	-1.36765	0.38624	-3.54094	0.000398699	0.00176435
ENSG00000282254	122.911	-1.36567	0.227894	-5.99256	2.06561e-09	2.59369e-08
ENSG00000205485	122.813	-1.36566	0.227439	-6.00451	1.91907e-09	2.42433e-08
ENSG00000107362	572.545	-1.36205	0.120241	-11.3277	9.57299e-30	8.32369e-28
ENSG00000180537	275.3	-1.361	0.190212	-7.15515	8.35833e-13	1.64952e-11
ENSG00000182327	32.5355	-1.35896	0.353656	-3.8426	0.000121738	0.000615984
ENSG00000206052	155.46	-1.35836	0.297852	-4.56053	5.10252e-06	3.50646e-05
ENSG00000175197	159.541	-1.35786	0.323157	-4.20185	2.64748e-05	0.000156211
ENSG00000143507	113.82	-1.35739	0.185843	-7.30396	2.79423e-13	5.80669e-12
ENSG00000164849	28.5581	-1.35503	0.377033	-3.59393	0.000325732	0.00147602
ENSG00000237056	73.4191	-1.35267	0.331032	-4.08622	4.38457e-05	0.000246525
ENSG00000276021	150.527	-1.35264	0.395243	-3.4223	0.000620945	0.00261931
ENSG00000204520	581.435	-1.35232	0.151617	-8.91937	4.68931e-19	1.74952e-17
ENSG00000150625	785.567	-1.35191	0.396346	-3.41094	0.000647394	0.00271623
ENSG00000143153	891.737	-1.35092	0.112459	-12.0125	3.05412e-33	3.35808e-31
ENSG00000168016	35.101	-1.34978	0.312342	-4.32148	1.54988e-05	9.60003e-05
ENSG00000004799	65.612	-1.34963	0.409995	-3.29184	0.000995359	0.00397857
ENSG00000149256	87.9151	-1.34922	0.249463	-5.40852	6.35495e-08	6.28568e-07
ENSG00000107201	103.175	-1.34906	0.228408	-5.90637	3.49722e-09	4.19605e-08
ENSG00000136960	109.554	-1.34705	0.227962	-5.90911	3.43965e-09	4.13414e-08
ENSG00000101624	312.951	-1.34606	0.138624	-9.71019	2.72831e-22	1.38963e-20
ENSG00000167393	260.963	-1.34316	0.241152	-5.56978	2.55058e-08	2.65948e-07
ENSG00000119922	19.384	-1.34273	0.426571	-3.14773	0.00164541	0.00618325
ENSG00000145198	66.1238	-1.34238	0.230195	-5.8315	5.49318e-09	6.38802e-08
ENSG00000174099	463.658	-1.34193	0.181398	-7.39772	1.38541e-13	2.94982e-12
ENSG00000112769	760.537	-1.33984	0.109656	-12.2186	2.47415e-34	2.92132e-32
ENSG00000137767	62.0946	-1.33932	0.261943	-5.11305	3.17002e-07	2.74484e-06
ENSG00000166147	491.473	-1.33825	0.178575	-7.49406	6.67756e-14	1.48255e-12
ENSG00000157601	31.6881	-1.33812	0.375327	-3.56521	0.000363558	0.00162791
ENSG00000167178	19.8969	-1.33657	0.416159	-3.21167	0.00131964	0.00509633
ENSG00000104450	315.468	-1.33574	0.154224	-8.66103	4.67512e-18	1.57717e-16
ENSG00000009694	52.8066	-1.33507	0.404151	-3.30341	0.000955177	0.0038364
ENSG00000135604	53.5977	-1.33396	0.291226	-4.5805	4.63859e-06	3.20674e-05
ENSG00000159176	984.845	-1.33354	0.215029	-6.20168	5.58645e-10	7.63261e-09
ENSG00000169439	2130.75	-1.32915	0.102532	-12.9633	1.97681e-38	2.81371e-36
ENSG00000152377	41.6977	-1.32866	0.3711	-3.58034	0.000343153	0.00154788
ENSG00000165121	58.3298	-1.3279	0.277951	-4.77746	1.77526e-06	1.32991e-05
ENSG00000187068	95.7566	-1.32678	0.225126	-5.89352	3.78047e-09	4.50729e-08
ENSG00000106003	40.7268	-1.32574	0.338141	-3.92067	8.8303e-05	0.000465979
ENSG00000005238	64.1211	-1.32444	0.276231	-4.79468	1.62938e-06	1.23352e-05
ENSG00000278091	62.9484	-1.32219	0.285215	-4.63574	3.55658e-06	2.5088e-05
ENSG00000111057	2499.58	-1.32197	0.213555	-6.19029	6.00529e-10	8.15127e-09
ENSG00000267459	45.6337	-1.32195	0.321426	-4.11275	3.90965e-05	0.000222228
ENSG00000135424	232.877	-1.31875	0.176672	-7.46444	8.36527e-14	1.82988e-12
ENSG00000090238	485.554	-1.31682	0.231812	-5.68056	1.34254e-08	1.46147e-07
ENSG00000226210	81.5066	-1.31665	0.343024	-3.83837	0.000123856	0.000625026
ENSG00000262435	81.5066	-1.31665	0.343024	-3.83837	0.000123856	0.000625026
ENSG00000131668	143.074	-1.31457	0.237479	-5.53552	3.103e-08	3.19858e-07
ENSG00000116032	22.691	-1.31383	0.426137	-3.08311	0.00204848	0.00747621
ENSG00000124813	84.3533	-1.31044	0.188045	-6.96875	3.19763e-12	5.83406e-11
ENSG00000187123	164.766	-1.30827	0.248035	-5.27454	1.3309e-07	1.23526e-06
ENSG00000237854	91.9189	-1.30742	0.28401	-4.60342	4.15599e-06	2.89526e-05
ENSG00000158055	30.1375	-1.30643	0.34252	-3.81416	0.000136645	0.000680964
ENSG00000107282	82.3753	-1.30598	0.365775	-3.57044	0.00035638	0.00159845
ENSG00000233476	204.347	-1.30554	0.387949	-3.36524	0.000764763	0.00315516
ENSG00000204103	767.474	-1.30552	0.187563	-6.96045	3.39189e-12	6.17223e-11
ENSG00000174405	330.155	-1.30493	0.181255	-7.19942	6.04714e-13	1.21534e-11
ENSG00000138083	72.8032	-1.30422	0.249779	-5.22151	1.77471e-07	1.60979e-06
ENSG00000109929	2364.88	-1.30362	0.1071	-12.172	4.38103e-34	5.11473e-32
ENSG00000276256	741.287	-1.30333	0.109979	-11.8506	2.1357e-32	2.2191e-30
ENSG00000150938	1005.98	-1.30227	0.176342	-7.3849	1.52563e-13	3.23182e-12
ENSG00000099840	20.6888	-1.30149	0.42909	-3.03314	0.00242026	0.00865373
ENSG00000263310	83.8677	-1.30149	0.349996	-3.71858	0.000200344	0.000960627
ENSG00000205923	100.761	-1.29991	0.336247	-3.86594	0.000110664	0.00056783
ENSG00000150401	283.035	-1.2978	0.148097	-8.76315	1.89861e-18	6.69865e-17
ENSG00000204516	209.048	-1.29738	0.181726	-7.13919	9.38852e-13	1.82852e-11
ENSG00000231179	209.048	-1.29738	0.181726	-7.13919	9.38852e-13	1.82852e-11
ENSG00000145860	1736.81	-1.29723	0.0899905	-14.4151	4.15611e-47	8.90393e-45
ENSG00000236418	313.183	-1.29687	0.35375	-3.66607	0.000246305	0.00115125
ENSG00000085063	2019.32	-1.29623	0.0796891	-16.2661	1.7177e-59	7.7599e-57
ENSG00000172318	83.3044	-1.29489	0.241195	-5.36865	7.93298e-08	7.70351e-07
ENSG00000101638	34.9799	-1.2946	0.388606	-3.33139	0.00086413	0.00351281
ENSG00000081923	68.2405	-1.2943	0.238142	-5.43497	5.4805e-08	5.46236e-07
ENSG00000214954	61.5064	-1.29206	0.302616	-4.26965	1.95778e-05	0.000118441
ENSG00000050438	79.261	-1.29118	0.280203	-4.60803	4.06504e-06	2.83475e-05
ENSG00000141012	316.969	-1.28988	0.145979	-8.8361	9.91162e-19	3.57593e-17
ENSG00000272899	18.8869	-1.28773	0.415715	-3.09763	0.00195076	0.00716613
ENSG00000104368	959.209	-1.28765	0.180982	-7.1148	1.12075e-12	2.16452e-11
ENSG00000175785	27.6635	-1.2874	0.387385	-3.32329	0.000889614	0.0035997
ENSG00000274089	27.6635	-1.2874	0.387385	-3.32329	0.000889614	0.0035997
ENSG00000113319	461.161	-1.28638	0.124564	-10.3271	5.31596e-25	3.32744e-23
ENSG00000130717	1270.85	-1.28592	0.0936524	-13.7308	6.6388e-43	1.15933e-40
ENSG00000149571	29.1808	-1.28495	0.410542	-3.1299	0.00174868	0.00652411
ENSG00000162734	1832.2	-1.2843	0.0766913	-16.7464	6.01742e-63	3.04995e-60
ENSG00000213185	24.6981	-1.28212	0.348947	-3.67426	0.000238536	0.00111972
ENSG00000162599	386.982	-1.28092	0.161298	-7.94136	1.99981e-15	5.20779e-14
ENSG00000154274	26.0829	-1.28012	0.383355	-3.33924	0.000840068	0.00342908
ENSG00000180953	82.7339	-1.27844	0.335002	-3.8162	0.00013552	0.000675521
ENSG00000240225	235.641	-1.27802	0.208938	-6.11675	9.55016e-10	1.25717e-08
ENSG00000130844	284.592	-1.27713	0.158755	-8.04463	8.65079e-16	2.33774e-14
ENSG00000163565	192.748	-1.27616	0.273101	-4.67287	2.97027e-06	2.13582e-05
ENSG00000169239	224.999	-1.27601	0.168599	-7.56833	3.78059e-14	8.66201e-13
ENSG00000143772	678.676	-1.27291	0.119852	-10.6206	2.38924e-26	1.65502e-24
ENSG00000176046	55.4789	-1.27074	0.371953	-3.41641	0.000634529	0.00266872
ENSG00000173698	70.3682	-1.27012	0.267665	-4.74518	2.08324e-06	1.54228e-05
ENSG00000241863	147.736	-1.26948	0.266671	-4.76047	1.93147e-06	1.43709e-05
ENSG00000197536	34.8554	-1.26805	0.341913	-3.70867	0.000208347	0.00099464
ENSG00000099139	408.409	-1.2674	0.144866	-8.74879	2.15653e-18	7.51929e-17
ENSG00000172159	31.3979	-1.26686	0.369371	-3.42977	0.000604086	0.00256037
ENSG00000118515	149.842	-1.2663	0.216128	-5.85903	4.65577e-09	5.48168e-08
ENSG00000196205	674.995	-1.26535	0.307707	-4.11219	3.91925e-05	0.000222712
ENSG00000115604	61.8095	-1.26213	0.334774	-3.77009	0.000163188	0.000797934
ENSG00000136943	614.705	-1.26166	0.128263	-9.83653	7.83639e-23	4.22982e-21
ENSG00000112773	505.574	-1.25987	0.13272	-9.49269	2.25149e-21	1.03974e-19
ENSG00000213865	37.4427	-1.25896	0.300381	-4.1912	2.77479e-05	0.000162614
ENSG00000105519	50.1626	-1.25759	0.36122	-3.48151	0.000498597	0.00215234
ENSG00000134013	353.079	-1.25755	0.127511	-9.86233	6.06276e-23	3.29817e-21
ENSG00000107372	2509.04	-1.25692	0.0786362	-15.984	1.65099e-57	6.35357e-55
ENSG00000172346	107.3	-1.25513	0.2636	-4.76149	1.92169e-06	1.43084e-05
ENSG00000110697	703.438	-1.25407	0.16534	-7.58475	3.33125e-14	7.68333e-13
ENSG00000125816	288.132	-1.25395	0.140778	-8.90726	5.23093e-19	1.94114e-17
ENSG00000164438	147.8	-1.25305	0.238282	-5.2587	1.45078e-07	1.33578e-06
ENSG00000177614	385.259	-1.25233	0.130037	-9.63059	5.93888e-22	2.92454e-20
ENSG00000171222	1496.88	-1.25146	0.223694	-5.59451	2.2124e-08	2.34165e-07
ENSG00000148057	35.8528	-1.25076	0.322947	-3.87295	0.000107525	0.000553911
ENSG00000007384	189.825	-1.25049	0.159246	-7.85255	4.07663e-15	1.02562e-13
ENSG00000168394	124.181	-1.24292	0.192367	-6.4612	1.03877e-10	1.55412e-09
ENSG00000232367	124.181	-1.24292	0.192367	-6.4612	1.03877e-10	1.55412e-09
ENSG00000118407	117.296	-1.23976	0.251618	-4.92715	8.34378e-07	6.66893e-06
ENSG00000180694	433.452	-1.23887	0.154759	-8.00519	1.19286e-15	3.17398e-14
ENSG00000170345	33.7222	-1.23857	0.374118	-3.31064	0.000930845	0.00374664
ENSG00000087245	398.773	-1.23841	0.27164	-4.55901	5.13962e-06	3.52963e-05
ENSG00000235712	290.196	-1.2374	0.302636	-4.08874	4.33724e-05	0.000244327
ENSG00000140511	315.159	-1.23221	0.172766	-7.13225	9.87408e-13	1.91949e-11
ENSG00000135047	1157.16	-1.23093	0.117419	-10.4833	1.0307e-25	6.88712e-24
ENSG00000163362	126.342	-1.2308	0.261937	-4.69884	2.61639e-06	1.90043e-05
ENSG00000227816	124.273	-1.23072	0.189054	-6.5099	7.52006e-11	1.15162e-09
ENSG00000230705	124.273	-1.23072	0.189054	-6.5099	7.52006e-11	1.15162e-09
ENSG00000206297	123.809	-1.22887	0.191031	-6.43282	1.25257e-10	1.85793e-09
ENSG00000226173	123.809	-1.22887	0.191031	-6.43282	1.25257e-10	1.85793e-09
ENSG00000136816	708.705	-1.22883	0.0887206	-13.8505	1.26247e-43	2.26167e-41
ENSG00000175356	35.6091	-1.22598	0.333308	-3.6782	0.000234885	0.00110608
ENSG00000174010	1245.28	-1.22591	0.177283	-6.91502	4.67802e-12	8.3733e-11
ENSG00000184194	43.8094	-1.22526	0.274517	-4.46334	8.06928e-06	5.33358e-05
ENSG00000101972	8321.51	-1.2252	0.202214	-6.05889	1.37061e-09	1.76254e-08
ENSG00000149646	54.7179	-1.22412	0.284062	-4.30935	1.63739e-05	0.000100909
ENSG00000064989	38.5344	-1.22369	0.340516	-3.59362	0.000326113	0.00147719
ENSG00000114812	96.4591	-1.22264	0.238155	-5.13382	2.83927e-07	2.47911e-06
ENSG00000224455	245.173	-1.21978	0.249313	-4.89255	9.95376e-07	7.8263e-06
ENSG00000187634	1599.02	-1.21879	0.151849	-8.02629	1.00464e-15	2.69734e-14
ENSG00000101439	3135.87	-1.21851	0.172299	-7.07209	1.52613e-12	2.90426e-11
ENSG00000182718	5577.71	-1.21621	0.190569	-6.38198	1.74811e-10	2.54751e-09
ENSG00000006016	157.768	-1.21382	0.202017	-6.00849	1.87264e-09	2.36855e-08
ENSG00000153234	67.1909	-1.21367	0.250613	-4.8428	1.28019e-06	9.86053e-06
ENSG00000186350	883.52	-1.21241	0.119354	-10.1581	3.04902e-24	1.81033e-22
ENSG00000120833	198.797	-1.21179	0.195659	-6.19336	5.88951e-10	8.00982e-09
ENSG00000169047	309.107	-1.21136	0.194132	-6.23985	4.37986e-10	6.05978e-09
ENSG00000175183	1279.6	-1.21097	0.185865	-6.51533	7.25302e-11	1.11648e-09
ENSG00000169554	613.683	-1.21081	0.126404	-9.57887	9.81089e-22	4.77471e-20
ENSG00000138600	882.682	-1.21028	0.145341	-8.32719	8.27854e-17	2.45766e-15
ENSG00000173068	159.659	-1.20784	0.200714	-6.01772	1.76892e-09	2.24557e-08
ENSG00000127920	217.998	-1.20595	0.2405	-5.01436	5.321e-07	4.4214e-06
ENSG00000205572	28.2015	-1.20467	0.391979	-3.0733	0.00211707	0.00769274
ENSG00000203811	63.5924	-1.20313	0.295505	-4.07143	4.6726e-05	0.000261235
ENSG00000203852	63.5924	-1.20313	0.295505	-4.07143	4.6726e-05	0.000261235
ENSG00000172572	45.3017	-1.20302	0.342779	-3.50961	0.00044877	0.00196087
ENSG00000132109	191.339	-1.20169	0.141297	-8.50476	1.81968e-17	5.79093e-16
ENSG00000102081	1917.52	-1.1995	0.167953	-7.14191	9.20448e-13	1.80281e-11
ENSG00000229300	175.053	-1.19926	0.355678	-3.37176	0.0007469	0.0030919
ENSG00000170214	48.2357	-1.19925	0.346705	-3.45901	0.000542173	0.00232259
ENSG00000198865	425.833	-1.19898	0.22595	-5.30638	1.11825e-07	1.05294e-06
ENSG00000128791	1335.97	-1.19794	0.169474	-7.06858	1.56527e-12	2.97329e-11
ENSG00000152926	80.8824	-1.19705	0.258583	-4.62927	3.66954e-06	2.5841e-05
ENSG00000144908	28.683	-1.19573	0.376163	-3.17874	0.00147915	0.00562776
ENSG00000197442	421.399	-1.19506	0.161529	-7.39839	1.37849e-13	2.93809e-12
ENSG00000068028	325.391	-1.19488	0.151617	-7.88092	3.24983e-15	8.23595e-14
ENSG00000125798	42.9875	-1.19471	0.302897	-3.94429	8.00364e-05	0.000426252
ENSG00000185015	87.6391	-1.1942	0.227048	-5.25967	1.44316e-07	1.32995e-06
ENSG00000146376	502.356	-1.19333	0.14755	-8.0876	6.08498e-16	1.66384e-14
ENSG00000103489	74.387	-1.19169	0.30208	-3.94494	7.98195e-05	0.000425315
ENSG00000019549	236.454	-1.18995	0.234268	-5.07945	3.78529e-07	3.23579e-06
ENSG00000180071	86.7747	-1.18977	0.290386	-4.09719	4.18187e-05	0.000236215
ENSG00000105696	381.873	-1.18771	0.231988	-5.11968	3.0605e-07	2.65776e-06
ENSG00000115828	854.771	-1.18761	0.126795	-9.36634	7.50891e-21	3.30599e-19
ENSG00000115041	60.8431	-1.18728	0.262278	-4.52682	5.98772e-06	4.0518e-05
ENSG00000283154	542.088	-1.18644	0.142712	-8.31349	9.29297e-17	2.73537e-15
ENSG00000115267	93.6565	-1.1855	0.304287	-3.896	9.77941e-05	0.000509466
ENSG00000159069	2364.7	-1.18548	0.131491	-9.01565	1.95712e-19	7.49003e-18
ENSG00000131848	128.608	-1.1852	0.256897	-4.6135	3.95941e-06	2.76939e-05
ENSG00000141682	3536.12	-1.18282	0.138444	-8.54372	1.29967e-17	4.20039e-16
ENSG00000134871	3556.66	-1.18261	0.108804	-10.8692	1.6162e-27	1.24394e-25
ENSG00000204604	227.608	-1.17937	0.156544	-7.53383	4.92738e-14	1.10818e-12
ENSG00000099849	332.697	-1.17835	0.20626	-5.71294	1.11038e-08	1.22804e-07
ENSG00000155090	529.17	-1.17787	0.157351	-7.48561	7.12148e-14	1.5727e-12
ENSG00000213445	707.923	-1.17702	0.0997988	-11.7939	4.19454e-32	4.25204e-30
ENSG00000203326	125.471	-1.17663	0.183131	-6.42504	1.31831e-10	1.95127e-09
ENSG00000125864	119.72	-1.17553	0.190152	-6.18204	6.32769e-10	8.56649e-09
ENSG00000179859	116.99	-1.17243	0.223992	-5.23425	1.65657e-07	1.5112e-06
ENSG00000101846	404.274	-1.17163	0.139847	-8.37795	5.38582e-17	1.63153e-15
ENSG00000205002	57.6821	-1.16889	0.316977	-3.68761	0.000226371	0.00107231
ENSG00000107262	1202.8	-1.16873	0.155144	-7.53319	4.95155e-14	1.11231e-12
ENSG00000127990	540.955	-1.1686	0.173221	-6.7463	1.51663e-11	2.54787e-10
ENSG00000125966	179.251	-1.16811	0.227764	-5.12859	2.91918e-07	2.54034e-06
ENSG00000185896	2992.62	-1.16567	0.131963	-8.83329	1.01637e-18	3.66052e-17
ENSG00000147257	970.626	-1.16442	0.148117	-7.86149	3.79578e-15	9.57284e-14
ENSG00000173805	131.813	-1.16271	0.229081	-5.07552	3.86434e-07	3.2993e-06
ENSG00000236014	251.647	-1.16247	0.24557	-4.73378	2.2038e-06	1.62344e-05
ENSG00000136490	688.207	-1.16195	0.161994	-7.17276	7.34995e-13	1.46302e-11
ENSG00000171320	688.739	-1.16172	0.120142	-9.66955	4.06166e-22	2.02411e-20
ENSG00000242294	74.9482	-1.15789	0.332163	-3.4859	0.000490488	0.00212174
ENSG00000078142	735.354	-1.15678	0.122227	-9.46422	2.95771e-21	1.35983e-19
ENSG00000125945	180.612	-1.1552	0.184606	-6.25766	3.90791e-10	5.44305e-09
ENSG00000283009	180.612	-1.1552	0.184606	-6.25766	3.90791e-10	5.44305e-09
ENSG00000139292	188.06	-1.15416	0.229871	-5.02089	5.14334e-07	4.2822e-06
ENSG00000156345	164.673	-1.15314	0.19344	-5.96124	2.50325e-09	3.09827e-08
ENSG00000180806	337.499	-1.15303	0.159695	-7.22019	5.1916e-13	1.04846e-11
ENSG00000223865	93.1974	-1.15214	0.245371	-4.6955	2.65951e-06	1.92905e-05
ENSG00000205730	719.254	-1.15209	0.115976	-9.93387	2.96529e-23	1.64764e-21
ENSG00000204387	248.61	-1.15202	0.271754	-4.2392	2.24314e-05	0.000133912
ENSG00000064655	265.216	-1.15118	0.172339	-6.67975	2.39346e-11	3.91642e-10
ENSG00000163171	603.32	-1.14916	0.112831	-10.1848	2.31852e-24	1.39252e-22
ENSG00000137563	1520.69	-1.149	0.132754	-8.65511	4.92418e-18	1.6585e-16
ENSG00000023171	302.636	-1.14886	0.135143	-8.50105	1.87881e-17	5.95176e-16
ENSG00000124243	440.568	-1.14884	0.143288	-8.01766	1.07776e-15	2.88621e-14
ENSG00000138449	168.907	-1.14787	0.273808	-4.19226	2.76185e-05	0.000161981
ENSG00000167716	561.058	-1.14675	0.119971	-9.55861	1.1935e-21	5.76795e-20
ENSG00000275074	122.546	-1.14548	0.256367	-4.46813	7.89055e-06	5.22542e-05
ENSG00000226826	95.1473	-1.14439	0.246061	-4.65082	3.30616e-06	2.35373e-05
ENSG00000237710	95.1473	-1.14439	0.246061	-4.65082	3.30616e-06	2.35373e-05
ENSG00000113083	232.951	-1.14435	0.230758	-4.9591	7.08203e-07	5.74217e-06
ENSG00000119888	231.665	-1.14429	0.171101	-6.68779	2.26566e-11	3.71607e-10
ENSG00000172932	331.723	-1.14404	0.162015	-7.06133	1.64917e-12	3.12695e-11
ENSG00000021355	517.767	-1.14337	0.171519	-6.66612	2.62661e-11	4.27771e-10
ENSG00000164951	333.403	-1.14287	0.167635	-6.81758	9.25848e-12	1.59404e-10
ENSG00000241370	140.213	-1.14282	0.270306	-4.22787	2.35914e-05	0.000140485
ENSG00000165507	139.405	-1.14025	0.245025	-4.65361	3.26179e-06	2.32613e-05
ENSG00000164938	327.965	-1.13997	0.207963	-5.48157	4.21561e-08	4.26299e-07
ENSG00000214967	47.8964	-1.13964	0.339059	-3.3612	0.000776048	0.00319601
ENSG00000153406	134.904	-1.13922	0.378061	-3.01332	0.00258404	0.00916521
ENSG00000274684	134.904	-1.13922	0.378061	-3.01332	0.00258404	0.00916521
ENSG00000278119	30.5942	-1.13839	0.370326	-3.074	0.00211206	0.0076759
ENSG00000139826	344.898	-1.13786	0.199373	-5.70717	1.14871e-08	1.26705e-07
ENSG00000228502	38.5003	-1.13785	0.37929	-2.99994	0.00270029	0.00952066
ENSG00000111186	319.681	-1.13611	0.146126	-7.77484	7.55401e-15	1.86659e-13
ENSG00000278318	130.86	-1.13548	0.20985	-5.41091	6.27063e-08	6.20819e-07
ENSG00000139970	281.944	-1.13499	0.129017	-8.79717	1.40313e-18	4.98434e-17
ENSG00000225060	155.589	-1.13462	0.173762	-6.52971	6.5896e-11	1.01889e-09
ENSG00000229998	155.589	-1.13462	0.173762	-6.52971	6.5896e-11	1.01889e-09
ENSG00000167306	416.461	-1.13433	0.141897	-7.99403	1.30595e-15	3.4528e-14
ENSG00000137094	173.044	-1.13393	0.182741	-6.20515	5.46461e-10	7.4809e-09
ENSG00000134574	764.676	-1.13255	0.210023	-5.39252	6.94772e-08	6.83297e-07
ENSG00000148411	957.88	-1.13164	0.138113	-8.19362	2.53493e-16	7.2162e-15
ENSG00000171155	529.443	-1.13114	0.138769	-8.15122	3.60262e-16	1.01034e-14
ENSG00000236895	63.4659	-1.12884	0.368014	-3.06739	0.00215936	0.00782318
ENSG00000276291	174.319	-1.12791	0.189979	-5.93704	2.90222e-09	3.53523e-08
ENSG00000105472	211.181	-1.125	0.252551	-4.45457	8.40615e-06	5.53863e-05
ENSG00000166479	979.34	-1.1238	0.16879	-6.65798	2.77618e-11	4.51422e-10
ENSG00000067840	229.628	-1.12352	0.191612	-5.8635	4.53217e-09	5.34827e-08
ENSG00000248124	45.4532	-1.12298	0.336896	-3.33333	0.000858146	0.00349258
ENSG00000005889	1222.35	-1.12116	0.152355	-7.35887	1.85474e-13	3.89326e-12
ENSG00000185551	2036.84	-1.12085	0.120662	-9.28916	1.55516e-20	6.63611e-19
ENSG00000080986	885.383	-1.12019	0.0984199	-11.3817	5.15612e-30	4.55955e-28
ENSG00000164741	942.306	-1.12006	0.153363	-7.30336	2.80663e-13	5.82082e-12
ENSG00000143819	1210.03	-1.11873	0.151686	-7.37526	1.64023e-13	3.45697e-12
ENSG00000136147	108.91	-1.11865	0.254718	-4.39172	1.12459e-05	7.17092e-05
ENSG00000117707	244.946	-1.11864	0.204739	-5.46373	4.6622e-08	4.68045e-07
ENSG00000198331	166.968	-1.11759	0.242415	-4.61021	4.02261e-06	2.80893e-05
ENSG00000185046	128.365	-1.11628	0.212985	-5.24113	1.596e-07	1.45915e-06
ENSG00000092820	5226.03	-1.11563	0.12264	-9.09681	9.30273e-20	3.70345e-18
ENSG00000154655	82.8974	-1.11258	0.300028	-3.70824	0.000208704	0.000995884
ENSG00000110002	106.848	-1.11142	0.213713	-5.20051	1.98742e-07	1.78327e-06
ENSG00000135070	755.28	-1.11072	0.11028	-10.0718	7.36224e-24	4.23808e-22
ENSG00000166676	54.5681	-1.11029	0.31693	-3.50327	0.000459582	0.00200222
ENSG00000091136	1466.84	-1.1085	0.0962751	-11.5139	1.12302e-30	1.04185e-28
ENSG00000139289	147.662	-1.10817	0.191355	-5.79115	6.99066e-09	8.02169e-08
ENSG00000106723	2002.88	-1.10766	0.140069	-7.90794	2.61684e-15	6.68067e-14
ENSG00000141391	48.7587	-1.10758	0.28768	-3.85004	0.000118101	0.000600502
ENSG00000125257	735.979	-1.10658	0.134382	-8.23458	1.80183e-16	5.18611e-15
ENSG00000133313	1277.17	-1.1064	0.117975	-9.3783	6.70461e-21	2.98348e-19
ENSG00000155621	182.444	-1.10528	0.158238	-6.98493	2.84997e-12	5.25046e-11
ENSG00000129474	484.509	-1.10478	0.238093	-4.64012	3.48201e-06	2.46169e-05
ENSG00000173905	1779.75	-1.10324	0.124114	-8.88891	6.17087e-19	2.26167e-17
ENSG00000159753	318.701	-1.10062	0.234545	-4.69259	2.69768e-06	1.95469e-05
ENSG00000008441	621.715	-1.10045	0.144646	-7.60786	2.78669e-14	6.51408e-13
ENSG00000152092	43.7286	-1.0997	0.340746	-3.22733	0.00124952	0.00485479
ENSG00000006282	448.476	-1.09882	0.130874	-8.39601	4.6192e-17	1.40544e-15
ENSG00000100003	167.534	-1.09857	0.195497	-5.6194	1.91625e-08	2.04423e-07
ENSG00000114353	2030.13	-1.09852	0.103294	-10.6349	2.05114e-26	1.43036e-24
ENSG00000155111	697.562	-1.09685	0.145605	-7.53306	4.95644e-14	1.11231e-12
ENSG00000206203	47.198	-1.0963	0.314286	-3.48824	0.000486214	0.002105
ENSG00000155760	852.769	-1.09494	0.118529	-9.23778	2.51663e-20	1.03972e-18
ENSG00000187775	140.906	-1.09473	0.333789	-3.27972	0.00103911	0.00412882
ENSG00000065357	177.649	-1.09466	0.174041	-6.28964	3.1821e-10	4.49219e-09
ENSG00000162614	255.807	-1.09362	0.182803	-5.98249	2.19749e-09	2.74766e-08
ENSG00000249992	259.859	-1.09315	0.237536	-4.60203	4.18396e-06	2.91279e-05
ENSG00000182287	1776.41	-1.09135	0.118376	-9.21935	2.98912e-20	1.22519e-18
ENSG00000175938	196.905	-1.08824	0.227405	-4.78544	1.70611e-06	1.28739e-05
ENSG00000188659	40.1571	-1.08789	0.337421	-3.22414	0.00126351	0.00490018
ENSG00000187796	71.7431	-1.08772	0.309584	-3.5135	0.000442249	0.001934
ENSG00000106004	843.542	-1.0875	0.153554	-7.08216	1.41922e-12	2.71323e-11
ENSG00000165113	231.007	-1.08729	0.145593	-7.46804	8.13987e-14	1.78245e-12
ENSG00000079101	34.9384	-1.08697	0.363788	-2.98792	0.00280883	0.00983989
ENSG00000147180	1776.78	-1.08675	0.181328	-5.99327	2.05664e-09	2.58399e-08
ENSG00000127957	80.7635	-1.08666	0.270491	-4.01738	5.88485e-05	0.000322418
ENSG00000065308	787.358	-1.08638	0.127695	-8.50758	1.77594e-17	5.6604e-16
ENSG00000149212	1426.92	-1.086	0.200581	-5.41426	6.1542e-08	6.09583e-07
ENSG00000119139	1101.52	-1.08559	0.1289	-8.42195	3.70272e-17	1.1349e-15
ENSG00000173917	412.91	-1.08498	0.214715	-5.0531	4.34697e-07	3.67811e-06
ENSG00000197702	960.476	-1.08461	0.117445	-9.23505	2.58166e-20	1.06237e-18
ENSG00000161921	394.116	-1.08451	0.116009	-9.34845	8.89433e-21	3.89943e-19
ENSG00000144485	702.736	-1.08413	0.14943	-7.25511	4.01328e-13	8.21674e-12
ENSG00000169242	111.579	-1.08394	0.248022	-4.37034	1.24053e-05	7.81431e-05
ENSG00000163235	43.7973	-1.08382	0.282039	-3.84279	0.000121644	0.000615655
ENSG00000149582	308.193	-1.08313	0.149621	-7.23919	4.51358e-13	9.18674e-12
ENSG00000143344	307.633	-1.08313	0.123871	-8.74403	2.24938e-18	7.82987e-17
ENSG00000204525	6609.7	-1.08281	0.135725	-7.97797	1.48757e-15	3.91803e-14
ENSG00000168077	395.204	-1.08154	0.193743	-5.58233	2.37323e-08	2.49334e-07
ENSG00000166508	9247.75	-1.08042	0.137624	-7.85052	4.14318e-15	1.0411e-13
ENSG00000196642	6148.06	-1.07948	0.144348	-7.47834	7.52648e-14	1.65336e-12
ENSG00000204592	491.231	-1.07916	0.144016	-7.49332	6.7151e-14	1.48612e-12
ENSG00000225201	491.231	-1.07916	0.144016	-7.49332	6.7151e-14	1.48612e-12
ENSG00000236632	491.231	-1.07916	0.144016	-7.49332	6.7151e-14	1.48612e-12
ENSG00000165434	436.065	-1.07901	0.156183	-6.90863	4.89368e-12	8.71428e-11
ENSG00000121310	351.023	-1.07613	0.193972	-5.54788	2.89159e-08	2.99403e-07
ENSG00000276561	208.533	-1.07457	0.187052	-5.74476	9.20527e-09	1.03514e-07
ENSG00000275035	270.2	-1.07106	0.240547	-4.45259	8.4839e-06	5.58101e-05
ENSG00000078124	689.509	-1.07079	0.125372	-8.5409	1.33181e-17	4.29756e-16
ENSG00000274577	166.154	-1.06996	0.290501	-3.68315	0.000230368	0.00108777
ENSG00000226710	230.728	-1.06965	0.241419	-4.43069	9.3934e-06	6.09823e-05
ENSG00000114626	160.584	-1.06732	0.231296	-4.6145	3.94037e-06	2.75893e-05
ENSG00000059728	270.687	-1.06563	0.141787	-7.51569	5.66106e-14	1.26497e-12
ENSG00000132256	243.22	-1.06543	0.16389	-6.50088	7.98494e-11	1.21593e-09
ENSG00000131094	519.749	-1.06533	0.145519	-7.32089	2.46323e-13	5.13939e-12
ENSG00000090539	95.9583	-1.06487	0.291586	-3.65201	0.000260195	0.00120748
ENSG00000101608	1637.62	-1.06308	0.127003	-8.37057	5.73379e-17	1.72437e-15
ENSG00000061337	142.602	-1.06198	0.217231	-4.88871	1.015e-06	7.9685e-06
ENSG00000110237	440.195	-1.06185	0.178612	-5.94499	2.76474e-09	3.38363e-08
ENSG00000134294	4413.21	-1.06132	0.150528	-7.05062	1.78123e-12	3.3712e-11
ENSG00000196781	1807.36	-1.06039	0.0896989	-11.8217	3.01587e-32	3.08733e-30
ENSG00000122870	522.78	-1.06023	0.239131	-4.43367	9.26444e-06	6.03562e-05
ENSG00000206380	234.76	-1.05934	0.251834	-4.2065	2.59361e-05	0.000153336
ENSG00000234728	234.76	-1.05934	0.251834	-4.2065	2.59361e-05	0.000153336
ENSG00000135324	74.4196	-1.05879	0.282095	-3.7533	0.00017452	0.000849346
ENSG00000099864	847.159	-1.0582	0.168018	-6.29814	3.01232e-10	4.26425e-09
ENSG00000164733	2265.93	-1.05781	0.125931	-8.3999	4.46841e-17	1.36356e-15
ENSG00000157168	139.612	-1.05444	0.276957	-3.80722	0.000140537	0.000698687
ENSG00000256683	96.3742	-1.05227	0.212928	-4.94189	7.73686e-07	6.22453e-06
ENSG00000167232	269.927	-1.05226	0.144892	-7.26237	3.80362e-13	7.81059e-12
ENSG00000166833	272.18	-1.05035	0.152019	-6.90934	4.869e-12	8.67776e-11
ENSG00000170989	70.0746	-1.04962	0.281156	-3.73324	0.000189029	0.000912054
ENSG00000137161	1208.5	-1.04869	0.13229	-7.9272	2.24151e-15	5.77209e-14
ENSG00000019485	174.16	-1.04843	0.210003	-4.99246	5.96138e-07	4.89271e-06
ENSG00000154864	157.696	-1.0482	0.299446	-3.50048	0.000464429	0.00201995
ENSG00000143469	173.824	-1.04768	0.255461	-4.10113	4.1114e-05	0.000232487
ENSG00000169570	337.134	-1.04675	0.203865	-5.13451	2.82884e-07	2.47105e-06
ENSG00000124942	1124.25	-1.04537	0.189484	-5.51693	3.44973e-08	3.53844e-07
ENSG00000171992	58.327	-1.04513	0.299884	-3.4851	0.000491945	0.00212671
ENSG00000139793	368.058	-1.04426	0.210438	-4.96232	6.96551e-07	5.6521e-06
ENSG00000239521	238.105	-1.04383	0.144263	-7.2356	4.63488e-13	9.42442e-12
ENSG00000007237	208.519	-1.04372	0.17595	-5.9319	2.99453e-09	3.63277e-08
ENSG00000178919	116.5	-1.04356	0.221673	-4.70767	2.50563e-06	1.82828e-05
ENSG00000204348	144.996	-1.04333	0.325901	-3.20137	0.00136776	0.00525581
ENSG00000172594	153.529	-1.04284	0.208942	-4.99104	6.00565e-07	4.92516e-06
ENSG00000101986	392.201	-1.04232	0.160176	-6.50734	7.64931e-11	1.17055e-09
ENSG00000221890	318.597	-1.04232	0.140084	-7.44066	1.00182e-13	2.17543e-12
ENSG00000213780	67.0956	-1.04206	0.343417	-3.0344	0.00241016	0.00862207
ENSG00000221974	67.0956	-1.04206	0.343417	-3.0344	0.00241016	0.00862207
ENSG00000233149	67.0956	-1.04206	0.343417	-3.0344	0.00241016	0.00862207
ENSG00000106025	516.241	-1.0419	0.130836	-7.96334	1.67456e-15	4.40495e-14
ENSG00000117984	5073.83	-1.04171	0.158186	-6.58532	4.53898e-11	7.17297e-10
ENSG00000077616	115.057	-1.04076	0.220433	-4.72142	2.342e-06	1.71733e-05
ENSG00000176401	110.819	-1.03942	0.249466	-4.16657	3.09223e-05	0.000179346
ENSG00000196418	57.9135	-1.0387	0.328809	-3.15897	0.00158327	0.00597348
ENSG00000126790	223.523	-1.03855	0.159524	-6.51031	7.49975e-11	1.15051e-09
ENSG00000129195	577.604	-1.03848	0.163388	-6.35592	2.07187e-10	2.98583e-09
ENSG00000043355	1613.73	-1.03835	0.167525	-6.19818	5.71198e-10	7.78876e-09
ENSG00000127191	669.663	-1.03813	0.138313	-7.50566	6.11213e-14	1.35992e-12
ENSG00000102755	305.121	-1.03757	0.148789	-6.97345	3.09257e-12	5.6523e-11
ENSG00000101265	203.799	-1.0372	0.281098	-3.68983	0.000224408	0.00106495
ENSG00000134046	683.74	-1.03648	0.10407	-9.95943	2.29375e-23	1.28828e-21
ENSG00000100867	140.93	-1.03536	0.329067	-3.14636	0.00165317	0.00620791
ENSG00000169692	1528.23	-1.03526	0.150401	-6.88333	5.8469e-12	1.02883e-10
ENSG00000140859	266.214	-1.03442	0.176914	-5.84704	5.00383e-09	5.84511e-08
ENSG00000189221	243.404	-1.03132	0.226832	-4.54661	5.45166e-06	3.72913e-05
ENSG00000197355	269.143	-1.03112	0.261195	-3.94768	7.89108e-05	0.000421013
ENSG00000215421	221.809	-1.02989	0.149268	-6.8996	5.21503e-12	9.25479e-11
ENSG00000158856	457.266	-1.02722	0.17561	-5.84942	4.93281e-09	5.77839e-08
ENSG00000078795	91.1553	-1.02632	0.252869	-4.05872	4.93428e-05	0.000274683
ENSG00000154330	83.5821	-1.02517	0.328873	-3.11721	0.00182569	0.00677614
ENSG00000113140	2550.27	-1.02345	0.175762	-5.82292	5.78278e-09	6.70977e-08
ENSG00000150556	90.0953	-1.02329	0.260629	-3.92624	8.62832e-05	0.000456131
ENSG00000113273	541.569	-1.02208	0.150666	-6.78371	1.17128e-11	1.99185e-10
ENSG00000167468	5479.79	-1.0218	0.175444	-5.82409	5.74263e-09	6.6669e-08
ENSG00000113070	231.795	-1.02149	0.201426	-5.07128	3.95155e-07	3.36559e-06
ENSG00000158710	13899.7	-1.02139	0.211362	-4.83241	1.34888e-06	1.03398e-05
ENSG00000100345	10382.3	-1.02095	0.196726	-5.1897	2.10628e-07	1.87776e-06
ENSG00000102981	130.47	-1.01982	0.217812	-4.6821	2.8395e-06	2.05244e-05
ENSG00000197530	791.9	-1.01954	0.22059	-4.62187	3.80291e-06	2.67168e-05
ENSG00000237517	115.79	-1.01772	0.20945	-4.859	1.17983e-06	9.14167e-06
ENSG00000232149	61.7392	-1.01624	0.309162	-3.28708	0.00101232	0.0040378
ENSG00000162755	100.569	-1.01569	0.315951	-3.21471	0.00130575	0.00504834
ENSG00000146242	328.668	-1.01474	0.133611	-7.5947	3.08517e-14	7.14749e-13
ENSG00000283085	328.668	-1.01474	0.133611	-7.5947	3.08517e-14	7.14749e-13
ENSG00000139278	594.615	-1.01451	0.154099	-6.58349	4.59517e-11	7.25074e-10
ENSG00000149639	1074.45	-1.01403	0.137335	-7.38363	1.54029e-13	3.25955e-12
ENSG00000158470	1404.45	-1.01317	0.0936423	-10.8196	2.7798e-27	2.10829e-25
ENSG00000118680	2545.11	-1.01273	0.104879	-9.65609	4.63218e-22	2.29741e-20
ENSG00000163545	55.427	-1.01017	0.306694	-3.29376	0.000988573	0.00395525
ENSG00000116096	681.176	-1.00966	0.155224	-6.50455	7.79284e-11	1.18988e-09
ENSG00000166046	98.2193	-1.00952	0.28978	-3.48374	0.000494452	0.00213578
ENSG00000188486	6528.55	-1.00931	0.179126	-5.63463	1.75438e-08	1.88024e-07
ENSG00000182257	44.3707	-1.00823	0.290441	-3.47138	0.000517788	0.00222887
ENSG00000204217	1201.23	-1.00771	0.183228	-5.49974	3.80356e-08	3.87649e-07
ENSG00000197013	65.3328	-1.00672	0.243838	-4.12863	3.64928e-05	0.000208856
ENSG00000150907	413.998	-1.00657	0.132769	-7.58133	3.42042e-14	7.87151e-13
ENSG00000102034	960.57	-1.00625	0.103623	-9.71063	2.71646e-22	1.38699e-20
ENSG00000175893	324.834	-1.00507	0.205378	-4.89376	9.89294e-07	7.78142e-06
ENSG00000146250	67.7508	-1.00458	0.227937	-4.40729	1.04673e-05	6.72189e-05
ENSG00000167034	141.357	-1.00447	0.165293	-6.07691	1.22523e-09	1.58837e-08
ENSG00000277053	1090.94	-1.00244	0.168537	-5.94788	2.71645e-09	3.33042e-08
ENSG00000160326	210.866	-1.00235	0.142768	-7.02085	2.20529e-12	4.12124e-11
ENSG00000281165	210.866	-1.00235	0.142768	-7.02085	2.20529e-12	4.12124e-11
ENSG00000147889	5114.76	-1.00028	0.179524	-5.57181	2.52105e-08	2.63266e-07
ENSG00000079931	1076.05	-1.00009	0.127309	-7.85561	3.9783e-15	1.0021e-13
ENSG00000215021	7673.2	1.00009	0.110203	9.07498	1.13699e-19	4.45807e-18
ENSG00000182307	2314.89	1.00129	0.0957013	10.4626	1.28252e-25	8.51504e-24
ENSG00000244005	805.899	1.00167	0.117964	8.49128	2.04378e-17	6.45467e-16
ENSG00000138777	1400.74	1.00242	0.111944	8.95466	3.40769e-19	1.28521e-17
ENSG00000149599	70.2753	1.00274	0.24529	4.08796	4.35183e-05	0.000244949
ENSG00000184227	111.594	1.00448	0.265912	3.77747	0.000158429	0.000775759
ENSG00000167037	87.2917	1.00513	0.232805	4.31747	1.57825e-05	9.77281e-05
ENSG00000107833	1404.35	1.00529	0.195347	5.14617	2.65857e-07	2.33606e-06
ENSG00000182903	502.606	1.00565	0.151047	6.65785	2.77857e-11	4.51458e-10
ENSG00000131187	236.565	1.00686	0.187416	5.3723	7.77369e-08	7.56651e-07
ENSG00000174173	1312.41	1.00815	0.115888	8.69939	3.33681e-18	1.1405e-16
ENSG00000188338	105.175	1.01017	0.238932	4.22785	2.35933e-05	0.000140485
ENSG00000284454	144.702	1.01152	0.325159	3.11085	0.00186549	0.00690536
ENSG00000184903	128.408	1.01361	0.211123	4.80103	1.57852e-06	1.19895e-05
ENSG00000198719	104.083	1.01449	0.262292	3.86778	0.000109833	0.000564356
ENSG00000275555	104.083	1.01449	0.262292	3.86778	0.000109833	0.000564356
ENSG00000141431	199.742	1.01595	0.188504	5.38956	7.06297e-08	6.93646e-07
ENSG00000066735	827.272	1.01617	0.117174	8.67231	4.2345e-18	1.43786e-16
ENSG00000150627	259.015	1.01646	0.247417	4.1083	3.9858e-05	0.000225877
ENSG00000143515	1712.73	1.01737	0.141819	7.17371	7.29939e-13	1.45435e-11
ENSG00000163909	195.294	1.01814	0.191745	5.30987	1.09705e-07	1.03579e-06
ENSG00000111674	1338.31	1.0185	0.146131	6.96975	3.17496e-12	5.79779e-11
ENSG00000114030	2435.65	1.01865	0.114538	8.89356	5.91823e-19	2.17291e-17
ENSG00000184058	1018.21	1.01883	0.178695	5.70147	1.18776e-08	1.30459e-07
ENSG00000159445	419.134	1.01945	0.137811	7.39749	1.38783e-13	2.95194e-12
ENSG00000141622	82.6048	1.01993	0.241438	4.22441	2.39566e-05	0.000142444
ENSG00000064300	158.509	1.02022	0.276741	3.68654	0.000227324	0.00107633
ENSG00000260001	49.4938	1.02064	0.326356	3.12738	0.0017637	0.0065719
ENSG00000185222	1852.53	1.02137	0.103893	9.83096	8.28226e-23	4.44738e-21
ENSG00000152193	1186.41	1.02292	0.148525	6.88722	5.68923e-12	1.00278e-10
ENSG00000105552	1736.46	1.02315	0.138098	7.40892	1.27332e-13	2.73923e-12
ENSG00000160803	2405.32	1.02324	0.134474	7.60917	2.75859e-14	6.45566e-13
ENSG00000177873	109.395	1.02471	0.301365	3.40023	0.00067328	0.00281292
ENSG00000081181	799.566	1.0251	0.11917	8.60196	7.83641e-18	2.58489e-16
ENSG00000151092	854.007	1.0263	0.0957303	10.7208	8.13136e-27	5.88773e-25
ENSG00000122592	465.21	1.02638	0.156826	6.54473	5.96048e-11	9.27131e-10
ENSG00000134684	4994.94	1.02872	0.138349	7.43572	1.04e-13	2.25361e-12
ENSG00000186994	104.533	1.0289	0.262729	3.91621	8.995e-05	0.000472989
ENSG00000091527	3890.92	1.02969	0.109928	9.36688	7.4706e-21	3.2961e-19
ENSG00000154174	3002.72	1.03013	0.107838	9.55252	1.26573e-21	6.10282e-20
ENSG00000196584	731.386	1.03046	0.167303	6.15926	7.30866e-10	9.79879e-09
ENSG00000134490	349.713	1.03049	0.143277	7.19227	6.37239e-13	1.27823e-11
ENSG00000151065	307.275	1.03132	0.157655	6.5416	6.08649e-11	9.44611e-10
ENSG00000163714	3961.38	1.03186	0.138334	7.45919	8.70582e-14	1.89838e-12
ENSG00000128011	908.937	1.03377	0.120216	8.59922	8.02574e-18	2.63897e-16
ENSG00000163808	395.08	1.03419	0.144634	7.1504	8.65227e-13	1.70268e-11
ENSG00000280610	395.08	1.03419	0.144634	7.1504	8.65227e-13	1.70268e-11
ENSG00000144730	366.847	1.03426	0.211971	4.87923	1.06501e-06	8.32655e-06
ENSG00000120742	3198.72	1.03435	0.0951477	10.871	1.58488e-27	1.22437e-25
ENSG00000184307	255.972	1.03468	0.229881	4.50095	6.76503e-06	4.55112e-05
ENSG00000175093	355.943	1.03487	0.186512	5.54853	2.88087e-08	2.9859e-07
ENSG00000213563	950.984	1.03592	0.119779	8.64857	5.21479e-18	1.75354e-16
ENSG00000105875	389.64	1.03633	0.102242	10.1361	3.82195e-24	2.24362e-22
ENSG00000278741	432.205	1.03688	0.254539	4.07356	4.62993e-05	0.000259129
ENSG00000154814	403.483	1.03702	0.130649	7.93747	2.06351e-15	5.34686e-14
ENSG00000175792	4024.24	1.03751	0.116981	8.86907	7.37567e-19	2.6843e-17
ENSG00000182749	205.866	1.03811	0.147589	7.03381	2.00974e-12	3.77959e-11
ENSG00000125637	71.0015	1.0393	0.291761	3.56217	0.000367797	0.0016437
ENSG00000162512	1223.73	1.04167	0.137543	7.57344	3.6347e-14	8.34616e-13
ENSG00000160285	2319.12	1.04351	0.117794	8.85878	8.08921e-19	2.93371e-17
ENSG00000163071	182.82	1.04369	0.244728	4.26469	2.00181e-05	0.000120824
ENSG00000073111	8540.21	1.04413	0.120298	8.67958	3.97232e-18	1.35104e-16
ENSG00000131473	14391.4	1.04453	0.11727	8.90701	5.24274e-19	1.94206e-17
ENSG00000106462	1650.26	1.04464	0.100919	10.3513	4.13044e-25	2.62491e-23
ENSG00000196182	1700.51	1.04762	0.0912405	11.4819	1.626e-30	1.48855e-28
ENSG00000182923	417.458	1.04991	0.131071	8.01023	1.14492e-15	3.05425e-14
ENSG00000197565	1194.61	1.05089	0.124667	8.42953	3.47049e-17	1.06529e-15
ENSG00000128059	2169.01	1.05121	0.123153	8.53581	1.3918e-17	4.48418e-16
ENSG00000171119	234.543	1.05127	0.226571	4.6399	3.48576e-06	2.46303e-05
ENSG00000052802	2384.45	1.0519	0.171687	6.12684	8.96427e-10	1.18503e-08
ENSG00000155561	5917.83	1.0528	0.119365	8.82001	1.14451e-18	4.09925e-17
ENSG00000104369	514.992	1.05406	0.148634	7.09169	1.32485e-12	2.54451e-11
ENSG00000154059	1020.47	1.05663	0.204333	5.17111	2.32707e-07	2.06309e-06
ENSG00000151576	1109.09	1.05666	0.11632	9.08402	1.04636e-19	4.12609e-18
ENSG00000144895	2294.28	1.05839	0.0774577	13.6641	1.66295e-42	2.87981e-40
ENSG00000166165	24819.1	1.05867	0.17174	6.16434	7.07782e-10	9.51111e-09
ENSG00000172731	412.76	1.05878	0.229356	4.61633	3.90589e-06	2.73847e-05
ENSG00000011376	1413.87	1.06221	0.137477	7.72645	1.10589e-14	2.66917e-13
ENSG00000117569	374.309	1.06257	0.142236	7.4705	7.98897e-14	1.75125e-12
ENSG00000102038	2909.65	1.06334	0.160973	6.60569	3.95661e-11	6.31993e-10
ENSG00000183421	416.884	1.06464	0.116454	9.14215	6.12245e-20	2.46094e-18
ENSG00000111907	931.219	1.06624	0.117596	9.06698	1.22366e-19	4.77985e-18
ENSG00000160200	1124.86	1.06668	0.215704	4.94509	7.61099e-07	6.13277e-06
ENSG00000114573	3009.89	1.06668	0.111271	9.5863	9.13041e-22	4.45397e-20
ENSG00000092094	714.965	1.06675	0.125972	8.46813	2.49357e-17	7.78062e-16
ENSG00000100697	2398.47	1.06711	0.197806	5.39473	6.86253e-08	6.75878e-07
ENSG00000180815	319.548	1.06764	0.149478	7.1425	9.16505e-13	1.79678e-11
ENSG00000178695	6045.45	1.06932	0.1804	5.92752	3.07544e-09	3.72006e-08
ENSG00000105983	2197.1	1.06974	0.165633	6.45849	1.05751e-10	1.57988e-09
ENSG00000176444	385.414	1.07121	0.138077	7.7581	8.62145e-15	2.10532e-13
ENSG00000261893	385.414	1.07121	0.138077	7.7581	8.62145e-15	2.10532e-13
ENSG00000111321	245.031	1.07144	0.218087	4.9129	8.97393e-07	7.11512e-06
ENSG00000063438	630.72	1.0717	0.12075	8.87534	6.97197e-19	2.5463e-17
ENSG00000213214	57.4964	1.0733	0.289095	3.71264	0.00020511	0.000980763
ENSG00000111052	320.114	1.0735	0.195375	5.49455	3.91714e-08	3.97744e-07
ENSG00000105982	82.3715	1.07508	0.242981	4.42455	9.66442e-06	6.25658e-05
ENSG00000184117	3352.24	1.0757	0.12579	8.55154	1.21461e-17	3.93771e-16
ENSG00000145391	2792.22	1.07619	0.181514	5.92895	3.04871e-09	3.68988e-08
ENSG00000186472	299.116	1.07685	0.23189	4.64377	3.42104e-06	2.42637e-05
ENSG00000153214	398.532	1.07705	0.203364	5.29617	1.18256e-07	1.10847e-06
ENSG00000013503	856.049	1.07788	0.150601	7.15715	8.23733e-13	1.62873e-11
ENSG00000152137	488.972	1.08008	0.244576	4.41614	1.0048e-05	6.47262e-05
ENSG00000158161	1028	1.08058	0.114354	9.44942	3.40703e-21	1.5595e-19
ENSG00000160050	581.172	1.08288	0.180768	5.99044	2.09276e-09	2.62618e-08
ENSG00000130751	356.257	1.08356	0.210862	5.1387	2.76643e-07	2.42264e-06
ENSG00000128050	8554.98	1.0849	0.0602878	17.9953	2.1209e-72	1.51981e-69
ENSG00000213420	81.2193	1.08608	0.204386	5.31385	1.07333e-07	1.01617e-06
ENSG00000058668	1062.23	1.08955	0.143834	7.57503	3.59047e-14	8.25372e-13
ENSG00000114686	4255.33	1.09147	0.090672	12.0376	2.25504e-33	2.51947e-31
ENSG00000244627	89.851	1.09154	0.244278	4.46845	7.879e-06	5.21943e-05
ENSG00000160124	542.835	1.09202	0.162894	6.70391	2.02913e-11	3.35194e-10
ENSG00000134758	2101.43	1.09294	0.134654	8.11666	4.79178e-16	1.32066e-14
ENSG00000109854	574.073	1.09307	0.172395	6.34052	2.28992e-10	3.28185e-09
ENSG00000163629	2019.3	1.09496	0.199098	5.49962	3.80605e-08	3.87713e-07
ENSG00000132623	286.794	1.09568	0.166236	6.59111	4.36559e-11	6.91473e-10
ENSG00000131089	417.912	1.09582	0.161513	6.78472	1.16309e-11	1.97954e-10
ENSG00000185565	136.329	1.09658	0.272799	4.01974	5.82622e-05	0.000319543
ENSG00000167700	1186.7	1.09717	0.177877	6.16815	6.90948e-10	9.29358e-09
ENSG00000065485	416.973	1.09754	0.135618	8.09285	5.82848e-16	1.59791e-14
ENSG00000109265	379.288	1.09762	0.206417	5.31749	1.05211e-07	9.98351e-07
ENSG00000076864	142.906	1.09853	0.237274	4.62978	3.66057e-06	2.57865e-05
ENSG00000214174	168.626	1.09858	0.193267	5.68427	1.31371e-08	1.43227e-07
ENSG00000184584	364.777	1.09958	0.196946	5.58316	2.36191e-08	2.48773e-07
ENSG00000168785	567.262	1.10175	0.128291	8.58793	8.85528e-18	2.90255e-16
ENSG00000213190	2412.05	1.10225	0.184733	5.96672	2.42075e-09	3.00691e-08
ENSG00000223756	102.999	1.10352	0.221862	4.9739	6.56206e-07	5.33723e-06
ENSG00000160999	187.526	1.10358	0.195272	5.65148	1.59075e-08	1.71016e-07
ENSG00000106028	3220.2	1.10382	0.144277	7.65065	1.99964e-14	4.73285e-13
ENSG00000198589	1780.21	1.10434	0.17327	6.37351	1.84755e-10	2.68301e-09
ENSG00000155903	397.999	1.10436	0.234181	4.71586	2.40695e-06	1.75875e-05
ENSG00000138246	1062.57	1.10936	0.190631	5.8194	5.90583e-09	6.84109e-08
ENSG00000141429	2718.93	1.10955	0.125835	8.81744	1.17106e-18	4.1814e-17
ENSG00000102882	1945.85	1.11284	0.107668	10.3358	4.85154e-25	3.05514e-23
ENSG00000271425	169.801	1.11299	0.33153	3.35713	0.000787573	0.00323673
ENSG00000081307	1250.12	1.11345	0.102165	10.8986	1.17016e-27	9.17629e-26
ENSG00000089818	1020.58	1.11412	0.118939	9.36714	7.45259e-21	3.29516e-19
ENSG00000187024	264.503	1.11671	0.184377	6.05665	1.38987e-09	1.7862e-08
ENSG00000165959	213.552	1.11722	0.181899	6.14197	8.15054e-10	1.08297e-08
ENSG00000171476	60.5031	1.1186	0.301257	3.7131	0.000204739	0.000979214
ENSG00000213920	257.832	1.11872	0.206194	5.42558	5.77652e-08	5.7354e-07
ENSG00000113790	423.05	1.12031	0.14621	7.66233	1.82595e-14	4.34153e-13
ENSG00000184702	459.268	1.12183	0.189999	5.90441	3.5392e-09	4.24153e-08
ENSG00000164056	286.208	1.12546	0.164237	6.85263	7.25065e-12	1.26725e-10
ENSG00000132394	674.965	1.12722	0.157779	7.14429	9.04607e-13	1.77513e-11
ENSG00000005810	2263.24	1.12732	0.219224	5.14232	2.71364e-07	2.38243e-06
ENSG00000133135	645.002	1.12965	0.14999	7.53152	5.01526e-14	1.12429e-12
ENSG00000113739	845.423	1.12973	0.293559	3.84838	0.0001189	0.000602648
ENSG00000178234	1499.47	1.13059	0.106501	10.6158	2.51576e-26	1.73113e-24
ENSG00000085741	206.438	1.13152	0.222323	5.08953	3.58943e-07	3.0785e-06
ENSG00000131368	1286.61	1.13168	0.114562	9.87825	5.17258e-23	2.83618e-21
ENSG00000185567	148.515	1.13225	0.189616	5.97127	2.35417e-09	2.93121e-08
ENSG00000135298	118.246	1.13332	0.295195	3.83924	0.000123415	0.000623404
ENSG00000159685	670.315	1.13604	0.168286	6.75066	1.47178e-11	2.47652e-10
ENSG00000169093	637.122	1.13694	0.183548	6.19421	5.85787e-10	7.972e-09
ENSG00000074211	427.32	1.13882	0.195275	5.8319	5.48011e-09	6.37639e-08
ENSG00000186998	249.718	1.13903	0.187487	6.07526	1.23785e-09	1.60362e-08
ENSG00000026559	335.652	1.14122	0.168327	6.77976	1.20373e-11	2.04202e-10
ENSG00000121871	192.684	1.14267	0.211753	5.39626	6.80462e-08	6.7081e-07
ENSG00000183309	146.114	1.14281	0.362529	3.15232	0.0016198	0.00609693
ENSG00000233586	56.3358	1.14302	0.313745	3.64313	0.000269338	0.00124463
ENSG00000088305	705.405	1.14337	0.129327	8.84095	9.49105e-19	3.43015e-17
ENSG00000125962	436.239	1.14339	0.140379	8.14503	3.79182e-16	1.06053e-14
ENSG00000155093	33.5652	1.14454	0.370483	3.08931	0.00200619	0.00734734
ENSG00000148690	776.552	1.14562	0.142236	8.05441	7.98606e-16	2.16373e-14
ENSG00000121579	5055.64	1.14584	0.140312	8.16639	3.17768e-16	8.97219e-15
ENSG00000176485	382.908	1.14641	0.174091	6.58508	4.54651e-11	7.17941e-10
ENSG00000109618	263.355	1.14668	0.211286	5.42714	5.72658e-08	5.69244e-07
ENSG00000181418	156.256	1.14883	0.216721	5.30098	1.15185e-07	1.08261e-06
ENSG00000167632	644.709	1.14921	0.139816	8.21945	2.04444e-16	5.852e-15
ENSG00000168952	243.764	1.15218	0.161233	7.14609	8.92828e-13	1.75367e-11
ENSG00000198944	315.054	1.15368	0.157353	7.33184	2.27014e-13	4.74128e-12
ENSG00000177732	1873.22	1.15473	0.112362	10.2768	8.96118e-25	5.49328e-23
ENSG00000111652	1774.88	1.15498	0.0827956	13.9497	3.15763e-44	5.85882e-42
ENSG00000184428	811.501	1.15546	0.139774	8.26666	1.3777e-16	3.9986e-15
ENSG00000147202	717.772	1.15579	0.181573	6.36541	1.94773e-10	2.81082e-09
ENSG00000186462	150.714	1.15698	0.248067	4.66398	3.10151e-06	2.21944e-05
ENSG00000225989	43.1337	1.15791	0.353551	3.27509	0.00105628	0.00418823
ENSG00000006530	1487.59	1.16142	0.0995825	11.6629	1.97158e-31	1.90565e-29
ENSG00000006468	173.195	1.16215	0.239392	4.85459	1.20633e-06	9.33313e-06
ENSG00000071794	2830.1	1.16365	0.133494	8.71688	2.85984e-18	9.87215e-17
ENSG00000156150	58.5359	1.16381	0.268643	4.33217	1.47648e-05	9.17817e-05
ENSG00000124507	62.7607	1.16575	0.342227	3.40638	0.000658311	0.00275925
ENSG00000254685	438.278	1.16749	0.246289	4.74031	2.1339e-06	1.57642e-05
ENSG00000164440	37.8197	1.16754	0.383811	3.04195	0.00235047	0.00843879
ENSG00000178726	54.4655	1.16786	0.269863	4.3276	1.5074e-05	9.35922e-05
ENSG00000217801	95.3416	1.1688	0.242963	4.81062	1.50466e-06	1.14704e-05
ENSG00000196660	44.9583	1.17367	0.306933	3.82386	0.000131376	0.000658366
ENSG00000119711	710.713	1.17374	0.121023	9.69846	3.06087e-22	1.54817e-20
ENSG00000226887	188.274	1.17447	0.197159	5.95696	2.56974e-09	3.16841e-08
ENSG00000093217	309.73	1.1767	0.157345	7.47846	7.51979e-14	1.65336e-12
ENSG00000188517	252.989	1.179	0.249687	4.72192	2.33634e-06	1.71378e-05
ENSG00000136542	34.6127	1.17962	0.338811	3.48165	0.000498342	0.00215168
ENSG00000197705	105.881	1.18048	0.320831	3.67944	0.000233747	0.00110122
ENSG00000066248	161.383	1.18088	0.250845	4.7076	2.50654e-06	1.8283e-05
ENSG00000083535	819.6	1.18315	0.145516	8.13073	4.26719e-16	1.18393e-14
ENSG00000102452	193.283	1.18423	0.154099	7.68487	1.53149e-14	3.66659e-13
ENSG00000244405	208.703	1.18454	0.355149	3.33534	0.000851946	0.00347003
ENSG00000128805	272.627	1.18525	0.18511	6.40294	1.52408e-10	2.24147e-09
ENSG00000160310	1513.24	1.187	0.110508	10.7413	6.51194e-27	4.78179e-25
ENSG00000169071	338.453	1.18752	0.190909	6.22036	4.96025e-10	6.81849e-09
ENSG00000105642	100.728	1.18787	0.304469	3.90145	9.56174e-05	0.000498902
ENSG00000278243	475.996	1.18833	0.154645	7.68426	1.53886e-14	3.67998e-13
ENSG00000127418	1282.29	1.18834	0.106012	11.2095	3.66141e-29	3.093e-27
ENSG00000178075	113.621	1.18885	0.270476	4.39542	1.1056e-05	7.05638e-05
ENSG00000015133	454.082	1.18982	0.166995	7.12489	1.04165e-12	2.0155e-11
ENSG00000164458	41.5915	1.19257	0.322045	3.70313	0.000212957	0.00101524
ENSG00000065534	324.35	1.19291	0.215285	5.54106	3.00655e-08	3.10686e-07
ENSG00000104522	491.401	1.19372	0.165939	7.19372	6.30508e-13	1.26595e-11
ENSG00000144857	299.707	1.19464	0.170593	7.00286	2.50795e-12	4.64507e-11
ENSG00000100505	406.698	1.19486	0.14805	8.0706	6.99547e-16	1.9003e-14
ENSG00000134759	2277.85	1.19617	0.079393	15.0664	2.69333e-51	7.36448e-49
ENSG00000145287	31.6946	1.19765	0.394615	3.03497	0.0024056	0.00861018
ENSG00000196922	360.938	1.20102	0.171367	7.00847	2.40937e-12	4.47045e-11
ENSG00000138768	2309.81	1.20132	0.190406	6.30927	2.80351e-10	3.98221e-09
ENSG00000198879	469.484	1.20169	0.158788	7.56788	3.79373e-14	8.66345e-13
ENSG00000155980	178.32	1.20222	0.177666	6.76674	1.31713e-11	2.2217e-10
ENSG00000170522	983.919	1.20399	0.131426	9.16098	5.14293e-20	2.07525e-18
ENSG00000118939	1771.45	1.2057	0.154225	7.81777	5.37669e-15	1.34618e-13
ENSG00000164089	34.5318	1.20626	0.390678	3.08762	0.0020177	0.0073846
ENSG00000136928	135.584	1.20902	0.217639	5.55517	2.77348e-08	2.88178e-07
ENSG00000185621	321.353	1.21254	0.200406	6.05042	1.44464e-09	1.8524e-08
ENSG00000135363	53.2054	1.21369	0.375823	3.22943	0.00124038	0.00482522
ENSG00000130829	485.803	1.21444	0.159196	7.62855	2.37402e-14	5.58715e-13
ENSG00000113763	86.2126	1.21849	0.274838	4.43347	9.27265e-06	6.03681e-05
ENSG00000103021	273.047	1.21975	0.218051	5.59387	2.22059e-08	2.34841e-07
ENSG00000131171	1127.22	1.22102	0.136777	8.92706	4.3749e-19	1.63516e-17
ENSG00000154553	804.815	1.22244	0.154492	7.91267	2.51936e-15	6.45558e-14
ENSG00000022567	349.355	1.2233	0.129612	9.43812	3.79536e-21	1.73344e-19
ENSG00000179361	1199.1	1.22632	0.116704	10.5079	7.94661e-26	5.34429e-24
ENSG00000125534	1971.83	1.22945	0.199063	6.1762	6.56612e-10	8.86043e-09
ENSG00000171084	81.8139	1.23016	0.274562	4.48044	7.44884e-06	4.96932e-05
ENSG00000052850	322.213	1.23071	0.177017	6.95248	3.58932e-12	6.5087e-11
ENSG00000172340	1023.31	1.23115	0.191803	6.41884	1.37316e-10	2.03101e-09
ENSG00000178573	780.531	1.23204	0.138957	8.86638	7.55613e-19	2.74517e-17
ENSG00000125746	461.781	1.23223	0.229345	5.37282	7.75159e-08	7.54854e-07
ENSG00000266094	367.391	1.23238	0.154846	7.95877	1.7376e-15	4.55922e-14
ENSG00000009950	116.528	1.23306	0.258239	4.7749	1.79798e-06	1.34595e-05
ENSG00000230873	68.0982	1.23334	0.285185	4.32471	1.5273e-05	9.47992e-05
ENSG00000184675	282.712	1.23468	0.186696	6.61331	3.75812e-11	6.01212e-10
ENSG00000074410	244.672	1.23675	0.22806	5.42291	5.86353e-08	5.81901e-07
ENSG00000141428	614.123	1.23714	0.133029	9.29974	1.40795e-20	6.04518e-19
ENSG00000179331	107.597	1.23888	0.291104	4.25579	2.08313e-05	0.000125078
ENSG00000173334	509.765	1.23957	0.159266	7.78303	7.08101e-15	1.75388e-13
ENSG00000180739	53.7521	1.24228	0.342618	3.62586	0.000288005	0.00132236
ENSG00000150281	64.8163	1.2452	0.312602	3.98335	6.79492e-05	0.000366957
ENSG00000227268	52.6472	1.24527	0.342585	3.63493	0.000278056	0.00127979
ENSG00000139746	2313.9	1.24707	0.116025	10.7483	6.03709e-27	4.44882e-25
ENSG00000151067	73.2048	1.24745	0.239567	5.20708	1.91834e-07	1.72725e-06
ENSG00000161558	413.53	1.24821	0.174791	7.14115	9.2555e-13	1.81071e-11
ENSG00000073150	501.09	1.24975	0.141697	8.81986	1.14608e-18	4.09925e-17
ENSG00000001617	248.1	1.25039	0.251038	4.98087	6.32986e-07	5.17063e-06
ENSG00000185100	80.3223	1.25208	0.271078	4.6189	3.85786e-06	2.70571e-05
ENSG00000103202	4118.79	1.25212	0.139126	8.99991	2.25912e-19	8.62992e-18
ENSG00000116016	606.558	1.25257	0.169379	7.39506	1.41347e-13	3.00033e-12
ENSG00000130513	56.6978	1.25334	0.317411	3.94864	7.85952e-05	0.000419437
ENSG00000264343	296.843	1.25415	0.155723	8.05373	8.03052e-16	2.17294e-14
ENSG00000159387	48.3477	1.25868	0.347492	3.6222	0.000292109	0.00133944
ENSG00000251669	102.814	1.26204	0.243817	5.17617	2.26487e-07	2.01224e-06
ENSG00000187955	177.656	1.2624	0.237361	5.31847	1.04642e-07	9.94318e-07
ENSG00000159640	112.259	1.26345	0.278593	4.5351	5.75764e-06	3.91395e-05
ENSG00000162576	347.74	1.2647	0.238929	5.29319	1.20202e-07	1.12468e-06
ENSG00000152749	1098.06	1.26667	0.184364	6.87051	6.39707e-12	1.12184e-10
ENSG00000205683	65.3307	1.26812	0.262232	4.83588	1.3256e-06	1.01749e-05
ENSG00000073464	350.625	1.2685	0.159686	7.94369	1.96261e-15	5.12374e-14
ENSG00000100889	552.538	1.2725	0.395043	3.22117	0.00127666	0.00494139
ENSG00000163536	122.312	1.27266	0.23634	5.38487	7.24971e-08	7.10307e-07
ENSG00000180818	452.436	1.27421	0.161455	7.89205	2.97265e-15	7.5427e-14
ENSG00000170430	108.293	1.27475	0.260116	4.90071	9.54918e-07	7.53099e-06
ENSG00000150722	27.2325	1.27602	0.41578	3.06898	0.00214791	0.00778438
ENSG00000103023	30.8888	1.27649	0.354678	3.599	0.000319437	0.00145066
ENSG00000067064	3850.61	1.27731	0.190679	6.69874	2.10229e-11	3.46452e-10
ENSG00000171517	207.834	1.27744	0.239438	5.33515	9.5467e-08	9.14239e-07
ENSG00000148408	62.2598	1.27767	0.284222	4.49533	6.94615e-06	4.66391e-05
ENSG00000059377	70.0965	1.27897	0.239994	5.32919	9.86537e-08	9.42585e-07
ENSG00000259660	79.6564	1.28004	0.410756	3.1163	0.00183135	0.0067923
ENSG00000138166	201.587	1.2806	0.218953	5.84874	4.9531e-09	5.79563e-08
ENSG00000142512	35.8637	1.28165	0.39399	3.25301	0.00114191	0.00448754
ENSG00000173890	358.694	1.28281	0.157847	8.1269	4.40394e-16	1.217e-14
ENSG00000237278	36.1123	1.2832	0.351588	3.64972	0.00026253	0.00121669
ENSG00000136122	659.777	1.28434	0.110754	11.5964	4.29892e-31	4.09798e-29
ENSG00000186377	148.968	1.2844	0.223314	5.75152	8.84465e-09	9.96749e-08
ENSG00000106333	107.403	1.28463	0.238065	5.39611	6.81e-08	6.71023e-07
ENSG00000116353	694.926	1.28504	0.13011	9.87656	5.26092e-23	2.87703e-21
ENSG00000181856	53.7353	1.28511	0.289273	4.44255	8.88972e-06	5.8185e-05
ENSG00000228672	80.5008	1.28861	0.260653	4.94376	7.66301e-07	6.17228e-06
ENSG00000185002	52.3305	1.28896	0.414895	3.10672	0.00189178	0.00698651
ENSG00000141449	942.889	1.2909	0.206475	6.25207	4.05052e-10	5.6379e-09
ENSG00000186812	556.397	1.29121	0.108705	11.8781	1.53802e-32	1.62242e-30
ENSG00000163611	425.445	1.2916	0.158407	8.1537	3.52963e-16	9.91206e-15
ENSG00000137309	6106.65	1.2922	0.129216	10.0003	1.51907e-23	8.57823e-22
ENSG00000183044	209.51	1.29413	0.159232	8.12734	4.38808e-16	1.21423e-14
ENSG00000173295	47.1785	1.29627	0.358624	3.61455	0.000300869	0.00137596
ENSG00000140835	23.481	1.29718	0.401932	3.22735	0.00124943	0.00485479
ENSG00000189337	432.953	1.29812	0.115447	11.2443	2.47129e-29	2.11341e-27
ENSG00000196670	428.007	1.29893	0.155075	8.37613	5.46952e-17	1.65447e-15
ENSG00000196972	110.171	1.29917	0.232757	5.58164	2.38266e-08	2.50071e-07
ENSG00000188611	101.6	1.30021	0.247302	5.25759	1.45957e-07	1.34269e-06
ENSG00000139190	118.982	1.30121	0.223766	5.81504	6.06198e-09	7.00244e-08
ENSG00000067445	930.862	1.30238	0.13711	9.4988	2.12319e-21	9.84866e-20
ENSG00000169184	292.14	1.30367	0.138162	9.43582	3.87947e-21	1.76796e-19
ENSG00000185519	92.5317	1.30437	0.305172	4.2742	1.91826e-05	0.000116322
ENSG00000123562	10241.5	1.30565	0.0926424	14.0935	4.16572e-45	8.48703e-43
ENSG00000185875	266.411	1.30628	0.130047	10.0447	9.69677e-24	5.5512e-22
ENSG00000166501	299.505	1.30686	0.222985	5.86075	4.60786e-09	5.4345e-08
ENSG00000151611	78.3411	1.30968	0.268301	4.8814	1.05337e-06	8.24486e-06
ENSG00000121851	414.83	1.31333	0.137839	9.52798	1.60379e-21	7.60924e-20
ENSG00000134146	180.313	1.31401	0.204863	6.41409	1.4167e-10	2.08945e-09
ENSG00000141540	263.997	1.31602	0.18686	7.04281	1.88398e-12	3.55273e-11
ENSG00000056487	83.592	1.31635	0.285584	4.60932	4.03985e-06	2.82003e-05
ENSG00000157600	1375.52	1.31686	0.109409	12.0361	2.2963e-33	2.55184e-31
ENSG00000100116	883.236	1.31688	0.169441	7.77189	7.73264e-15	1.90845e-13
ENSG00000254535	413.831	1.31884	0.248163	5.31442	1.06998e-07	1.01346e-06
ENSG00000261115	620.041	1.3197	0.194822	6.77386	1.25391e-11	2.12022e-10
ENSG00000136040	134.562	1.32118	0.200489	6.5898	4.40411e-11	6.97043e-10
ENSG00000181019	320.624	1.32173	0.174056	7.59371	3.10867e-14	7.19391e-13
ENSG00000136732	229.533	1.32207	0.236388	5.59279	2.23452e-08	2.36073e-07
ENSG00000185477	283.434	1.32239	0.239682	5.51727	3.44297e-08	3.53325e-07
ENSG00000166450	348.703	1.32307	0.240626	5.49845	3.8314e-08	3.90104e-07
ENSG00000140450	1290.85	1.32388	0.238961	5.54016	3.02193e-08	3.11966e-07
ENSG00000087086	14391.8	1.32435	0.169178	7.82812	4.95233e-15	1.24143e-13
ENSG00000151967	69.3535	1.32635	0.42401	3.12811	0.00175933	0.00655781
ENSG00000197467	77.3658	1.32708	0.255852	5.18689	2.13835e-07	1.90472e-06
ENSG00000083520	3831.87	1.32996	0.1205	11.037	2.53326e-28	2.06446e-26
ENSG00000023892	92.1363	1.33027	0.286158	4.64874	3.33963e-06	2.37268e-05
ENSG00000108001	494.223	1.33148	0.1375	9.68352	3.54307e-22	1.76992e-20
ENSG00000089847	29.7593	1.33286	0.361925	3.68271	0.00023077	0.00108917
ENSG00000053108	66.4695	1.33507	0.329103	4.05669	4.97737e-05	0.000276933
ENSG00000158301	1067.04	1.33862	0.153447	8.72363	2.6942e-18	9.31585e-17
ENSG00000142408	127.88	1.33896	0.228982	5.84747	4.99107e-09	5.83349e-08
ENSG00000198585	876.214	1.33933	0.10417	12.8572	7.84066e-38	1.08624e-35
ENSG00000151552	841.53	1.34224	0.130749	10.2658	1.00437e-24	6.12079e-23
ENSG00000197444	138.864	1.34277	0.238771	5.62368	1.86928e-08	1.99822e-07
ENSG00000162814	41.2013	1.34447	0.333245	4.03447	5.47246e-05	0.000301974
ENSG00000142303	76.551	1.34615	0.323828	4.15701	3.22446e-05	0.000186546
ENSG00000183114	49.3006	1.34815	0.331824	4.06285	4.84771e-05	0.000270154
ENSG00000172476	69.3862	1.34869	0.276425	4.87907	1.06589e-06	8.3303e-06
ENSG00000142235	130.492	1.34933	0.211054	6.39331	1.62331e-10	2.37564e-09
ENSG00000104324	90.052	1.35112	0.289192	4.67205	2.9821e-06	2.1421e-05
ENSG00000163704	405.851	1.35723	0.22824	5.94648	2.73968e-09	3.35494e-08
ENSG00000156398	596.761	1.35942	0.143144	9.49692	2.16199e-21	1.00063e-19
ENSG00000137285	5393.69	1.36	0.134425	10.1172	4.6349e-24	2.69045e-22
ENSG00000132938	30.5932	1.36208	0.414301	3.28766	0.00101024	0.00403107
ENSG00000104321	70.5244	1.36208	0.309823	4.39633	1.10098e-05	7.02902e-05
ENSG00000100302	48.1673	1.36227	0.347956	3.91507	9.03783e-05	0.000475121
ENSG00000160932	929.964	1.36256	0.197176	6.91035	4.83453e-12	8.62373e-11
ENSG00000278032	929.964	1.36256	0.197176	6.91035	4.83453e-12	8.62373e-11
ENSG00000155367	126.266	1.36297	0.245658	5.54825	2.88545e-08	2.98916e-07
ENSG00000114646	517.541	1.36607	0.140492	9.72347	2.39484e-22	1.23104e-20
ENSG00000165175	1279.31	1.36676	0.157771	8.66293	4.59807e-18	1.5537e-16
ENSG00000181790	76.6298	1.3691	0.264276	5.18055	2.2123e-07	1.96806e-06
ENSG00000163638	230.846	1.36962	0.222003	6.16937	6.85615e-10	9.22783e-09
ENSG00000259781	464.099	1.37022	0.441911	3.10067	0.00193085	0.00711182
ENSG00000046604	6002.34	1.37174	0.164688	8.32928	8.13352e-17	2.41806e-15
ENSG00000162669	44.737	1.37206	0.359323	3.81847	0.000134284	0.000670643
ENSG00000116661	103.16	1.37394	0.241024	5.70044	1.19499e-08	1.30976e-07
ENSG00000070669	2680.49	1.37462	0.359914	3.81931	0.000133824	0.000668669
ENSG00000088882	193.202	1.3748	0.372947	3.68632	0.000227522	0.00107702
ENSG00000157800	1299.88	1.37545	0.104334	13.1832	1.09693e-39	1.66389e-37
ENSG00000110328	326.047	1.3755	0.161917	8.4951	1.97767e-17	6.25541e-16
ENSG00000249896	32.3992	1.37557	0.376285	3.65566	0.000256519	0.00119256
ENSG00000151012	995.274	1.37577	0.439243	3.13213	0.00173545	0.00648524
ENSG00000018189	692.936	1.38312	0.149426	9.25624	2.11766e-20	8.83677e-19
ENSG00000176092	37.9465	1.38314	0.367144	3.76731	0.000165018	0.00080593
ENSG00000104808	22.2372	1.38429	0.431166	3.21058	0.00132469	0.005113
ENSG00000075643	451.411	1.38526	0.183038	7.56816	3.7855e-14	8.6627e-13
ENSG00000280987	2592.49	1.38542	0.20648	6.70968	1.95054e-11	3.23239e-10
ENSG00000118777	120.533	1.38708	0.18003	7.70472	1.31127e-14	3.15023e-13
ENSG00000022976	487.331	1.38785	0.133074	10.4292	1.8251e-25	1.19645e-23
ENSG00000164626	162.054	1.38824	0.207503	6.69021	2.22848e-11	3.66377e-10
ENSG00000170684	159.875	1.39074	0.297713	4.6714	2.99159e-06	2.14744e-05
ENSG00000110811	869.039	1.39191	0.170821	8.14833	3.68984e-16	1.03341e-14
ENSG00000142765	106.013	1.39299	0.273871	5.08629	3.65127e-07	3.12637e-06
ENSG00000114023	1269.03	1.39352	0.149604	9.3147	1.22298e-20	5.27277e-19
ENSG00000111254	47.0626	1.39454	0.291701	4.78073	1.74661e-06	1.31182e-05
ENSG00000116678	700.177	1.39515	0.252158	5.53282	3.15117e-08	3.24662e-07
ENSG00000156453	137.047	1.39521	0.2581	5.4057	6.45545e-08	6.37599e-07
ENSG00000162676	173.014	1.40313	0.216857	6.47028	9.78206e-11	1.46773e-09
ENSG00000163082	439.132	1.4037	0.24232	5.79276	6.92391e-09	7.95388e-08
ENSG00000156925	149.29	1.40382	0.404344	3.47184	0.000516911	0.00222631
ENSG00000130038	111.353	1.40561	0.195611	7.18572	6.68564e-13	1.33719e-11
ENSG00000100344	136.47	1.40908	0.225609	6.24567	4.21994e-10	5.85411e-09
ENSG00000183287	229.228	1.4101	0.262434	5.37318	7.7358e-08	7.53669e-07
ENSG00000148344	43.6884	1.41077	0.324247	4.35091	1.35574e-05	8.48092e-05
ENSG00000105976	1614.34	1.41202	0.142198	9.93	3.08267e-23	1.70779e-21
ENSG00000180730	938.819	1.4123	0.238001	5.93399	2.95663e-09	3.59098e-08
ENSG00000184305	59.3701	1.41407	0.286086	4.94281	7.70062e-07	6.20018e-06
ENSG00000241484	391.236	1.41482	0.190978	7.40826	1.27968e-13	2.75005e-12
ENSG00000128340	55.2762	1.41888	0.416656	3.4054	0.000660665	0.00276744
ENSG00000131459	290.622	1.42087	0.219466	6.47422	9.5302e-11	1.43408e-09
ENSG00000125772	545.036	1.42274	0.153848	9.2477	2.29381e-20	9.51451e-19
ENSG00000092421	904.558	1.42561	0.177593	8.0274	9.95595e-16	2.67651e-14
ENSG00000117266	223.242	1.42606	0.279091	5.10968	3.22705e-07	2.78957e-06
ENSG00000181804	60.9202	1.42867	0.442437	3.22909	0.00124183	0.00482997
ENSG00000204262	106.848	1.43235	0.255035	5.61627	1.95118e-08	2.0783e-07
ENSG00000227232	55.0111	1.43374	0.382009	3.75315	0.000174628	0.000849673
ENSG00000090013	691.943	1.4354	0.189226	7.58561	3.30927e-14	7.64111e-13
ENSG00000145362	766.716	1.43676	0.168503	8.52663	1.50678e-17	4.83216e-16
ENSG00000125850	28.4244	1.43743	0.396288	3.62725	0.000286458	0.00131672
ENSG00000186205	1282.27	1.43761	0.155365	9.25309	2.18098e-20	9.08276e-19
ENSG00000184451	34.9931	1.4395	0.407785	3.53005	0.000415484	0.00182734
ENSG00000007171	64.6772	1.44108	0.348702	4.1327	3.58526e-05	0.000205475
ENSG00000189283	131.006	1.44376	0.271876	5.31036	1.09407e-07	1.03392e-06
ENSG00000185774	42.3569	1.44558	0.366825	3.9408	8.12111e-05	0.000431955
ENSG00000204899	3324.62	1.44789	0.12153	11.9139	1.0023e-32	1.06815e-30
ENSG00000136111	2439.78	1.45173	0.143678	10.104	5.30243e-24	3.06935e-22
ENSG00000104833	1042.18	1.45323	0.160597	9.0489	1.44415e-19	5.57825e-18
ENSG00000082458	1634.67	1.45433	0.133704	10.8772	1.48075e-27	1.14819e-25
ENSG00000198157	946.089	1.4554	0.212503	6.84883	7.44563e-12	1.29696e-10
ENSG00000157570	289.974	1.45691	0.207579	7.01858	2.24137e-12	4.1849e-11
ENSG00000167642	2089.46	1.45731	0.148689	9.80108	1.11393e-22	5.87528e-21
ENSG00000183196	127.058	1.45761	0.216316	6.73834	1.60212e-11	2.68064e-10
ENSG00000085831	640.335	1.45901	0.152108	9.59193	8.64544e-22	4.22731e-20
ENSG00000119946	296.185	1.45928	0.177314	8.2299	1.87364e-16	5.37791e-15
ENSG00000161082	47.5765	1.46195	0.372283	3.927	8.60125e-05	0.000454931
ENSG00000105737	40.9573	1.46516	0.396821	3.69224	0.000222291	0.00105635
ENSG00000274276	1594.45	1.46567	0.155417	9.43056	4.07896e-21	1.84673e-19
ENSG00000183570	49.8047	1.4675	0.275491	5.32686	9.99263e-08	9.52992e-07
ENSG00000116761	245.767	1.46839	0.329237	4.45998	8.19688e-06	5.41103e-05
ENSG00000133142	2025.32	1.46853	0.10905	13.4666	2.45892e-41	4.05547e-39
ENSG00000205922	55.3443	1.46895	0.379507	3.87067	0.000108538	0.0005583
ENSG00000223886	22.3841	1.4719	0.475688	3.09426	0.00197303	0.00723897
ENSG00000184185	149.592	1.47423	0.216257	6.81706	9.29241e-12	1.59856e-10
ENSG00000154930	273.677	1.47441	0.217165	6.78932	1.1266e-11	1.92058e-10
ENSG00000204381	237.385	1.47677	0.216751	6.8132	9.54514e-12	1.63661e-10
ENSG00000172985	481.474	1.48047	0.156298	9.47208	2.74316e-21	1.26398e-19
ENSG00000198960	702.783	1.48086	0.116939	12.6635	9.42042e-37	1.23902e-34
ENSG00000187122	101.289	1.48352	0.246487	6.01866	1.7587e-09	2.23395e-08
ENSG00000129951	313.834	1.48842	0.277115	5.37115	7.82367e-08	7.60804e-07
ENSG00000185215	74.8939	1.49044	0.273013	5.45924	4.78181e-08	4.79357e-07
ENSG00000279643	85.2351	1.4906	0.389366	3.82826	0.000129054	0.000649048
ENSG00000183779	6512.07	1.49071	0.240854	6.18926	6.04466e-10	8.19401e-09
ENSG00000221866	120.003	1.49072	0.197702	7.54025	4.69085e-14	1.05727e-12
ENSG00000188211	853.229	1.49322	0.381134	3.91784	8.93461e-05	0.000470528
ENSG00000157510	281.469	1.49532	0.161643	9.25079	2.22842e-20	9.26176e-19
ENSG00000254726	927.653	1.50261	0.0907752	16.5531	1.52081e-61	7.52475e-59
ENSG00000277758	56.0747	1.50648	0.345496	4.36035	1.29854e-05	8.15502e-05
ENSG00000198723	19.8963	1.5082	0.452425	3.33359	0.000857341	0.00348999
ENSG00000069702	639.286	1.50893	0.194258	7.76766	7.99482e-15	1.96849e-13
ENSG00000054983	114.763	1.50902	0.232704	6.48473	8.88905e-11	1.3454e-09
ENSG00000126500	44.082	1.51404	0.333968	4.5335	5.80137e-06	3.93981e-05
ENSG00000103034	433.082	1.51406	0.202184	7.48853	6.96515e-14	1.53982e-12
ENSG00000128242	28.3574	1.51618	0.353552	4.28841	1.79954e-05	0.000109827
ENSG00000150051	278.366	1.51646	0.2168	6.99476	2.65705e-12	4.91248e-11
ENSG00000165300	957.34	1.51681	0.13695	11.0756	1.64761e-28	1.35332e-26
ENSG00000008513	351.273	1.51952	0.156587	9.70405	2.8976e-22	1.47225e-20
ENSG00000204335	35.8146	1.5211	0.368609	4.1266	3.68162e-05	0.000210417
ENSG00000281500	483.196	1.52112	0.222944	6.82289	8.92278e-12	1.53904e-10
ENSG00000170542	94.9458	1.52125	0.253822	5.99338	2.05529e-09	2.58384e-08
ENSG00000134215	192.864	1.52242	0.204416	7.44763	9.50337e-14	2.07012e-12
ENSG00000003147	208.91	1.52347	0.174428	8.73408	2.45648e-18	8.52223e-17
ENSG00000164078	22.4724	1.52689	0.431982	3.53462	0.000408367	0.00180061
ENSG00000089723	174.137	1.52838	0.314527	4.8593	1.17801e-06	9.13103e-06
ENSG00000141425	3804.12	1.53151	0.162816	9.4064	5.13398e-21	2.3143e-19
ENSG00000105639	37.6678	1.53257	0.421212	3.63847	0.000274265	0.00126459
ENSG00000100504	3227.52	1.53298	0.114983	13.3322	1.50363e-40	2.3494e-38
ENSG00000130707	954.368	1.53446	0.224908	6.82262	8.93943e-12	1.54038e-10
ENSG00000134775	645.334	1.53454	0.122565	12.5202	5.78682e-36	7.24433e-34
ENSG00000182272	437.167	1.53468	0.197796	7.75889	8.56745e-15	2.09706e-13
ENSG00000206535	116.334	1.53497	0.193485	7.93327	2.13441e-15	5.52369e-14
ENSG00000187595	36.464	1.53713	0.323422	4.75271	2.00705e-06	1.48747e-05
ENSG00000162004	30.535	1.53748	0.515039	2.98516	0.00283427	0.00991901
ENSG00000261150	1294.72	1.54249	0.243433	6.33642	2.35165e-10	3.36567e-09
ENSG00000186814	434.676	1.5445	0.162389	9.51113	1.88594e-21	8.80714e-20
ENSG00000133627	493.207	1.54578	0.114829	13.4615	2.63367e-41	4.27581e-39
ENSG00000136010	191.332	1.54652	0.377608	4.09556	4.2115e-05	0.00023763
ENSG00000196711	39.2725	1.54657	0.454002	3.40653	0.000657953	0.00275831
ENSG00000184160	419.717	1.55197	0.179793	8.63202	6.02755e-18	2.01057e-16
ENSG00000145358	67.2123	1.55755	0.371237	4.19557	2.7219e-05	0.00015983
ENSG00000179111	34.3361	1.55757	0.456579	3.41139	0.000646326	0.0027134
ENSG00000151617	70.9368	1.55768	0.399116	3.90283	9.50749e-05	0.00049642
ENSG00000153404	125.495	1.56086	0.194177	8.03835	9.10579e-16	2.45113e-14
ENSG00000145882	734.462	1.56399	0.16777	9.32222	1.13929e-20	4.9324e-19
ENSG00000198915	161.126	1.56495	0.2835	5.52011	3.38786e-08	3.47841e-07
ENSG00000170608	43.6328	1.56659	0.355144	4.41113	1.02832e-05	6.61184e-05
ENSG00000124212	40.0692	1.5685	0.315068	4.97828	6.41518e-07	5.23358e-06
ENSG00000197043	2825.88	1.57171	0.0989747	15.8799	8.72761e-57	3.1819e-54
ENSG00000276644	862.101	1.57299	0.185573	8.4764	2.32259e-17	7.29091e-16
ENSG00000153093	43.2463	1.5758	0.321981	4.89408	9.87645e-07	7.77434e-06
ENSG00000159399	1006.48	1.57584	0.146558	10.7523	5.77847e-27	4.2734e-25
ENSG00000206077	35.9213	1.58321	0.461843	3.42802	0.000607991	0.00257325
ENSG00000134198	173.626	1.5851	0.339616	4.66732	3.05148e-06	2.1874e-05
ENSG00000099194	13143.3	1.5864	0.169054	9.384	6.3517e-21	2.8325e-19
ENSG00000104419	2041.5	1.59315	0.130161	12.2398	1.90479e-34	2.26191e-32
ENSG00000147231	3298.25	1.59447	0.101829	15.6583	2.91521e-55	9.93132e-53
ENSG00000113356	463.383	1.59795	0.213669	7.47864	7.50947e-14	1.65312e-12
ENSG00000070087	4428.98	1.59894	0.103909	15.3879	1.97311e-53	6.02989e-51
ENSG00000157193	716.73	1.59938	0.176204	9.0769	1.11711e-19	4.38842e-18
ENSG00000271741	45.8673	1.6001	0.528273	3.02892	0.00245428	0.00876027
ENSG00000145348	319.335	1.60436	0.183057	8.76428	1.87967e-18	6.64311e-17
ENSG00000163694	342.325	1.60521	0.163687	9.80658	1.05483e-22	5.59197e-21
ENSG00000178821	102.279	1.60541	0.235298	6.82287	8.92423e-12	1.53904e-10
ENSG00000204267	449.214	1.60721	0.154614	10.395	2.61318e-25	1.69173e-23
ENSG00000196242	114.318	1.60739	0.449076	3.57933	0.000344473	0.00155248
ENSG00000165995	89.7276	1.60811	0.27409	5.86709	4.43523e-09	5.2428e-08
ENSG00000250120	173.271	1.6084	0.170069	9.45734	3.1587e-21	1.44903e-19
ENSG00000166681	8834.76	1.60999	0.172687	9.32314	1.12943e-20	4.89992e-19
ENSG00000154734	4724.92	1.61025	0.11074	14.5409	6.67563e-48	1.52446e-45
ENSG00000179899	86.2542	1.61616	0.392516	4.11744	3.83103e-05	0.000218117
ENSG00000175556	249.245	1.61669	0.237775	6.79924	1.05171e-11	1.79734e-10
ENSG00000277868	114.429	1.61683	0.48018	3.36713	0.000759558	0.0031368
ENSG00000054598	5942.32	1.62155	0.131193	12.36	4.30325e-35	5.19917e-33
ENSG00000152192	1306.91	1.62555	0.0862018	18.8575	2.5491e-79	2.52252e-76
ENSG00000144712	779.678	1.62716	0.128253	12.6871	6.97258e-37	9.22912e-35
ENSG00000171608	260.092	1.62833	0.208924	7.79385	6.49963e-15	1.62147e-13
ENSG00000008394	759.785	1.62868	0.154497	10.5418	5.54167e-26	3.76344e-24
ENSG00000265972	961.927	1.63027	0.273905	5.95196	2.64952e-09	3.25412e-08
ENSG00000169783	526.315	1.63224	0.170917	9.54993	1.29779e-21	6.24289e-20
ENSG00000170873	178.514	1.63328	0.171355	9.53151	1.5501e-21	7.3713e-20
ENSG00000213648	119.573	1.63353	0.491305	3.32488	0.000884567	0.00358327
ENSG00000113369	302.598	1.6339	0.221942	7.36184	1.81388e-13	3.81135e-12
ENSG00000115112	260.151	1.63622	0.161189	10.1509	3.28168e-24	1.93191e-22
ENSG00000113532	98.6675	1.63677	0.295939	5.53077	3.1883e-08	3.28e-07
ENSG00000118004	23.6902	1.63691	0.540875	3.02642	0.00247469	0.00882554
ENSG00000198682	871.796	1.64235	0.135951	12.0805	1.3391e-33	1.51238e-31
ENSG00000158186	393.527	1.64309	0.152518	10.7731	4.61335e-27	3.4362e-25
ENSG00000145832	75.3425	1.64541	0.25831	6.3699	1.89156e-10	2.73356e-09
ENSG00000088451	498.673	1.65216	0.129084	12.7992	1.65739e-37	2.28094e-35
ENSG00000244219	23.9266	1.65324	0.434745	3.80278	0.00014308	0.000709797
ENSG00000198732	1054.04	1.6543	0.250808	6.59589	4.22707e-11	6.72095e-10
ENSG00000146054	106.129	1.65532	0.286751	5.7727	7.80118e-09	8.89284e-08
ENSG00000196208	252.774	1.65751	0.176912	9.36912	7.31366e-21	3.24062e-19
ENSG00000251201	187.989	1.66228	0.313836	5.29666	1.17937e-07	1.10598e-06
ENSG00000187699	77.9363	1.66229	0.269044	6.1785	6.47141e-10	8.7383e-09
ENSG00000163995	31.3277	1.66243	0.368654	4.50947	6.49896e-06	4.38205e-05
ENSG00000114739	1642.08	1.66253	0.160335	10.3691	3.42815e-25	2.18529e-23
ENSG00000180964	1558.34	1.66354	0.107881	15.4201	1.19865e-53	3.71779e-51
ENSG00000165863	52.638	1.6639	0.36264	4.5883	4.46873e-06	3.09859e-05
ENSG00000155846	360.422	1.66637	0.237258	7.02344	2.16466e-12	4.05331e-11
ENSG00000169933	43.2089	1.66834	0.454746	3.66873	0.000243758	0.00114114
ENSG00000123685	207.75	1.67363	0.248419	6.73712	1.61557e-11	2.69881e-10
ENSG00000187135	18.7838	1.67367	0.551079	3.03708	0.00238882	0.00855898
ENSG00000161249	963.045	1.67537	0.173804	9.63945	5.44776e-22	2.68907e-20
ENSG00000102678	119.508	1.67567	0.209495	7.9986	1.25841e-15	3.33986e-14
ENSG00000118971	1510.91	1.67696	0.119572	14.0247	1.10045e-44	2.11745e-42
ENSG00000109339	20.0917	1.67967	0.54939	3.05734	0.0022331	0.00804683
ENSG00000148200	462.75	1.68015	0.156996	10.7019	9.97637e-27	7.12436e-25
ENSG00000105048	629.854	1.68015	0.250016	6.72015	1.8154e-11	3.01806e-10
ENSG00000105409	349.729	1.68224	0.198591	8.47089	2.4352e-17	7.60991e-16
ENSG00000006757	309.294	1.68353	0.224557	7.49712	6.52368e-14	1.44993e-12
ENSG00000095370	50.1676	1.68695	0.419554	4.02083	5.79938e-05	0.000318322
ENSG00000223459	259.91	1.69219	0.366717	4.61442	3.94188e-06	2.75905e-05
ENSG00000156298	644.295	1.69254	0.195278	8.66735	4.4231e-18	1.49945e-16
ENSG00000133134	917.822	1.69267	0.177907	9.51435	1.82859e-21	8.55853e-20
ENSG00000067715	222.882	1.69459	0.220448	7.68706	1.50551e-14	3.60853e-13
ENSG00000103742	260.511	1.69594	0.253326	6.69468	2.16138e-11	3.55908e-10
ENSG00000161243	55.7941	1.69814	0.28528	5.95253	2.64028e-09	3.24469e-08
ENSG00000283021	55.7941	1.69814	0.28528	5.95253	2.64028e-09	3.24469e-08
ENSG00000248919	219.768	1.69855	0.323055	5.25778	1.45804e-07	1.34188e-06
ENSG00000072310	639.025	1.70274	0.121506	14.0137	1.28542e-44	2.45067e-42
ENSG00000105289	48.3145	1.70545	0.390132	4.37145	1.23421e-05	7.78161e-05
ENSG00000016391	400.364	1.70968	0.224766	7.6065	2.81613e-14	6.56812e-13
ENSG00000123453	68.0954	1.71396	0.237069	7.22978	4.83759e-13	9.81739e-12
ENSG00000235961	295.83	1.71671	0.235723	7.28272	3.27152e-13	6.7379e-12
ENSG00000138378	35.5809	1.7171	0.46444	3.69713	0.000218048	0.00103737
ENSG00000186806	60.2692	1.71719	0.30133	5.69871	1.2072e-08	1.32175e-07
ENSG00000129910	15.3793	1.72072	0.508536	3.38367	0.000715236	0.00297029
ENSG00000043039	261.517	1.72199	0.189527	9.08572	1.03016e-19	4.06993e-18
ENSG00000188162	28.5195	1.72409	0.392111	4.39693	1.0979e-05	7.01369e-05
ENSG00000165655	5981.48	1.72557	0.188723	9.14342	6.0509e-20	2.43689e-18
ENSG00000187140	279.426	1.72659	0.160191	10.7783	4.35701e-27	3.25694e-25
ENSG00000281617	12.7205	1.72827	0.551287	3.13497	0.00171871	0.00642844
ENSG00000132692	109.866	1.73325	0.242164	7.15731	8.22751e-13	1.62834e-11
ENSG00000276452	15.6597	1.73417	0.578208	2.99921	0.00270679	0.0095355
ENSG00000069188	470.621	1.7367	0.161917	10.7259	7.6947e-27	5.59104e-25
ENSG00000112474	35.4582	1.73818	0.363587	4.78065	1.74733e-06	1.31182e-05
ENSG00000204228	35.4582	1.73818	0.363587	4.78065	1.74733e-06	1.31182e-05
ENSG00000225312	35.4582	1.73818	0.363587	4.78065	1.74733e-06	1.31182e-05
ENSG00000228357	35.4582	1.73818	0.363587	4.78065	1.74733e-06	1.31182e-05
ENSG00000228712	35.4582	1.73818	0.363587	4.78065	1.74733e-06	1.31182e-05
ENSG00000232357	35.4582	1.73818	0.363587	4.78065	1.74733e-06	1.31182e-05
ENSG00000165495	133.547	1.73905	0.271118	6.41435	1.41426e-10	2.08734e-09
ENSG00000216866	133.169	1.74069	0.312791	5.56505	2.62081e-08	2.72725e-07
ENSG00000163072	14.7263	1.74311	0.538819	3.23505	0.00121621	0.00474242
ENSG00000143631	127.586	1.7489	0.268858	6.5049	7.77472e-11	1.18799e-09
ENSG00000147234	102.356	1.75035	0.289703	6.04188	1.52329e-09	1.94803e-08
ENSG00000130775	66.6043	1.75144	0.283834	6.17066	6.80048e-10	9.16477e-09
ENSG00000116852	181.218	1.75329	0.202924	8.64013	5.61495e-18	1.87897e-16
ENSG00000174640	57.6469	1.75597	0.338177	5.19247	2.0752e-07	1.85483e-06
ENSG00000117115	93.6809	1.75632	0.312493	5.62036	1.90565e-08	2.03397e-07
ENSG00000184916	752.066	1.76464	0.126932	13.9023	6.13264e-44	1.11792e-41
ENSG00000170801	102.106	1.76696	0.273751	6.45463	1.08482e-10	1.61836e-09
ENSG00000124092	22.0334	1.77106	0.476059	3.72025	0.000199024	0.000955178
ENSG00000240342	7825.17	1.77451	0.166404	10.6639	1.50221e-26	1.06182e-24
ENSG00000101695	429.739	1.77522	0.154381	11.4989	1.33536e-30	1.22788e-28
ENSG00000135454	512.641	1.77745	0.181272	9.80543	1.06694e-22	5.64174e-21
ENSG00000152932	15.4975	1.78092	0.486143	3.66338	0.000248911	0.00116134
ENSG00000127928	56.0878	1.78639	0.356869	5.00574	5.5648e-07	4.60725e-06
ENSG00000123388	77.6152	1.79082	0.340505	5.2593	1.44608e-07	1.33204e-06
ENSG00000116981	32.7781	1.793	0.417847	4.29104	1.77839e-05	0.000108664
ENSG00000102195	64.4591	1.79353	0.37847	4.7389	2.14878e-06	1.58628e-05
ENSG00000171811	11.9852	1.79793	0.540222	3.32814	0.000874277	0.0035492
ENSG00000069482	1005.01	1.80177	0.199579	9.02783	1.75106e-19	6.7262e-18
ENSG00000086967	9.60326	1.81069	0.568181	3.18682	0.00143847	0.005495
ENSG00000136167	2356.16	1.8132	0.126629	14.3191	1.66322e-46	3.52688e-44
ENSG00000145808	128.265	1.82173	0.240557	7.57296	3.64803e-14	8.36751e-13
ENSG00000139629	342.169	1.82356	0.194324	9.38414	6.3435e-21	2.8325e-19
ENSG00000182168	415.597	1.82459	0.157664	11.5726	5.67399e-31	5.33535e-29
ENSG00000172461	71.8521	1.83219	0.330029	5.5516	2.83066e-08	2.93533e-07
ENSG00000119411	117.288	1.83371	0.282942	6.48084	9.1211e-11	1.37616e-09
ENSG00000166415	37.2357	1.83452	0.513855	3.57011	0.000356825	0.00159982
ENSG00000134207	36.5394	1.83567	0.443509	4.13896	3.48884e-05	0.000200281
ENSG00000136840	406.764	1.83926	0.163715	11.2345	2.7598e-29	2.35047e-27
ENSG00000168135	91.773	1.84185	0.279878	6.5809	4.6761e-11	7.35609e-10
ENSG00000224940	186.758	1.84297	0.217371	8.47846	2.28198e-17	7.18511e-16
ENSG00000188176	93.2549	1.85223	0.304469	6.08347	1.17608e-09	1.52846e-08
ENSG00000160951	16.3569	1.85255	0.532278	3.48042	0.000500623	0.00216063
ENSG00000185482	14.1669	1.85805	0.620195	2.99592	0.00273622	0.00961795
ENSG00000187772	2304.28	1.86131	0.17548	10.607	2.76592e-26	1.89699e-24
ENSG00000187730	64.5944	1.86194	0.325244	5.72474	1.03591e-08	1.15119e-07
ENSG00000037965	135.127	1.86304	0.279256	6.67143	2.53323e-11	4.13536e-10
ENSG00000164362	49.8213	1.87094	0.310843	6.01893	1.75577e-09	2.23159e-08
ENSG00000139329	84.252	1.87213	0.355853	5.26096	1.43305e-07	1.3218e-06
ENSG00000102445	27.1609	1.8751	0.419696	4.46775	7.90481e-06	5.23319e-05
ENSG00000138669	30.4303	1.88898	0.560735	3.36875	0.00075511	0.00312153
ENSG00000225210	323.269	1.88987	0.328835	5.74718	9.07447e-09	1.02154e-07
ENSG00000186732	12.9188	1.89512	0.589182	3.21652	0.00129754	0.0050194
ENSG00000117013	80.3165	1.90102	0.269914	7.04307	1.88052e-12	3.54942e-11
ENSG00000187824	61.0497	1.9124	0.333151	5.74034	9.44867e-09	1.05908e-07
ENSG00000158748	37.5326	1.91304	0.355489	5.38142	7.39008e-08	7.22357e-07
ENSG00000087842	558.486	1.91311	0.206424	9.26788	1.89882e-20	7.9716e-19
ENSG00000156587	136.739	1.91693	0.258399	7.41847	1.1848e-13	2.55673e-12
[truncated: 351 more rows]

## Sheet: 293-F vs. 293-E
	baseMean	log2FoldChange	lfcSE	stat	pvalue	padj
ENSG00000228532	75.5862	-22.1622	2.21871	-9.98879	1.7065e-23	1.07841e-21
ENSG00000099399	119.88	-11.4761	1.21312	-9.45995	3.08103e-21	1.68525e-19
ENSG00000206503	1166.87	-11.01	0.596168	-18.4679	3.74323e-76	1.97552e-73
ENSG00000227766	83.8205	-10.7285	1.52826	-7.02009	2.2172e-12	4.81058e-11
ENSG00000165349	63.6929	-9.83487	1.22946	-7.99934	1.25091e-15	3.91452e-14
ENSG00000133433	93.8712	-9.44238	1.20409	-7.84192	4.43705e-15	1.32481e-13
ENSG00000169255	78.3665	-9.35883	1.21708	-7.6896	1.4759e-14	4.13485e-13
ENSG00000128408	67.0981	-8.84421	1.19973	-7.37186	1.68267e-13	4.15919e-12
ENSG00000125878	19.5054	-8.52051	1.23917	-6.87597	6.15681e-12	1.26419e-10
ENSG00000166426	15.2881	-8.19349	1.27673	-6.41755	1.38481e-10	2.3762e-09
ENSG00000161267	75.7834	-8.17513	0.878471	-9.3061	1.32617e-20	6.85081e-19
ENSG00000183770	28.4605	-7.84999	1.08174	-7.25681	3.96313e-13	9.32386e-12
ENSG00000132329	148.337	-7.71949	1.21522	-6.35232	2.12094e-10	3.54282e-09
ENSG00000242265	2631.72	-7.43957	0.208974	-35.6004	1.38057e-277	6.73962e-274
ENSG00000133710	13.4763	-7.37762	1.26777	-5.81937	5.90712e-09	8.03261e-08
ENSG00000269586	9.29532	-7.24287	1.35543	-5.3436	9.11168e-08	9.96214e-07
ENSG00000259522	21.9224	-7.04995	1.84504	-3.82102	0.0001329	0.000755938
ENSG00000124134	5.05514	-7.01269	1.38383	-5.06759	4.02887e-07	3.92049e-06
ENSG00000146477	6.98276	-6.98969	1.39246	-5.01966	5.17625e-07	4.93057e-06
ENSG00000104267	3685.45	-6.97305	0.157538	-44.2626	0	0
ENSG00000212866	6125.94	-6.90159	1.65756	-4.1637	3.13128e-05	0.000206082
ENSG00000269964	6.64661	-6.85972	1.31112	-5.23197	1.67716e-07	1.7476e-06
ENSG00000082175	69.6756	-6.83977	1.10591	-6.18477	6.21933e-10	9.79394e-09
ENSG00000276143	3.76258	-6.59913	1.90484	-3.4644	0.000531409	0.00256344
ENSG00000102387	99.6697	-6.59855	0.499004	-13.2235	6.42396e-40	1.15083e-37
ENSG00000151778	21.9484	-6.58035	1.22167	-5.38636	7.18986e-08	8.00436e-07
ENSG00000132321	22.5053	-6.56255	0.957228	-6.85579	7.09194e-12	1.44556e-10
ENSG00000162881	5.29563	-6.54915	1.4503	-4.51572	6.31023e-06	4.81139e-05
ENSG00000181433	6.11592	-6.44236	1.48935	-4.32563	1.52096e-05	0.000107142
ENSG00000186977	66.7725	-6.38322	1.28751	-4.95778	7.13021e-07	6.5924e-06
ENSG00000176720	57.8599	-6.36511	0.868775	-7.32653	2.3618e-13	5.73618e-12
ENSG00000137440	7.88436	-6.32585	1.47737	-4.28184	1.85352e-05	0.000127803
ENSG00000146858	99.3114	-6.31672	0.523184	-12.0736	1.45603e-33	1.71277e-31
ENSG00000276692	16.5373	-6.30044	1.61356	-3.90467	9.43541e-05	0.000557812
ENSG00000099984	7.87454	-6.27021	1.42885	-4.38829	1.14246e-05	8.23206e-05
ENSG00000164853	454.324	-6.23081	0.263777	-23.6215	2.31805e-123	4.11495e-120
ENSG00000171695	7.23247	-6.21911	1.30458	-4.76713	1.86867e-06	1.59831e-05
ENSG00000183876	6.266	-6.18609	1.33685	-4.62734	3.70386e-06	2.98003e-05
ENSG00000145428	11.0483	-6.11467	1.27336	-4.802	1.57088e-06	1.3615e-05
ENSG00000278488	263.149	-6.04336	0.361928	-16.6977	1.36262e-62	4.50982e-60
ENSG00000101017	15.9254	-5.855	1.2827	-4.56459	5.00461e-06	3.89343e-05
ENSG00000163958	3.75053	-5.81447	1.52916	-3.80239	0.000143307	0.000808539
ENSG00000184408	19.8738	-5.77133	0.81441	-7.08651	1.37538e-12	3.03469e-11
ENSG00000170396	121.494	-5.6868	0.422166	-13.4705	2.33164e-41	4.33619e-39
ENSG00000036448	892.927	-5.67093	0.247391	-22.923	2.74247e-116	3.57015e-113
ENSG00000267102	8.31002	-5.64442	1.37063	-4.11812	3.81979e-05	0.000246738
ENSG00000157554	3.94264	-5.57364	1.42367	-3.915	9.04058e-05	0.000536908
ENSG00000274137	320.684	-5.55281	0.267375	-20.7679	8.45448e-96	7.86146e-93
ENSG00000275544	54.3764	-5.54099	0.499261	-11.0984	1.27727e-28	1.13887e-26
ENSG00000204442	47.6158	-5.53064	0.601655	-9.19238	3.84258e-20	1.91903e-18
ENSG00000155495	3.15091	-5.50137	1.72499	-3.18922	0.0014266	0.00605985
ENSG00000189420	9.56343	-5.4819	1.15424	-4.74936	2.04061e-06	1.72349e-05
ENSG00000267648	10.944	-5.47974	1.36257	-4.02162	5.77988e-05	0.000358981
ENSG00000230395	14.0727	-5.45031	1.65478	-3.29368	0.000988854	0.00438749
ENSG00000137558	8.49181	-5.38232	1.34306	-4.00749	6.13682e-05	0.00037934
ENSG00000187026	13.2544	-5.34725	1.39891	-3.82245	0.000132133	0.000752673
ENSG00000282514	9.26011	-5.34062	1.68381	-3.17174	0.00151528	0.0063769
ENSG00000196104	86.6774	-5.3153	0.659888	-8.05485	7.95788e-16	2.53911e-14
ENSG00000050628	24.5612	-5.22745	0.81978	-6.37665	1.81007e-10	3.05754e-09
ENSG00000172782	4.33462	-5.18459	1.3885	-3.73395	0.000188497	0.00103306
ENSG00000236564	5.85147	-5.12263	1.36008	-3.76643	0.0001656	0.000920228
ENSG00000236809	4.11928	-5.05676	1.39238	-3.63175	0.000281505	0.00147569
ENSG00000172482	4.04103	-5.02892	1.57744	-3.18804	0.00143243	0.00608329
ENSG00000173714	2.31999	-5.00888	1.61926	-3.09332	0.0019793	0.00807558
ENSG00000090382	5.36681	-4.99774	1.36642	-3.65755	0.000254637	0.0013497
ENSG00000185149	3.3962	-4.91767	1.50994	-3.25686	0.00112653	0.0049146
ENSG00000172123	58.717	-4.89145	0.714563	-6.84538	7.62753e-12	1.54826e-10
ENSG00000228725	3.92982	-4.85971	1.56967	-3.09601	0.00196145	0.0080145
ENSG00000225531	7.13932	-4.85421	1.55585	-3.11996	0.00180874	0.00744817
ENSG00000176746	4.59217	-4.76927	1.55195	-3.07308	0.0021186	0.00858119
ENSG00000277075	9.91047	-4.75655	1.31452	-3.61849	0.000296332	0.00154512
ENSG00000138356	9.80121	-4.6834	0.961261	-4.87214	1.10395e-06	9.85229e-06
ENSG00000106278	31.9825	-4.68173	0.621277	-7.53565	4.85901e-14	1.27358e-12
ENSG00000248485	5.85135	-4.63983	1.38156	-3.3584	0.00078395	0.00359094
ENSG00000114638	19.7435	-4.62694	0.714988	-6.47135	9.71339e-11	1.69712e-09
ENSG00000163618	2.83471	-4.59901	1.50114	-3.06369	0.00218629	0.0088024
ENSG00000232818	18.8499	-4.5978	0.759858	-6.05087	1.4407e-09	2.15902e-08
ENSG00000162882	21.1222	-4.57111	0.624855	-7.31547	2.56478e-13	6.20601e-12
ENSG00000183807	60.8884	-4.42895	0.368051	-12.0335	2.3678e-33	2.70386e-31
ENSG00000215440	200.227	-4.42851	0.338197	-13.0945	3.541e-39	6.06535e-37
ENSG00000163032	23.5634	-4.35591	0.584572	-7.45145	9.23226e-14	2.34193e-12
ENSG00000129354	13.0197	-4.31057	0.798362	-5.39926	6.69147e-08	7.50083e-07
ENSG00000169594	40.6461	-4.29181	0.441695	-9.71669	2.55979e-22	1.53329e-20
ENSG00000104325	251.169	-4.24539	0.222412	-19.0879	3.18047e-81	2.14156e-78
ENSG00000162438	8.03019	-4.23315	1.20426	-3.51514	0.00043952	0.00216949
ENSG00000077943	146.681	-4.20544	0.348862	-12.0547	1.83102e-33	2.12824e-31
ENSG00000179455	17.6298	-4.17321	0.631385	-6.60961	3.85332e-11	7.17974e-10
ENSG00000183305	29.0675	-4.12664	1.34413	-3.07012	0.00213975	0.00864713
ENSG00000126733	48.975	-4.11007	0.626439	-6.561	5.34492e-11	9.74513e-10
ENSG00000283284	6.2786	-4.10597	1.27886	-3.21064	0.00132441	0.00567268
ENSG00000019549	236.454	-4.05837	0.221576	-18.3159	6.17735e-75	3.09295e-72
ENSG00000101542	10.7377	-4.05539	0.728419	-5.56739	2.58584e-08	3.11882e-07
ENSG00000178522	30.1651	-4.03794	0.756532	-5.33744	9.4268e-08	1.02836e-06
ENSG00000147813	122.413	-4.03628	0.352286	-11.4574	2.15949e-30	2.12971e-28
ENSG00000184368	432.288	-4.02786	0.163758	-24.5965	1.37788e-133	2.98953e-130
ENSG00000101194	4.76304	-3.99908	1.14358	-3.49698	0.00047056	0.00230465
ENSG00000148935	10.553	-3.96262	0.808225	-4.90287	9.44456e-07	8.52236e-06
ENSG00000120075	127.737	-3.91757	0.270498	-14.4828	1.55666e-47	3.49389e-45
ENSG00000206262	14.8991	-3.90629	0.640982	-6.09423	1.09967e-09	1.68286e-08
ENSG00000237462	59.2041	-3.84228	0.553963	-6.93599	4.03399e-12	8.48833e-11
ENSG00000149243	17.7307	-3.80602	0.71007	-5.36006	8.31955e-08	9.15244e-07
ENSG00000123096	49.1714	-3.74799	0.442553	-8.46903	2.47447e-17	9.23882e-16
ENSG00000004846	9.45372	-3.74588	1.18068	-3.17264	0.00151062	0.00636004
ENSG00000164932	6.66927	-3.74415	1.01067	-3.70462	0.00021171	0.00114138
ENSG00000132205	418.488	-3.73224	0.256114	-14.5726	4.19641e-48	9.64039e-46
ENSG00000228981	181.411	-3.72744	1.17202	-3.18034	0.001471	0.00621871
ENSG00000007062	40.4479	-3.72404	0.40139	-9.27785	1.72929e-20	8.88628e-19
ENSG00000174145	7.30722	-3.71752	0.919746	-4.04189	5.30211e-05	0.000331942
ENSG00000172638	51.1719	-3.71	0.521783	-7.11024	1.15842e-12	2.58186e-11
ENSG00000138792	231.438	-3.68499	0.187078	-19.6976	2.25894e-86	1.76441e-83
ENSG00000203814	16.9389	-3.67878	0.75384	-4.88006	1.06056e-06	9.49111e-06
ENSG00000112333	132.012	-3.62037	0.204562	-17.6982	4.33116e-70	1.92215e-67
ENSG00000106484	9.10523	-3.58516	0.904428	-3.96401	7.37015e-05	0.000446531
ENSG00000145721	7.20334	-3.56383	1.00313	-3.55272	0.000381272	0.00191834
ENSG00000282003	39.8841	-3.54829	0.860579	-4.12314	3.73747e-05	0.000241821
ENSG00000136859	43.7203	-3.53867	0.466795	-7.58077	3.43507e-14	9.15098e-13
ENSG00000197921	25.9105	-3.52371	0.566061	-6.22497	4.81662e-10	7.70936e-09
ENSG00000164161	77.6754	-3.51769	0.341357	-10.305	6.68859e-25	4.66458e-23
ENSG00000152977	23.1223	-3.51744	0.593192	-5.92968	3.03526e-09	4.33257e-08
ENSG00000175318	7.16617	-3.49705	0.889176	-3.93291	8.39228e-05	0.000501764
ENSG00000274671	293.749	-3.47828	0.291175	-11.9456	6.84232e-33	7.59147e-31
ENSG00000124875	7.86736	-3.46672	0.841955	-4.11746	3.83075e-05	0.000247283
ENSG00000155886	14.461	-3.45376	0.682049	-5.0638	4.10982e-07	3.99266e-06
ENSG00000277564	528.253	-3.43714	0.269297	-12.7634	2.62546e-37	3.79759e-35
ENSG00000232326	93.9033	-3.435	0.522579	-6.57317	4.92539e-11	9.03929e-10
ENSG00000108511	880.625	-3.43479	0.147658	-23.2618	1.08047e-119	1.7582e-116
ENSG00000168079	35.9389	-3.42803	0.547575	-6.26039	3.84005e-10	6.23314e-09
ENSG00000189343	1525.61	-3.38366	1.07762	-3.13993	0.00168986	0.0070253
ENSG00000134326	40.5948	-3.38279	0.490009	-6.90352	5.07308e-12	1.05161e-10
ENSG00000102287	34.6929	-3.36418	0.966694	-3.48009	0.000501241	0.00243897
ENSG00000189056	11.0013	-3.3509	0.764786	-4.38149	1.17869e-05	8.4743e-05
ENSG00000184838	30.698	-3.34137	0.530626	-6.29704	3.03377e-10	4.98238e-09
ENSG00000282988	12.8352	-3.33988	0.877133	-3.80772	0.000140252	0.000793753
ENSG00000128340	55.2762	-3.32708	0.309872	-10.7369	6.82665e-27	5.37516e-25
ENSG00000169418	66.1464	-3.31254	0.294794	-11.2368	2.68969e-29	2.52508e-27
ENSG00000185950	1983.61	-3.30943	0.0967587	-34.2029	2.18792e-256	8.54472e-253
ENSG00000273529	26.8416	-3.29491	0.551691	-5.97237	2.33825e-09	3.39724e-08
ENSG00000185002	52.3305	-3.29416	0.29951	-10.9985	3.8851e-28	3.34204e-26
ENSG00000229529	8.30128	-3.29373	0.967094	-3.4058	0.000659707	0.0030922
ENSG00000185610	10.7466	-3.2708	0.741858	-4.40893	1.03881e-05	7.54641e-05
ENSG00000224736	21.2471	-3.26992	0.579972	-5.63806	1.71978e-08	2.13763e-07
ENSG00000273802	17.8309	-3.26788	0.663109	-4.92811	8.30278e-07	7.57256e-06
ENSG00000088386	12.9006	-3.25719	0.677164	-4.81004	1.50899e-06	1.31428e-05
ENSG00000189409	21.3669	-3.25006	0.568001	-5.72192	1.05324e-08	1.3715e-07
ENSG00000125968	296.925	-3.23839	0.331206	-9.77757	1.40546e-22	8.52311e-21
ENSG00000019505	15.7752	-3.21368	0.642063	-5.00524	5.57936e-07	5.27849e-06
ENSG00000176049	268.626	-3.19434	0.19832	-16.107	2.2779e-58	7.2919e-56
ENSG00000188404	13.9278	-3.14631	0.688497	-4.56983	4.88122e-06	3.80501e-05
ENSG00000262943	17.7345	-3.14599	0.780264	-4.03196	5.53136e-05	0.000344752
ENSG00000128709	102.572	-3.13913	0.334392	-9.38758	6.13969e-21	3.24904e-19
ENSG00000144339	57.5687	-3.0558	0.394557	-7.74487	9.56808e-15	2.74759e-13
ENSG00000277586	8381.52	-3.04285	0.158101	-19.2462	1.51902e-82	1.09859e-79
ENSG00000181781	6.52661	-3.04076	0.891415	-3.41116	0.000646876	0.00304155
ENSG00000234289	128.728	-3.024	0.877169	-3.44745	0.0005659	0.00270908
ENSG00000274559	128.728	-3.024	0.877169	-3.44745	0.0005659	0.00270908
ENSG00000267127	8.35257	-3.02188	0.74093	-4.0785	4.53278e-05	0.000287096
ENSG00000090339	12.6518	-3.00035	0.926709	-3.23765	0.00120521	0.0052155
ENSG00000133874	902.92	-2.9952	0.16293	-18.3833	1.78699e-75	9.18278e-73
ENSG00000265158	8.26557	-2.98273	0.920782	-3.23934	0.00119806	0.00518839
ENSG00000137834	745.385	-2.95444	0.151747	-19.4696	1.989e-84	1.49382e-81
ENSG00000283984	816.824	-2.92961	0.946078	-3.09658	0.00195764	0.00800061
ENSG00000117480	77.3676	-2.91252	0.392621	-7.41815	1.18766e-13	2.96565e-12
ENSG00000206172	24.877	-2.90258	0.822482	-3.52905	0.000417059	0.00207171
ENSG00000117318	865.041	-2.90109	0.248715	-11.6643	1.93936e-31	2.01436e-29
ENSG00000283060	865.041	-2.90109	0.248715	-11.6643	1.93936e-31	2.01436e-29
ENSG00000106327	9.20083	-2.88165	0.878414	-3.28052	0.00103617	0.00456323
ENSG00000095596	84.3061	-2.88012	0.251688	-11.4432	2.54342e-30	2.49575e-28
ENSG00000078399	1246.15	-2.86469	0.124476	-23.0141	3.37081e-117	4.70155e-114
ENSG00000165566	14.3737	-2.8635	0.706564	-4.05272	5.0626e-05	0.000317869
ENSG00000105996	21.9063	-2.84935	0.567874	-5.01757	5.23299e-07	4.97733e-06
ENSG00000197415	9.72954	-2.84368	0.656924	-4.32879	1.49934e-05	0.000105695
ENSG00000138083	72.8032	-2.81108	0.238716	-11.7758	5.19925e-32	5.64032e-30
ENSG00000115738	1936.1	-2.80973	0.156263	-17.9808	2.75652e-72	1.28158e-69
ENSG00000269378	78.8281	-2.80028	0.879524	-3.18386	0.00145324	0.00615429
ENSG00000119684	116.533	-2.77548	0.255114	-10.8794	1.44501e-27	1.21102e-25
ENSG00000230006	16.4732	-2.76592	0.561492	-4.92603	8.39169e-07	7.6465e-06
ENSG00000118231	72.5694	-2.76348	0.270659	-10.2102	1.78506e-24	1.18966e-22
ENSG00000168546	79.6991	-2.75613	0.2502	-11.0157	3.20906e-28	2.78503e-26
ENSG00000131668	143.074	-2.75585	0.226698	-12.1565	5.29925e-34	6.27142e-32
ENSG00000221955	35.714	-2.75212	0.355224	-7.74757	9.36645e-15	2.7056e-13
ENSG00000154188	13.1083	-2.73675	0.630318	-4.34185	1.41286e-05	0.000100178
ENSG00000137474	25.19	-2.72937	0.454522	-6.00493	1.91412e-09	2.82303e-08
ENSG00000221887	23.5366	-2.72523	0.494071	-5.51586	3.47071e-08	4.0777e-07
ENSG00000166920	13.971	-2.71639	0.561531	-4.83747	1.315e-06	1.15667e-05
ENSG00000165023	10.7654	-2.71603	0.809283	-3.3561	0.000790507	0.00361419
ENSG00000137331	133.852	-2.71018	0.246349	-11.0014	3.7637e-28	3.25193e-26
ENSG00000147145	999.458	-2.70633	0.888433	-3.04618	0.00231769	0.00924
ENSG00000157168	139.612	-2.69271	0.27129	-9.92557	3.22255e-23	2.00404e-21
ENSG00000169291	12.9424	-2.68278	0.589549	-4.55056	5.35038e-06	4.14766e-05
ENSG00000230778	28.4791	-2.67381	0.470654	-5.68105	1.33868e-08	1.7063e-07
ENSG00000038295	26.0532	-2.66403	0.493704	-5.396	6.81428e-08	7.61226e-07
ENSG00000161940	27.2151	-2.66321	0.767235	-3.47118	0.000518174	0.00251077
ENSG00000106004	843.542	-2.65407	0.150769	-17.6035	2.31454e-69	1.00436e-66
ENSG00000171786	7.17679	-2.64605	0.79197	-3.3411	0.000834475	0.00378597
ENSG00000139209	31.8522	-2.6454	0.524496	-5.0437	4.5661e-07	4.39439e-06
ENSG00000184492	9.84733	-2.63763	0.680364	-3.8768	0.000105841	0.000617866
ENSG00000146674	60.2057	-2.61463	0.37201	-7.0284	2.0892e-12	4.54296e-11
ENSG00000186340	15.4971	-2.60583	0.640612	-4.06773	4.74739e-05	0.000299329
ENSG00000184524	20.5037	-2.58466	0.687223	-3.76103	0.000169218	0.000937664
ENSG00000002745	11.4843	-2.58088	0.63077	-4.09163	4.28347e-05	0.000272721
ENSG00000088543	31.247	-2.57197	0.456262	-5.63704	1.72996e-08	2.14892e-07
ENSG00000233493	18.1836	-2.5699	0.507874	-5.06011	4.19013e-07	4.06259e-06
ENSG00000166816	10.0757	-2.56512	0.82957	-3.09211	0.00198738	0.00810008
ENSG00000117598	9.00786	-2.55679	0.699413	-3.65562	0.000256562	0.00135769
ENSG00000185404	38.0443	-2.55553	0.520531	-4.90946	9.1328e-07	8.25248e-06
ENSG00000122986	28.8466	-2.52638	0.424817	-5.94699	2.7311e-09	3.92711e-08
ENSG00000118523	2559.54	-2.52232	0.502257	-5.02197	5.11449e-07	4.87888e-06
ENSG00000282339	11.395	-2.52206	0.709116	-3.55663	0.000375648	0.00189249
ENSG00000236222	550.161	-2.52059	0.331064	-7.61362	2.66531e-14	7.223e-13
ENSG00000129991	21.8358	-2.50762	0.640071	-3.91772	8.93913e-05	0.00053153
ENSG00000107807	72.0876	-2.49642	0.708003	-3.526	0.000421882	0.00209248
ENSG00000090376	8.06841	-2.48294	0.777086	-3.19519	0.00139739	0.00594907
ENSG00000186479	11.3537	-2.48293	0.706587	-3.51397	0.000441457	0.00217795
ENSG00000268089	99.5744	-2.48185	0.452101	-5.48961	4.02831e-08	4.6683e-07
ENSG00000137313	119.472	-2.48121	0.323372	-7.67293	1.6811e-14	4.6762e-13
ENSG00000284455	42.9797	-2.48052	0.738718	-3.35787	0.000785466	0.00359704
ENSG00000043355	1613.73	-2.47212	0.166608	-14.8379	8.33156e-50	2.14066e-47
ENSG00000256663	194.017	-2.4709	0.781394	-3.16218	0.00156594	0.00656968
ENSG00000205403	11.4967	-2.45556	0.746427	-3.28975	0.00100277	0.00444219
ENSG00000013297	17.1069	-2.44876	0.580728	-4.2167	2.47898e-05	0.000166863
ENSG00000122585	21.1965	-2.44852	0.557828	-4.38937	1.13677e-05	8.19708e-05
ENSG00000260007	122.895	-2.44478	0.230475	-10.6076	2.74795e-26	2.12092e-24
ENSG00000283023	10.4359	-2.42753	0.77255	-3.14224	0.00167663	0.00697776
ENSG00000158352	12.7077	-2.42231	0.729237	-3.3217	0.000894709	0.00401632
ENSG00000182747	30.4813	-2.41878	0.355705	-6.79994	1.04661e-11	2.09182e-10
ENSG00000164619	52.0712	-2.40273	0.324204	-7.41117	1.25191e-13	3.11812e-12
ENSG00000226060	110.679	-2.39717	0.262111	-9.14565	5.9273e-20	2.90081e-18
ENSG00000228881	110.679	-2.39717	0.262111	-9.14565	5.9273e-20	2.90081e-18
ENSG00000261787	184.873	-2.39075	0.240136	-9.95582	2.37861e-23	1.48393e-21
ENSG00000230985	20.294	-2.3844	0.744653	-3.20203	0.00136465	0.00582332
ENSG00000197361	9.37605	-2.38021	0.753238	-3.15997	0.00157787	0.00661323
ENSG00000274290	18.3452	-2.37485	0.535358	-4.436	9.16446e-06	6.7632e-05
ENSG00000170166	70.2189	-2.37465	0.404416	-5.8718	4.31094e-09	6.00425e-08
ENSG00000131914	10.6026	-2.3706	0.711469	-3.33198	0.000862297	0.0038914
ENSG00000128710	415.853	-2.36868	0.174032	-13.6106	3.46402e-42	6.76418e-40
ENSG00000135905	10.0945	-2.36436	0.771478	-3.06471	0.0021788	0.00877768
ENSG00000109321	9.10115	-2.35955	0.712112	-3.31345	0.000921523	0.00411775
ENSG00000033122	86.5823	-2.35621	0.376085	-6.26508	3.72634e-10	6.07888e-09
ENSG00000187634	1599.02	-2.35328	0.150995	-15.5851	9.18596e-55	2.7596e-52
ENSG00000156076	22.5279	-2.3494	0.474753	-4.94868	7.47169e-07	6.87234e-06
ENSG00000197061	9.69805	-2.34935	0.678171	-3.46425	0.000531714	0.00256428
ENSG00000277150	401.806	-2.34139	0.268915	-8.70679	3.12606e-18	1.28511e-16
ENSG00000120262	16.4979	-2.341	0.493397	-4.74466	2.08855e-06	1.75941e-05
ENSG00000229637	17.6725	-2.33542	0.599568	-3.89518	9.81274e-05	0.000577149
ENSG00000182545	22.9326	-2.31478	0.664784	-3.482	0.000497678	0.00242469
ENSG00000164683	2481.57	-2.28416	0.125448	-18.208	4.46213e-74	2.1783e-71
ENSG00000184313	13.1102	-2.28112	0.707092	-3.22606	0.00125507	0.0054101
ENSG00000143340	13.9958	-2.27858	0.558099	-4.08275	4.45064e-05	0.000282718
ENSG00000228623	128.803	-2.27613	0.258764	-8.79617	1.41566e-18	5.95769e-17
ENSG00000136002	163.379	-2.26635	0.197204	-11.4924	1.44082e-30	1.42816e-28
ENSG00000109705	149.107	-2.26633	0.175014	-12.9494	2.3673e-38	3.85219e-36
ENSG00000215861	19.0388	-2.26533	0.573819	-3.94781	7.88699e-05	0.000474751
ENSG00000013725	11.3904	-2.26164	0.611511	-3.69845	0.000216923	0.0011669
ENSG00000196218	45.634	-2.25935	0.374315	-6.03595	1.58031e-09	2.35025e-08
ENSG00000128714	1498.66	-2.25663	0.117383	-19.2245	2.30636e-82	1.60844e-79
ENSG00000164741	942.306	-2.25607	0.152182	-14.8248	1.0124e-49	2.56742e-47
ENSG00000104044	66.0565	-2.25195	0.332201	-6.77888	1.21112e-11	2.39368e-10
ENSG00000123576	46.1163	-2.24594	0.295478	-7.60104	2.9375e-14	7.91181e-13
ENSG00000124253	11.1581	-2.24577	0.699341	-3.21127	0.00132151	0.00566149
ENSG00000198915	161.126	-2.24571	0.198369	-11.3209	1.03456e-29	1.00507e-27
ENSG00000158373	81.8009	-2.24485	0.382798	-5.86433	4.50947e-09	6.26737e-08
ENSG00000077092	130.444	-2.24127	0.354712	-6.31855	2.64021e-10	4.37281e-09
ENSG00000241549	15.726	-2.23682	0.647847	-3.4527	0.000555013	0.00266284
ENSG00000128918	1519.44	-2.23256	0.156408	-14.2739	3.18064e-46	6.82509e-44
ENSG00000278828	72.5997	-2.2309	0.348995	-6.39236	1.6335e-10	2.78093e-09
ENSG00000282648	16.55	-2.22962	0.50654	-4.40166	1.07426e-05	7.79236e-05
ENSG00000234964	137.745	-2.22501	0.278481	-7.98981	1.35144e-15	4.21558e-14
ENSG00000112562	26.1092	-2.22421	0.436442	-5.09622	3.46497e-07	3.41547e-06
ENSG00000128713	575.923	-2.21896	0.152261	-14.5734	4.14649e-48	9.63912e-46
ENSG00000241674	13.6845	-2.21895	0.697663	-3.18055	0.00146996	0.00621565
ENSG00000231822	23.789	-2.21606	0.725718	-3.05361	0.00226109	0.00905504
ENSG00000077713	308.849	-2.20076	0.210243	-10.4677	1.21557e-25	8.92346e-24
ENSG00000154237	331.097	-2.19255	0.269492	-8.13588	4.08947e-16	1.35578e-14
ENSG00000124635	87.9323	-2.19026	0.376316	-5.82027	5.87533e-09	7.99495e-08
ENSG00000279177	9.08112	-2.1902	0.619339	-3.53634	0.000405707	0.00202201
ENSG00000280330	9.08112	-2.1902	0.619339	-3.53634	0.000405707	0.00202201
ENSG00000162496	214.327	-2.18757	0.261785	-8.35635	6.46867e-17	2.32194e-15
ENSG00000180229	40.5523	-2.18736	0.614834	-3.55764	0.0003742	0.00188763
ENSG00000120875	455.838	-2.1756	0.169939	-12.8023	1.59245e-37	2.41052e-35
ENSG00000198932	33.74	-2.17007	0.359678	-6.03335	1.60593e-09	2.38471e-08
ENSG00000164687	803.584	-2.16802	0.211161	-10.2671	9.91071e-25	6.76666e-23
ENSG00000227799	13.6499	-2.16517	0.63128	-3.42982	0.00060399	0.00287031
ENSG00000234507	29.0553	-2.16351	0.561106	-3.85579	0.000115356	0.000665454
ENSG00000236178	17.4097	-2.16048	0.558065	-3.87138	0.000108222	0.000629691
ENSG00000143850	59.5579	-2.15745	0.277575	-7.77251	7.6946e-15	2.25266e-13
ENSG00000153563	13.7145	-2.12758	0.533649	-3.98686	6.69534e-05	0.000409972
ENSG00000133169	403.673	-2.12674	0.209784	-10.1377	3.75747e-24	2.44574e-22
ENSG00000188729	29.7672	-2.12331	0.511879	-4.14807	3.35294e-05	0.0002189
ENSG00000140451	122.211	-2.12156	0.28167	-7.5321	4.99322e-14	1.30526e-12
ENSG00000277278	14.6456	-2.1205	0.595539	-3.56063	0.000369962	0.00187011
ENSG00000106236	293.296	-2.12038	0.180884	-11.7223	9.79358e-32	1.03934e-29
ENSG00000105997	349.428	-2.11956	0.154365	-13.7308	6.64133e-43	1.32332e-40
ENSG00000241370	140.213	-2.11782	0.267267	-7.92396	2.30055e-15	7.05224e-14
ENSG00000136010	191.332	-2.10107	0.342532	-6.13395	8.57233e-10	1.33274e-08
ENSG00000174326	10.0128	-2.09139	0.573235	-3.64839	0.00026389	0.00139345
ENSG00000277203	392.576	-2.08812	0.343567	-6.07775	1.21879e-09	1.84777e-08
ENSG00000253293	1785	-2.08729	0.144147	-14.4803	1.61382e-47	3.58104e-45
ENSG00000158089	97.354	-2.08452	0.250285	-8.3286	8.18071e-17	2.88869e-15
ENSG00000166432	10.036	-2.08161	0.677994	-3.07025	0.00213881	0.00864713
ENSG00000241863	147.736	-2.08091	0.264334	-7.87229	3.48199e-15	1.05252e-13
ENSG00000141934	73.314	-2.0719	0.360594	-5.74579	9.14918e-09	1.2103e-07
ENSG00000184351	62.7338	-2.06597	0.681497	-3.03152	0.00243329	0.00962423
ENSG00000103460	89.9054	-2.06095	0.360817	-5.71189	1.11726e-08	1.44769e-07
ENSG00000164694	81.2937	-2.04993	0.262593	-7.80648	5.88075e-15	1.73727e-13
ENSG00000283905	59.274	-2.04197	0.623106	-3.27708	0.00104886	0.0046056
ENSG00000005073	661.262	-2.04104	0.138482	-14.7387	3.63849e-49	8.88109e-47
ENSG00000162654	15.3181	-2.02628	0.636787	-3.18204	0.00146241	0.00618775
ENSG00000146707	111.779	-2.02467	0.231426	-8.74869	2.1584e-18	8.96747e-17
ENSG00000276464	111.779	-2.02467	0.231426	-8.74869	2.1584e-18	8.96747e-17
ENSG00000144579	712.461	-2.01965	0.163232	-12.3729	3.66359e-35	4.52778e-33
ENSG00000110777	16.3137	-2.01502	0.651455	-3.09311	0.0019807	0.00807795
ENSG00000179059	11.5749	-2.01058	0.608306	-3.3052	0.000949077	0.00422637
ENSG00000236227	68.0751	-2.00519	0.596795	-3.35992	0.000779642	0.00357289
ENSG00000147642	209.634	-2.00363	0.194607	-10.2958	7.35906e-25	5.11389e-23
ENSG00000162745	38.1401	-1.99872	0.342403	-5.83735	5.30391e-09	7.29363e-08
ENSG00000169403	19.0973	-1.99705	0.575875	-3.46786	0.00052462	0.00253571
ENSG00000068078	882.755	-1.99598	0.156343	-12.7667	2.51604e-37	3.69404e-35
ENSG00000156103	185.737	-1.99238	0.282897	-7.04279	1.88423e-12	4.11093e-11
ENSG00000146904	11.8498	-1.98762	0.620362	-3.20396	0.00135549	0.00578929
ENSG00000117152	28.0344	-1.98683	0.433174	-4.58668	4.50343e-06	3.54447e-05
ENSG00000115361	109.026	-1.97988	0.22315	-8.87243	7.15693e-19	3.09189e-17
ENSG00000171451	93.2819	-1.97707	0.25449	-7.76873	7.92782e-15	2.314e-13
ENSG00000262102	93.2819	-1.97707	0.25449	-7.76873	7.92782e-15	2.314e-13
ENSG00000007171	64.6772	-1.97255	0.272895	-7.22822	4.8935e-13	1.14438e-11
ENSG00000223494	77.127	-1.97077	0.559294	-3.52366	0.000425626	0.00210816
ENSG00000147174	28.5755	-1.96764	0.452281	-4.35049	1.35835e-05	9.66282e-05
ENSG00000164850	40.2538	-1.96201	0.369994	-5.30281	1.14034e-07	1.22821e-06
ENSG00000228589	210.53	-1.95942	0.559481	-3.50221	0.000461424	0.00226558
ENSG00000165621	18.8436	-1.95905	0.529344	-3.7009	0.000214839	0.00115697
ENSG00000143867	45.892	-1.95383	0.300462	-6.50276	7.8861e-11	1.39485e-09
ENSG00000180573	139.105	-1.95181	0.350884	-5.56255	2.65862e-08	3.20265e-07
ENSG00000233276	2445.79	-1.94698	0.251013	-7.75651	8.73003e-15	2.53301e-13
ENSG00000236895	63.4659	-1.94485	0.363922	-5.34414	9.08457e-08	9.93806e-07
ENSG00000180801	148.665	-1.9433	0.194197	-10.0068	1.42224e-23	9.04629e-22
ENSG00000004848	15.7501	-1.93999	0.526085	-3.6876	0.000226378	0.00121175
ENSG00000103534	34.5703	-1.93755	0.313527	-6.17985	6.41619e-10	1.00734e-08
ENSG00000196747	28.0517	-1.93654	0.41086	-4.71339	2.43632e-06	2.02961e-05
ENSG00000168874	53.0726	-1.93275	0.419987	-4.60192	4.18606e-06	3.31338e-05
ENSG00000167363	42.2565	-1.93158	0.432068	-4.47055	7.80199e-06	5.81709e-05
ENSG00000139364	34.1279	-1.93092	0.462303	-4.17674	2.95715e-05	0.000195942
ENSG00000198435	1079.61	-1.9257	0.13938	-13.8162	2.03563e-43	4.14059e-41
ENSG00000135899	117.97	-1.92313	0.236545	-8.13005	4.29105e-16	1.42019e-14
ENSG00000265590	42.8446	-1.91459	0.622827	-3.07402	0.00211192	0.00855945
ENSG00000273496	8.98895	-1.91038	0.629061	-3.03687	0.00239046	0.00947595
ENSG00000278198	8.98895	-1.91038	0.629061	-3.03687	0.00239046	0.00947595
ENSG00000148288	71.1371	-1.90974	0.339237	-5.62952	1.80717e-08	2.23204e-07
ENSG00000185187	240.49	-1.90755	0.236265	-8.07375	6.81699e-16	2.20025e-14
ENSG00000196557	539.968	-1.90465	0.192141	-9.91275	3.66413e-23	2.27141e-21
ENSG00000136698	13.1039	-1.90154	0.561095	-3.38898	0.000701529	0.00326083
ENSG00000117069	44.964	-1.8972	0.347842	-5.4542	4.91935e-08	5.62742e-07
ENSG00000029534	132.115	-1.89627	0.316781	-5.98607	2.14973e-09	3.14676e-08
ENSG00000087495	49.2641	-1.89303	0.364155	-5.19842	2.00991e-07	2.07001e-06
ENSG00000130203	193.107	-1.89105	0.266328	-7.10043	1.24367e-12	2.75655e-11
ENSG00000183580	88.3693	-1.88771	0.460961	-4.09516	4.21869e-05	0.000269298
ENSG00000154319	66.9801	-1.88548	0.395799	-4.76372	1.90052e-06	1.61917e-05
ENSG00000160219	13.3586	-1.88469	0.612272	-3.07819	0.00208263	0.00845303
ENSG00000196408	44.9432	-1.882	0.437641	-4.30031	1.70556e-05	0.000118775
ENSG00000260001	49.4938	-1.8817	0.276732	-6.79972	1.0482e-11	2.09279e-10
ENSG00000120068	444.641	-1.8808	0.156598	-12.0104	3.13335e-33	3.5367e-31
ENSG00000213780	67.0956	-1.87277	0.339079	-5.52312	3.33039e-08	3.92945e-07
ENSG00000221974	67.0956	-1.87277	0.339079	-5.52312	3.33039e-08	3.92945e-07
ENSG00000233149	67.0956	-1.87277	0.339079	-5.52312	3.33039e-08	3.92945e-07
ENSG00000189350	27.4224	-1.86854	0.450312	-4.14943	3.33308e-05	0.000217821
ENSG00000137411	295.104	-1.86635	0.209904	-8.89144	6.03231e-19	2.64703e-17
ENSG00000254413	89.3366	-1.86022	0.522819	-3.55806	0.000373609	0.00188562
ENSG00000180535	27.7308	-1.85881	0.435517	-4.26806	1.97184e-05	0.00013534
ENSG00000261377	141.521	-1.85807	0.19574	-9.49252	2.25513e-21	1.24748e-19
ENSG00000197355	269.143	-1.85653	0.259088	-7.16564	7.74264e-13	1.76213e-11
ENSG00000159247	171.651	-1.83807	0.219485	-8.37446	5.54768e-17	2.00609e-15
ENSG00000117600	30.4383	-1.83459	0.545554	-3.36281	0.000771542	0.00353909
ENSG00000154342	28.1212	-1.83049	0.440626	-4.15429	3.26295e-05	0.000213739
ENSG00000170160	35.9551	-1.83033	0.554055	-3.30352	0.000954805	0.004248
ENSG00000118946	633.56	-1.82511	0.155922	-11.7053	1.19786e-31	1.26435e-29
ENSG00000138744	174.042	-1.82485	0.174321	-10.4684	1.20688e-25	8.89313e-24
ENSG00000145908	140.237	-1.82442	0.193921	-9.40807	5.05351e-21	2.71845e-19
ENSG00000277868	114.429	-1.81811	0.442622	-4.10758	3.99818e-05	0.000256564
ENSG00000118596	183.639	-1.81461	0.263665	-6.88225	5.89128e-12	1.21221e-10
ENSG00000136630	236.761	-1.81061	0.209003	-8.66305	4.59305e-18	1.84925e-16
ENSG00000276550	411.086	-1.80893	0.539646	-3.35208	0.000802082	0.00365941
ENSG00000130635	649.284	-1.8061	0.20426	-8.84215	9.38956e-19	4.01203e-17
ENSG00000147117	16.7864	-1.80513	0.542979	-3.32449	0.000885815	0.00397822
ENSG00000175785	27.6635	-1.80186	0.380605	-4.73419	2.19926e-06	1.84393e-05
ENSG00000274089	27.6635	-1.80186	0.380605	-4.73419	2.19926e-06	1.84393e-05
ENSG00000172318	83.3044	-1.79503	0.237905	-7.54517	4.517e-14	1.18713e-12
ENSG00000180190	148.643	-1.79483	0.290163	-6.18558	6.18747e-10	9.75163e-09
ENSG00000056291	13.4634	-1.7889	0.588608	-3.03921	0.00237201	0.00942151
ENSG00000120093	318.459	-1.78587	0.190018	-9.3984	5.53988e-21	2.9719e-19
ENSG00000155966	218.297	-1.78473	0.218107	-8.18278	2.77366e-16	9.35429e-15
ENSG00000147872	220.987	-1.78139	0.225439	-7.90184	2.74823e-15	8.3851e-14
ENSG00000206208	214.436	-1.7773	0.315115	-5.64014	1.69907e-08	2.11999e-07
ENSG00000072657	100.475	-1.77641	0.392139	-4.53005	5.897e-06	4.52637e-05
ENSG00000228582	171.504	-1.77486	0.212016	-8.37135	5.69631e-17	2.05225e-15
ENSG00000183914	17.7939	-1.77463	0.525248	-3.37865	0.000728425	0.00336582
ENSG00000275591	14.1928	-1.77295	0.529545	-3.34806	0.000813781	0.00370585
ENSG00000176884	18.1677	-1.77223	0.520097	-3.40749	0.000655627	0.00307715
ENSG00000177943	35.3591	-1.76723	0.536759	-3.29241	0.000993331	0.00440636
ENSG00000170162	43.3077	-1.76481	0.422965	-4.17248	3.01307e-05	0.000199279
ENSG00000119121	29.1373	-1.75658	0.398088	-4.41254	1.02165e-05	7.43559e-05
ENSG00000007392	989.609	-1.756	0.183684	-9.55992	1.17846e-21	6.68946e-20
ENSG00000106025	516.241	-1.74883	0.129115	-13.5447	8.51294e-42	1.62973e-39
ENSG00000139292	188.06	-1.74624	0.2272	-7.68594	1.51882e-14	4.24293e-13
ENSG00000183785	32.3421	-1.74613	0.407026	-4.28997	1.78698e-05	0.000123783
ENSG00000205002	57.6821	-1.74594	0.311428	-5.60623	2.0678e-08	2.53153e-07
ENSG00000214193	74.8069	-1.74067	0.284414	-6.1202	9.3457e-10	1.44378e-08
ENSG00000059378	148.676	-1.73762	0.198472	-8.75496	2.04175e-18	8.51905e-17
ENSG00000234127	210.134	-1.73735	0.381982	-4.54826	5.40922e-06	4.18818e-05
ENSG00000106013	16.8071	-1.72802	0.510657	-3.38391	0.000714618	0.00331064
ENSG00000282331	62.4068	-1.72613	0.548668	-3.14603	0.00165502	0.00689808
ENSG00000242193	16.3825	-1.72513	0.549886	-3.13725	0.00170539	0.00708234
ENSG00000184260	17.0643	-1.72293	0.476462	-3.6161	0.000299079	0.00155612
ENSG00000146094	53.5092	-1.71713	0.370773	-4.6312	3.63554e-06	2.93109e-05
ENSG00000146352	35.0999	-1.71271	0.359973	-4.75789	1.95628e-06	1.66378e-05
ENSG00000135678	117.056	-1.70969	0.200716	-8.51799	1.6234e-17	6.10791e-16
ENSG00000284194	97.7178	-1.70881	0.348011	-4.91023	9.09712e-07	8.22785e-06
ENSG00000215270	39.2068	-1.69864	0.358292	-4.74094	2.12727e-06	1.78817e-05
ENSG00000150401	283.035	-1.69794	0.14692	-11.5569	6.81171e-31	6.92772e-29
ENSG00000188816	28.4338	-1.6946	0.415107	-4.08233	4.45859e-05	0.000282921
ENSG00000172936	249.219	-1.69072	0.135287	-12.4973	7.72199e-36	1.01199e-33
ENSG00000145248	165.982	-1.68583	0.167452	-10.0676	7.6864e-24	4.95354e-22
ENSG00000273831	33.3989	-1.68458	0.390181	-4.31744	1.57849e-05	0.000110676
ENSG00000175265	350.995	-1.68178	0.537947	-3.1263	0.00177021	0.007308
ENSG00000164674	21.3401	-1.67853	0.420398	-3.99272	6.53195e-05	0.000401351
ENSG00000183779	6512.07	-1.66233	0.240004	-6.92624	4.32165e-12	9.03521e-11
ENSG00000270882	311.973	-1.65629	0.368473	-4.49503	6.95613e-06	5.24652e-05
ENSG00000262473	194.538	-1.65252	0.544128	-3.037	0.00238949	0.00947593
ENSG00000139800	684.642	-1.65207	0.148692	-11.1107	1.11296e-28	9.96919e-27
ENSG00000109832	18.9111	-1.65135	0.446006	-3.70254	0.000213455	0.00114983
ENSG00000215218	155.355	-1.64758	0.35324	-4.6642	3.09818e-06	2.53064e-05
ENSG00000158286	50.6834	-1.64107	0.350938	-4.67624	2.92178e-06	2.40024e-05
ENSG00000013588	368.003	-1.63241	0.229947	-7.09908	1.2559e-12	2.78048e-11
ENSG00000120885	4660.18	-1.62636	0.252938	-6.42987	1.27709e-10	2.20104e-09
ENSG00000206149	104.73	-1.61956	0.347996	-4.65395	3.25632e-06	2.64942e-05
ENSG00000181218	557.8	-1.61818	0.295325	-5.47934	4.26915e-08	4.91531e-07
ENSG00000115423	35.6418	-1.60443	0.345229	-4.64745	3.36064e-06	2.72637e-05
ENSG00000108352	80.5378	-1.60421	0.265209	-6.04887	1.45861e-09	2.18255e-08
ENSG00000114812	96.4591	-1.60199	0.236134	-6.78422	1.16712e-11	2.3114e-10
ENSG00000215077	2496.64	-1.60016	0.147732	-10.8315	2.44224e-27	1.99538e-25
ENSG00000021826	375.16	-1.59835	0.214791	-7.44142	9.9605e-14	2.51941e-12
ENSG00000183161	222.292	-1.5974	0.166386	-9.60053	7.95382e-22	4.58154e-20
ENSG00000196890	29.6675	-1.59325	0.441158	-3.61151	0.000304421	0.00157971
[truncated: 1,375 more rows]

## Sheet: 293-F vs. 293-H
	baseMean	log2FoldChange	lfcSE	stat	pvalue	padj
[truncated: 999 more rows]

[truncated: 11 more sheets: 293-F vs. 293-T, Freestyle 293-F vs. HEK293, Freestyle 293-F vs. 293-E, Freestyle 293-F vs. 293-F, Freestyle 293-F vs. 293-H, Freestyle 293-F vs. 293-T, 293-H vs. HEK293, 293-H vs. 293-E, 293-H vs. 293-T, 293-T vs. HEK293, 293-T vs. 293-E]
