# Supplementary material for: Evolution from adherent to suspension: systems biology of HEK293 cell line development
Source: Sci Rep. 2020 Nov 4;10:18996. doi: 10.1038/s41598-020-76137-8 (PMC7642379; doi:10.1038/s41598-020-76137-8)
Supplement: Supplementary file 1 — Supplementary Tables. [file 41598_2020_76137_MOESM1_ESM.zip › Suppl tables/Supplementary Table S2.xls]

## Sheet: Supplementary Table S2.csv
Table S2. Genes with high impact SNVs in progeny cells lines compared to HEK293
ABCA7	AC007956.1	AC011525.4	AC068282.3	AC110781.3	AC144525.1	ANKMY1	AOX3P	AQP1	ATP5A1	ATP6V1B2	C6orf132	C8orf12	C9orf43	CALCR	CAPN11	CASP8	CCDC148-AS1	CLDN5	CLMN	COA5	CTB-47B11.3	CTB-50L17.16	CTC-786C10.1	CTD-2019O4.1	CTD-2245F17.3	CTD-2509G16.2	CTD-2571L23.8	CXCR1	CYFIP2	D2HGDH	DENND1C	DNAAF1	DPF3	EEF1E1	EMR1	FAM187B	FAM26F	FAM65B	FUT2	GMDS-AS1	GTF2A1	HAS1	HLA-DPB2	HYDIN	JAZF1	KHDC1	KLK3	LAIR2	MMP2
293T	293T	293T	293-H	293T	293-H	293-H	293-H	293T	293E	Freestyle 293-F	293E	293-H	293T	293T	293T	293-H	293-H	293T	293T	293-H	293T	293T	293E	293-H	293T	293E	293T	293-H	293T	293-H	293T	293E	293T	293T	293T	293T	293T	293E	293T	293E	293T	293T	293E	293E	293T	293T	293T	293T	293E
293E	293-F	293E		293-F				293-F					293E	293-F				293-F	293-F	Freestyle 293-F	293E	293E			293E		293E		293E		293E		293-F		293E	293E			293E		293-F	293E			293-F		293E	293E
	293-H			293-H				293-H					293-F	293-H				Freestyle 293-F	293-H		293-F	Freestyle 293-F							293-F				293-H		Freestyle 293-F						293-H				293-H
	Freestyle 293-F			Freestyle 293-F				Freestyle 293-F					293-H	Freestyle 293-F					Freestyle 293-F		293-H								293-H				Freestyle 293-F								Freestyle 293-F				Freestyle 293-F
													Freestyle 293-F								Freestyle 293-F								Freestyle 293-F
[truncated: 52 more columns]
