# Supplementary material for: Evolution from adherent to suspension: systems biology of HEK293 cell line development
Source: Sci Rep. 2020 Nov 4;10:18996. doi: 10.1038/s41598-020-76137-8 (PMC7642379; doi:10.1038/s41598-020-76137-8)
Supplement: Supplementary file 1 — Supplementary Tables. [file 41598_2020_76137_MOESM1_ESM.zip › Suppl tables/Supplementary table S3.xlsx]

## Sheet: Sheet1
Table S3. Genes with full or partial copy number gain or loss (>1/<-1 log2 fold-change) in HEK293 progeny cell lines compared to the parental HEK293. Related to Fig. 2.
	Gained loci:		Lost loci:
Cell lines:	Elements (partial or full) with log2 fold change of >1:	Chromosome:	Elements (partial or full) with log2 fold change <-1):	Chromosome:
293E, 293-F, Freestyle 293-F, 293-H, 293T	BORA, MZT1, PIBF1, KLF5, ATXN8OS, KLHL1, DIS3, LINC00348, DACH1, LINC00383, LINC00392	13
293E, 293-F, Freestyle 293-F, 293T			LRP1B, ADAM5, ADAM3A	8
293F, Freestyle 293-F, 293-H, 293T	TLE4, LINC01507	9
	PCDH9, PCDH9-AS3, LINC01074, LINC00448, OR7E156P, LINC00364, MIR4704, LINC00355, PCDH9-AS4, LINC00459, LINC00395, LINC00358, PCDH9-AS2, LINC01052, MIR548X2, LINC00376, LOC102723968, LINC00550, LINC01075	13
293E, 293-H, 293T	UCHL3, MYCBP2-AS1, KCTD12, MYCBP2, MIR3665, LMO7DN, LMO7, TBC1D4, EDNRB-AS1, RNF219, COMMD6, LINC01078, LINC00381, SCEL-AS1, LOC100129307, SCEL, LMO7DN-IT1, FBXL3, LINC00347, CTAGE11P, LOC780529, POU4F1, EDNRB, LINC00446, LINC01069, ACOD1, SLAIN1, CLN5, LMO7-AS1, RNF219-AS1, LINC00331, BTF3P11, LINC00561, LINC00402, LOC100288208, KLF12	13	MACROD2	20
293E, 293-F, Freestyle 293-F			FH, KMO, OPN3	1
			FAM86B3P, FAM85B	8
			CNTNAP3, SPATA31A6, FAM74A1, CNTNAP3B, CNTNAP3P2, FAM74A7, SPATA31A1, ZNF658B	9
293-F, Freestyle 293-F, 293T			LINC02414	12
			MIR2276, SPATA13	13
293E, 293T			KIR2DL4, KIR2DS4, LOC112268354, KIR3DL2	19
293E, 293-H			MACROD2-AS1	20
293-F, 293T			RSPH10B, RSPH10B2	7
293-F, 293-H			SLC23A2	20
293-F, Freestyle 293-F			TRPM3	9
293-H, 293T	NDFIP2-AS1, NDFIP2, RBM26-AS1, LINC01068, LINC00382, RBM26, SPRY2, LINC01080	13	PUDP	X
	DSG4, DSC1, DSG1, ASXL3, KLHL14, MIR3975, RPRD1A, GALNT1, GAREM1, NOL4, DSC3, ZNF24, SLC25A52, MOCOS, ZNF271P, DSCAS, TTR, CCDC178, RNF138, B4GALT6, ZSCAN30, MEP1B, DTNA, DSG2, RNF125, WBP11P1, INO80C, DSC2, MIR187, MIR3929, DSG1-AS1, C18orf21, LOC101927809, ZNF397, FHOD3, DSG2-AS1, DSG3, ELP2, MAPRE2, ZNF396, TRAPPC8, SLC39A6	18
293E	LOC100128108, TARSL2, PCSK6, LINC02348	15	NPHP4	1
			ANKRD36B, LTBP1	2
			LOC103908605, FGF7P6, LOC101927827, LOC103908604, LINC01189	9
			EIF3C	16
			KRT16P2, KRTAP9-6, KRTAP9-7, ACACA	17
			SIRPB1,	20
			ASMT, XG, LINC00102, CRLF2, DHRSX, ASMTL-AS1, ASMTL, ZBED1, AKAP17A, SLC25A6, P2RY8, MIR1468, LINC00106, CD99, CSF2RA, MIR6089, , ARHGEF9, SHOX, MIR3690, IL3RA	X
293-F			HMCN2, CBWD1	9
Freestyle 293-F	TCAF1	7	FAM74A6, SPATA31A7, SPATA31A5	9
			XKR3	22
293-H	NPY4R, GPRIN2, SYT15,LOC102724593, LINC00842, NPY4R2, LOC101927699	10	MIR548D1, WDYHV1, ATAD2, MIR548AA1	8
	MIR1-2, MIR133A1HG, ESCO1, ABHD3, SNRPD1, MIR133A1, ZNF829, MIB1, ZNF345, GREB1L, MIR320C1, LOC105372071	18	LINGO2	9
			C12orf40	12
293T	BOC, LINC02044	3	LINC00901	3
	PTPN13, SLC10A6	4
	LINC00560, LINC00440, LINC00433, MIR4500, LINC00377, LINC00559, MIR20A, MIR17, LINC01047, LOC112268114, MIR19B1, GPC6, LINC00430, LINC01038, GPR180, SLITRK1, LINC00375, DCT, LINC01049, GPC5-AS1, LINC00564, SLITRK6, SOX21, , GPC5-AS2, GPC5, SOX21-AS1, MIR18A, MIR17HG, LINC00373, MIR92A1, MIR548AS, LINC00410, LINC00363, MIR622, LINC00397, LOC101927248, LOC101927284, , MIR19A, LINC01040, LINC00333, …	13	CDC16, LIG4, LINC00431, MCF2L, CCDC168, LINC00552, MIR1267, ABHD13, ERCC5, MCF2L-AS1, TEX29, LINC00396, LINC01309, MIR8075, IRS2, TNFSF13B, FAM155A, MIR548AR, LOC101060553, ATP11AUN, COL4A1, LINC02337, LINC00399, LINC00443, , GRTP1, ATP11A-AS1, COL4A2, TEX30, TUBGCP3, PROZ, LINC00354, C13orf46, BIVM-ERCC5, CHAMP1, ING1, MIR4502, MIR8073, TMEM255B, DCUN1D2, F7, LOC105370362, LINC00567, F10-AS1, F1…	13
			CNTNAP4	16
			STS, MIR4767	X
